# Supplementary material for: Transcriptome and Proteomics Analysis of Wheat Seedling Roots Reveals That Increasing NH4+/NO3– Ratio Induced Root Lignification and Reduced Nitrogen Utilization
Source: Front Plant Sci. 2022 Jan 13;12:797260. doi: 10.3389/fpls.2021.797260 (PMC8792948; doi:10.3389/fpls.2021.797260)
Supplement: Supplementary file 3 [file Table_2.xlsx]

## Sheet: Sheet1
Table S2 Statistics analysis for RNA-Seq and data pre-processing.
Sample ID	Raw Data		Valid Data		Q20	Q30	Maped Reads		Unique Mapped		Multiple Mapped reads
	Reads	Base	Reads	Base			Reads	Ratio (%)	Reads	Ratio (%)	Reads	Ratio (%)
Na_1	41263840	6.19G	32571116	4.89G	99.96	97.45	29711864	91.22	22860636	70.19	6851228	21.03
Na_2	47852742	7.18G	38699866	5.80G	99.96	97.33	35233568	91.04	26880239	69.46	8353329	21.58
Na_3	43857296	6.58G	36736404	5.51G	99.96	97.37	33364826	90.82	25465747	69.32	7899079	21.5
Nr1_1	45771884	6.87G	35102950	5.27G	99.96	97.16	31899630	90.87	24592995	70.06	7306635	20.81
Nr1_2	46727792	7.01G	38179122	5.73G	99.96	97.2	34714706	90.93	26361264	69.05	8353442	21.88
Nr1_3	53306308	8.00G	43066378	6.46G	99.96	97.65	39295622	91.24	30377106	70.54	8918516	20.71
Nr2_1	48165238	7.22G	42074442	6.31G	99.96	97.57	38936603	92.54	30084666	71.5	8851937	21.04
Nr2_2	43667842	6.55G	36930580	5.54G	99.96	97.5	33964566	91.97	26275160	71.15	7689406	20.82
Nr2_3	44959232	6.74G	36815470	5.52G	99.97	97.78	33904007	92.09	26324469	71.5	7579538	20.59
Nr3_1	47741210	7.16G	38589998	5.79G	99.96	97.58	35908265	93.05	27807205	72.06	8101060	20.99
Nr3_2	37973808	5.70G	31209522	4.68G	99.96	97.63	28992297	92.9	22518651	72.15	6473646	20.74
Nr3_3	45688954	6.85G	36827784	5.52G	99.96	97.43	34122723	92.65	26417502	71.73	7705221	20.92
Nn_1	47594428	7.14G	38008856	5.70G	99.96	97.48	35359570	93.03	27139967	71.4	8219603	21.63
Nn_2	54973956	8.25G	44984980	6.75G	99.96	97.74	42003838	93.37	32658623	72.6	9345215	20.77
Nn_3	52204894	7.83G	43940354	6.59G	99.96	97.6	41013888	93.34	31710967	72.17	9302921	21.17
The number (_1, _2, _3) behind the treatment represents the biological replicate.
