# Supplementary material for: Transcriptome and Proteomics Analysis of Wheat Seedling Roots Reveals That Increasing NH4+/NO3– Ratio Induced Root Lignification and Reduced Nitrogen Utilization
Source: Front Plant Sci. 2022 Jan 13;12:797260. doi: 10.3389/fpls.2021.797260 (PMC8792948; doi:10.3389/fpls.2021.797260)
Supplement: Supplementary file 4 [file Table_3.xlsx]

## Sheet: Na vs Nn
Table S3 The identification basic information of DEGs at transcriptome levels in Na vs Nn
Gene_id	FPKM.Na_1	FPKM.Na_2	FPKM.Na_3	FPKM.Nn_1	FPKM.Nn_2	FPKM.Nn_3	fc	log2(fc)	pval	qval	regulation	significant	GO	KEGG	KO_ENTRY	EC	Description
TraesCS4B02G033600	258.447	284.216	312.748	0.25506	0.14066	0.151685	1562.67	10.6098	0	0	up	yes	GO:0005618(cell wall);GO:0033609(oxalate metabolic process);GO:0046564(oxalate decarboxylase activity)	NA	NA	NA	RecName: Full=Oxalate oxidase 2; AltName: Full=Germin; Flags: Precursor
TraesCS4A02G181900	285.481	264.548	306.15	0.481197	0.75645	0.291315	559.974	9.12922	0	0	up	yes	GO:0005618(cell wall);GO:0033609(oxalate metabolic process);GO:0046564(oxalate decarboxylase activity)	NA	NA	NA	Oxalate oxidase GF-2.8 [Aegilops tauschii]
TraesCS4A02G279300	178.494	170.545	206.874	0.198413	0.314213	0.086407	928.019	9.85801	0	0	up	yes	GO:0005618(cell wall);GO:0033609(oxalate metabolic process);GO:0046564(oxalate decarboxylase activity)	NA	NA	NA	Oxalate oxidase GF-2.8 [Aegilops tauschii]
TraesCS4A02G279200	257.316	230.063	305.032	0.709507	0.441825	0.346323	529.101	9.0474	4.13441e-304	5.84926e-300	up	yes	GO:0005618(cell wall);GO:0033609(oxalate metabolic process);GO:0046564(oxalate decarboxylase activity)	NA	NA	NA	Oxalate oxidase GF-2.8 [Triticum urartu]
TraesCS3B02G282500	146.804	127.17	138.425	0	0.304443	0.096416	1028.79	10.0067	8.23903e-285	9.3251e-281	up	yes	GO:0005618(cell wall);GO:0033609(oxalate metabolic process);GO:0046564(oxalate decarboxylase activity)	NA	NA	NA	Oxalate oxidase 2 [Triticum urartu]
TraesCS3B02G526000	68.6736	80.4376	68.8384	0.098418	0.205325	0	717.546	9.48693	6.92798e-284	6.53435e-280	up	yes	GO:0004553(hydrolase activity, hydrolyzing O-glycosyl compounds);GO:0030247(polysaccharide binding);GO:0046658(anchored component of plasma membrane)	00500(Starch and sucrose metabolism)	K19893	EC:3.2.1.39	unnamed protein product [Triticum aestivum]
TraesCS5A02G439700	61.9853	62.8765	70.1795	0.168884	0	0	1154.88	10.1735	4.58363e-283	3.70561e-279	up	yes	GO:0003674(molecular_function);GO:0005576(extracellular region);GO:0008150(biological_process)	04075(Plant hormone signal transduction);04626(Plant-pathogen interaction)	K13449	NA	pathogenesis-related protein 1-9 [Triticum aestivum]
TraesCS3A02G517100	253.733	360.168	337.147	0.887814	0.791949	0.932483	364.073	8.50808	6.88217e-281	4.86836e-277	up	yes	GO:0000325(plant-type vacuole);GO:0004540(ribonuclease activity);GO:0004568(chitinase activity);GO:0005576(extracellular region);GO:0008061(chitin binding);GO:0009615(response to virus);GO:0009627(systemic acquired resistance);GO:0009651(response to salt stress);GO:0009723(response to ethylene);GO:0009817(defense response to fungus, incompatible interaction);GO:0031640(killing of cells of other o…	NA	NA	NA	RecName: Full=Wheatwin-1; AltName: Full=Pathogenesis-related protein 4a; AltName: Full=Protein 0.14; AltName: Full=RNase; Flags: Precursor
TraesCS4B02G033400	93.8659	87.6361	114.178	0	0.163081	0	1813.09	10.8242	1.44324e-279	9.07495e-276	up	yes	GO:0005618(cell wall);GO:0033609(oxalate metabolic process);GO:0046564(oxalate decarboxylase activity)	NA	NA	NA	RecName: Full=Oxalate oxidase GF-2.8; AltName: Full=Germin GF-2.8; Flags: Precursor
TraesCS5D02G488500	58.3502	62.9614	69.9	0.197537	0.235714	0.064422	384.211	8.58576	3.5946e-277	2.03422e-273	up	yes	GO:0016020(membrane);GO:0016709(oxidoreductase activity, acting on paired donors, with incorporation or reduction of molecular oxygen, NAD(P)H as one donor, and incorporation of one atom of oxygen);GO:0044550(secondary metabolite biosynthetic process)	00402(Benzoxazinoid biosynthesis)	K13225	EC:1.14.13.139	unnamed protein product [Triticum aestivum]
TraesCS3B02G282400	349.897	324.979	336.401	4.55449	5.36631	4.37912	70.719	6.14403	8.43895e-271	4.34153e-267	up	yes	GO:0005618(cell wall);GO:0033609(oxalate metabolic process);GO:0046564(oxalate decarboxylase activity)	NA	NA	NA	germin-like protein 3 [Triticum aestivum]
TraesCS2A02G044700	13.6847	13.1922	11.8582	0.020044	0	0.018083	1015.95	9.98861	1.30551e-267	6.15669e-264	up	yes	GO:0003779(actin binding);GO:0005618(cell wall);GO:0005737(cytoplasm);GO:0005886(plasma membrane);GO:0009524(phragmoplast);GO:0009960(endosperm development);GO:0016021(integral component of membrane);GO:0030041(actin filament polymerization);GO:0045010(actin nucleation);GO:0048317(seed morphogenesis)	NA	NA	NA	Formin-like protein 11 [Aegilops tauschii]
TraesCS3A02G480400	43.4042	50.8256	47.6241	0.131812	0	0.113781	577.597	9.17392	1.37036e-263	5.96537e-260	up	yes	GO:0004553(hydrolase activity, hydrolyzing O-glycosyl compounds);GO:0030247(polysaccharide binding);GO:0046658(anchored component of plasma membrane)	00500(Starch and sucrose metabolism)	K19893	EC:3.2.1.39	unnamed protein product [Triticum aestivum]
TraesCS7B02G354400	20.5205	23.1586	20.9036	0.051139	0	0	1262.88	10.3025	8.15143e-263	3.29498e-259	up	yes	GO:0004497(monooxygenase activity);GO:0007275(multicellular organism development);GO:0010268(brassinosteroid homeostasis);GO:0016125(sterol metabolic process);GO:0016132(brassinosteroid biosynthetic process)	00905(Brassinosteroid biosynthesis)	K09587	EC:1.14.13.-	Cytochrome P450 87A3 [Aegilops tauschii]
TraesCS4D02G031900	293.333	242.951	320.4	0.943341	1.60038	1.19186	229.331	7.84129	3.35171e-261	1.26451e-257	up	yes	GO:0005618(cell wall);GO:0033609(oxalate metabolic process);GO:0046564(oxalate decarboxylase activity)	NA	NA	NA	Oxalate oxidase GF-2.8 [Aegilops tauschii]
TraesCS5A02G004600	21.9193	19.7295	25.7725	0	0	0	inf	inf	3.12734e-253	1.10612e-249	up	yes	GO:0005783(endoplasmic reticulum);GO:0005886(plasma membrane);GO:0008398(sterol 14-demethylase activity);GO:0016126(sterol biosynthetic process)	00100(Steroid biosynthesis)	K05917	EC:1.14.13.70	Obtusifoliol 14-alpha demethylase [Triticum urartu]
TraesCS1D02G304800	82.1924	78.9478	84.4411	1.83502	1.54565	1.65749	48.7443	5.60716	1.15049e-252	3.82986e-249	up	yes	GO:0006855(drug transmembrane transport);GO:0015238(drug transmembrane transporter activity);GO:0015238(drug transmembrane transporter activity)	NA	NA	NA	putative citrate efflux MATE transporter [Secale cereale]
TraesCS5B02G294600	114.852	108.213	121.951	1.85888	1.32692	1.35806	75.9297	6.24659	2.74622e-249	8.63396e-246	up	yes	GO:0008422(beta-glucosidase activity);GO:1901657(glycosyl compound metabolic process)	00500(Starch and sucrose metabolism);00460(Cyanoamino acid metabolism);00940(Phenylpropanoid biosynthesis)	K01188	EC:3.2.1.21	Beta-glucosidase 31 [Triticum urartu]
TraesCS2D02G043300	19.0024	21.3636	21.9536	0.221183	0.228503	0.158635	102.445	6.67871	5.94135e-248	1.76962e-244	up	yes	GO:0003779(actin binding);GO:0005618(cell wall);GO:0005737(cytoplasm);GO:0005886(plasma membrane);GO:0009524(phragmoplast);GO:0009960(endosperm development);GO:0016021(integral component of membrane);GO:0030041(actin filament polymerization);GO:0045010(actin nucleation);GO:0048317(seed morphogenesis)	NA	NA	NA	Formin-like protein 11 [Aegilops tauschii]
TraesCS3B02G282300	335.124	354.933	310.22	4.57391	4.77161	6.06994	64.888	6.01988	2.14449e-241	6.06794e-238	up	yes	GO:0005618(cell wall);GO:0033609(oxalate metabolic process);GO:0046564(oxalate decarboxylase activity)	NA	NA	NA	RecName: Full=Oxalate oxidase 2; AltName: Full=Germin; Flags: Precursor
TraesCS5D02G011900	34.0265	34.4346	43.1754	0.089806	0.110715	0	556.732	9.12084	1.04858e-240	2.82572e-237	up	yes	GO:0003854(3-beta-hydroxy-delta5-steroid dehydrogenase activity);GO:0005789(endoplasmic reticulum membrane);GO:0006694(steroid biosynthetic process);GO:0016020(membrane);GO:0016021(integral component of membrane);GO:0016126(sterol biosynthetic process);GO:0047012(sterol-4-alpha-carboxylate 3-dehydrogenase (decarboxylating) activity);GO:0055114(oxidation-reduction process)	00100(Steroid biosynthesis)	K07748	EC:1.1.1.170	3beta-hydroxysteroid-dehydrogenase/decarboxylase isoform 1 [Triticum urartu]
TraesCS4B02G033300	660.613	630.429	655.321	1.49522	1.01877	0.385671	671.24	9.39068	1.39102e-236	3.57814e-233	up	yes	GO:0005618(cell wall);GO:0033609(oxalate metabolic process);GO:0046564(oxalate decarboxylase activity)	NA	NA	NA	germin-like protein 2 [Triticum aestivum]
TraesCSU02G145700	81.9486	89.3571	90.3746	1.00553	1.36854	0.969346	78.2673	6.29034	1.42534e-234	3.50702e-231	up	yes	GO:0005618(cell wall);GO:0033609(oxalate metabolic process);GO:0046564(oxalate decarboxylase activity)	04144(Endocytosis)	K19476	NA	germin-like protein [Triticum aestivum]
TraesCS4B02G270200	98.7747	91.3212	95.3821	1.22785	0.905514	0.686181	101.249	6.66177	3.7837e-234	8.92181e-231	up	yes	GO:0004497(monooxygenase activity);GO:0044550(secondary metabolite biosynthetic process)	00906(Carotenoid biosynthesis)	K09838	EC:1.14.13.90	predicted protein [Hordeum vulgare subsp. vulgare]
TraesCS1B02G294300	92.6112	92.4287	97.0584	2.55079	2.26204	1.93491	41.8064	5.38565	1.07336e-231	2.42971e-228	up	yes	GO:0005524(ATP binding);GO:0005618(cell wall);GO:0005634(nucleus);GO:0005739(mitochondrion);GO:0005774(vacuolar membrane);GO:0005794(Golgi apparatus);GO:0005829(cytosol);GO:0005886(plasma membrane);GO:0006351(transcription, DNA-templated);GO:0006355(regulation of transcription, DNA-templated);GO:0006457(protein folding);GO:0009266(response to temperature stimulus);GO:0009408(response to heat);GO:…	03040(Spliceosome);04141(Protein processing in endoplasmic reticulum);04144(Endocytosis)	K03283	NA	HSP70 [Triticum aestivum]
TraesCS1A02G265800	1223.03	1510.6	1388.76	33.0243	28.9481	34.1926	42.8679	5.42183	5.10497e-229	1.11114e-225	up	yes	NA	NA	NA	NA	putative proteinase inhibitor-related protein [Triticum aestivum]
TraesCS3B02G584700	94.5114	120.17	111.867	1.05071	0.685244	0.526486	144.335	7.17328	1.0559e-224	2.21313e-221	up	yes	GO:0000325(plant-type vacuole);GO:0004540(ribonuclease activity);GO:0004568(chitinase activity);GO:0005576(extracellular region);GO:0008061(chitin binding);GO:0009615(response to virus);GO:0009627(systemic acquired resistance);GO:0009651(response to salt stress);GO:0009723(response to ethylene);GO:0009817(defense response to fungus, incompatible interaction);GO:0031640(killing of cells of other o…	NA	NA	NA	unnamed protein product [Triticum aestivum]
TraesCS5A02G004500	26.1488	21.1384	25.5749	0.138084	0.155576	0.05965	206.227	7.68809	1.95476e-224	3.95077e-221	up	yes	GO:0005783(endoplasmic reticulum);GO:0005886(plasma membrane);GO:0008398(sterol 14-demethylase activity);GO:0016126(sterol biosynthetic process)	00100(Steroid biosynthesis)	K05917	EC:1.14.13.70	Obtusifoliol 14-alpha demethylase [Aegilops tauschii]
TraesCS1A02G282400	36.4493	38.7485	37.7854	0.623658	0.524065	0.495164	68.7712	6.10373	1.08482e-218	2.11693e-215	up	yes	GO:0004033(aldo-keto reductase (NADP) activity);GO:0005737(cytoplasm);GO:0008106(alcohol dehydrogenase (NADP+) activity);GO:0009409(response to cold);GO:0009414(response to water deprivation);GO:0009507(chloroplast);GO:0009636(response to toxic substance);GO:0009651(response to salt stress);GO:0016229(steroid dehydrogenase activity);GO:0055114(oxidation-reduction process);GO:0070401(NADP+ binding)	00040(Pentose and glucuronate interconversions);00051(Fructose and mannose metabolism);00052(Galactose metabolism);00561(Glycerolipid metabolism)	K00011	EC:1.1.1.21	Aldo-keto reductase family 4 member C9 [Triticum urartu]
TraesCS2D02G006500	33.8641	30.3571	41.5036	0.108524	0.242705	0.207509	189.221	7.56393	1.20317e-214	2.26962e-211	up	yes	GO:0016020(membrane);GO:0016709(oxidoreductase activity, acting on paired donors, with incorporation or reduction of molecular oxygen, NAD(P)H as one donor, and incorporation of one atom of oxygen);GO:0044550(secondary metabolite biosynthetic process)	00904(Diterpenoid biosynthesis)	K16083	EC:1.14.13.143	Cytochrome P450 71D7 [Aegilops tauschii]
TraesCS5A02G004900	21.1723	19.7729	23.8087	0	0.119277	0.102064	292.553	8.19255	4.06411e-211	7.4191e-208	up	yes	GO:0005773(vacuole);GO:0009555(pollen development);GO:0010027(thylakoid membrane organization);GO:0016871(cycloartenol synthase activity);GO:0019745(pentacyclic triterpenoid biosynthetic process)	00100(Steroid biosynthesis)	K01853	EC:5.4.99.8	PREDICTED: cycloartenol synthase-like isoform X2 [Brachypodium distachyon]
TraesCS4D02G030700	188.816	176.99	201.414	1.78542	2.93344	2.03949	83.9288	6.39109	3.07427e-210	5.43674e-207	up	yes	GO:0005618(cell wall);GO:0033609(oxalate metabolic process);GO:0046564(oxalate decarboxylase activity)	NA	NA	NA	oxalate oxidase precursor [Triticum aestivum]
TraesCS1B02G068600	107.798	98.8452	98.0272	2.72478	1.87885	2.27735	44.2772	5.46849	6.31105e-209	1.08227e-205	up	yes	GO:0005887(integral component of plasma membrane);GO:0015075(ion transmembrane transporter activity)	NA	NA	NA	predicted protein, partial [Hordeum vulgare subsp. vulgare]
TraesCSU02G031600	16.3613	17.9232	18.9053	0.141607	0.089307	0.143749	141.967	7.14941	8.00071e-208	1.33167e-204	up	yes	GO:0004497(monooxygenase activity);GO:0007275(multicellular organism development);GO:0010268(brassinosteroid homeostasis);GO:0016125(sterol metabolic process);GO:0016132(brassinosteroid biosynthetic process)	00905(Brassinosteroid biosynthesis)	K09587	EC:1.14.13.-	Cytochrome P450 87A3 [Aegilops tauschii]
TraesCS1B02G264900	317.004	341.419	313.399	12.8138	13.6196	14.3248	23.8436	4.57553	2.55315e-199	4.12815e-196	up	yes	GO:0005524(ATP binding);GO:0005634(nucleus);GO:0005829(cytosol);GO:0006090(pyruvate metabolic process);GO:0009507(chloroplast);GO:0009570(chloroplast stroma);GO:0015979(photosynthesis);GO:0016301(kinase activity);GO:0016310(phosphorylation);GO:0046872(metal ion binding);GO:0050242(pyruvate, phosphate dikinase activity);GO:0050242(pyruvate, phosphate dikinase activity)	01200(Carbon metabolism);00620(Pyruvate metabolism);00710(Carbon fixation in photosynthetic organisms);00710(Carbon fixation in photosynthetic organisms)	K01006	EC:2.7.9.1	Pyruvate, phosphate dikinase 1, chloroplastic [Aegilops tauschii];predicted protein [Hordeum vulgare subsp. vulgare]
TraesCS3A02G061600	14.9429	19.0876	22.1271	0	0	0	inf	inf	8.41841e-198	1.32335e-194	up	yes	GO:0016020(membrane);GO:0016709(oxidoreductase activity, acting on paired donors, with incorporation or reduction of molecular oxygen, NAD(P)H as one donor, and incorporation of one atom of oxygen);GO:0044550(secondary metabolite biosynthetic process)	00402(Benzoxazinoid biosynthesis)	K13224	EC:1.14.13.138	Cytochrome P450 71C4 [Aegilops tauschii]
TraesCS2A02G534900	34.881	35.5054	34.9838	1.04953	0.97873	0.854684	36.5495	5.19178	9.84708e-197	1.5061e-193	up	yes	GO:0006855(drug transmembrane transport);GO:0015238(drug transmembrane transporter activity)	NA	NA	NA	predicted protein, partial [Hordeum vulgare subsp. vulgare]
TraesCS6B02G074200	14.3269	16.0056	17.0022	0.033469	0.056139	0.142884	203.597	7.66957	7.37369e-194	1.09812e-190	up	yes	GO:0005507(copper ion binding);GO:0016722(oxidoreductase activity, oxidizing metal ions)	00053(Ascorbate and aldarate metabolism)	K00423	EC:1.10.3.3	PREDICTED: laccase-15-like [Setaria italica]
TraesCS3D02G483000	16.9527	16.1927	17.3607	0	0.076364	0.044913	416.452	8.70201	6.54473e-191	9.49674e-188	up	yes	GO:0004364(glutathione transferase activity);GO:0005737(cytoplasm);GO:0006749(glutathione metabolic process);GO:0009407(toxin catabolic process)	00480(Glutathione metabolism)	K00799	EC:2.5.1.18	hypothetical protein F775_18354 [Aegilops tauschii]
TraesCS3B02G152200	34.3085	29.8995	31.3475	0.690872	0.55222	0.778478	47.268	5.56279	3.16429e-186	4.47676e-183	up	yes	GO:0004364(glutathione transferase activity);GO:0005737(cytoplasm);GO:0006749(glutathione metabolic process);GO:0006749(glutathione metabolic process)	00480(Glutathione metabolism);00480(Glutathione metabolism)	K00799	EC:2.5.1.18	RecName: Full=Glutathione S-transferase 1; AltName: Full=GST class-phi;unnamed protein product [Triticum aestivum]
TraesCS3A02G288800	20.159	22.9272	21.8121	0.024115	0.18855	0.10006	207.525	7.69714	4.87866e-186	6.73386e-183	up	yes	GO:0005887(integral component of plasma membrane);GO:0015116(sulfate transmembrane transporter activity);GO:0015116(sulfate transmembrane transporter activity)	NA	NA	NA	unnamed protein product [Triticum aestivum]
TraesCS3D02G164900	30.207	31.6787	33.9524	0.844977	0.516119	0.587418	49.1852	5.62015	1.756e-183	2.36604e-180	up	yes	GO:0005737(cytoplasm);GO:0031625(ubiquitin protein ligase binding);GO:0061630(ubiquitin protein ligase activity);GO:0061630(ubiquitin protein ligase activity)	04120(Ubiquitin mediated proteolysis);04120(Ubiquitin mediated proteolysis)	K10581	EC:2.3.2.24	unnamed protein product [Triticum aestivum]
TraesCS1D02G237100	13.3902	12.7524	12.2388	0.179917	0.218057	0.241287	60.0402	5.90786	5.85861e-182	7.71034e-179	up	yes	GO:0003747(translation release factor activity);GO:0005737(cytoplasm);GO:0005829(cytosol);GO:0005886(plasma membrane);GO:0006415(translational termination);GO:0016149(translation release factor activity, codon specific);GO:0018444(translation release factor complex);GO:0040008(regulation of growth)	03015(mRNA surveillance pathway)	K03265	NA	Eukaryotic peptide chain release factor subunit 1-2 [Triticum urartu]
TraesCS3A02G508600	18.3142	12.8732	17.8881	0	0.032831	0.042239	653.73	9.35255	6.43073e-181	8.27094e-178	up	yes	GO:0005829(cytosol);GO:0008202(steroid metabolic process);GO:0009611(response to wounding);GO:0010051(xylem and phloem pattern formation);GO:0035671(enone reductase activity);GO:0047787(delta4-3-oxosteroid 5beta-reductase activity);GO:0055114(oxidation-reduction process)	NA	NA	NA	unnamed protein product [Triticum aestivum]
TraesCS1D02G252900	247.196	279.705	251.867	7.78251	9.24696	6.98834	32.4246	5.01902	2.76801e-180	3.48099e-177	up	yes	GO:0005524(ATP binding);GO:0005634(nucleus);GO:0005829(cytosol);GO:0006090(pyruvate metabolic process);GO:0009507(chloroplast);GO:0009570(chloroplast stroma);GO:0015979(photosynthesis);GO:0016301(kinase activity);GO:0016310(phosphorylation);GO:0046872(metal ion binding);GO:0050242(pyruvate, phosphate dikinase activity);GO:0050242(pyruvate, phosphate dikinase activity)	01200(Carbon metabolism);00620(Pyruvate metabolism);00710(Carbon fixation in photosynthetic organisms);00710(Carbon fixation in photosynthetic organisms)	K01006	EC:2.7.9.1	predicted protein [Hordeum vulgare subsp. vulgare];Pyruvate, phosphate dikinase 1, chloroplastic [Aegilops tauschii]
TraesCS4D02G030800	27.1361	25.6746	26.2325	0	0	0	inf	inf	7.93234e-180	9.75867e-177	up	yes	GO:0005618(cell wall);GO:0033609(oxalate metabolic process);GO:0046564(oxalate decarboxylase activity)	NA	NA	NA	Oxalate oxidase 2 [Triticum urartu]
TraesCS4A02G083900	159.55	169.524	167.257	5.87273	6.52238	7.62679	24.7894	4.63165	5.16915e-178	6.22399e-175	up	yes	GO:0004612(phosphoenolpyruvate carboxykinase (ATP) activity);GO:0005829(cytosol);GO:0006094(gluconeogenesis)	01200(Carbon metabolism);00010(Glycolysis / Gluconeogenesis);00020(Citrate cycle (TCA cycle));00620(Pyruvate metabolism);00710(Carbon fixation in photosynthetic organisms)	K01610	EC:4.1.1.49	predicted protein [Hordeum vulgare subsp. vulgare]
TraesCS1A02G285000	43.8901	44.2685	52.4564	1.90947	1.75321	1.63009	26.5674	4.73158	5.8419e-178	6.88748e-175	up	yes	GO:0005524(ATP binding);GO:0005618(cell wall);GO:0005634(nucleus);GO:0005739(mitochondrion);GO:0005774(vacuolar membrane);GO:0005794(Golgi apparatus);GO:0005829(cytosol);GO:0005886(plasma membrane);GO:0006351(transcription, DNA-templated);GO:0006355(regulation of transcription, DNA-templated);GO:0006457(protein folding);GO:0009266(response to temperature stimulus);GO:0009408(response to heat);GO:…	03040(Spliceosome);04141(Protein processing in endoplasmic reticulum);04144(Endocytosis)	K03283	NA	Heat shock cognate 70 kDa protein 4 [Triticum urartu]
TraesCS6B02G473800	124.415	159.157	164.118	1.32302	1.07561	0.414659	159.134	7.3141	8.41986e-178	9.72425e-175	up	yes	GO:0004674(protein serine/threonine kinase activity);GO:0005886(plasma membrane);GO:0006468(protein phosphorylation)	NA	NA	NA	thaumatin-like protein [Triticum aestivum]
TraesCS7B02G115200	6.47515	6.37779	7.104	0.101659	0.09171	0.05035	81.885	6.35553	1.85834e-177	2.10331e-174	up	yes	GO:0003677(DNA binding);GO:0003700(transcription factor activity, sequence-specific DNA binding);GO:0005634(nucleus);GO:0006351(transcription, DNA-templated);GO:0006355(regulation of transcription, DNA-templated);GO:0046872(metal ion binding)	NA	NA	NA	Squamosa promoter-binding-like protein 1 [Aegilops tauschii]
TraesCS2D02G181300	29.7065	26.5484	32.0763	0.818778	0.706872	0.744305	38.9132	5.28219	1.31151e-176	1.45529e-173	up	yes	GO:0003824(catalytic activity);GO:0005634(nucleus);GO:0045551(cinnamyl-alcohol dehydrogenase activity);GO:0050662(coenzyme binding)	00941(Flavonoid biosynthesis)	K08695	EC:1.3.1.77	predicted protein [Hordeum vulgare subsp. vulgare]
TraesCS6A02G403200	94.0076	107.025	109.3	2.66572	1.89265	1.49494	51.2667	5.67995	1.64033e-174	1.78516e-171	up	yes	GO:0000325(plant-type vacuole);GO:0004540(ribonuclease activity);GO:0004568(chitinase activity);GO:0005576(extracellular region);GO:0008061(chitin binding);GO:0009615(response to virus);GO:0009627(systemic acquired resistance);GO:0009651(response to salt stress);GO:0009723(response to ethylene);GO:0009817(defense response to fungus, incompatible interaction);GO:0031640(killing of cells of other o…	NA	NA	NA	pathogenesis-related protein 4 [Triticum monococcum]
TraesCS4D02G269500	163.057	143.261	148.831	0.783228	1.62968	1.02048	132.566	7.05056	2.84417e-174	3.02303e-171	up	yes	GO:0004497(monooxygenase activity);GO:0044550(secondary metabolite biosynthetic process)	00906(Carotenoid biosynthesis)	K09838	EC:1.14.13.90	predicted protein [Hordeum vulgare subsp. vulgare]
TraesCS5B02G442600	49.9809	67.667	68.3188	0.340831	0	0.228243	326.788	8.35221	2.88463e-174	3.02303e-171	up	yes	GO:0003674(molecular_function);GO:0005576(extracellular region);GO:0008150(biological_process)	04075(Plant hormone signal transduction);04626(Plant-pathogen interaction)	K13449	NA	Pathogenesis-related protein PRMS [Aegilops tauschii]
TraesCS1A02G355300	30.9548	45.2681	43.4299	0	0.078146	0.083711	739.25	9.52992	6.53974e-174	6.72892e-171	up	yes	GO:0000325(plant-type vacuole);GO:0004540(ribonuclease activity);GO:0004568(chitinase activity);GO:0005576(extracellular region);GO:0008061(chitin binding);GO:0009615(response to virus);GO:0009627(systemic acquired resistance);GO:0009651(response to salt stress);GO:0009723(response to ethylene);GO:0009817(defense response to fungus, incompatible interaction);GO:0031640(killing of cells of other o…	NA	NA	NA	pathogenesis-related protein 4 [Triticum monococcum]
TraesCS1A02G253400	351.941	390.442	393.259	20.325	17.7023	16.4542	20.8446	4.3816	2.63506e-173	2.66286e-170	up	yes	GO:0005524(ATP binding);GO:0005634(nucleus);GO:0005829(cytosol);GO:0006090(pyruvate metabolic process);GO:0009507(chloroplast);GO:0009570(chloroplast stroma);GO:0015979(photosynthesis);GO:0016301(kinase activity);GO:0016310(phosphorylation);GO:0046872(metal ion binding);GO:0050242(pyruvate, phosphate dikinase activity);GO:0050242(pyruvate, phosphate dikinase activity)	01200(Carbon metabolism);00620(Pyruvate metabolism);00710(Carbon fixation in photosynthetic organisms);00710(Carbon fixation in photosynthetic organisms)	K01006	EC:2.7.9.1	predicted protein [Hordeum vulgare subsp. vulgare];Pyruvate, phosphate dikinase 1, chloroplastic [Triticum urartu];Pyruvate, phosphate dikinase 1, chloroplastic [Aegilops tauschii]
TraesCS2B02G355900	37.8674	34.9851	36.5584	1.00064	1.28456	0.997053	33.3341	5.05893	3.14035e-172	3.11782e-169	up	yes	GO:0005737(cytoplasm);GO:0005829(cytosol);GO:0016491(oxidoreductase activity);GO:0046686(response to cadmium ion);GO:0055114(oxidation-reduction process)	00750(Vitamin B6 metabolism)	K05275	EC:1.1.1.65	predicted protein [Hordeum vulgare subsp. vulgare]
TraesCS5D02G446800	34.017	52.7545	48.817	0.123297	0.138281	0	518.348	9.01778	5.75397e-172	5.61419e-169	up	yes	GO:0003674(molecular_function);GO:0005576(extracellular region);GO:0008150(biological_process)	04075(Plant hormone signal transduction);04626(Plant-pathogen interaction)	K13449	NA	Pathogenesis-related protein PRMS [Aegilops tauschii]
TraesCS5D02G488600	21.7843	35.6301	40.5064	0	0	0	inf	inf	9.18207e-170	8.80717e-167	up	yes	GO:0009715(chalcone biosynthetic process);GO:0016210(naringenin-chalcone synthase activity);GO:0034081(polyketide synthase complex);GO:1901696(cannabinoid biosynthetic process)	00941(Flavonoid biosynthesis);04712(Circadian rhythm - plant)	K00660	EC:2.3.1.74	chalcone synthase [Triticum aestivum]
TraesCSU02G161300	45.9072	47.3912	49.1161	0.4868	0.488214	0.438597	100.745	6.65457	1.74265e-168	1.6167e-165	up	yes	GO:0005618(cell wall);GO:0033609(oxalate metabolic process);GO:0046564(oxalate decarboxylase activity)	04144(Endocytosis)	K19476	NA	Germin-like protein 8-11 [Aegilops tauschii]
TraesCS3D02G209500	46.4466	46.7835	44.4557	1.77165	1.14869	1.42425	31.6913	4.98601	1.30649e-167	1.19251e-164	up	yes	GO:0005737(cytoplasm);GO:0030001(metal ion transport);GO:0046914(transition metal ion binding);GO:0046916(cellular transition metal ion homeostasis)	00940(Phenylpropanoid biosynthesis)	K00430	EC:1.11.1.7	heavy metal-associated isoprenylated protein 3 [Triticum aestivum]
TraesCS2A02G482200	29.7732	22.4277	29.7789	0	0.184988	0	443.163	8.79169	2.08345e-167	1.8715e-164	up	yes	GO:0009507(chloroplast);GO:0009813(flavonoid biosynthetic process);GO:0009964(negative regulation of flavonoid biosynthetic process);GO:0016491(oxidoreductase activity);GO:0033729(anthocyanidin reductase activity);GO:0050662(coenzyme binding);GO:0055114(oxidation-reduction process)	00941(Flavonoid biosynthesis)	K08695	EC:1.3.1.77	Anthocyanidin reductase [Triticum urartu]
TraesCS1D02G053800	177.777	172.786	175.902	7.46908	8.11012	5.98244	24.4167	4.6098	2.77176e-167	2.45089e-164	up	yes	GO:0005887(integral component of plasma membrane);GO:0015075(ion transmembrane transporter activity)	NA	NA	NA	predicted protein, partial [Hordeum vulgare subsp. vulgare]
TraesCS1B02G315900	44.0556	41.0076	39.9716	2.22822	1.91872	1.77099	21.1282	4.4011	7.22627e-165	6.29141e-162	up	yes	GO:0006855(drug transmembrane transport);GO:0015238(drug transmembrane transporter activity);GO:0015238(drug transmembrane transporter activity)	NA	NA	NA	putative citrate efflux MATE transporter [Secale cereale]
TraesCS4A02G103700	15.9885	13.5947	15.9452	0	0	0	inf	inf	2.72387e-164	2.33556e-161	up	yes	GO:0004364(glutathione transferase activity);GO:0005737(cytoplasm);GO:0006749(glutathione metabolic process);GO:0010731(protein glutathionylation)	00480(Glutathione metabolism)	K00799	EC:2.5.1.18	IN2-1 protein [Zea mays]
TraesCS7A02G368800	77.4418	98.9257	92.8263	2.59814	2.28508	2.70384	35.4807	5.14896	8.7416e-163	7.38352e-160	up	yes	NA	NA	NA	NA	hypothetical protein TRIUR3_11117 [Triticum urartu]
TraesCS4B02G033500	123.908	128.729	116.243	1.11127	1.03123	2.43637	80.5611	6.33201	4.67622e-161	3.89165e-158	up	yes	GO:0005618(cell wall);GO:0033609(oxalate metabolic process);GO:0046564(oxalate decarboxylase activity)	NA	NA	NA	germin-like protein 2 [Triticum aestivum]
TraesCS5D02G012300	32.5491	31.3084	38.939	0.502472	0.19839	0.204196	113.58	6.82757	6.52098e-161	5.34824e-158	up	yes	GO:0005783(endoplasmic reticulum);GO:0005886(plasma membrane);GO:0008398(sterol 14-demethylase activity);GO:0016126(sterol biosynthetic process);GO:0016126(sterol biosynthetic process)	00100(Steroid biosynthesis);00100(Steroid biosynthesis)	K05917	EC:1.14.13.70	Obtusifoliol 14-alpha demethylase [Aegilops tauschii]
TraesCS7A02G473600	35.1075	38.4247	48.267	0.184398	0.431037	0.127338	163.979	7.35737	2.02961e-160	1.64082e-157	up	yes	GO:0005618(cell wall);GO:0033609(oxalate metabolic process);GO:0046564(oxalate decarboxylase activity)	04144(Endocytosis)	K19476	NA	Germin-like protein 12-2 [Triticum urartu]
TraesCS2D02G420900	176.531	172.563	140.59	3.97939	4.17904	2.63047	45.3878	5.50423	3.9326e-159	3.1345e-156	up	yes	GO:0004864(protein phosphatase inhibitor activity);GO:0004872(receptor activity);GO:0005634(nucleus);GO:0005737(cytoplasm);GO:0009738(abscisic acid-activated signaling pathway);GO:0010427(abscisic acid binding);GO:0080163(regulation of protein serine/threonine phosphatase activity)	NA	NA	NA	Pathogenesis-related protein 1 [Aegilops tauschii]
TraesCS2A02G107500	19.8188	16.4252	18.1309	0.26036	0.109177	0.065192	125.078	6.96668	3.05684e-158	2.40263e-155	up	yes	GO:0004601(peroxidase activity);GO:0005515(protein binding);GO:0005576(extracellular region);GO:0005618(cell wall);GO:0005794(Golgi apparatus);GO:0005829(cytosol);GO:0006979(response to oxidative stress);GO:0009809(lignin biosynthetic process);GO:0010089(xylem development);GO:0020037(heme binding);GO:0042744(hydrogen peroxide catabolic process);GO:0046872(metal ion binding);GO:0048046(apoplast);G…	00940(Phenylpropanoid biosynthesis);00940(Phenylpropanoid biosynthesis)	K00430	EC:1.11.1.7	peroxidase 1 [Triticum monococcum]
TraesCS4A02G181700	22.2436	22.4313	21.3168	0	0	0.070887	930.942	9.86255	1.31594e-157	1.02014e-154	up	yes	GO:0005618(cell wall);GO:0033609(oxalate metabolic process);GO:0046564(oxalate decarboxylase activity)	NA	NA	NA	Oxalate oxidase GF-2.8 [Triticum urartu]
TraesCS5A02G017900	156.885	224.385	221.223	4.10663	4.22363	3.04875	52.9478	5.7265	1.03579e-156	7.92113e-154	up	yes	GO:0005515(protein binding)	NA	NA	NA	thaumatin-like protein [Triticum aestivum]
TraesCS5D02G452500	20.0536	21.3129	23.1131	1.38843	1.23036	1.15475	17.0873	4.09485	1.55074e-155	1.17011e-152	up	yes	GO:0005886(plasma membrane);GO:0016021(integral component of membrane);GO:0042626(ATPase activity, coupled to transmembrane movement of substances)	02010(ABC transporters)	K05681	NA	predicted protein [Hordeum vulgare subsp. vulgare]
TraesCS1D02G284000	16.943	21.1176	24.1406	0.488847	0.455312	0.562426	41.2862	5.36759	1.16513e-154	8.67574e-152	up	yes	GO:0005524(ATP binding);GO:0005618(cell wall);GO:0005634(nucleus);GO:0005739(mitochondrion);GO:0005774(vacuolar membrane);GO:0005794(Golgi apparatus);GO:0005829(cytosol);GO:0005886(plasma membrane);GO:0006351(transcription, DNA-templated);GO:0006355(regulation of transcription, DNA-templated);GO:0006457(protein folding);GO:0009266(response to temperature stimulus);GO:0009408(response to heat);GO:…	03040(Spliceosome);04141(Protein processing in endoplasmic reticulum);04144(Endocytosis)	K03283	NA	HSP70 [Triticum aestivum]
TraesCS3D02G288600	52.3802	73.6872	61.723	1.92637	1.3368	1.5126	39.3214	5.29724	2.2143e-154	1.6274e-151	up	yes	GO:0005887(integral component of plasma membrane);GO:0015116(sulfate transmembrane transporter activity)	NA	NA	NA	unnamed protein product [Triticum aestivum]
TraesCS5D02G436000	49.341	40.4226	47.2352	2.9794	2.58696	2.55525	16.8684	4.07626	3.71801e-152	2.66337e-149	up	yes	GO:0004854(xanthine dehydrogenase activity);GO:0005829(cytosol);GO:0009115(xanthine catabolic process);GO:0016903(oxidoreductase activity, acting on the aldehyde or oxo group of donors);GO:0050660(flavin adenine dinucleotide binding)	00380(Tryptophan metabolism)	K11817	EC:1.2.3.7	Putative aldehyde oxidase 3 [Aegilops tauschii]
TraesCS3A02G228100	13.3985	14.4546	17.2618	0.215102	0.286735	0.197135	64.5446	6.01223	5.054e-152	3.57514e-149	up	yes	GO:0004497(monooxygenase activity)	00905(Brassinosteroid biosynthesis)	K15639	EC:1.14.-.-	Secologanin synthase [Triticum urartu]
TraesCS7B02G469000	9.83045	9.01104	9.00631	0.040962	0	0.035359	364.877	8.51127	4.1576e-151	2.90472e-148	up	yes	GO:0016020(membrane);GO:0016709(oxidoreductase activity, acting on paired donors, with incorporation or reduction of molecular oxygen, NAD(P)H as one donor, and incorporation of one atom of oxygen);GO:0044550(secondary metabolite biosynthetic process)	00909(Sesquiterpenoid and triterpenoid biosynthesis)	K15472	EC:1.14.13.121	predicted protein [Hordeum vulgare subsp. vulgare]
TraesCSU02G077000	24.6173	20.5852	21.6153	0.0704439	0.0710723	0.286761	156.015	7.28554	2.10522e-149	1.43538e-146	up	yes	GO:0005381(iron ion transmembrane transporter activity);GO:0005384(manganese ion transmembrane transporter activity);GO:0005886(plasma membrane);GO:0010044(response to aluminum ion);GO:0015083(aluminum ion transmembrane transporter activity);GO:0015086(cadmium ion transmembrane transporter activity);GO:0015690(aluminum cation transport);GO:0015690(aluminum cation transport)	04075(Plant hormone signal transduction);04075(Plant hormone signal transduction)	K14513	NA	Metal transporter Nramp6 [Aegilops tauschii]
TraesCS4D02G032100	56.3411	66.3694	92.9687	0.622805	0.636548	0.508809	121.979	6.93049	1.20002e-148	8.08453e-146	up	yes	GO:0005618(cell wall);GO:0033609(oxalate metabolic process);GO:0046564(oxalate decarboxylase activity)	NA	NA	NA	germin-like protein 2 [Triticum aestivum]
TraesCS1D02G249600	91.6514	98.2573	97.0201	5.9215	6.22028	7.07486	14.9313	3.90027	1.71143e-148	1.13943e-145	up	yes	GO:0004568(chitinase activity);GO:0050832(defense response to fungus)	00520(Amino sugar and nucleotide sugar metabolism)	K01183	EC:3.2.1.14	predicted protein [Hordeum vulgare subsp. vulgare]
TraesCS1A02G051800	113.895	116.948	108.527	6.98784	5.14991	6.57573	18.1351	4.18071	2.26789e-148	1.49235e-145	up	yes	GO:0005887(integral component of plasma membrane);GO:0015075(ion transmembrane transporter activity)	NA	NA	NA	predicted protein, partial [Hordeum vulgare subsp. vulgare]
TraesCS7A02G427700	25.908	25.0902	29.1932	0.862657	0.687646	0.499277	39.1258	5.29005	6.16927e-148	4.01293e-145	up	yes	GO:0005460(UDP-glucose transmembrane transporter activity);GO:0005515(protein binding);GO:0010044(response to aluminum ion);GO:0012506(vesicle membrane);GO:0015786(UDP-glucose transport)	02010(ABC transporters)	K05658	EC:3.6.3.44	predicted protein, partial [Hordeum vulgare subsp. vulgare]
TraesCS7D02G460600	10.8773	7.92154	9.08317	0.036675	0	0	760.246	9.57032	2.00759e-147	1.29104e-144	up	yes	NA	NA	NA	NA	hypothetical protein F775_20554 [Aegilops tauschii]
TraesCS4D02G220500	89.2562	81.9065	92.635	2.38485	1.25452	1.98312	46.9183	5.55208	2.0934e-147	1.3311e-144	up	yes	GO:0004612(phosphoenolpyruvate carboxykinase (ATP) activity);GO:0005829(cytosol);GO:0006094(gluconeogenesis)	01200(Carbon metabolism);00010(Glycolysis / Gluconeogenesis);00020(Citrate cycle (TCA cycle));00620(Pyruvate metabolism);00710(Carbon fixation in photosynthetic organisms)	K01610	EC:4.1.1.49	predicted protein [Hordeum vulgare subsp. vulgare]
TraesCS2D02G582000	9.35087	9.49412	9.1747	0.040143	0.066974	0.069303	158.824	7.31128	3.23357e-146	2.03323e-143	up	yes	GO:0047634(agmatine N4-coumaroyltransferase activity)	00940(Phenylpropanoid biosynthesis);00945(Stilbenoid, diarylheptanoid and gingerol biosynthesis);00941(Flavonoid biosynthesis)	K13065	EC:2.3.1.133	Agmatine coumaroyltransferase-1 [Triticum urartu]
TraesCS1A02G013900	26.2542	24.0651	36.7994	0	0.158893	0.094878	343.296	8.42331	5.70551e-146	3.54814e-143	up	yes	GO:0004364(glutathione transferase activity);GO:0005737(cytoplasm);GO:0006749(glutathione metabolic process)	00480(Glutathione metabolism)	K00799	EC:2.5.1.18	Glutathione S-transferase 1 [Triticum urartu]
TraesCS5A02G544400	39.8486	40.729	44.128	2.21221	1.91057	1.7253	21.3242	4.41442	7.68166e-146	4.72514e-143	up	yes	GO:0005618(cell wall);GO:0033609(oxalate metabolic process);GO:0046564(oxalate decarboxylase activity)	04144(Endocytosis)	K19476	NA	Germin-like protein 8-5 [Triticum urartu]
TraesCS4D02G031600	295.756	308.221	313.86	0.71403	1.74862	0.498609	309.948	8.27588	2.68539e-145	1.63408e-142	up	yes	GO:0005618(cell wall);GO:0033609(oxalate metabolic process);GO:0046564(oxalate decarboxylase activity)	NA	NA	NA	Oxalate oxidase GF-2.8 [Aegilops tauschii]
TraesCS7A02G558500	89.9507	113.788	105.53	1.72758	0.630244	1.19796	86.9762	6.44255	2.84752e-145	1.7143e-142	up	yes	GO:0004674(protein serine/threonine kinase activity);GO:0005886(plasma membrane);GO:0006468(protein phosphorylation)	NA	NA	NA	hypothetical protein TRIUR3_28396 [Triticum urartu]
TraesCS5D02G489000	44.9528	48.0784	46.292	2.03861	2.39527	2.63055	19.7218	4.30172	8.80788e-145	5.24681e-142	up	yes	GO:0005515(protein binding);GO:0005634(nucleus);GO:0005783(endoplasmic reticulum);GO:0009411(response to UV);GO:0009507(chloroplast);GO:0009705(plant-type vacuole membrane);GO:0009733(response to auxin);GO:0009813(flavonoid biosynthetic process);GO:0010224(response to UV-B);GO:0042406(extrinsic component of endoplasmic reticulum membrane);GO:0045430(chalcone isomerase activity);GO:0080167(respons…	00941(Flavonoid biosynthesis)	K01859	EC:5.5.1.6	chalcone flavanone isomerase [Triticum aestivum]
TraesCS6A02G171800	16.3314	15.0369	16.3865	0.850359	1.00961	0.99448	16.73	4.06436	1.16339e-144	6.85806e-142	up	yes	GO:0016021(integral component of membrane);GO:0042626(ATPase activity, coupled to transmembrane movement of substances);GO:0055085(transmembrane transport)	02010(ABC transporters)	K05658	EC:3.6.3.44	predicted protein [Hordeum vulgare subsp. vulgare]
TraesCS5A02G183300	180.225	285.61	275.401	3.42905	2.6023	1.96089	92.7445	6.53519	2.85013e-144	1.64584e-141	up	yes	GO:0003674(molecular_function);GO:0005576(extracellular region);GO:0005618(cell wall);GO:0006952(defense response);GO:0009414(response to water deprivation);GO:0009627(systemic acquired resistance);GO:0010266(response to vitamin B1);GO:0048046(apoplast)	04075(Plant hormone signal transduction);04626(Plant-pathogen interaction)	K13449	NA	pathogenesis-related protein 1-2 [Triticum aestivum]
TraesCS3A02G482200	14.7829	17.9226	16.1444	0.197368	0.223784	0.064002	100.689	6.65377	3.88009e-144	2.21796e-141	up	yes	GO:0004553(hydrolase activity, hydrolyzing O-glycosyl compounds);GO:0030247(polysaccharide binding);GO:0046658(anchored component of plasma membrane)	00500(Starch and sucrose metabolism)	K19891	EC:3.2.1.39	endo-beta-1,3-glucanase [Triticum aestivum]
TraesCS5D02G488700	27.0484	45.2301	50.3672	0	0.108721	0	1128.08	10.1397	4.06988e-144	2.30318e-141	up	yes	GO:0009715(chalcone biosynthetic process);GO:0016210(naringenin-chalcone synthase activity);GO:0034081(polyketide synthase complex);GO:1901696(cannabinoid biosynthetic process)	00941(Flavonoid biosynthesis);04712(Circadian rhythm - plant)	K00660	EC:2.3.1.74	chalcone synthase [Triticum aestivum]
TraesCS1A02G016800	47.7727	41.3113	59.6166	1.27607	1.21708	1.52071	37.0468	5.21128	4.33885e-144	2.43109e-141	up	yes	GO:0004364(glutathione transferase activity);GO:0005737(cytoplasm);GO:0006749(glutathione metabolic process);GO:0009407(toxin catabolic process)	00480(Glutathione metabolism)	K00799	EC:2.5.1.18	hypothetical protein F775_30884 [Aegilops tauschii]
TraesCS4A02G498000	188.038	324.2	251.808	3.11623	2.66557	1.81633	100.557	6.65187	2.32539e-141	1.29016e-138	up	yes	GO:0004674(protein serine/threonine kinase activity);GO:0005886(plasma membrane);GO:0006468(protein phosphorylation)	NA	NA	NA	thaumatin-like protein [Triticum aestivum]
TraesCS5D02G004600	21.8803	23.6481	24.7344	1.85442	1.77494	1.70745	13.1657	3.71871	4.92726e-141	2.70717e-138	up	yes	GO:0016021(integral component of membrane);GO:0055085(transmembrane transport)	03008(Ribosome biogenesis in eukaryotes)	K14575	NA	Cell Division Protein AAA ATPase family [Triticum aestivum]
TraesCS2A02G533900	61.317	62.8537	54.9246	2.69458	2.68932	1.83489	24.8096	4.63282	5.91371e-140	3.21791e-137	up	yes	GO:0009536(plastid)	00860(Porphyrin and chlorophyll metabolism)	K00510	EC:1.14.14.18	hypothetical protein F775_06659 [Aegilops tauschii]
TraesCS4D02G031800	361.663	358.412	401.834	1.35812	2.36788	0.722382	252.206	7.97846	7.38371e-140	3.97954e-137	up	yes	GO:0005618(cell wall);GO:0033609(oxalate metabolic process);GO:0046564(oxalate decarboxylase activity)	NA	NA	NA	germin-like protein 2 [Triticum aestivum]
TraesCS5D02G395400	38.9176	39.7559	37.5144	0.775815	0.30531	0.291326	84.6572	6.40356	3.33994e-139	1.78312e-136	up	yes	GO:0003674(molecular_function);GO:0005576(extracellular region);GO:0009505(plant-type cell wall);GO:0009506(plasmodesma);GO:0010015(root morphogenesis);GO:0080167(response to karrikin)	NA	NA	NA	hypothetical protein TRIUR3_06873 [Triticum urartu]
TraesCS6D02G048300	345.585	381.752	337.63	22.867	26.119	21.6274	15.0816	3.91472	2.28407e-138	1.20801e-135	up	yes	GO:0004096(catalase activity);GO:0005737(cytoplasm);GO:0020037(heme binding);GO:0042542(response to hydrogen peroxide);GO:0042744(hydrogen peroxide catabolic process);GO:0042744(hydrogen peroxide catabolic process)	01200(Carbon metabolism);00630(Glyoxylate and dicarboxylate metabolism);00380(Tryptophan metabolism);04146(Peroxisome);04146(Peroxisome)	K03781	EC:1.11.1.6	catalase [Triticum aestivum]
TraesCS3A02G157300	12.5676	14.6943	16.7187	0.135729	0.0864948	0.039018	168.352	7.39534	2.9539e-138	1.54781e-135	up	yes	GO:0005737(cytoplasm);GO:0031625(ubiquitin protein ligase binding);GO:0061630(ubiquitin protein ligase activity);GO:0061630(ubiquitin protein ligase activity)	04120(Ubiquitin mediated proteolysis);04120(Ubiquitin mediated proteolysis)	K10581	EC:2.3.2.24	predicted protein [Hordeum vulgare subsp. vulgare]
TraesCS6B02G302400	421.279	475.791	453.756	8.67973	12.3579	7.13002	47.9566	5.58366	2.74214e-137	1.42368e-134	up	yes	GO:0004617(phosphoglycerate dehydrogenase activity);GO:0005739(mitochondrion);GO:0008863(formate dehydrogenase (NAD+) activity);GO:0009070(serine family amino acid biosynthetic process);GO:0042183(formate catabolic process);GO:0042183(formate catabolic process)	01200(Carbon metabolism);00630(Glyoxylate and dicarboxylate metabolism);00630(Glyoxylate and dicarboxylate metabolism)	K00122	EC:1.2.1.2	Formate dehydrogenase 2, mitochondrial [Aegilops tauschii]
TraesCS4A02G122100	10.8619	14.3095	9.69267	0	0	0	inf	inf	2.91552e-137	1.49993e-134	up	yes	GO:0008643(carbohydrate transport);GO:0016021(integral component of membrane);GO:0051119(sugar transmembrane transporter activity)	NA	NA	NA	Bidirectional sugar transporter SWEET12 [Triticum urartu]
TraesCS1B02G456900	106.097	93.9281	108.35	8.27091	7.92685	6.9229	13.3376	3.73743	4.24297e-135	2.1249e-132	up	yes	GO:0009055(electron carrier activity);GO:0016614(oxidoreductase activity, acting on CH-OH group of donors);GO:0050660(flavin adenine dinucleotide binding);GO:0055114(oxidation-reduction process)	NA	NA	NA	Reticuline oxidase-like protein [Aegilops tauschii]
TraesCS2A02G497100	75.3413	52.6213	57.1363	2.66503	2.47111	2.59726	23.935	4.58105	6.69701e-134	3.32448e-131	up	yes	GO:0016491(oxidoreductase activity);GO:0055114(oxidation-reduction process)	00960(Tropane, piperidine and pyridine alkaloid biosynthesis)	K08081	EC:1.1.1.206	Tropinone reductase-like protein [Aegilops tauschii]
TraesCS3B02G183800	13.9807	14.0978	15.6004	0.305373	0.316029	0.44513	40.9541	5.35594	1.22364e-132	6.02149e-130	up	yes	GO:0005737(cytoplasm);GO:0031625(ubiquitin protein ligase binding);GO:0061630(ubiquitin protein ligase activity);GO:0061630(ubiquitin protein ligase activity)	04120(Ubiquitin mediated proteolysis);04120(Ubiquitin mediated proteolysis)	K10581	EC:2.3.2.24	unnamed protein product [Triticum aestivum]
TraesCSU02G253400	110.269	139.322	151.874	3.1249	4.28787	2.71882	39.625	5.30834	1.67553e-132	8.17414e-130	up	yes	GO:0005618(cell wall);GO:0033609(oxalate metabolic process);GO:0046564(oxalate decarboxylase activity)	04144(Endocytosis)	K19476	NA	Germin-like protein 8-5 [Triticum urartu]
TraesCS1D02G307600	20.9453	15.5732	23.5589	0.23105	0.213358	0.07981	114.604	6.84051	4.61605e-132	2.21379e-129	up	yes	GO:0005737(cytoplasm);GO:0008115(sarcosine oxidase activity);GO:0046653(tetrahydrofolate metabolic process);GO:0055114(oxidation-reduction process)	00260(Glycine, serine and threonine metabolism);00310(Lysine degradation);04146(Peroxisome)	K00306	EC:1.5.3.1;EC:1.5.3.7	predicted protein [Hordeum vulgare subsp. vulgare]
TraesCS6B02G056800	124.344	128.687	119.1	8.99777	9.90507	7.80578	13.933	3.80044	1.45226e-131	6.9063e-129	up	yes	GO:0004096(catalase activity);GO:0005737(cytoplasm);GO:0020037(heme binding);GO:0042542(response to hydrogen peroxide);GO:0042744(hydrogen peroxide catabolic process);GO:0042744(hydrogen peroxide catabolic process)	01200(Carbon metabolism);00630(Glyoxylate and dicarboxylate metabolism);00380(Tryptophan metabolism);04146(Peroxisome);04146(Peroxisome)	K03781	EC:1.11.1.6	catalase [Triticum aestivum]
TraesCS7D02G131600	29.5175	27.9716	31.6378	0.942031	1.28957	0.857928	28.848	4.8504	5.90776e-131	2.78605e-128	up	yes	GO:0004364(glutathione transferase activity);GO:0005737(cytoplasm);GO:0006749(glutathione metabolic process);GO:0009407(toxin catabolic process)	00480(Glutathione metabolism)	K00799	EC:2.5.1.18	hypothetical protein F775_30541 [Aegilops tauschii]
TraesCS5D02G488800	29.6351	49.2602	46.8017	0.239661	0	0.124746	344.936	8.43018	9.63122e-131	4.50446e-128	up	yes	GO:0009611(response to wounding);GO:0009723(response to ethylene);GO:0009751(response to salicylic acid);GO:0042542(response to hydrogen peroxide);GO:0005829(cytosol);GO:0008171(O-methyltransferase activity);GO:0008757(S-adenosylmethionine-dependent methyltransferase activity);GO:0019438(aromatic compound biosynthetic process);GO:0019438(aromatic compound biosynthetic process)	00940(Phenylpropanoid biosynthesis);00940(Phenylpropanoid biosynthesis)	K13066	EC:2.1.1.68	O-methyltransferase 3 [Triticum aestivum]
TraesCS2B02G018100	32.3379	17.0358	20.7316	0.092663	0	0	756.562	9.56331	1.12044e-130	5.19726e-128	up	yes	GO:0010334(sesquiterpene synthase activity);GO:0033383(geranyl diphosphate metabolic process)	00909(Sesquiterpenoid and triterpenoid biosynthesis)	K14174	EC:4.2.3.47	(+)-delta-cadinene synthase isozyme C2 [Aegilops tauschii]
TraesCS5B02G449500	23.9043	26.5694	29.4084	1.62236	1.45054	1.13797	18.9705	4.24568	3.8121e-130	1.75391e-127	up	yes	GO:0005886(plasma membrane);GO:0016021(integral component of membrane);GO:0042626(ATPase activity, coupled to transmembrane movement of substances)	02010(ABC transporters)	K05681	NA	predicted protein [Hordeum vulgare subsp. vulgare]
TraesCS4D02G311500	12.8113	10.2059	14.4797	0.095961	0.06403	0.146499	122.343	6.93479	9.2815e-130	4.23588e-127	up	yes	GO:0009813(flavonoid biosynthetic process);GO:0043231(intracellular membrane-bounded organelle);GO:0052696(flavonoid glucuronidation);GO:0080043(quercetin 3-O-glucosyltransferase activity);GO:0080044(quercetin 7-O-glucosyltransferase activity)	00908(Zeatin biosynthesis)	NA	NA	predicted protein [Hordeum vulgare subsp. vulgare]
TraesCS4A02G229900	19.6592	12.5043	21.4291	0	0	0	inf	inf	1.20793e-129	5.46864e-127	up	yes	GO:0005737(cytoplasm);GO:0008270(zinc ion binding);GO:0016491(oxidoreductase activity);GO:0055114(oxidation-reduction process)	NA	NA	NA	Putative NADP-dependent oxidoreductase P1 [Aegilops tauschii]
TraesCS3A02G506400	22.2061	19.4859	30.962	0.11907	0.068075	0.122617	234.548	7.87374	1.61398e-129	7.24893e-127	up	yes	GO:0005829(cytosol);GO:0008202(steroid metabolic process);GO:0009611(response to wounding);GO:0010051(xylem and phloem pattern formation);GO:0035671(enone reductase activity);GO:0047787(delta4-3-oxosteroid 5beta-reductase activity);GO:0055114(oxidation-reduction process)	NA	NA	NA	hypothetical protein F775_25898 [Aegilops tauschii]
TraesCS4D02G032200	160.217	125.564	176.533	1.44407	2.16535	0.812492	104.551	6.70806	2.41905e-128	1.07792e-125	up	yes	GO:0005618(cell wall);GO:0033609(oxalate metabolic process);GO:0046564(oxalate decarboxylase activity)	NA	NA	NA	RecName: Full=Oxalate oxidase 2; AltName: Full=Germin; Flags: Precursor
TraesCS3D02G061900	8.55304	6.3258	9.45034	0	0	0	inf	inf	1.03231e-127	4.56404e-125	up	yes	GO:0016020(membrane);GO:0016709(oxidoreductase activity, acting on paired donors, with incorporation or reduction of molecular oxygen, NAD(P)H as one donor, and incorporation of one atom of oxygen);GO:0044550(secondary metabolite biosynthetic process)	00402(Benzoxazinoid biosynthesis)	K13224	EC:1.14.13.138	Cytochrome P450 71C4 [Aegilops tauschii]
TraesCS1A02G424000	9.30932	9.89208	10.5073	0.12942	0.155687	0.254912	55.0142	5.78173	1.07076e-126	4.66118e-124	up	yes	GO:0009813(flavonoid biosynthetic process);GO:0043231(intracellular membrane-bounded organelle);GO:0052696(flavonoid glucuronidation);GO:0080043(quercetin 3-O-glucosyltransferase activity);GO:0080044(quercetin 7-O-glucosyltransferase activity)	00942(Anthocyanin biosynthesis)	K12938	EC:2.4.1.-	Anthocyanidin 5,3-O-glucosyltransferase [Triticum urartu]
TraesCS2A02G483300	7.41597	8.02076	8.49342	0.522	0.516683	0.431069	16.2818	4.02519	3.474e-126	1.50074e-123	up	yes	GO:0005886(plasma membrane);GO:0016021(integral component of membrane);GO:0042626(ATPase activity, coupled to transmembrane movement of substances)	02010(ABC transporters)	K05681	NA	Pleiotropic drug resistance protein 4 [Aegilops tauschii]
TraesCS3A02G258000	8.60202	9.16798	11.64	0.43721	0.328002	0.411209	24.9995	4.64383	3.68471e-126	1.57971e-123	up	yes	GO:0016021(integral component of membrane);GO:0042626(ATPase activity, coupled to transmembrane movement of substances);GO:0055085(transmembrane transport)	02010(ABC transporters)	K05658	EC:3.6.3.44	ABC transporter B family member 4 [Triticum urartu]
TraesCS4D02G309900	24.823	25.0637	27.7559	1.65602	1.176	1.09089	19.7921	4.30685	1.44138e-125	6.13301e-123	up	yes	GO:0004497(monooxygenase activity);GO:0005506(iron ion binding);GO:0009926(auxin polar transport);GO:0009934(regulation of meristem structural organization);GO:0009963(positive regulation of flavonoid biosynthetic process);GO:0010223(secondary shoot formation);GO:0016021(integral component of membrane);GO:0016117(carotenoid biosynthetic process);GO:0016705(oxidoreductase activity, acting on paire…	00590(Arachidonic acid metabolism)	K01832	EC:5.3.99.5	Thromboxane-A synthase [Aegilops tauschii]
TraesCS2D02G313700	185.3	167.262	196.291	1.23114	1.41141	0.412034	179.682	7.4893	1.68515e-125	7.11675e-123	up	yes	GO:0047036(codeinone reductase (NADPH) activity)	00053(Ascorbate and aldarate metabolism)	K19642	EC:1.1.1.365	predicted protein [Hordeum vulgare subsp. vulgare]
TraesCS1A02G050600	18.9681	28.2696	33.2837	0	0	0	inf	inf	1.89561e-124	7.94627e-122	up	yes	GO:0005576(extracellular region);GO:0050832(defense response to fungus)	NA	NA	NA	Defensin-like protein [Triticum urartu]
TraesCS2D02G031000	18.3281	17.385	18.0446	1.01936	0.889405	1.13036	17.6885	4.14474	3.29437e-124	1.37082e-121	up	yes	GO:0009813(flavonoid biosynthetic process);GO:0043231(intracellular membrane-bounded organelle);GO:0052696(flavonoid glucuronidation);GO:0080043(quercetin 3-O-glucosyltransferase activity);GO:0080044(quercetin 7-O-glucosyltransferase activity)	00908(Zeatin biosynthesis)	NA	NA	Cytokinin-O-glucosyltransferase 2 [Aegilops tauschii]
TraesCS4B02G377200	99.0272	109.313	138.417	6.58926	6.03622	5.40712	19.2295	4.26525	3.43301e-124	1.41808e-121	up	yes	GO:0005618(cell wall);GO:0033609(oxalate metabolic process);GO:0046564(oxalate decarboxylase activity)	04144(Endocytosis)	K19476	NA	germin-like protein [Triticum aestivum]
TraesCS5A02G004700	46.81	45.4006	52.5063	0.530056	0.558183	0.153772	116.518	6.86441	4.05632e-124	1.66342e-121	up	yes	GO:0005783(endoplasmic reticulum);GO:0005886(plasma membrane);GO:0008398(sterol 14-demethylase activity);GO:0016126(sterol biosynthetic process)	00100(Steroid biosynthesis)	K05917	EC:1.14.13.70	Obtusifoliol 14-alpha demethylase [Aegilops tauschii]
TraesCS3A02G483100	16.1231	20.6988	15.3813	0.30813	0.076502	0.15037	97.5758	6.60845	2.21773e-123	9.02902e-121	up	yes	GO:0004553(hydrolase activity, hydrolyzing O-glycosyl compounds);GO:0030247(polysaccharide binding);GO:0046658(anchored component of plasma membrane)	00500(Starch and sucrose metabolism)	K19891	EC:3.2.1.39	predicted protein [Hordeum vulgare subsp. vulgare]
TraesCS7D02G536900	28.0282	20.3094	23.9728	0.776689	0.523038	0.406353	42.384	5.40545	2.9178e-123	1.17944e-120	up	yes	GO:0051213(dioxygenase activity)	00904(Diterpenoid biosynthesis)	K04124	EC:1.14.11.15	putative flavonol synthase 5 [Dichanthelium oligosanthes]
TraesCS5B02G015500	152.504	224.218	232.865	4.84072	5.59852	3.6267	43.3378	5.43755	8.28354e-123	3.32464e-120	up	yes	GO:0005515(protein binding)	NA	NA	NA	thaumatin-like protein [Triticum aestivum]
TraesCS5D02G012000	43.2784	39.0533	43.9865	0.771643	0.297445	0.277202	93.8269	6.55193	5.79948e-122	2.31126e-119	up	yes	GO:0005783(endoplasmic reticulum);GO:0005886(plasma membrane);GO:0008398(sterol 14-demethylase activity);GO:0016126(sterol biosynthetic process)	00100(Steroid biosynthesis)	K05917	EC:1.14.13.70	Obtusifoliol 14-alpha demethylase [Aegilops tauschii]
TraesCS3D02G260500	140.604	204.803	171.557	1.50345	0.499984	0.738021	188.573	7.55898	6.75336e-122	2.67258e-119	up	yes	GO:0004568(chitinase activity);GO:0005576(extracellular region);GO:0008061(chitin binding);GO:0016998(cell wall macromolecule catabolic process);GO:0050832(defense response to fungus)	00520(Amino sugar and nucleotide sugar metabolism)	K01183	EC:3.2.1.14	chitinase [Triticum aestivum]
TraesCS1D02G190200	37.9739	32.9129	44.0265	0.13287	0.624339	0.466909	93.8743	6.55266	1.69769e-121	6.67181e-119	up	yes	GO:0004364(glutathione transferase activity);GO:0005737(cytoplasm);GO:0006749(glutathione metabolic process);GO:0009407(toxin catabolic process)	00480(Glutathione metabolism)	K00799	EC:2.5.1.18	putative glutathione S-transferase GSTU6 [Triticum urartu]
TraesCS5B02G045100	134.978	152.352	141.962	11.1273	10.775	10.697	13.1687	3.71904	5.56167e-121	2.17062e-118	up	yes	NA	NA	NA	NA	RecName: Full=Protein WIR1A
TraesCS2A02G315600	210.044	188.804	222.427	0.751108	0.588607	0.101916	430.952	8.75138	1.06895e-120	4.14334e-118	up	yes	GO:0047036(codeinone reductase (NADPH) activity)	00053(Ascorbate and aldarate metabolism)	K19642	EC:1.1.1.365	predicted protein [Hordeum vulgare subsp. vulgare]
TraesCS3D02G519600	62.1438	69.3453	65.5966	5.76076	6.48037	5.74958	10.9549	3.4535	2.3327e-120	8.91959e-118	up	yes	GO:0005829(cytosol);GO:0005886(plasma membrane);GO:0006520(cellular amino acid metabolic process);GO:0006580(ethanolamine metabolic process);GO:0009793(embryo development ending in seed dormancy);GO:0016831(carboxy-lyase activity);GO:0019752(carboxylic acid metabolic process);GO:0030170(pyridoxal phosphate binding)	00340(Histidine metabolism)	K01590	EC:4.1.1.22	Histidine decarboxylase [Aegilops tauschii]
TraesCS5D02G302800	35.4512	38.3373	39.8171	2.50209	2.48506	1.75799	16.8426	4.07405	3.30718e-120	1.25608e-117	up	yes	GO:0008422(beta-glucosidase activity);GO:1901657(glycosyl compound metabolic process)	00500(Starch and sucrose metabolism);00460(Cyanoamino acid metabolism);00940(Phenylpropanoid biosynthesis)	K01188	EC:3.2.1.21	Beta-glucosidase 31 [Triticum urartu]
TraesCS3D02G478300	8.86519	12.1178	10.1303	0	0	0.067743	459.283	8.84324	5.90076e-120	2.2262e-117	up	yes	GO:0004553(hydrolase activity, hydrolyzing O-glycosyl compounds);GO:0030247(polysaccharide binding);GO:0046658(anchored component of plasma membrane)	00500(Starch and sucrose metabolism)	K19892	EC:3.2.1.39	Glucan endo-1,3-beta-glucosidase GII [Aegilops tauschii]
TraesCS6D02G255200	62.2796	44.308	62.9361	0.745241	1.34339	0.757676	59.5591	5.89625	1.3645e-118	5.08017e-116	up	yes	GO:0004617(phosphoglycerate dehydrogenase activity);GO:0005739(mitochondrion);GO:0008863(formate dehydrogenase (NAD+) activity);GO:0009070(serine family amino acid biosynthetic process);GO:0042183(formate catabolic process);GO:0042183(formate catabolic process)	01200(Carbon metabolism);00630(Glyoxylate and dicarboxylate metabolism);00630(Glyoxylate and dicarboxylate metabolism)	K00122	EC:1.2.1.2	Formate dehydrogenase 2, mitochondrial [Aegilops tauschii]
TraesCS5A02G385400	9.7649	10.5137	9.32925	0.328205	0.277367	0.182279	37.5805	5.23191	1.52278e-118	5.63241e-116	up	yes	GO:0003674(molecular_function);GO:0005576(extracellular region);GO:0009505(plant-type cell wall);GO:0009506(plasmodesma);GO:0010015(root morphogenesis);GO:0080167(response to karrikin)	NA	NA	NA	hypothetical protein TRIUR3_06873 [Triticum urartu]
TraesCS2D02G276000	10.8876	10.3379	10.8687	0.54575	0.642619	0.464717	19.4147	4.27908	1.00916e-117	3.68448e-115	up	yes	GO:0003755(peptidyl-prolyl cis-trans isomerase activity);GO:0005528(FK506 binding);GO:0005789(endoplasmic reticulum membrane);GO:0061077(chaperone-mediated protein folding)	03030(DNA replication);03420(Nucleotide excision repair);03430(Mismatch repair);03440(Homologous recombination)	K07466	NA	70 kDa peptidyl-prolyl isomerase [Aegilops tauschii]
TraesCS2D02G101200	11.0579	11.1221	11.8609	0.459928	0.56372	0.446063	23.1616	4.53366	1.35433e-117	4.8817e-115	up	yes	GO:0005515(protein binding);GO:0005634(nucleus);GO:0005737(cytoplasm);GO:0030246(carbohydrate binding);GO:0042742(defense response to bacterium);GO:0090332(stomatal closure)	NA	NA	NA	PREDICTED: uncharacterized protein LOC4344318 [Oryza sativa Japonica Group]
TraesCS2D02G536200	17.9078	22.9541	16.1196	0.292901	0.388943	0.404031	52.4752	5.71356	1.87047e-117	6.69947e-115	up	yes	GO:0009536(plastid)	00860(Porphyrin and chlorophyll metabolism)	K00510	EC:1.14.14.18	hypothetical protein F775_06659 [Aegilops tauschii]
TraesCS3A02G452600	8.67108	8.7964	15.8499	0	0.026642	0	1250.56	10.2884	3.3139e-117	1.17948e-114	up	yes	GO:0005507(copper ion binding);GO:0016722(oxidoreductase activity, oxidizing metal ions)	00053(Ascorbate and aldarate metabolism)	K00423	EC:1.10.3.3	predicted protein [Hordeum vulgare subsp. vulgare]
TraesCS5B02G193200	33.6519	36.4828	40.8665	3.29036	3.11108	3.53589	11.1701	3.48157	5.7072e-117	2.0186e-114	up	yes	GO:0003677(DNA binding);GO:0003700(transcription factor activity, sequence-specific DNA binding);GO:0005515(protein binding);GO:0005634(nucleus);GO:0006351(transcription, DNA-templated);GO:0006355(regulation of transcription, DNA-templated);GO:0006970(response to osmotic stress);GO:0009409(response to cold);GO:0009414(response to water deprivation);GO:0009416(response to light stimulus);GO:000961…	04075(Plant hormone signal transduction);04075(Plant hormone signal transduction)	K14517	NA	drought-responsive factor-like transcription factor DRFL1a [Triticum aestivum]
TraesCS4D02G015800	168.502	194.867	189.063	14.7886	14.4907	11.1582	13.6614	3.77203	2.6163e-116	9.19623e-114	up	yes	GO:0005515(protein binding)	NA	NA	NA	hypothetical protein F775_27927 [Aegilops tauschii]
TraesCS5B02G403000	12.7664	12.3866	15.36	0.335378	0.169242	0.084753	68.7392	6.10306	3.85947e-116	1.34822e-113	up	yes	GO:0016020(membrane);GO:0016709(oxidoreductase activity, acting on paired donors, with incorporation or reduction of molecular oxygen, NAD(P)H as one donor, and incorporation of one atom of oxygen);GO:0042343(indole glucosinolate metabolic process);GO:0044550(secondary metabolite biosynthetic process);GO:0098542(defense response to other organism)	00903(Limonene and pinene degradation);00945(Stilbenoid, diarylheptanoid and gingerol biosynthesis)	K00517	NA	predicted protein, partial [Hordeum vulgare subsp. vulgare]
TraesCS5A02G044300	20.8753	38.8481	25.7623	0	0.130244	0	656.35	9.35832	4.44967e-116	1.54486e-113	up	yes	GO:0005618(cell wall);GO:0033609(oxalate metabolic process);GO:0046564(oxalate decarboxylase activity)	04144(Endocytosis)	K19476	NA	Germin-like protein 8-4 [Triticum urartu]
TraesCS4B02G220200	61.8015	66.8644	75.126	5.78155	5.03602	6.38641	11.8456	3.56628	5.98869e-116	2.0665e-113	up	yes	GO:0004612(phosphoenolpyruvate carboxykinase (ATP) activity);GO:0005829(cytosol);GO:0006094(gluconeogenesis)	01200(Carbon metabolism);00010(Glycolysis / Gluconeogenesis);00020(Citrate cycle (TCA cycle));00620(Pyruvate metabolism);00710(Carbon fixation in photosynthetic organisms)	K01610	EC:4.1.1.49	predicted protein [Hordeum vulgare subsp. vulgare]
TraesCS5B02G059800	16.3038	18.8548	24.5188	0.457457	0.352707	0.207761	58.6266	5.87348	1.04544e-115	3.5856e-113	up	yes	GO:0005634(nucleus);GO:0008152(metabolic process);GO:0052689(carboxylic ester hydrolase activity)	00943(Isoflavonoid biosynthesis)	K13258	EC:4.2.1.105	predicted protein [Hordeum vulgare subsp. vulgare]
TraesCS1D02G044300	9.28838	10.2064	7.67431	0.118278	0	0	229.705	7.84364	1.09932e-115	3.74768e-113	up	yes	GO:0005507(copper ion binding);GO:0016722(oxidoreductase activity, oxidizing metal ions)	00053(Ascorbate and aldarate metabolism)	K00423	EC:1.10.3.3	predicted protein [Hordeum vulgare subsp. vulgare]
TraesCS2D02G598500	94.0109	93.5018	93.8879	9.9419	10.4345	8.89112	9.61476	3.26525	1.12216e-114	3.7137e-112	up	yes	GO:0005524(ATP binding);GO:0005737(cytoplasm);GO:0005739(mitochondrion);GO:0005829(cytosol);GO:0009506(plasmodesma);GO:0009507(chloroplast);GO:0009570(chloroplast stroma);GO:0009735(response to cytokinin);GO:0010030(positive regulation of seed germination);GO:0010214(seed coat development);GO:0016208(AMP binding);GO:0033611(oxalate catabolic process);GO:0046686(response to cadmium ion);GO:0048046…	04146(Peroxisome)	K12261	EC:4.1.-.-	predicted protein [Hordeum vulgare subsp. vulgare]
TraesCS7D02G551400	189.697	238.238	218.825	5.32367	4.51303	2.50159	52.4189	5.71202	5.66895e-114	1.86518e-111	up	yes	GO:0004674(protein serine/threonine kinase activity);GO:0005886(plasma membrane);GO:0006468(protein phosphorylation)	NA	NA	NA	RecName: Full=Thaumatin-like protein PWIR2; Flags: Precursor
TraesCS1B02G248600	9.74001	10.0707	8.28603	0.10013	0.075712	0.086279	107.19	6.74403	1.30788e-113	4.2783e-111	up	yes	GO:0003747(translation release factor activity);GO:0005737(cytoplasm);GO:0005829(cytosol);GO:0005886(plasma membrane);GO:0006415(translational termination);GO:0016149(translation release factor activity, codon specific);GO:0018444(translation release factor complex);GO:0040008(regulation of growth)	03015(mRNA surveillance pathway)	K03265	NA	Eukaryotic peptide chain release factor subunit 1-2 [Triticum urartu]
TraesCS4B02G001000	116.9	120.968	132.386	12.3511	13.3403	12.0388	9.81319	3.29472	1.4579e-113	4.74161e-111	up	yes	GO:0003674(molecular_function);GO:0005575(cellular_component);GO:0008150(biological_process)	04144(Endocytosis)	K05747	NA	C2 domain-containing protein [Hordeum vulgare subsp. vulgare]
TraesCS2B02G508500	32.8498	22.9805	26.7446	0.604389	0.904198	1.01766	32.6867	5.03063	2.04081e-113	6.562e-111	up	yes	GO:0009507(chloroplast);GO:0009813(flavonoid biosynthetic process);GO:0009964(negative regulation of flavonoid biosynthetic process);GO:0016491(oxidoreductase activity);GO:0033729(anthocyanidin reductase activity);GO:0050662(coenzyme binding);GO:0055114(oxidation-reduction process)	00941(Flavonoid biosynthesis)	K08695	EC:1.3.1.77	Anthocyanidin reductase [Triticum urartu]
TraesCS3B02G489800	6.12012	6.821	10.4465	0	0	0	inf	inf	2.4574e-113	7.85689e-111	up	yes	GO:0005507(copper ion binding);GO:0016722(oxidoreductase activity, oxidizing metal ions)	00053(Ascorbate and aldarate metabolism)	K00423	EC:1.10.3.3	predicted protein [Hordeum vulgare subsp. vulgare]
TraesCS2A02G578200	16.2983	12.6048	18.7829	0.079706	0.066609	0	325.914	8.34835	1.13318e-112	3.60268e-110	up	yes	GO:0004364(glutathione transferase activity);GO:0005737(cytoplasm);GO:0006749(glutathione metabolic process);GO:0009407(toxin catabolic process)	00480(Glutathione metabolism)	K00799	EC:2.5.1.18	hypothetical protein F775_06172 [Aegilops tauschii]
TraesCS2A02G534600	5.96664	7.12193	9.97201	0	0	0	inf	inf	1.31996e-112	4.17306e-110	up	yes	GO:0016020(membrane);GO:0016709(oxidoreductase activity, acting on paired donors, with incorporation or reduction of molecular oxygen, NAD(P)H as one donor, and incorporation of one atom of oxygen);GO:0042343(indole glucosinolate metabolic process);GO:0044550(secondary metabolite biosynthetic process);GO:0098542(defense response to other organism)	00903(Limonene and pinene degradation);00945(Stilbenoid, diarylheptanoid and gingerol biosynthesis)	K00517	NA	predicted protein [Hordeum vulgare subsp. vulgare]
TraesCS5B02G229600	10.4006	9.66782	11.6545	0.151211	0.222301	0.130216	62.9764	5.97674	1.07488e-111	3.37936e-109	up	yes	GO:0008150(biological_process);GO:0009507(chloroplast);GO:0016021(integral component of membrane)	NA	NA	NA	hypothetical protein F775_27165 [Aegilops tauschii]
TraesCS4B02G320100	20.2507	23.6525	22.5721	0.784159	0.335738	0.649897	37.561	5.23117	1.08639e-111	3.39668e-109	up	yes	NA	NA	NA	NA	predicted protein [Hordeum vulgare subsp. vulgare]
TraesCS7A02G264500	41.6548	48.1225	47.5556	4.04336	4.6415	4.54007	10.3844	3.37634	4.89495e-111	1.52203e-108	up	yes	GO:0003674(molecular_function);GO:0005773(vacuole);GO:0008150(biological_process);GO:0009507(chloroplast);GO:0016021(integral component of membrane)	NA	NA	NA	hypothetical protein F775_26753 [Aegilops tauschii]
TraesCS5D02G242300	34.479	32.9434	31.9804	1.5643	1.60799	1.02486	23.6834	4.5658	1.2507e-110	3.86768e-108	up	yes	NA	NA	NA	NA	predicted protein [Hordeum vulgare subsp. vulgare]
TraesCS5D02G446900	15.433	27.6309	26.0572	0.13559	0.170571	0.117041	163.329	7.35164	1.66275e-110	5.11395e-108	up	yes	GO:0003674(molecular_function);GO:0005576(extracellular region);GO:0008150(biological_process)	04075(Plant hormone signal transduction);04626(Plant-pathogen interaction)	K13449	NA	pathogenesis-related protein 1-16 [Triticum aestivum]
TraesCS5A02G513000	11.0757	14.614	14.4086	0.540347	0.290691	0.308734	35.181	5.13672	2.26689e-110	6.93435e-108	up	yes	GO:0004842(ubiquitin-protein transferase activity);GO:0005576(extracellular region);GO:0005886(plasma membrane);GO:0008270(zinc ion binding)	NA	NA	NA	predicted protein [Hordeum vulgare subsp. vulgare]
TraesCS2B02G609600	8.11802	10.7552	13.0127	0.08661	0	0	368.154	8.52417	1.37844e-109	4.19395e-107	up	yes	GO:0004364(glutathione transferase activity);GO:0005737(cytoplasm);GO:0006749(glutathione metabolic process);GO:0009407(toxin catabolic process)	00480(Glutathione metabolism)	K00799	EC:2.5.1.18	putative glutathione S-transferase [Triticum urartu]
TraesCS5B02G475000	7.72227	8.88281	8.857	0.106337	0.096416	0.081971	89.4272	6.48264	1.89612e-109	5.73813e-107	up	yes	GO:0009813(flavonoid biosynthetic process);GO:0043231(intracellular membrane-bounded organelle);GO:0052696(flavonoid glucuronidation);GO:0080043(quercetin 3-O-glucosyltransferase activity);GO:0080044(quercetin 7-O-glucosyltransferase activity)	00942(Anthocyanin biosynthesis)	K12937	EC:2.4.1.254	predicted protein, partial [Hordeum vulgare subsp. vulgare]
TraesCS1D02G013600	72.4469	71.6032	79.3972	7.48479	7.48953	5.98343	10.6618	3.41438	5.40428e-109	1.61817e-106	up	yes	GO:0003959(NADPH dehydrogenase activity);GO:0005622(intracellular);GO:0006952(defense response);GO:0009695(jasmonic acid biosynthetic process);GO:0016629(12-oxophytodienoate reductase activity);GO:0031408(oxylipin biosynthetic process)	00592(alpha-Linolenic acid metabolism)	K05894	EC:1.3.1.42	12-oxophytodienoate reductase 1 [Triticum urartu]
TraesCS5D02G407300	33.0435	29.9428	37.4035	1.5128	2.10122	1.34321	20.2512	4.33993	2.00417e-108	5.96936e-106	up	yes	GO:0016020(membrane);GO:0016709(oxidoreductase activity, acting on paired donors, with incorporation or reduction of molecular oxygen, NAD(P)H as one donor, and incorporation of one atom of oxygen);GO:0044550(secondary metabolite biosynthetic process);GO:0044550(secondary metabolite biosynthetic process)	00903(Limonene and pinene degradation);00945(Stilbenoid, diarylheptanoid and gingerol biosynthesis);00945(Stilbenoid, diarylheptanoid and gingerol biosynthesis)	K00517	NA	predicted protein [Hordeum vulgare subsp. vulgare]
TraesCS3B02G486100	66.0217	64.9251	75.4456	7.69774	7.77681	7.62441	8.93514	3.15949	2.65794e-108	7.87515e-106	up	yes	GO:0000287(magnesium ion binding);GO:0004737(pyruvate decarboxylase activity);GO:0005829(cytosol);GO:0009507(chloroplast);GO:0016831(carboxy-lyase activity);GO:0030976(thiamine pyrophosphate binding)	04146(Peroxisome)	K12261	EC:4.1.-.-	unnamed protein product [Triticum aestivum]
TraesCS5B02G181500	214.928	347.881	298.551	3.30206	3.25002	1.35861	108.886	6.76667	5.19045e-108	1.52986e-105	up	yes	GO:0003674(molecular_function);GO:0005576(extracellular region);GO:0005618(cell wall);GO:0006952(defense response);GO:0009414(response to water deprivation);GO:0009627(systemic acquired resistance);GO:0010266(response to vitamin B1);GO:0048046(apoplast)	04075(Plant hormone signal transduction);04626(Plant-pathogen interaction)	K13449	NA	pathogenisis-related protein 1.1 [Triticum aestivum]
TraesCS3D02G476500	11.8685	15.4642	13.0821	0.304282	0.331471	0.437972	37.6398	5.23419	3.49172e-107	1.02212e-104	up	yes	GO:0004553(hydrolase activity, hydrolyzing O-glycosyl compounds);GO:0030247(polysaccharide binding);GO:0046658(anchored component of plasma membrane);GO:0046658(anchored component of plasma membrane)	00500(Starch and sucrose metabolism);00500(Starch and sucrose metabolism)	K19893	EC:3.2.1.39	beta-1,3-glucanase precursor [Triticum aestivum]
TraesCS1A02G253200	37.077	37.6557	33.3593	1.15533	0.493049	0.638215	47.2721	5.56292	3.50393e-107	1.02212e-104	up	yes	GO:0005524(ATP binding);GO:0005634(nucleus);GO:0005829(cytosol);GO:0006090(pyruvate metabolic process);GO:0009507(chloroplast);GO:0009570(chloroplast stroma);GO:0015979(photosynthesis);GO:0016301(kinase activity);GO:0016310(phosphorylation);GO:0046872(metal ion binding);GO:0050242(pyruvate, phosphate dikinase activity)	01200(Carbon metabolism);00620(Pyruvate metabolism);00710(Carbon fixation in photosynthetic organisms)	K01006	EC:2.7.9.1	Pyruvate, phosphate dikinase 1, chloroplastic [Aegilops tauschii]
TraesCS2A02G048600	32.1652	27.5509	33.0619	0.575574	1.18241	1.13799	32.0369	5.00166	9.50971e-107	2.75981e-104	up	yes	GO:0005768(endosome);GO:0005774(vacuolar membrane);GO:0005802(trans-Golgi network);GO:0008757(S-adenosylmethionine-dependent methyltransferase activity);GO:0032259(methylation)	NA	NA	NA	hypothetical protein F775_26316 [Aegilops tauschii]
TraesCS5D02G049200	60.653	90.6219	92.1035	2.03231	2.62383	1.77492	37.8442	5.242	1.18101e-106	3.40994e-104	up	yes	NA	NA	NA	NA	hypothetical protein F775_31113 [Aegilops tauschii]
TraesCS6A02G018200	16.8624	16.6315	19.6188	0.726083	1.1267	0.829909	19.7983	4.3073	2.08541e-106	5.99065e-104	up	yes	GO:0009813(flavonoid biosynthetic process);GO:0043231(intracellular membrane-bounded organelle);GO:0052696(flavonoid glucuronidation);GO:0080043(quercetin 3-O-glucosyltransferase activity);GO:0080044(quercetin 7-O-glucosyltransferase activity)	00908(Zeatin biosynthesis)	NA	NA	Cytokinin-O-glucosyltransferase 2 [Aegilops tauschii]
TraesCS4A02G296300	617.004	730.565	705.72	24.0679	23.7955	13.27	33.587	5.06983	3.19918e-106	9.14368e-104	up	yes	GO:0004674(protein serine/threonine kinase activity);GO:0005886(plasma membrane);GO:0006468(protein phosphorylation)	NA	NA	NA	predicted protein [Hordeum vulgare subsp. vulgare]
TraesCS5B02G048500	91.3945	134.951	107.703	8.00084	7.1427	6.91753	15.142	3.92048	4.06065e-106	1.15476e-103	up	yes	GO:0005618(cell wall);GO:0033609(oxalate metabolic process);GO:0046564(oxalate decarboxylase activity)	04144(Endocytosis)	K19476	NA	predicted protein [Hordeum vulgare subsp. vulgare]
TraesCS3B02G248400	5.5712	5.19387	7.09909	0.238587	0.180086	0.282035	25.4944	4.67211	6.81127e-106	1.92728e-103	up	yes	GO:0005886(plasma membrane);GO:0016021(integral component of membrane);GO:0042626(ATPase activity, coupled to transmembrane movement of substances)	02010(ABC transporters)	K05681	NA	unnamed protein product [Triticum aestivum]
TraesCS1D02G100700	6.03183	4.68846	5.61543	0	0.030355	0	538.155	9.07188	1.02764e-105	2.87897e-103	up	yes	GO:0016020(membrane);GO:0016709(oxidoreductase activity, acting on paired donors, with incorporation or reduction of molecular oxygen, NAD(P)H as one donor, and incorporation of one atom of oxygen);GO:0044550(secondary metabolite biosynthetic process)	00402(Benzoxazinoid biosynthesis)	K13224	EC:1.14.13.138	Cytochrome P450 71C1 [Aegilops tauschii]
TraesCS1D02G014500	38.3244	20.6889	35.9045	0.143636	0.23724	0	249.209	7.96121	1.44149e-105	4.01849e-103	up	yes	GO:0004364(glutathione transferase activity);GO:0005737(cytoplasm);GO:0006749(glutathione metabolic process);GO:0009407(toxin catabolic process)	00480(Glutathione metabolism)	K00799	EC:2.5.1.18	hypothetical protein F775_30884 [Aegilops tauschii]
TraesCS3D02G225900	8.22433	8.37704	11.207	0.148844	0.163729	0.224617	51.7664	5.69394	1.54741e-105	4.29264e-103	up	yes	GO:0004497(monooxygenase activity)	00905(Brassinosteroid biosynthesis)	K15639	EC:1.14.-.-	Secologanin synthase [Aegilops tauschii]
TraesCS3D02G537800	28.2219	30.8662	36.6016	2.81309	2.1607	2.41335	12.9536	3.69528	2.46101e-105	6.7937e-103	up	yes	GO:0004497(monooxygenase activity)	00905(Brassinosteroid biosynthesis)	K15639	EC:1.14.-.-	predicted protein [Hordeum vulgare subsp. vulgare]
TraesCS5D02G379300	18.7519	20.1188	12.7779	0	0.132418	0	390.042	8.60749	7.72675e-105	2.12264e-102	up	yes	GO:0005829(cytosol);GO:0009414(response to water deprivation);GO:0009631(cold acclimation);GO:0009737(response to abscisic acid)	NA	NA	NA	Dehydrin DHN1 [Aegilops tauschii]
TraesCS7B02G455700	56.7016	58.3225	63.9475	4.38061	4.18104	2.83003	15.7107	3.97368	8.87819e-105	2.42718e-102	up	yes	GO:0004089(carbonate dehydratase activity);GO:0005737(cytoplasm);GO:0006730(one-carbon metabolic process);GO:0008270(zinc ion binding);GO:0009570(chloroplast stroma);GO:0046872(metal ion binding)	00910(Nitrogen metabolism)	K01674	EC:4.2.1.1	Bifunctional monodehydroascorbate reductase and carbonic anhydrase nectarin-3 [Aegilops tauschii]
TraesCS3A02G102000	178.188	173.737	179.537	10.5128	12.7004	7.82197	17.1245	4.09799	1.46915e-104	3.99716e-102	up	yes	GO:0003955(NAD(P)H dehydrogenase (quinone) activity);GO:0005829(cytosol);GO:0005886(plasma membrane);GO:0008752(FMN reductase activity);GO:0009507(chloroplast);GO:0009570(chloroplast stroma);GO:0009651(response to salt stress);GO:0009735(response to cytokinin);GO:0042742(defense response to bacterium);GO:0055114(oxidation-reduction process)	04626(Plant-pathogen interaction)	K13436	EC:2.7.11.1	hypothetical protein F775_21930 [Aegilops tauschii]
TraesCS4D02G063200	70.018	71.0109	81.2071	6.11174	4.7766	3.98856	14.9383	3.90095	1.49486e-104	4.04764e-102	up	yes	NA	NA	NA	NA	hypothetical protein F775_09771 [Aegilops tauschii]
TraesCS2A02G028700	21.4032	18.6579	20.9424	1.18903	1.65974	1.36992	14.4603	3.85403	3.49846e-104	9.38299e-102	up	yes	GO:0009813(flavonoid biosynthetic process);GO:0043231(intracellular membrane-bounded organelle);GO:0052696(flavonoid glucuronidation);GO:0080043(quercetin 3-O-glucosyltransferase activity);GO:0080044(quercetin 7-O-glucosyltransferase activity)	00908(Zeatin biosynthesis)	NA	NA	predicted protein [Hordeum vulgare subsp. vulgare]
TraesCS4D02G032000	96.2979	66.4987	113.194	0.168764	0.661279	0.084703	301.713	8.23703	9.58851e-104	2.55954e-101	up	yes	GO:0005618(cell wall);GO:0033609(oxalate metabolic process);GO:0046564(oxalate decarboxylase activity)	NA	NA	NA	RecName: Full=Oxalate oxidase GF-2.8; AltName: Full=Germin GF-2.8; Flags: Precursor
TraesCS2A02G395000	55.4717	78.9198	64.0106	5.15968	5.25062	5.30584	12.6241	3.65811	2.60462e-103	6.92009e-101	up	yes	GO:0051213(dioxygenase activity)	00941(Flavonoid biosynthesis)	K00475	EC:1.14.11.9	Naringenin,2-oxoglutarate 3-dioxygenase [Triticum urartu]
TraesCS4D02G116700	44.1865	41.4397	51.1853	3.79167	2.43571	2.9197	14.9569	3.90274	3.06864e-103	8.11482e-101	up	yes	GO:0004601(peroxidase activity);GO:0005515(protein binding);GO:0005576(extracellular region);GO:0005618(cell wall);GO:0005794(Golgi apparatus);GO:0005829(cytosol);GO:0006979(response to oxidative stress);GO:0009809(lignin biosynthetic process);GO:0010089(xylem development);GO:0020037(heme binding);GO:0042744(hydrogen peroxide catabolic process);GO:0046872(metal ion binding);GO:0048046(apoplast);G…	00940(Phenylpropanoid biosynthesis)	K00430	EC:1.11.1.7	predicted protein [Hordeum vulgare subsp. vulgare]
TraesCS7B02G243100	10.0425	13.2504	11.1154	0.116826	0	0	294.526	8.20225	3.49187e-103	9.18748e-101	up	yes	NA	NA	NA	NA	PREDICTED: uncharacterized protein LOC104584953 [Brachypodium distachyon]
TraesCS7B02G253600	35.2955	23.5084	39.9464	0.341972	0.682703	0.360652	71.2831	6.15549	3.50673e-103	9.18748e-101	up	yes	GO:0030170(pyridoxal phosphate binding);GO:0042802(identical protein binding);GO:0042802(identical protein binding)	00650(Butanoate metabolism);00250(Alanine, aspartate and glutamate metabolism);00250(Alanine, aspartate and glutamate metabolism)	K16871	EC:2.6.1.96	PREDICTED: probable gamma-aminobutyrate transaminase 4 [Oryza sativa Japonica Group]
TraesCS1A02G364000	23.3615	24.6188	17.5105	0.63361	0.630251	0.910715	30.1166	4.91249	4.88861e-103	1.27489e-100	up	yes	NA	NA	NA	NA	hypothetical protein TRIUR3_11095 [Triticum urartu]
TraesCS5A02G544500	14.8779	13.02	16.0251	0.290507	0.369162	0.232426	49.2358	5.62164	8.09525e-103	2.10146e-100	up	yes	GO:0005618(cell wall);GO:0033609(oxalate metabolic process);GO:0046564(oxalate decarboxylase activity)	04144(Endocytosis)	K19476	NA	Germin-like protein 8-5 [Triticum urartu]
TraesCS3D02G059000	11.5492	12.6263	9.99795	0	0	0	inf	inf	1.05704e-102	2.71904e-100	up	yes	NA	NA	NA	NA	hypothetical protein F775_27585 [Aegilops tauschii]
TraesCS2D02G449400	35.725	33.2797	37.8513	2.46415	2.95275	2.38945	13.6883	3.77488	2.51291e-102	6.43476e-100	up	yes	GO:0016787(hydrolase activity)	00901(Indole alkaloid biosynthesis)	K08233	EC:3.1.1.78	hypothetical protein F775_05038 [Aegilops tauschii]
TraesCS4A02G181800	21.0462	24.1727	23.2032	0.292823	0.528539	0.411885	55.4813	5.79393	6.06381e-101	1.52514e-98	up	yes	GO:0005618(cell wall);GO:0033609(oxalate metabolic process);GO:0046564(oxalate decarboxylase activity)	NA	NA	NA	Oxalate oxidase GF-2.8 [Triticum urartu]
TraesCS4D02G283600	123.308	127.232	123.86	11.067	13.9383	10.6487	10.501	3.39245	9.93864e-101	2.48866e-98	up	yes	GO:0009705(plant-type vacuole membrane);GO:0015140(malate transmembrane transporter activity);GO:0015140(malate transmembrane transporter activity)	NA	NA	NA	RecName: Full=Aluminum-activated malate transporter 1; Short=TaALMT1
TraesCS7B02G253700	7.45282	6.34316	9.56642	0.036393	0.090049	0	184.768	7.52957	1.76172e-100	4.39196e-98	up	yes	GO:0005783(endoplasmic reticulum);GO:0005886(plasma membrane);GO:0008398(sterol 14-demethylase activity);GO:0016126(sterol biosynthetic process)	00100(Steroid biosynthesis)	K05917	EC:1.14.13.70	PREDICTED: obtusifoliol 14-alpha demethylase [Oryza sativa Japonica Group]
TraesCS2A02G389900	133.996	129.535	139.659	17.3785	17.7254	18.8162	7.47756	2.90257	3.09268e-100	7.67622e-98	up	yes	GO:0004352(glutamate dehydrogenase (NAD+) activity);GO:0004353(glutamate dehydrogenase [NAD(P)+] activity);GO:0005507(copper ion binding);GO:0005524(ATP binding);GO:0005737(cytoplasm);GO:0005739(mitochondrion);GO:0005774(vacuolar membrane);GO:0005794(Golgi apparatus);GO:0006520(cellular amino acid metabolic process);GO:0008270(zinc ion binding);GO:0009651(response to salt stress);GO:0016491(oxido…	01200(Carbon metabolism);00910(Nitrogen metabolism);00250(Alanine, aspartate and glutamate metabolism);00220(Arginine biosynthesis);00471(D-Glutamine and D-glutamate metabolism)	K00261	EC:1.4.1.3	Glutamate dehydrogenase 2 [Triticum urartu]
TraesCS2D02G047500	58.4334	62.0519	66.7408	0.927404	1.90572	0.861304	50.678	5.66329	8.53434e-100	2.10903e-97	up	yes	GO:0005768(endosome);GO:0005774(vacuolar membrane);GO:0005802(trans-Golgi network);GO:0008757(S-adenosylmethionine-dependent methyltransferase activity);GO:0032259(methylation)	NA	NA	NA	hypothetical protein F775_26316 [Aegilops tauschii]
TraesCS5A02G004800	42.7267	42.2918	52.2094	0.236111	0.37068	0	226.154	7.82116	1.35163e-99	3.32566e-97	up	yes	GO:0003854(3-beta-hydroxy-delta5-steroid dehydrogenase activity);GO:0005789(endoplasmic reticulum membrane);GO:0006694(steroid biosynthetic process);GO:0016020(membrane);GO:0016021(integral component of membrane);GO:0016126(sterol biosynthetic process);GO:0047012(sterol-4-alpha-carboxylate 3-dehydrogenase (decarboxylating) activity);GO:0055114(oxidation-reduction process)	00100(Steroid biosynthesis)	K07748	EC:1.1.1.170	3beta-hydroxysteroid-dehydrogenase/decarboxylase isoform 1 [Triticum urartu]
TraesCS4D02G015600	14.5696	29.9372	26.1034	0.176943	0.148219	0.094242	168.358	7.39539	1.42269e-99	3.48534e-97	up	yes	GO:0004674(protein serine/threonine kinase activity);GO:0005886(plasma membrane);GO:0006468(protein phosphorylation)	NA	NA	NA	hypothetical protein F775_29722 [Aegilops tauschii]
TraesCS4A02G140000	19.1561	20.3479	19.2379	2.63106	2.35633	2.44781	7.90052	2.98195	1.56253e-99	3.81142e-97	up	yes	GO:0005982(starch metabolic process);GO:0005985(sucrose metabolic process);GO:0005986(sucrose biosynthetic process);GO:0008194(UDP-glycosyltransferase activity);GO:0009414(response to water deprivation);GO:0009507(chloroplast);GO:0010431(seed maturation);GO:0010555(response to mannitol);GO:0016157(sucrose synthase activity);GO:0016757(transferase activity, transferring glycosyl groups)	00500(Starch and sucrose metabolism)	K00695	EC:2.4.1.13	sucrose synthase type 3 [Triticum polonicum]
TraesCS5A02G307200	12.0799	10.4295	14.1355	0.1161	0.340055	0.324663	46.9313	5.55248	2.02124e-99	4.90919e-97	up	yes	GO:0004185(serine-type carboxypeptidase activity);GO:0016747(transferase activity, transferring acyl groups other than amino-acyl groups);GO:0019748(secondary metabolic process);GO:0051603(proteolysis involved in cellular protein catabolic process)	00940(Phenylpropanoid biosynthesis)	K09756	EC:3.4.16.-;EC:2.3.1.91	predicted protein [Hordeum vulgare subsp. vulgare]
TraesCS3B02G313900	10.7525	11.9342	14.4282	0.547665	0.527715	0.401269	25.1345	4.6516	2.04233e-99	4.9392e-97	up	yes	GO:0009813(flavonoid biosynthetic process);GO:0043231(intracellular membrane-bounded organelle);GO:0052696(flavonoid glucuronidation);GO:0080043(quercetin 3-O-glucosyltransferase activity);GO:0080044(quercetin 7-O-glucosyltransferase activity)	00942(Anthocyanin biosynthesis)	K12938	EC:2.4.1.-	predicted protein [Hordeum vulgare subsp. vulgare]
TraesCS6A02G274900	10.8663	8.91066	9.31386	0.145194	0	0.050419	148.716	7.21642	2.75116e-99	6.62513e-97	up	yes	GO:0004617(phosphoglycerate dehydrogenase activity);GO:0005739(mitochondrion);GO:0008863(formate dehydrogenase (NAD+) activity);GO:0009070(serine family amino acid biosynthetic process);GO:0042183(formate catabolic process)	01200(Carbon metabolism);00630(Glyoxylate and dicarboxylate metabolism)	K00122	EC:1.2.1.2	Formate dehydrogenase 2, mitochondrial [Aegilops tauschii]
TraesCS2D02G452100	6.84133	7.59246	6.90652	0.080944	0.175474	0.241842	42.8297	5.42054	9.27283e-99	2.21417e-96	up	yes	GO:0005345(purine nucleobase transmembrane transporter activity);GO:0006863(purine nucleobase transport);GO:0009507(chloroplast);GO:0016020(membrane);GO:0016021(integral component of membrane)	NA	NA	NA	hypothetical protein F775_15978 [Aegilops tauschii]
TraesCS6D02G127800	188.401	170.61	199.722	8.60666	13.6218	9.48189	17.6199	4.13913	5.68819e-98	1.34686e-95	up	yes	GO:0004364(glutathione transferase activity);GO:0005737(cytoplasm);GO:0006749(glutathione metabolic process);GO:0009407(toxin catabolic process)	00480(Glutathione metabolism)	K00799	EC:2.5.1.18	glutathione-S-transferase 2 [Aegilops tauschii]
TraesCS4B02G086100	58.2024	32.0322	72.0752	0.19553	0	0.042195	682.763	9.41524	8.83286e-98	2.08275e-95	up	yes	GO:0005737(cytoplasm);GO:0008270(zinc ion binding);GO:0016491(oxidoreductase activity);GO:0055114(oxidation-reduction process)	NA	NA	NA	Putative NADP-dependent oxidoreductase P1 [Aegilops tauschii]
TraesCSU02G025500	12.868	19.8794	12.3735	0.620787	0.500537	0.515979	27.5581	4.7844	1.4133e-97	3.31867e-95	up	yes	GO:0004252(serine-type endopeptidase activity)	04144(Endocytosis)	K18443	NA	predicted protein [Hordeum vulgare subsp. vulgare]
TraesCS7D02G439400	13.23	15.8986	14.7057	1.22368	1.17594	1.22038	12.1089	3.598	1.68936e-97	3.95051e-95	up	yes	GO:0009813(flavonoid biosynthetic process);GO:0043231(intracellular membrane-bounded organelle);GO:0052696(flavonoid glucuronidation);GO:0080043(quercetin 3-O-glucosyltransferase activity);GO:0080044(quercetin 7-O-glucosyltransferase activity)	00942(Anthocyanin biosynthesis)	K12338	EC:2.4.1.298	predicted protein, partial [Hordeum vulgare subsp. vulgare]
TraesCS3B02G323500	22.7749	22.4432	19.7786	1.12309	0.6135	1.20306	22.1104	4.46665	2.80453e-97	6.53132e-95	up	yes	GO:0005887(integral component of plasma membrane);GO:0015116(sulfate transmembrane transporter activity);GO:0015116(sulfate transmembrane transporter activity)	NA	NA	NA	unnamed protein product [Triticum aestivum]
TraesCS3D02G518200	192.441	196.072	207.372	29.1238	27.1568	28.6035	7.01999	2.81147	5.32715e-97	1.23553e-94	up	yes	GO:0004601(peroxidase activity);GO:0009505(plant-type cell wall);GO:0009664(plant-type cell wall organization)	00940(Phenylpropanoid biosynthesis)	K00430	EC:1.11.1.7	predicted protein, partial [Hordeum vulgare subsp. vulgare]
TraesCS1A02G102700	63.2268	77.7127	74.3019	8.03149	8.14003	8.51444	8.71919	3.12419	7.83601e-97	1.80999e-94	up	yes	GO:0004364(glutathione transferase activity);GO:0005737(cytoplasm);GO:0006749(glutathione metabolic process)	00480(Glutathione metabolism)	K00799	EC:2.5.1.18	glutathione transferase F3 [Triticum aestivum]
TraesCS1A02G265700	390.304	488.528	439.407	54.7059	48.7123	52.9227	8.43182	3.07584	1.11679e-96	2.55872e-94	up	yes	NA	NA	NA	NA	hypothetical protein TRIUR3_06539 [Triticum urartu]
TraesCS2B02G409300	73.3299	75.0814	74.2371	9.98734	10.5791	10.7123	7.11819	2.83151	2.17378e-96	4.96033e-94	up	yes	GO:0004352(glutamate dehydrogenase (NAD+) activity);GO:0004353(glutamate dehydrogenase [NAD(P)+] activity);GO:0005507(copper ion binding);GO:0005524(ATP binding);GO:0005737(cytoplasm);GO:0005739(mitochondrion);GO:0005774(vacuolar membrane);GO:0005794(Golgi apparatus);GO:0006520(cellular amino acid metabolic process);GO:0008270(zinc ion binding);GO:0009651(response to salt stress);GO:0016491(oxido…	01200(Carbon metabolism);00910(Nitrogen metabolism);00250(Alanine, aspartate and glutamate metabolism);00220(Arginine biosynthesis);00471(D-Glutamine and D-glutamate metabolism)	K00261	EC:1.4.1.3	Glutamate dehydrogenase 2 [Triticum urartu]
TraesCS2A02G053300	8.87171	13.194	12.0068	0.274492	0.228774	0.087959	57.6302	5.84875	2.27382e-96	5.16779e-94	up	yes	GO:0016020(membrane);GO:0016709(oxidoreductase activity, acting on paired donors, with incorporation or reduction of molecular oxygen, NAD(P)H as one donor, and incorporation of one atom of oxygen);GO:0044550(secondary metabolite biosynthetic process)	00904(Diterpenoid biosynthesis)	K16083	EC:1.14.13.143	predicted protein [Hordeum vulgare subsp. vulgare]
TraesCS4B02G237600	39.1638	40.8784	42.021	5.42023	4.64928	4.21058	8.54778	3.09555	3.91062e-96	8.85223e-94	up	yes	GO:0004497(monooxygenase activity);GO:0016125(sterol metabolic process)	00592(alpha-Linolenic acid metabolism)	K01723	EC:4.2.1.92	AOS [Triticum aestivum]
TraesCSU02G145300	27.9449	24.1664	24.6635	1.46384	1.97805	1.81083	14.6162	3.86949	4.34135e-96	9.78811e-94	up	yes	GO:0005618(cell wall);GO:0033609(oxalate metabolic process);GO:0046564(oxalate decarboxylase activity)	04144(Endocytosis)	K19476	NA	Germin-like protein 8-5 [Aegilops tauschii]
TraesCS3A02G449400	68.9343	65.8887	79.7344	9.1776	8.93794	9.35589	7.8102	2.96536	4.43599e-96	9.96178e-94	up	yes	GO:0000287(magnesium ion binding);GO:0004737(pyruvate decarboxylase activity);GO:0005829(cytosol);GO:0009507(chloroplast);GO:0016831(carboxy-lyase activity);GO:0030976(thiamine pyrophosphate binding)	04146(Peroxisome)	K12261	EC:4.1.-.-	predicted protein [Hordeum vulgare subsp. vulgare]
TraesCS3D02G478200	8.92739	12.6467	9.48902	0	0.044333	0.134464	173.734	7.44074	4.49166e-96	1.00469e-93	up	yes	GO:0004553(hydrolase activity, hydrolyzing O-glycosyl compounds);GO:0030247(polysaccharide binding);GO:0046658(anchored component of plasma membrane)	00500(Starch and sucrose metabolism)	K19892	EC:3.2.1.39	Glucan endo-1,3-beta-glucosidase GII [Aegilops tauschii]
TraesCS2B02G519000	13.5104	12.6045	13.7209	0.589556	0.332878	0.21171	35.124	5.13439	8.98577e-96	2.00202e-93	up	yes	GO:0016020(membrane);GO:0016709(oxidoreductase activity, acting on paired donors, with incorporation or reduction of molecular oxygen, NAD(P)H as one donor, and incorporation of one atom of oxygen);GO:0044550(secondary metabolite biosynthetic process)	00591(Linoleic acid metabolism);00380(Tryptophan metabolism);00232(Caffeine metabolism)	K07409	EC:1.14.14.1	Cytochrome P450 76C4 [Aegilops tauschii]
TraesCS7B02G417700	33.0835	81.8323	70.7635	0.197584	0.116408	0	591.351	9.20787	3.21668e-95	7.11075e-93	up	yes	GO:0004674(protein serine/threonine kinase activity);GO:0005886(plasma membrane);GO:0006468(protein phosphorylation)	NA	NA	NA	thaumatin-like protein [Triticum aestivum]
TraesCS7D02G210400	6.74015	6.38873	6.54194	0.304306	0.378309	0.195829	22.3928	4.48496	4.00191e-95	8.81213e-93	up	yes	GO:0003677(DNA binding);GO:0003700(transcription factor activity, sequence-specific DNA binding);GO:0005634(nucleus);GO:0006351(transcription, DNA-templated);GO:0006355(regulation of transcription, DNA-templated);GO:0046872(metal ion binding);GO:0046872(metal ion binding)	NA	NA	NA	Squamosa promoter-binding-like protein 1 [Aegilops tauschii]
TraesCS3D02G442100	47.3549	50.2944	57.0846	6.10207	5.62564	6.73234	8.3821	3.06731	4.40662e-95	9.66569e-93	up	yes	GO:0000287(magnesium ion binding);GO:0004737(pyruvate decarboxylase activity);GO:0005829(cytosol);GO:0009507(chloroplast);GO:0016831(carboxy-lyase activity);GO:0030976(thiamine pyrophosphate binding)	04146(Peroxisome)	K12261	EC:4.1.-.-	unnamed protein product [Triticum aestivum]
TraesCS3A02G506500	19.5868	16.0829	11.514	0.120413	0	0.043792	287.346	8.16665	6.1689e-95	1.34271e-92	up	yes	GO:0005829(cytosol);GO:0008202(steroid metabolic process);GO:0009611(response to wounding);GO:0010051(xylem and phloem pattern formation);GO:0035671(enone reductase activity);GO:0047787(delta4-3-oxosteroid 5beta-reductase activity);GO:0055114(oxidation-reduction process)	NA	NA	NA	hypothetical protein F775_25898 [Aegilops tauschii]
TraesCS4B02G344200	12.5051	13.6158	14.2094	1.34025	1.39487	1.18117	10.2981	3.36431	7.73655e-95	1.67747e-92	up	yes	GO:0004842(ubiquitin-protein transferase activity);GO:0005576(extracellular region);GO:0005886(plasma membrane);GO:0008270(zinc ion binding)	NA	NA	NA	predicted protein [Hordeum vulgare subsp. vulgare]
TraesCS7D02G161200	398.996	557.244	514.966	7.89598	9.26346	3.92648	69.7719	6.12457	8.58444e-95	1.85421e-92	up	yes	GO:0003674(molecular_function);GO:0005576(extracellular region);GO:0005618(cell wall);GO:0006952(defense response);GO:0009414(response to water deprivation);GO:0009627(systemic acquired resistance);GO:0010266(response to vitamin B1);GO:0048046(apoplast)	04075(Plant hormone signal transduction);04626(Plant-pathogen interaction)	K13449	NA	pathogenesis-related protein 1 [Triticum aestivum]
TraesCS5A02G491900	42.0021	43.265	44.5912	1.97149	0.859253	1.43263	30.459	4.9288	1.10584e-94	2.3795e-92	up	yes	NA	NA	NA	NA	predicted protein [Hordeum vulgare subsp. vulgare]
TraesCS2B02G369100	47.8817	53.3541	53.6758	3.50662	2.004	1.9041	20.8925	4.38491	1.64506e-94	3.51304e-92	up	yes	GO:0004568(chitinase activity)	00520(Amino sugar and nucleotide sugar metabolism)	K01183	EC:3.2.1.14	chitinase IV precursor [Triticum aestivum]
TraesCS6A02G320700	30.1245	26.0097	34.2567	1.30877	1.05102	0.568775	30.8652	4.94791	3.26183e-94	6.93949e-92	up	yes	GO:0051213(dioxygenase activity)	00941(Flavonoid biosynthesis)	K05278	EC:1.14.11.23	Protein SRG1 [Triticum urartu]
TraesCS1D02G094700	194.317	196.57	211.184	29.8832	26.416	29.6299	7.0066	2.80872	6.26181e-94	1.3272e-91	up	yes	GO:0004364(glutathione transferase activity);GO:0005737(cytoplasm);GO:0006749(glutathione metabolic process)	00480(Glutathione metabolism)	K00799	EC:2.5.1.18	glutathione transferase F3 [Triticum aestivum]
TraesCS7B02G251100	220.697	278.954	290.092	29.4323	28.661	25.3611	9.46317	3.24232	4.51927e-92	9.30001e-90	up	yes	GO:0004601(peroxidase activity);GO:0009505(plant-type cell wall);GO:0009664(plant-type cell wall organization)	00940(Phenylpropanoid biosynthesis)	K00430	EC:1.11.1.7	peroxidase 8 [Triticum monococcum]
TraesCS2A02G326100	25.255	17.1227	22.0553	0.378854	0.789548	0.420079	40.5627	5.34208	2.15626e-93	4.53624e-91	up	yes	GO:0005737(cytoplasm);GO:0005829(cytosol);GO:0016491(oxidoreductase activity);GO:0046686(response to cadmium ion);GO:0055114(oxidation-reduction process)	00750(Vitamin B6 metabolism)	K05275	EC:1.1.1.65	predicted protein [Hordeum vulgare subsp. vulgare]
TraesCS3A02G236700	13.5974	11.4698	11.4799	0.961747	1.16385	0.989164	11.7335	3.55256	4.70325e-93	9.85784e-91	up	yes	GO:0003883(CTP synthase activity);GO:0005524(ATP binding);GO:0005737(cytoplasm);GO:0005829(cytosol);GO:0009793(embryo development ending in seed dormancy);GO:0044210('de novo' CTP biosynthetic process);GO:0046686(response to cadmium ion);GO:0046686(response to cadmium ion)	00240(Pyrimidine metabolism);00240(Pyrimidine metabolism)	K01937	EC:6.3.4.2	unnamed protein product [Triticum aestivum]
TraesCS5B02G020700	177.375	145.182	181.627	7.92771	12.7236	9.86713	16.5206	4.04619	5.90868e-93	1.23387e-90	up	yes	GO:0004364(glutathione transferase activity);GO:0005737(cytoplasm);GO:0006749(glutathione metabolic process)	00480(Glutathione metabolism)	K00799	EC:2.5.1.18	glutathione transferase F4 [Triticum aestivum]
TraesCS4A02G350700	15.9046	17.1755	15.3598	1.48168	1.60454	1.25898	11.1479	3.4787	7.90655e-93	1.64026e-90	up	yes	GO:0009813(flavonoid biosynthetic process);GO:0043231(intracellular membrane-bounded organelle);GO:0052696(flavonoid glucuronidation);GO:0080043(quercetin 3-O-glucosyltransferase activity);GO:0080044(quercetin 7-O-glucosyltransferase activity)	00906(Carotenoid biosynthesis)	K14595	EC:2.4.1.263	UDP-glycosyltransferase [Avena strigosa]
TraesCS2D02G348900	28.2634	41.4603	35.6242	2.10685	1.93813	1.43542	19.2226	4.26474	1.43105e-92	2.95565e-90	up	yes	GO:0004568(chitinase activity)	00520(Amino sugar and nucleotide sugar metabolism)	K01183	EC:3.2.1.14	chitinase IV precursor [Triticum aestivum]
TraesCS4D02G116600	39.9225	40.2376	45.3468	5.54375	3.99385	5.24431	8.49057	3.08586	1.66201e-85	2.98587e-83	up	yes	GO:0004601(peroxidase activity);GO:0005515(protein binding);GO:0005576(extracellular region);GO:0005618(cell wall);GO:0005794(Golgi apparatus);GO:0005829(cytosol);GO:0006979(response to oxidative stress);GO:0009809(lignin biosynthetic process);GO:0010089(xylem development);GO:0020037(heme binding);GO:0042744(hydrogen peroxide catabolic process);GO:0046872(metal ion binding);GO:0048046(apoplast);G…	00940(Phenylpropanoid biosynthesis)	K00430	EC:1.11.1.7	predicted protein [Hordeum vulgare subsp. vulgare]
TraesCS3D02G141100	93.5896	117.931	110.892	3.45678	4.35487	1.9261	33.1096	5.04918	4.84102e-92	9.92602e-90	up	yes	GO:0005507(copper ion binding);GO:0005576(extracellular region);GO:0005623(cell);GO:0006878(cellular copper ion homeostasis)	NA	NA	NA	hypothetical protein F775_43862 [Aegilops tauschii]
TraesCS2D02G177700	16.1716	13.2287	13.4451	0.645643	0.341489	0.700413	25.3892	4.66614	5.02635e-92	1.02688e-89	up	yes	GO:0005783(endoplasmic reticulum);GO:0016020(membrane);GO:0016788(hydrolase activity, acting on ester bonds)	NA	NA	NA	Adipocyte plasma membrane-associated protein [Aegilops tauschii]
TraesCS7A02G208000	19.0536	19.9514	20.6109	0.300719	0.537369	0.792051	36.571	5.19263	6.46923e-92	1.31691e-89	up	yes	GO:0003677(DNA binding);GO:0003700(transcription factor activity, sequence-specific DNA binding);GO:0005634(nucleus);GO:0006351(transcription, DNA-templated);GO:0006355(regulation of transcription, DNA-templated);GO:0046872(metal ion binding)	NA	NA	NA	Squamosa promoter-binding-like protein 1 [Aegilops tauschii]
TraesCS5B02G429900	7.1674	4.76736	6.97481	0.335567	0.334161	0.293137	19.6389	4.29564	3.53728e-91	7.14922e-89	up	yes	GO:0004854(xanthine dehydrogenase activity);GO:0005829(cytosol);GO:0009115(xanthine catabolic process);GO:0016903(oxidoreductase activity, acting on the aldehyde or oxo group of donors);GO:0050660(flavin adenine dinucleotide binding)	00380(Tryptophan metabolism)	K11817	EC:1.2.3.7	Putative aldehyde oxidase 3 [Aegilops tauschii]
TraesCS5A02G295200	28.5487	32.6087	36.2961	1.42212	2.30124	1.48716	18.7032	4.22522	3.98954e-91	8.0346e-89	up	yes	GO:0008422(beta-glucosidase activity);GO:1901657(glycosyl compound metabolic process)	00500(Starch and sucrose metabolism);00460(Cyanoamino acid metabolism);00940(Phenylpropanoid biosynthesis)	K01188	EC:3.2.1.21	Beta-glucosidase 31 [Triticum urartu]
TraesCS5A02G024100	117.9	125.52	137.657	12.6623	14.9887	16.0292	8.72428	3.12504	6.71907e-91	1.34836e-88	up	yes	GO:0004364(glutathione transferase activity);GO:0005737(cytoplasm);GO:0006749(glutathione metabolic process)	00480(Glutathione metabolism)	K00799	EC:2.5.1.18	hypothetical protein F775_27563 [Aegilops tauschii]
TraesCS7D02G523800	8.58162	13.776	12.5783	0.26765	0.117138	0.299165	51.0795	5.67467	6.78303e-91	1.35639e-88	up	yes	GO:0004089(carbonate dehydratase activity);GO:0006730(one-carbon metabolic process);GO:0008270(zinc ion binding);GO:0009507(chloroplast);GO:0009570(chloroplast stroma);GO:0009570(chloroplast stroma)	00910(Nitrogen metabolism);00910(Nitrogen metabolism)	K01674	EC:4.2.1.1	Bifunctional monodehydroascorbate reductase and carbonic anhydrase nectarin-3 [Aegilops tauschii]
TraesCS3A02G313200	140.137	154.316	133.106	8.63297	5.32181	4.18264	23.5733	4.55908	7.04849e-91	1.40451e-88	up	yes	NA	NA	NA	NA	hypothetical protein TRIUR3_17912 [Triticum urartu]
TraesCS3A02G309100	113.38	105.699	113.004	8.77114	9.58963	5.95273	13.6584	3.77172	7.55494e-91	1.50015e-88	up	yes	GO:0004364(glutathione transferase activity);GO:0005737(cytoplasm);GO:0006749(glutathione metabolic process);GO:0006749(glutathione metabolic process)	00480(Glutathione metabolism);00480(Glutathione metabolism)	K00799	EC:2.5.1.18	RecName: Full=Glutathione S-transferase 2; AltName: Full=GST class-phi;unnamed protein product [Triticum aestivum]
TraesCS2A02G216700	7.55325	7.91	7.08636	0.599187	0.485349	0.418853	14.9992	3.90681	1.73412e-90	3.41936e-88	up	yes	GO:0004674(protein serine/threonine kinase activity);GO:0005886(plasma membrane);GO:0006468(protein phosphorylation);GO:0006952(defense response);GO:0009506(plasmodesma)	00520(Amino sugar and nucleotide sugar metabolism)	K01183	EC:3.2.1.14	predicted protein [Hordeum vulgare subsp. vulgare]
TraesCS2B02G525400	31.3429	24.4139	30.9221	1.65453	1.97658	1.30986	17.5429	4.13282	1.24877e-89	2.44529e-87	up	yes	GO:0016491(oxidoreductase activity);GO:0055114(oxidation-reduction process)	00960(Tropane, piperidine and pyridine alkaloid biosynthesis)	K08081	EC:1.1.1.206	Tropinone reductase-like protein [Aegilops tauschii]
TraesCS2B02G605800	30.4464	34.2327	34.6118	4.42115	3.43368	3.24138	8.94818	3.16159	3.6371e-89	7.09748e-87	up	yes	GO:0005524(ATP binding);GO:0005737(cytoplasm);GO:0005739(mitochondrion);GO:0005829(cytosol);GO:0009506(plasmodesma);GO:0009507(chloroplast);GO:0009570(chloroplast stroma);GO:0009735(response to cytokinin);GO:0010030(positive regulation of seed germination);GO:0010214(seed coat development);GO:0016208(AMP binding);GO:0033611(oxalate catabolic process);GO:0046686(response to cadmium ion);GO:0048046…	04146(Peroxisome)	K12261	EC:4.1.-.-	predicted protein [Hordeum vulgare subsp. vulgare]
TraesCS4A02G104300	133.325	104.645	144.604	2.66163	4.9616	2.66689	37.1787	5.21641	5.79345e-89	1.12666e-86	up	yes	GO:0004364(glutathione transferase activity);GO:0005737(cytoplasm);GO:0006749(glutathione metabolic process);GO:0010731(protein glutathionylation)	00480(Glutathione metabolism)	K00799	EC:2.5.1.18	Protein IN2-1 [Triticum urartu]
TraesCS6D02G363100	35.0555	40.1143	39.8012	5.03363	4.96788	4.10813	8.1484	3.02652	8.69459e-89	1.68505e-86	up	yes	GO:0004497(monooxygenase activity)	00905(Brassinosteroid biosynthesis)	K15639	EC:1.14.-.-	Secologanin synthase [Aegilops tauschii]
TraesCS3A02G452400	9.17269	15.5378	18.5296	0.123469	0.027163	0	287.058	8.1652	1.1586e-88	2.23776e-86	up	yes	GO:0005507(copper ion binding);GO:0016722(oxidoreductase activity, oxidizing metal ions)	00053(Ascorbate and aldarate metabolism)	K00423	EC:1.10.3.3	predicted protein [Hordeum vulgare subsp. vulgare]
TraesCS7D02G114200	11.3755	9.76968	11.4972	1.1282	1.40481	1.18196	8.78668	3.13532	1.27602e-88	2.45617e-86	up	yes	GO:0005524(ATP binding);GO:0005774(vacuolar membrane);GO:0005886(plasma membrane);GO:0008559(xenobiotic-transporting ATPase activity);GO:0016021(integral component of membrane);GO:0042626(ATPase activity, coupled to transmembrane movement of substances)	02010(ABC transporters)	K05666	NA	ABC transporter C family member 10 [Aegilops tauschii]
TraesCS1D02G191100	188.113	153.462	196.262	13.8167	15.6217	10.1179	13.5968	3.76519	2.0819e-88	3.99378e-86	up	yes	GO:0004364(glutathione transferase activity);GO:0005737(cytoplasm);GO:0006749(glutathione metabolic process);GO:0009407(toxin catabolic process)	00480(Glutathione metabolism)	K00799	EC:2.5.1.18	glutathione transferase [Triticum aestivum]
TraesCS4A02G349700	18.8046	30.7698	24.6803	0.299423	0.326896	0.656076	57.9031	5.85557	5.16118e-88	9.86745e-86	up	yes	GO:0004364(glutathione transferase activity);GO:0005737(cytoplasm);GO:0006749(glutathione metabolic process)	00480(Glutathione metabolism)	K00799	EC:2.5.1.18	predicted protein [Hordeum vulgare subsp. vulgare]
TraesCS7D02G532100	5.61114	5.82774	4.74857	0.074006	0.062066	0.095824	69.8048	6.12525	1.43419e-87	2.73273e-85	up	yes	GO:0016020(membrane);GO:0016709(oxidoreductase activity, acting on paired donors, with incorporation or reduction of molecular oxygen, NAD(P)H as one donor, and incorporation of one atom of oxygen);GO:0044550(secondary metabolite biosynthetic process)	00909(Sesquiterpenoid and triterpenoid biosynthesis)	K15472	EC:1.14.13.121	Cytochrome P450 71D7 [Aegilops tauschii]
TraesCS7A02G118900	18.9371	16.9425	20.9286	1.87702	2.29594	2.31445	8.75668	3.13038	3.79648e-87	7.18551e-85	up	yes	GO:0005524(ATP binding);GO:0005774(vacuolar membrane);GO:0005886(plasma membrane);GO:0008559(xenobiotic-transporting ATPase activity);GO:0016021(integral component of membrane);GO:0042626(ATPase activity, coupled to transmembrane movement of substances);GO:0042626(ATPase activity, coupled to transmembrane movement of substances)	02010(ABC transporters);02010(ABC transporters)	K05666	NA	ABC transporter C family member 10 [Aegilops tauschii]
TraesCS1A02G305200	11.8492	13.1888	11.9937	0.593047	0.685324	0.319263	23.179	4.53475	6.042e-87	1.13596e-84	up	yes	GO:0006855(drug transmembrane transport);GO:0015238(drug transmembrane transporter activity)	NA	NA	NA	putative citrate efflux MATE transporter [Secale cereale]
TraesCS7D02G366500	2.33677	2.17782	2.32807	0.0906664	0.0455289	0.0598412	34.9051	5.12536	7.24983e-87	1.35853e-84	up	yes	GO:0005886(plasma membrane);GO:0016021(integral component of membrane);GO:0042626(ATPase activity, coupled to transmembrane movement of substances);GO:0042626(ATPase activity, coupled to transmembrane movement of substances)	02010(ABC transporters);02010(ABC transporters)	K05681	NA	Pleiotropic drug resistance protein 12 [Aegilops tauschii]
TraesCS4D02G295400	20.5677	19.1402	25.8511	1.07637	1.53849	1.27638	16.8478	4.07449	7.52831e-87	1.40606e-84	up	yes	GO:0004364(glutathione transferase activity);GO:0005737(cytoplasm);GO:0006749(glutathione metabolic process);GO:0009407(toxin catabolic process)	00480(Glutathione metabolism)	K00799	EC:2.5.1.18	hypothetical protein F775_31477 [Aegilops tauschii]
TraesCS1A02G015700	49.4375	48.1962	53.1645	7.24361	6.61447	5.57643	7.7593	2.95593	1.49956e-86	2.77325e-84	up	yes	GO:0003959(NADPH dehydrogenase activity);GO:0005622(intracellular);GO:0006952(defense response);GO:0009695(jasmonic acid biosynthetic process);GO:0016629(12-oxophytodienoate reductase activity);GO:0031408(oxylipin biosynthetic process)	00592(alpha-Linolenic acid metabolism)	K05894	EC:1.3.1.42	12-oxophytodienoic acid reductase 1-A2a [Triticum aestivum]
TraesCS3D02G050100	5.05004	5.09768	4.613	0	0.036283	0	406.822	8.66825	1.5574e-86	2.87085e-84	up	yes	GO:0005829(cytosol);GO:0016787(hydrolase activity)	NA	NA	NA	predicted protein [Hordeum vulgare subsp. vulgare]
TraesCS3D02G440900	54.1043	48.6242	46.241	4.77468	6.1536	4.67912	9.54481	3.25472	1.62286e-86	2.98179e-84	up	yes	GO:0005737(cytoplasm);GO:0005829(cytosol);GO:0008270(zinc ion binding);GO:0009809(lignin biosynthetic process);GO:0045551(cinnamyl-alcohol dehydrogenase activity);GO:0052747(sinapyl alcohol dehydrogenase activity);GO:0055114(oxidation-reduction process)	00940(Phenylpropanoid biosynthesis)	K00083	EC:1.1.1.195	Putative cinnamyl alcohol dehydrogenase 1 [Aegilops tauschii]
TraesCS6B02G356800	32.2737	31.5889	34.9572	4.74315	4.11125	3.53609	7.97546	2.99557	1.91295e-86	3.50342e-84	up	yes	GO:0005515(protein binding);GO:0005739(mitochondrion);GO:0005829(cytosol);GO:0006809(nitric oxide biosynthetic process);GO:0008940(nitrate reductase activity);GO:0009416(response to light stimulus);GO:0009635(response to herbicide);GO:0009703(nitrate reductase (NADH) activity);GO:0020037(heme binding);GO:0030151(molybdenum ion binding);GO:0042128(nitrate assimilation);GO:0043546(molybdopterin cof…	00910(Nitrogen metabolism)	K10534	EC:1.7.1.1;EC:1.7.1.2	RecName: Full=Nitrate reductase [NAD(P)H]
TraesCS1A02G308200	15.0724	9.27073	16.3775	0	0.16191	0.041209	200.476	7.64729	2.11212e-86	3.8557e-84	up	yes	GO:0005737(cytoplasm);GO:0008115(sarcosine oxidase activity);GO:0046653(tetrahydrofolate metabolic process);GO:0055114(oxidation-reduction process)	00260(Glycine, serine and threonine metabolism);00310(Lysine degradation);04146(Peroxisome)	K00306	EC:1.5.3.1;EC:1.5.3.7	predicted protein [Hordeum vulgare subsp. vulgare]
TraesCS3D02G524700	242.789	382.464	341.369	3.45731	1.90521	1.00971	151.693	7.24501	3.76638e-86	6.85347e-84	up	yes	GO:0000325(plant-type vacuole);GO:0004540(ribonuclease activity);GO:0004568(chitinase activity);GO:0005576(extracellular region);GO:0008061(chitin binding);GO:0009615(response to virus);GO:0009627(systemic acquired resistance);GO:0009651(response to salt stress);GO:0009723(response to ethylene);GO:0009817(defense response to fungus, incompatible interaction);GO:0031640(killing of cells of other o…	NA	NA	NA	RecName: Full=Wheatwin-2; AltName: Full=Pathogenesis-related protein 4b; Flags: Precursor
TraesCS3D02G415400	120.429	158.467	144.638	12.7343	14.7989	12.1575	10.6709	3.41561	3.84464e-86	6.97346e-84	up	yes	NA	NA	NA	NA	hypothetical protein F775_26188 [Aegilops tauschii]
TraesCS7A02G206400	6.13646	5.73142	5.60953	0.342314	0.309508	0.315939	18.0596	4.1747	1.54764e-85	2.78926e-83	up	yes	GO:0005215(transporter activity);GO:0005886(plasma membrane);GO:0006810(transport);GO:0006857(oligopeptide transport);GO:0016020(membrane);GO:0016021(integral component of membrane);GO:0042128(nitrate assimilation)	NA	NA	NA	predicted protein [Hordeum vulgare subsp. vulgare]
TraesCS4A02G196300	45.9413	48.1908	49.6732	5.31824	3.0003	3.77312	11.8929	3.57203	4.69441e-82	7.79065e-80	up	yes	GO:0004601(peroxidase activity);GO:0005515(protein binding);GO:0005576(extracellular region);GO:0005618(cell wall);GO:0005794(Golgi apparatus);GO:0005829(cytosol);GO:0006979(response to oxidative stress);GO:0009809(lignin biosynthetic process);GO:0010089(xylem development);GO:0020037(heme binding);GO:0042744(hydrogen peroxide catabolic process);GO:0046872(metal ion binding);GO:0048046(apoplast);G…	00940(Phenylpropanoid biosynthesis)	K00430	EC:1.11.1.7	predicted protein [Hordeum vulgare subsp. vulgare]
TraesCS1B02G436500	12.2418	15.6641	8.26625	0	0	0	inf	inf	2.88165e-85	5.16061e-83	up	yes	GO:0005759(mitochondrial matrix);GO:0006879(cellular iron ion homeostasis);GO:0008198(ferrous iron binding);GO:0036455(iron-sulfur transferase activity);GO:0044571([2Fe-2S] cluster assembly);GO:0051537(2 iron, 2 sulfur cluster binding);GO:0051539(4 iron, 4 sulfur cluster binding);GO:0097428(protein maturation by iron-sulfur cluster transfer)	NA	NA	NA	Iron sulfur cluster assembly protein 1, mitochondrial [Aegilops tauschii]
TraesCS7A02G149000	6.67297	8.24487	6.90705	0.04992	0.122806	0	126.356	6.98135	3.55423e-85	6.34503e-83	up	yes	GO:0009809(lignin biosynthetic process)	00940(Phenylpropanoid biosynthesis)	K09753	EC:1.2.1.44	Bifunctional dihydroflavonol 4-reductase/flavanone 4-reductase [Aegilops tauschii]
TraesCS3B02G489700	4.49664	10.5234	9.2792	0	0	0	inf	inf	5.68551e-85	1.00862e-82	up	yes	GO:0005507(copper ion binding);GO:0016722(oxidoreductase activity, oxidizing metal ions)	00053(Ascorbate and aldarate metabolism)	K00423	EC:1.10.3.3	predicted protein [Hordeum vulgare subsp. vulgare]
TraesCS2A02G551000	85.8611	80.2337	83.0861	13.8013	12.7725	12.84	6.32216	2.66042	5.81923e-85	1.02911e-82	up	yes	GO:0000325(plant-type vacuole);GO:0004540(ribonuclease activity);GO:0004568(chitinase activity);GO:0005576(extracellular region);GO:0008061(chitin binding);GO:0009615(response to virus);GO:0009627(systemic acquired resistance);GO:0009651(response to salt stress);GO:0009723(response to ethylene);GO:0009817(defense response to fungus, incompatible interaction);GO:0031640(killing of cells of other o…	NA	NA	NA	putative vacuolar defense protein [Triticum aestivum]
TraesCS2D02G013300	4.63173	5.40292	5.32991	0.317248	0.280588	0.175116	19.8778	4.31308	5.90616e-85	1.04123e-82	up	yes	GO:0005515(protein binding)	04626(Plant-pathogen interaction)	K13428	EC:2.7.11.1	Putative LRR receptor-like serine/threonine-protein kinase [Aegilops tauschii]
TraesCS1B02G413900	11.5541	12.274	12.8123	0.702831	1.01797	0.786326	14.6145	3.86933	1.18803e-84	2.08794e-82	up	yes	GO:0008375(acetylglucosaminyltransferase activity);GO:0016021(integral component of membrane);GO:0016757(transferase activity, transferring glycosyl groups)	04144(Endocytosis)	K12471	NA	predicted protein [Hordeum vulgare subsp. vulgare]
TraesCS4D02G339300	11.8233	11.6988	14.7735	0.801765	1.08305	0.744438	14.5652	3.86445	1.27994e-84	2.24251e-82	up	yes	GO:0004842(ubiquitin-protein transferase activity);GO:0005576(extracellular region);GO:0005886(plasma membrane);GO:0008270(zinc ion binding)	NA	NA	NA	predicted protein [Hordeum vulgare subsp. vulgare]
TraesCS7D02G419400	42.2917	56.9776	53.357	2.91505	4.27731	3.13637	14.7769	3.88527	2.3466e-84	4.09866e-82	up	yes	GO:0004553(hydrolase activity, hydrolyzing O-glycosyl compounds);GO:0005576(extracellular region);GO:0005618(cell wall);GO:0005794(Golgi apparatus);GO:0010411(xyloglucan metabolic process);GO:0016762(xyloglucan:xyloglucosyl transferase activity);GO:0016798(hydrolase activity, acting on glycosyl bonds);GO:0042546(cell wall biogenesis);GO:0048046(apoplast);GO:0071555(cell wall organization)	04075(Plant hormone signal transduction)	K14504	EC:2.4.1.207	Xyloglucan endotransglucosylase/hydrolase protein 22 [Aegilops tauschii]
TraesCS1A02G095800	21.3983	24.2814	24.0168	3.39963	2.66763	2.66931	7.97755	2.99595	2.83124e-84	4.92992e-82	up	yes	GO:0004177(aminopeptidase activity);GO:0005773(vacuole);GO:0005829(cytosol);GO:0006508(proteolysis);GO:0008235(metalloexopeptidase activity);GO:0009507(chloroplast);GO:0009570(chloroplast stroma);GO:0010150(leaf senescence);GO:0030145(manganese ion binding);GO:0030145(manganese ion binding)	00480(Glutathione metabolism);00480(Glutathione metabolism)	K01255	EC:3.4.11.1	predicted protein [Hordeum vulgare subsp. vulgare]
TraesCS3B02G293200	260.111	376.533	328.587	0.909859	0.322815	0.119004	714.099	9.47998	3.0651e-84	5.32077e-82	up	yes	GO:0004568(chitinase activity);GO:0005576(extracellular region);GO:0008061(chitin binding);GO:0016998(cell wall macromolecule catabolic process);GO:0050832(defense response to fungus)	00520(Amino sugar and nucleotide sugar metabolism)	K01183	EC:3.2.1.14	unnamed protein product [Triticum aestivum]
TraesCS6B02G353200	130.218	133.334	143.118	15.4043	19.1986	18.866	7.60573	2.92709	5.1381e-84	8.89205e-82	up	yes	GO:0003959(NADPH dehydrogenase activity);GO:0005622(intracellular);GO:0055114(oxidation-reduction process);GO:0055114(oxidation-reduction process)	00592(alpha-Linolenic acid metabolism);00592(alpha-Linolenic acid metabolism)	K05894	EC:1.3.1.42	12-oxophytodienoate reductase 2 [Aegilops tauschii]
TraesCS5D02G312100	9.78254	7.93117	11.5983	0.299702	0.286433	0.11856	41.5953	5.37835	6.18713e-84	1.06749e-81	up	yes	GO:0009813(flavonoid biosynthetic process);GO:0043231(intracellular membrane-bounded organelle);GO:0052696(flavonoid glucuronidation);GO:0080043(quercetin 3-O-glucosyltransferase activity);GO:0080044(quercetin 7-O-glucosyltransferase activity)	01210(2-Oxocarboxylic acid metabolism);00380(Tryptophan metabolism);00966(Glucosinolate biosynthesis)	K11820	EC:2.4.1.195	PREDICTED: crocetin glucosyltransferase 2-like [Brachypodium distachyon]
TraesCS3D02G517800	147.756	166.04	166.415	23.3402	22.9997	29.1398	6.36211	2.66951	1.20266e-71	1.51244e-69	up	yes	GO:0004601(peroxidase activity);GO:0009505(plant-type cell wall);GO:0009664(plant-type cell wall organization)	00940(Phenylpropanoid biosynthesis)	K00430	EC:1.11.1.7	predicted protein, partial [Hordeum vulgare subsp. vulgare]
TraesCS6D02G161200	15.4544	15.0541	16.5571	1.90407	1.81251	1.30355	9.37538	3.22888	1.9303e-83	3.31023e-81	up	yes	GO:0016021(integral component of membrane);GO:0042626(ATPase activity, coupled to transmembrane movement of substances);GO:0055085(transmembrane transport)	02010(ABC transporters)	K05658	EC:3.6.3.44	predicted protein [Hordeum vulgare subsp. vulgare]
TraesCS7D02G384100	11.2201	11.9803	10.0538	0.5096	0.345413	0.168517	32.4897	5.02191	2.87658e-83	4.91808e-81	up	yes	GO:0006855(drug transmembrane transport);GO:0015238(drug transmembrane transporter activity)	NA	NA	NA	predicted protein, partial [Hordeum vulgare subsp. vulgare]
TraesCS7D02G153100	72.3484	98.5289	71.8434	6.60965	7.49429	5.42501	12.4288	3.63561	2.90081e-83	4.94457e-81	up	yes	GO:0004792(thiosulfate sulfurtransferase activity);GO:0005737(cytoplasm);GO:0009507(chloroplast);GO:0016740(transferase activity);GO:0016740(transferase activity)	NA	NA	NA	predicted protein [Hordeum vulgare subsp. vulgare]
TraesCS5B02G436300	12.3427	11.6837	13.3922	0.652505	0.876865	0.450066	18.9036	4.24059	4.36132e-83	7.38956e-81	up	yes	GO:0009813(flavonoid biosynthetic process);GO:0043231(intracellular membrane-bounded organelle);GO:0052696(flavonoid glucuronidation);GO:0080043(quercetin 3-O-glucosyltransferase activity);GO:0080044(quercetin 7-O-glucosyltransferase activity)	00906(Carotenoid biosynthesis)	K14595	EC:2.4.1.263	UDP-glucosyltransferase HvUGT14077 [Hordeum vulgare subsp. vulgare]
TraesCS2D02G349000	27.1096	40.8941	29.7066	2.12293	1.53876	1.38074	19.3777	4.27632	6.84002e-83	1.15547e-80	up	yes	GO:0004568(chitinase activity)	00520(Amino sugar and nucleotide sugar metabolism)	K01183	EC:3.2.1.14	chitinase IV precursor [Triticum aestivum]
TraesCS2A02G274700	39.1821	31.9184	39.7698	4.72456	5.16	4.49983	7.70768	2.9463	7.30864e-83	1.23096e-80	up	yes	GO:0005737(cytoplasm);GO:0005829(cytosol);GO:0016491(oxidoreductase activity);GO:0046686(response to cadmium ion);GO:0055114(oxidation-reduction process)	00750(Vitamin B6 metabolism)	K05275	EC:1.1.1.65	putative aldo-keto reductase 2 [Dichanthelium oligosanthes]
TraesCS3B02G118300	5.07578	3.57365	4.4369	0	0	0	inf	inf	9.97685e-83	1.67537e-80	up	yes	GO:0009813(flavonoid biosynthetic process);GO:0043231(intracellular membrane-bounded organelle);GO:0052696(flavonoid glucuronidation);GO:0080043(quercetin 3-O-glucosyltransferase activity);GO:0080044(quercetin 7-O-glucosyltransferase activity)	00908(Zeatin biosynthesis)	NA	NA	unnamed protein product [Triticum aestivum]
TraesCS2B02G242000	52.7641	95.1347	45.0265	1.54419	1.05053	1.45466	47.6432	5.5742	3.04197e-82	5.09314e-80	up	yes	NA	NA	NA	NA	hypothetical protein F775_08562 [Aegilops tauschii]
TraesCS2D02G222700	9.32654	9.6065	10.4109	0.706321	1.00225	0.789564	11.7463	3.55414	3.98724e-82	6.65611e-80	up	yes	GO:0004674(protein serine/threonine kinase activity);GO:0005886(plasma membrane);GO:0006468(protein phosphorylation);GO:0006952(defense response);GO:0009506(plasmodesma)	00520(Amino sugar and nucleotide sugar metabolism)	K01183	EC:3.2.1.14	predicted protein [Hordeum vulgare subsp. vulgare]
TraesCS2B02G124800	196.301	206.473	197.134	38.5122	35.0608	30.501	5.76425	2.52713	5.59718e-71	6.93107e-69	up	yes	GO:0004601(peroxidase activity);GO:0005515(protein binding);GO:0005576(extracellular region);GO:0005618(cell wall);GO:0005794(Golgi apparatus);GO:0005829(cytosol);GO:0006979(response to oxidative stress);GO:0009809(lignin biosynthetic process);GO:0010089(xylem development);GO:0020037(heme binding);GO:0042744(hydrogen peroxide catabolic process);GO:0046872(metal ion binding);GO:0048046(apoplast);G…	00940(Phenylpropanoid biosynthesis)	K00430	EC:1.11.1.7	class III peroxidase [Triticum aestivum]
TraesCS2D02G388800	94.7842	94.2458	91.5387	13.9797	15.3112	15.9727	6.19854	2.63193	6.31509e-82	1.04496e-79	up	yes	GO:0004352(glutamate dehydrogenase (NAD+) activity);GO:0004353(glutamate dehydrogenase [NAD(P)+] activity);GO:0005507(copper ion binding);GO:0005524(ATP binding);GO:0005737(cytoplasm);GO:0005739(mitochondrion);GO:0005774(vacuolar membrane);GO:0005794(Golgi apparatus);GO:0006520(cellular amino acid metabolic process);GO:0008270(zinc ion binding);GO:0009651(response to salt stress);GO:0016491(oxido…	01200(Carbon metabolism);00910(Nitrogen metabolism);00250(Alanine, aspartate and glutamate metabolism);00220(Arginine biosynthesis);00471(D-Glutamine and D-glutamate metabolism);00471(D-Glutamine and D-glutamate metabolism)	K00261	EC:1.4.1.3	Glutamate dehydrogenase 2 [Triticum urartu]
TraesCS7B02G259700	429.914	613.613	555.161	33.5907	24.7559	17.4615	21.0886	4.39839	6.89834e-82	1.13815e-79	up	yes	NA	NA	NA	NA	hypothetical protein F775_12464 [Aegilops tauschii]
TraesCS4D02G232700	87.2434	102.144	97.7918	15.8013	14.9804	15.0131	6.271	2.64869	1.16485e-81	1.91629e-79	up	yes	GO:0004351(glutamate decarboxylase activity);GO:0005516(calmodulin binding);GO:0005829(cytosol);GO:0006536(glutamate metabolic process);GO:0030170(pyridoxal phosphate binding);GO:0046686(response to cadmium ion);GO:0046686(response to cadmium ion)	00650(Butanoate metabolism);00250(Alanine, aspartate and glutamate metabolism);00410(beta-Alanine metabolism);00430(Taurine and hypotaurine metabolism);00430(Taurine and hypotaurine metabolism)	K01580	EC:4.1.1.15	Glutamate decarboxylase 1 [Aegilops tauschii]
TraesCS7D02G491200	6.98571	7.75856	8.77303	0.300562	0.108607	0.206342	38.2078	5.25579	1.45911e-81	2.38648e-79	up	yes	GO:0004620(phospholipase activity);GO:0005737(cytoplasm);GO:0016020(membrane);GO:0047372(acylglycerol lipase activity)	NA	NA	NA	Patatin group A-3 [Aegilops tauschii]
TraesCSU02G175800	5.68212	5.95437	7.23426	0.192732	0.117998	0.228241	35.0125	5.1298	1.9012e-81	3.1006e-79	up	yes	GO:0016020(membrane);GO:0016709(oxidoreductase activity, acting on paired donors, with incorporation or reduction of molecular oxygen, NAD(P)H as one donor, and incorporation of one atom of oxygen);GO:0044550(secondary metabolite biosynthetic process);GO:0098542(defense response to other organism)	00460(Cyanoamino acid metabolism)	K13029	EC:1.14.13.68	cytochrome P450 [Triticum aestivum]
TraesCS5B02G121400	9.46033	8.22447	8.71137	0.364932	0.283428	0.619217	20.8241	4.38018	1.95924e-81	3.18607e-79	up	yes	GO:0003863(3-methyl-2-oxobutanoate dehydrogenase (2-methylpropanoyl-transferring) activity);GO:0005739(mitochondrion);GO:0005759(mitochondrial matrix);GO:0016624(oxidoreductase activity, acting on the aldehyde or oxo group of donors, disulfide as acceptor);GO:0046872(metal ion binding);GO:0055114(oxidation-reduction process);GO:0055114(oxidation-reduction process)	00640(Propanoate metabolism);00280(Valine, leucine and isoleucine degradation);00280(Valine, leucine and isoleucine degradation)	K00166	EC:1.2.4.4	2-oxoisovalerate dehydrogenase [Triticum aestivum]
TraesCS2A02G581600	49.849	49.8442	55.8614	8.80152	8.35329	8.07485	6.16554	2.62423	3.40219e-81	5.51671e-79	up	yes	GO:0005524(ATP binding);GO:0005737(cytoplasm);GO:0005739(mitochondrion);GO:0005829(cytosol);GO:0009506(plasmodesma);GO:0009507(chloroplast);GO:0009570(chloroplast stroma);GO:0009735(response to cytokinin);GO:0010030(positive regulation of seed germination);GO:0010214(seed coat development);GO:0016208(AMP binding);GO:0033611(oxalate catabolic process);GO:0046686(response to cadmium ion);GO:0048046…	04146(Peroxisome)	K12261	EC:4.1.-.-	predicted protein [Hordeum vulgare subsp. vulgare]
TraesCS7B02G055200	37.9911	55.4072	47.6416	5.02792	3.91019	3.88062	11.0026	3.45978	3.57194e-81	5.77541e-79	up	yes	GO:0004792(thiosulfate sulfurtransferase activity);GO:0005737(cytoplasm);GO:0009507(chloroplast);GO:0016740(transferase activity);GO:0016740(transferase activity)	NA	NA	NA	predicted protein [Hordeum vulgare subsp. vulgare]
TraesCS4D02G316600	42.6452	57.4552	52.9407	3.43966	2.45353	2.14687	19.0348	4.25057	6.0472e-81	9.74977e-79	up	yes	NA	NA	NA	NA	predicted protein [Hordeum vulgare subsp. vulgare]
TraesCS1A02G015600	66.8517	55.928	60.2667	6.15837	8.12872	7.61288	8.3583	3.06321	6.80848e-81	1.0946e-78	up	yes	GO:0003959(NADPH dehydrogenase activity);GO:0005622(intracellular);GO:0006952(defense response);GO:0009695(jasmonic acid biosynthetic process);GO:0016629(12-oxophytodienoate reductase activity);GO:0031408(oxylipin biosynthetic process)	00592(alpha-Linolenic acid metabolism)	K05894	EC:1.3.1.42	12-oxophytodienoic acid reductase 1-A4du [Triticum turgidum subsp. durum]
TraesCS1D02G013700	23.7809	16.2072	18.9422	0.460526	0.968857	0.762148	26.89	4.749	1.47221e-80	2.3535e-78	up	yes	GO:0003959(NADPH dehydrogenase activity);GO:0005622(intracellular);GO:0006952(defense response);GO:0009695(jasmonic acid biosynthetic process);GO:0016629(12-oxophytodienoate reductase activity);GO:0031408(oxylipin biosynthetic process)	00592(alpha-Linolenic acid metabolism)	K05894	EC:1.3.1.42	12-oxophytodienoic acid reductase [Hordeum vulgare]
TraesCS6A02G331400	10.9235	9.51414	13.6888	0.199924	0.381058	0.132504	47.8306	5.57986	1.57201e-80	2.50595e-78	up	yes	GO:0045431(flavonol synthase activity)	00941(Flavonoid biosynthesis)	K05278	EC:1.14.11.23	flavonol synthase [Triticum aestivum]
TraesCS3A02G166500	29.8172	25.0855	26.71	3.8569	3.75955	3.64548	7.24678	2.85734	1.58721e-80	2.52309e-78	up	yes	GO:0003674(molecular_function);GO:0005737(cytoplasm);GO:0008150(biological_process)	NA	NA	NA	hypothetical protein TRIUR3_18487 [Triticum urartu]
TraesCS1D02G342100	5.18182	5.22634	4.88448	0.307446	0.235755	0.138576	22.4306	4.48739	1.95857e-80	3.1047e-78	up	yes	GO:0034605(cellular response to heat)	NA	NA	NA	heat shock protein 101 [Triticum aestivum]
TraesCS5B02G407800	90.4913	81.6274	91.7403	8.1373	9.22277	7.96051	10.4207	3.38139	3.17839e-80	5.01026e-78	up	yes	NA	NA	NA	NA	predicted protein [Hordeum vulgare subsp. vulgare]
TraesCS3B02G525000	7.17003	14.8224	11.9587	0	0.086827	0.044843	257.85	8.01039	3.65393e-80	5.72797e-78	up	yes	GO:0004553(hydrolase activity, hydrolyzing O-glycosyl compounds);GO:0030247(polysaccharide binding);GO:0046658(anchored component of plasma membrane)	00500(Starch and sucrose metabolism)	K19893	EC:3.2.1.39	unnamed protein product [Triticum aestivum]
TraesCS7D02G509700	7.25186	6.26541	9.01214	0	0	0	inf	inf	4.62102e-80	7.22398e-78	up	yes	GO:0003674(molecular_function);GO:0005575(cellular_component);GO:0008150(biological_process)	04144(Endocytosis)	K05747	NA	C2 domain-containing protein [Hordeum vulgare subsp. vulgare]
TraesCS2D02G165100	19.3592	14.9731	19.3522	0.897888	1.36552	1.39098	14.6904	3.87681	4.69491e-80	7.31927e-78	up	yes	GO:0009813(flavonoid biosynthetic process);GO:0043231(intracellular membrane-bounded organelle);GO:0052696(flavonoid glucuronidation);GO:0080043(quercetin 3-O-glucosyltransferase activity);GO:0080044(quercetin 7-O-glucosyltransferase activity)	00942(Anthocyanin biosynthesis)	K12938	EC:2.4.1.-	Anthocyanidin 5,3-O-glucosyltransferase [Triticum urartu]
TraesCS3B02G574600	8.8399	5.33892	13.432	0	0	0	inf	inf	7.80992e-80	1.20757e-77	up	yes	GO:0005829(cytosol);GO:0008202(steroid metabolic process);GO:0009611(response to wounding);GO:0010051(xylem and phloem pattern formation);GO:0035671(enone reductase activity);GO:0047787(delta4-3-oxosteroid 5beta-reductase activity);GO:0055114(oxidation-reduction process)	NA	NA	NA	unnamed protein product [Triticum aestivum]
TraesCS2D02G538500	4.0802	5.23773	4.62046	0.181146	0.290272	0.280032	18.5487	4.21324	9.18972e-80	1.41704e-77	up	yes	GO:0004674(protein serine/threonine kinase activity);GO:0005886(plasma membrane);GO:0006468(protein phosphorylation);GO:0006952(defense response);GO:0009506(plasmodesma)	00520(Amino sugar and nucleotide sugar metabolism)	K01183	EC:3.2.1.14	Putative serine/threonine-protein kinase receptor [Aegilops tauschii]
TraesCS3B02G256400	16.8447	14.7792	22.0496	0.897552	1.27415	0.909239	17.4211	4.12276	1.0573e-79	1.62592e-77	up	yes	GO:0004497(monooxygenase activity)	00905(Brassinosteroid biosynthesis)	K15639	EC:1.14.-.-	Secologanin synthase [Aegilops tauschii]
TraesCS7B02G441100	14.3779	15.8118	15.7764	1.58672	1.81319	1.96767	8.56364	3.09822	1.16637e-79	1.78878e-77	up	yes	GO:0004497(monooxygenase activity)	00905(Brassinosteroid biosynthesis)	K15639	EC:1.14.-.-	predicted protein [Hordeum vulgare subsp. vulgare]
TraesCS2D02G589500	18.7626	19.5591	26.7809	0.62453	0.498537	0.167705	50.4369	5.65641	1.21592e-79	1.85973e-77	up	yes	GO:0004364(glutathione transferase activity);GO:0005737(cytoplasm);GO:0006749(glutathione metabolic process);GO:0009407(toxin catabolic process)	00480(Glutathione metabolism)	K00799	EC:2.5.1.18	hypothetical protein F775_14055 [Aegilops tauschii]
TraesCS5B02G233500	14.3713	14.8332	13.2724	0.549586	0.318665	0.119238	43.015	5.42677	1.32647e-79	2.02336e-77	up	yes	NA	NA	NA	NA	predicted protein [Hordeum vulgare subsp. vulgare]
TraesCS3B02G536100	7.19474	6.72025	6.87866	0	0.042254	0	492.111	8.94284	2.60521e-79	3.9632e-77	up	yes	GO:0004364(glutathione transferase activity);GO:0005737(cytoplasm);GO:0006749(glutathione metabolic process);GO:0009407(toxin catabolic process)	00480(Glutathione metabolism)	K00799	EC:2.5.1.18	hypothetical protein F775_18354 [Aegilops tauschii]
TraesCS1D02G028400	22.0943	24.22	29.3864	0.536004	1.07613	1.16909	27.2186	4.76652	3.90781e-79	5.91302e-77	up	yes	GO:0009611(response to wounding);GO:0032260(response to jasmonic acid stimulus involved in jasmonic acid and ethylene-dependent systemic resistance)	NA	NA	NA	CI2E [Hordeum vulgare subsp. vulgare]
TraesCS4A02G115600	69.9338	74.8409	75.2354	10.107	11.0592	12.1337	6.60694	2.72398	1.04226e-78	1.57287e-76	up	yes	GO:0003674(molecular_function);GO:0005575(cellular_component);GO:0008150(biological_process)	NA	NA	NA	PREDICTED: uncharacterized protein LOC100834985 [Brachypodium distachyon]
TraesCS1D02G052500	3.12484	4.91572	4.3012	0	0	0	inf	inf	1.59923e-78	2.40058e-76	up	yes	GO:0004837(tyrosine decarboxylase activity);GO:0005737(cytoplasm);GO:0006520(cellular amino acid metabolic process);GO:0006559(L-phenylalanine catabolic process);GO:0009611(response to wounding);GO:0030170(pyridoxal phosphate binding);GO:1990055(phenylacetaldehyde synthase activity)	00350(Tyrosine metabolism);00950(Isoquinoline alkaloid biosynthesis)	K01592	EC:4.1.1.25	Aromatic-L-amino-acid decarboxylase [Aegilops tauschii]
TraesCS4B02G377300	23.4431	30.5282	30.1235	1.85888	2.14243	2.20833	13.5426	3.75944	1.80595e-78	2.70371e-76	up	yes	GO:0005618(cell wall);GO:0033609(oxalate metabolic process);GO:0046564(oxalate decarboxylase activity)	04144(Endocytosis)	K19476	NA	germin-like protein [Triticum aestivum]
TraesCS3D02G475200	61.3834	74.2714	67.2939	4.32644	5.65997	3.09096	15.5191	3.95597	1.84651e-78	2.75715e-76	up	yes	GO:0004553(hydrolase activity, hydrolyzing O-glycosyl compounds);GO:0030247(polysaccharide binding);GO:0046658(anchored component of plasma membrane)	00500(Starch and sucrose metabolism)	K19893	EC:3.2.1.39	beta-1,3-glucanase precursor [Triticum aestivum]
TraesCS1D02G013500	32.4188	28.8111	27.7378	2.15496	3.11966	1.96959	12.2812	3.61838	2.07697e-78	3.0931e-76	up	yes	GO:0003959(NADPH dehydrogenase activity);GO:0005622(intracellular);GO:0006952(defense response);GO:0009695(jasmonic acid biosynthetic process);GO:0016629(12-oxophytodienoate reductase activity);GO:0031408(oxylipin biosynthetic process)	00592(alpha-Linolenic acid metabolism)	K05894	EC:1.3.1.42	12-oxophytodienoic acid reductase 1-A4du [Triticum turgidum subsp. durum]
TraesCS5D02G087900	8.34752	8.8246	8.63817	0.421456	0.137189	0.253499	31.7804	4.99007	3.42979e-78	5.09437e-76	up	yes	GO:0005524(ATP binding);GO:0005739(mitochondrion);GO:0005783(endoplasmic reticulum);GO:0005886(plasma membrane);GO:0009409(response to cold);GO:0009414(response to water deprivation);GO:0009651(response to salt stress);GO:0009737(response to abscisic acid);GO:0010154(fruit development);GO:0010431(seed maturation);GO:0016021(integral component of membrane);GO:0016887(ATPase activity);GO:0031966(mi…	03008(Ribosome biogenesis in eukaryotes)	K14575	NA	Putative mitochondrial chaperone BCS1-B [Aegilops tauschii]
TraesCS4B02G377000	47.3419	50.8043	53.333	5.22227	5.2808	3.39967	10.8956	3.44568	5.42653e-78	8.01809e-76	up	yes	GO:0005618(cell wall);GO:0033609(oxalate metabolic process);GO:0046564(oxalate decarboxylase activity)	04144(Endocytosis)	K19476	NA	germin-like protein [Triticum aestivum]
TraesCS1A02G424100	71.9956	68.3778	74.8459	12.4556	10.8855	9.74754	6.50434	2.7014	6.71938e-78	9.87679e-76	up	yes	GO:0009055(electron carrier activity);GO:0016614(oxidoreductase activity, acting on CH-OH group of donors);GO:0050660(flavin adenine dinucleotide binding);GO:0055114(oxidation-reduction process)	NA	NA	NA	Reticuline oxidase-like protein [Aegilops tauschii]
TraesCS4A02G312300	84.6805	83.951	97.1658	13.9361	9.95723	11.5583	7.49748	2.90641	6.90781e-78	1.01013e-75	up	yes	GO:0003674(molecular_function);GO:0005575(cellular_component);GO:0008150(biological_process)	04144(Endocytosis)	K05747	NA	C2 domain-containing protein [Hordeum vulgare subsp. vulgare]
TraesCS5D02G470300	5.74369	5.66473	8.40117	0	0	0	inf	inf	7.51252e-78	1.09572e-75	up	yes	GO:0009570(chloroplast stroma);GO:0044183(protein binding involved in protein folding);GO:0061077(chaperone-mediated protein folding)	NA	NA	NA	hypothetical protein TRIUR3_17719 [Triticum urartu]
TraesCS7B02G042100	25.1033	34.7348	29.6073	2.89706	2.32139	1.84827	12.6573	3.6619	9.77845e-78	1.42255e-75	up	yes	GO:0051213(dioxygenase activity)	00941(Flavonoid biosynthesis)	K05278	EC:1.14.11.23	Protein SRG1 [Aegilops tauschii]
TraesCS5A02G397900	8.12337	8.98502	12.299	0.160346	0.026953	0.215192	73.0634	6.19108	1.39557e-77	2.02504e-75	up	yes	GO:0016020(membrane);GO:0016709(oxidoreductase activity, acting on paired donors, with incorporation or reduction of molecular oxygen, NAD(P)H as one donor, and incorporation of one atom of oxygen);GO:0042343(indole glucosinolate metabolic process);GO:0044550(secondary metabolite biosynthetic process);GO:0098542(defense response to other organism)	00903(Limonene and pinene degradation);00945(Stilbenoid, diarylheptanoid and gingerol biosynthesis)	K00517	NA	cytochrome P450 [Triticum aestivum]
TraesCS4B02G033100	660.818	658.417	636.745	1.23703	0.608166	0.047158	1033.62	10.0135	2.01213e-77	2.91224e-75	up	yes	GO:0005618(cell wall);GO:0033609(oxalate metabolic process);GO:0046564(oxalate decarboxylase activity)	NA	NA	NA	Oxalate oxidase 2 [Triticum urartu]
TraesCS4A02G279100	157.855	129.979	175.911	1.43911	2.27634	0.537629	109.037	6.76868	2.07968e-77	3.00233e-75	up	yes	GO:0005618(cell wall);GO:0033609(oxalate metabolic process);GO:0046564(oxalate decarboxylase activity)	NA	NA	NA	Oxalate oxidase GF-2.8 [Triticum urartu]
TraesCS3A02G206100	19.6565	19.852	20.3987	2.18094	1.8224	2.79164	8.8164	3.14019	3.8951e-63	3.88761e-61	up	yes	GO:0005737(cytoplasm);GO:0030001(metal ion transport);GO:0046914(transition metal ion binding);GO:0046916(cellular transition metal ion homeostasis)	00940(Phenylpropanoid biosynthesis)	K00430	EC:1.11.1.7	farnesylated protein 3 [Hordeum vulgare subsp. vulgare]
TraesCS2D02G005400	11.304	9.75129	13.2119	1.05358	0.812418	0.839008	12.6681	3.66313	3.86172e-77	5.53263e-75	up	yes	GO:0016020(membrane);GO:0016709(oxidoreductase activity, acting on paired donors, with incorporation or reduction of molecular oxygen, NAD(P)H as one donor, and incorporation of one atom of oxygen);GO:0044550(secondary metabolite biosynthetic process)	00909(Sesquiterpenoid and triterpenoid biosynthesis)	K15472	EC:1.14.13.121	Cytochrome P450 71D7 [Aegilops tauschii]
TraesCS6D02G302300	54.8621	54.4458	58.1032	6.14889	7.67162	8.41322	7.5296	2.91257	5.95702e-77	8.47019e-75	up	yes	GO:0003959(NADPH dehydrogenase activity);GO:0005622(intracellular);GO:0055114(oxidation-reduction process);GO:0055114(oxidation-reduction process)	00592(alpha-Linolenic acid metabolism);00592(alpha-Linolenic acid metabolism)	K05894	EC:1.3.1.42	12-oxophytodienoate reductase 2 [Aegilops tauschii]
TraesCS2D02G070300	4.07877	4.35029	4.72214	0	0.063115	0.032597	137.404	7.10228	8.87164e-77	1.25828e-74	up	yes	GO:0004497(monooxygenase activity);GO:0055114(oxidation-reduction process)	NA	NA	NA	predicted protein [Hordeum vulgare subsp. vulgare]
TraesCS4A02G181600	19.3953	20.078	20.2064	0	0.50711	0.194729	85.0333	6.40996	1.04349e-76	1.4763e-74	up	yes	GO:0005618(cell wall);GO:0033609(oxalate metabolic process);GO:0046564(oxalate decarboxylase activity)	NA	NA	NA	Oxalate oxidase GF-2.8 [Triticum urartu]
TraesCS4A02G196000	44.9085	48.9578	51.4	9.62596	9.80538	8.3367	5.23142	2.3872	2.13412e-62	2.10404e-60	up	yes	GO:0004601(peroxidase activity);GO:0005515(protein binding);GO:0005576(extracellular region);GO:0005618(cell wall);GO:0005794(Golgi apparatus);GO:0005829(cytosol);GO:0006979(response to oxidative stress);GO:0009809(lignin biosynthetic process);GO:0010089(xylem development);GO:0020037(heme binding);GO:0042744(hydrogen peroxide catabolic process);GO:0046872(metal ion binding);GO:0048046(apoplast);G…	00940(Phenylpropanoid biosynthesis)	K00430	EC:1.11.1.7	predicted protein [Hordeum vulgare subsp. vulgare]
TraesCS3A02G074600	49.6967	66.5576	71.5345	5.93689	3.85862	5.17221	12.5463	3.64918	1.37465e-76	1.93034e-74	up	yes	GO:0005507(copper ion binding);GO:0008150(biological_process)	NA	NA	NA	metallothionein, partial [Triticum aestivum]
TraesCSU02G146600	29.3031	64.0429	36.1948	0.042404	0.284503	0	396.262	8.63031	1.551e-76	2.1726e-74	up	yes	GO:0004674(protein serine/threonine kinase activity);GO:0005886(plasma membrane);GO:0006468(protein phosphorylation)	NA	NA	NA	thaumatin-like protein [Triticum aestivum]
TraesCS3B02G313400	7.05452	9.45345	10.3821	0.17868	0.33759	0.157596	39.9042	5.31847	1.57183e-76	2.19633e-74	up	yes	GO:0009813(flavonoid biosynthetic process);GO:0043231(intracellular membrane-bounded organelle);GO:0052696(flavonoid glucuronidation);GO:0080043(quercetin 3-O-glucosyltransferase activity);GO:0080044(quercetin 7-O-glucosyltransferase activity)	00942(Anthocyanin biosynthesis)	K12938	EC:2.4.1.-	unnamed protein product [Triticum aestivum]
TraesCS2D02G589400	40.7195	32.5942	48.5245	0.498995	1.32062	0.617928	49.9841	5.6434	1.61687e-76	2.25371e-74	up	yes	GO:0004364(glutathione transferase activity);GO:0005737(cytoplasm);GO:0006749(glutathione metabolic process);GO:0009407(toxin catabolic process)	00480(Glutathione metabolism)	K00799	EC:2.5.1.18	putative glutathione S-transferase [Triticum urartu]
TraesCS2A02G247100	20.5844	27.5062	23.0279	2.07759	1.32555	1.74433	13.8162	3.78829	1.71198e-76	2.38041e-74	up	yes	GO:0005634(nucleus);GO:0008152(metabolic process);GO:0052689(carboxylic ester hydrolase activity)	04075(Plant hormone signal transduction)	K14493	EC:3.-.-.-	putative carboxylesterase 15 [Triticum urartu]
TraesCS2D02G491000	11.6869	20.5723	15.7095	0.453166	0.142591	0.315306	52.6514	5.7184	2.40043e-76	3.32949e-74	up	yes	GO:0016020(membrane);GO:0016709(oxidoreductase activity, acting on paired donors, with incorporation or reduction of molecular oxygen, NAD(P)H as one donor, and incorporation of one atom of oxygen);GO:0044550(secondary metabolite biosynthetic process)	00904(Diterpenoid biosynthesis)	K16084	EC:1.14.13.145	Cytochrome P450 76C4 [Aegilops tauschii]
TraesCS7A02G238900	5.21899	5.58421	5.67404	0.502673	0.585515	0.474741	10.5425	3.39815	2.50408e-76	3.46475e-74	up	yes	GO:0004739(pyruvate dehydrogenase (acetyl-transferring) activity);GO:0005634(nucleus);GO:0005739(mitochondrion);GO:0005759(mitochondrial matrix);GO:0005829(cytosol);GO:0006086(acetyl-CoA biosynthetic process from pyruvate);GO:0006096(glycolytic process);GO:0008270(zinc ion binding);GO:0009651(response to salt stress);GO:0050897(cobalt ion binding);GO:0055114(oxidation-reduction process);GO:005511…	01200(Carbon metabolism);00010(Glycolysis / Gluconeogenesis);00020(Citrate cycle (TCA cycle));00620(Pyruvate metabolism);00620(Pyruvate metabolism)	K00161	EC:1.2.4.1	predicted protein [Hordeum vulgare subsp. vulgare]
TraesCS5B02G224900	32.5058	33.2448	35.8737	4.31707	5.35357	4.48727	7.17791	2.84356	3.04455e-76	4.2023e-74	up	yes	GO:0051213(dioxygenase activity)	00941(Flavonoid biosynthesis)	K05278	EC:1.14.11.23	predicted protein [Hordeum vulgare subsp. vulgare]
TraesCS6D02G396900	4.01193	4.81164	4.75359	0.159125	0.280462	0.147569	23.1236	4.53129	3.63726e-76	5.00818e-74	up	yes	GO:0004674(protein serine/threonine kinase activity);GO:0005524(ATP binding);GO:0005886(plasma membrane);GO:0006468(protein phosphorylation);GO:0007169(transmembrane receptor protein tyrosine kinase signaling pathway);GO:0009507(chloroplast);GO:0016021(integral component of membrane);GO:0016301(kinase activity);GO:0016301(kinase activity)	04075(Plant hormone signal transduction);04075(Plant hormone signal transduction)	K13415	EC:2.7.10.1;EC:2.7.11.1	Putative LRR receptor-like serine/threonine-protein kinase [Aegilops tauschii]
TraesCS2D02G497300	17.6285	33.1735	25.4254	0.513535	0.815512	0.408562	43.8691	5.45513	4.08591e-76	5.61228e-74	up	yes	GO:0016491(oxidoreductase activity);GO:0055114(oxidation-reduction process)	00960(Tropane, piperidine and pyridine alkaloid biosynthesis)	K08081	EC:1.1.1.206	Tropinone reductase-like protein [Aegilops tauschii]
TraesCS3B02G388000	16.8588	17.7124	20.238	1.77853	1.87266	2.12281	9.49241	3.24677	4.70759e-76	6.45053e-74	up	yes	GO:0006629(lipid metabolic process);GO:0016020(membrane);GO:0016298(lipase activity)	00561(Glycerolipid metabolism)	K01054	EC:3.1.1.23	predicted protein [Hordeum vulgare subsp. vulgare]
TraesCS4D02G031700	689.976	734.803	742.146	1.54943	2.84716	0.476095	444.708	8.79672	5.33283e-76	7.28962e-74	up	yes	GO:0005618(cell wall);GO:0033609(oxalate metabolic process);GO:0046564(oxalate decarboxylase activity)	NA	NA	NA	Oxalate oxidase GF-2.8 [Aegilops tauschii]
TraesCS5A02G428000	17.2193	8.63297	14.0616	0.620269	0.548425	0.688191	21.4951	4.42593	5.81955e-76	7.93576e-74	up	yes	GO:0004854(xanthine dehydrogenase activity);GO:0005829(cytosol);GO:0009115(xanthine catabolic process);GO:0016903(oxidoreductase activity, acting on the aldehyde or oxo group of donors);GO:0050660(flavin adenine dinucleotide binding)	00380(Tryptophan metabolism)	K11817	EC:1.2.3.7	Putative aldehyde oxidase 3 [Aegilops tauschii]
TraesCS4D02G055300	9.98705	8.71273	8.56553	0.628403	0.710128	0.618343	13.9331	3.80044	7.40828e-76	1.00779e-73	up	yes	GO:0005215(transporter activity);GO:0005886(plasma membrane);GO:0006810(transport)	NA	NA	NA	hypothetical protein F775_15581 [Aegilops tauschii]
TraesCS5A02G234200	12.2706	17.1921	11.056	0.588458	0.233727	0.398481	33.194	5.05285	1.26792e-75	1.7207e-73	up	yes	GO:0009693(ethylene biosynthetic process);GO:0051213(dioxygenase activity)	00270(Cysteine and methionine metabolism)	K05933	EC:1.14.17.4	predicted protein [Hordeum vulgare subsp. vulgare]
TraesCS3B02G290600	6.02888	5.79488	5.70059	0.058461	0	0	299.761	8.22767	1.757e-75	2.37871e-73	up	yes	GO:0003677(DNA binding);GO:0003700(transcription factor activity, sequence-specific DNA binding);GO:0005634(nucleus);GO:0006351(transcription, DNA-templated);GO:0006355(regulation of transcription, DNA-templated);GO:0009845(seed germination);GO:0010026(trichome differentiation);GO:0010090(trichome morphogenesis);GO:0010214(seed coat development);GO:0010468(regulation of gene expression);GO:004835…	00190(Oxidative phosphorylation);00860(Porphyrin and chlorophyll metabolism)	K02259	NA	unnamed protein product [Triticum aestivum]
TraesCS3B02G371200	23.9853	22.7286	29.6548	1.8422	2.67675	2.16814	11.4203	3.51353	2.6266e-75	3.54754e-73	up	yes	GO:0001666(response to hypoxia);GO:0003700(transcription factor activity, sequence-specific DNA binding);GO:0005515(protein binding);GO:0005634(nucleus);GO:0006351(transcription, DNA-templated);GO:0006355(regulation of transcription, DNA-templated);GO:0007275(multicellular organism development);GO:0009507(chloroplast);GO:0044212(transcription regulatory region DNA binding)	00561(Glycerolipid metabolism)	K01054	EC:3.1.1.23	unnamed protein product [Triticum aestivum]
TraesCS2B02G056800	9.43833	13.3339	10.6821	1.15446	0.90247	1.21701	10.2184	3.35309	2.85168e-75	3.84237e-73	up	yes	GO:0003779(actin binding);GO:0005618(cell wall);GO:0005737(cytoplasm);GO:0005886(plasma membrane);GO:0009524(phragmoplast);GO:0009960(endosperm development);GO:0016021(integral component of membrane);GO:0030041(actin filament polymerization);GO:0045010(actin nucleation);GO:0048317(seed morphogenesis)	NA	NA	NA	Formin-like protein 11 [Aegilops tauschii]
TraesCS6B02G327200	96.0334	121.589	119.839	16.9173	12.954	15.3322	7.46536	2.90021	4.76669e-75	6.39223e-73	up	yes	GO:0046658(anchored component of plasma membrane)	NA	NA	NA	Blue copper protein [Aegilops tauschii]
TraesCS2B02G498100	12.8264	18.1712	17.8719	0.62138	0.422403	0.737696	27.432	4.77779	5.23793e-75	7.00756e-73	up	yes	GO:0003743(translation initiation factor activity);GO:0005737(cytoplasm);GO:0006413(translational initiation);GO:0006417(regulation of translation)	03013(RNA transport)	K03113	NA	predicted protein [Hordeum vulgare subsp. vulgare]
TraesCS6B02G010100	31.4169	21.4506	26.5423	0.859532	1.4526	0.676174	26.5735	4.73192	7.93179e-75	1.05865e-72	up	yes	GO:0003674(molecular_function);GO:0005737(cytoplasm);GO:0008150(biological_process)	NA	NA	NA	hypothetical protein F775_27286 [Aegilops tauschii]
TraesCS4A02G412100	8.55415	11.4529	10.9929	0	0.148798	0.216688	84.8184	6.40631	9.2743e-75	1.23492e-72	up	yes	GO:0004497(monooxygenase activity);GO:0005506(iron ion binding);GO:0009926(auxin polar transport);GO:0009934(regulation of meristem structural organization);GO:0009963(positive regulation of flavonoid biosynthetic process);GO:0010223(secondary shoot formation);GO:0016021(integral component of membrane);GO:0016117(carotenoid biosynthetic process);GO:0016705(oxidoreductase activity, acting on paire…	00590(Arachidonic acid metabolism)	K01832	EC:5.3.99.5	predicted protein [Hordeum vulgare subsp. vulgare]
TraesCS5A02G369800	26.6412	21.9353	12.7456	0.186843	0.156419	0	178.645	7.48095	2.6629e-74	3.53747e-72	up	yes	GO:0005829(cytosol);GO:0009414(response to water deprivation);GO:0009631(cold acclimation);GO:0009737(response to abscisic acid)	NA	NA	NA	Dehydrin DHN2 [Aegilops tauschii]
TraesCS3D02G514300	13.0502	5.40917	12.8007	0	0.038389	0	814.297	9.66941	4.28608e-74	5.68041e-72	up	yes	GO:0005829(cytosol);GO:0008202(steroid metabolic process);GO:0009611(response to wounding);GO:0010051(xylem and phloem pattern formation);GO:0035671(enone reductase activity);GO:0047787(delta4-3-oxosteroid 5beta-reductase activity);GO:0055114(oxidation-reduction process)	NA	NA	NA	unnamed protein product [Triticum aestivum]
TraesCS5B02G326600	39.7179	40.6181	45.2904	4.99057	6.0293	4.18483	8.26235	3.04655	5.72435e-74	7.56885e-72	up	yes	GO:0006855(drug transmembrane transport);GO:0015238(drug transmembrane transporter activity)	NA	NA	NA	PREDICTED: protein DETOXIFICATION 40 [Brachypodium distachyon]
TraesCS7D02G420100	19.6167	25.6605	23.3356	2.56436	2.26697	1.86208	10.2508	3.35766	5.76113e-74	7.59972e-72	up	yes	GO:0005460(UDP-glucose transmembrane transporter activity);GO:0005515(protein binding);GO:0010044(response to aluminum ion);GO:0012506(vesicle membrane);GO:0015786(UDP-glucose transport)	02010(ABC transporters)	K05658	EC:3.6.3.44	predicted protein, partial [Hordeum vulgare subsp. vulgare]
TraesCS2B02G196500	34.1073	35.9297	30.3346	0.555253	1.39725	1.41923	29.7685	4.89572	1.72642e-73	2.27209e-71	up	yes	GO:0005783(endoplasmic reticulum);GO:0016020(membrane);GO:0016788(hydrolase activity, acting on ester bonds)	NA	NA	NA	Adipocyte plasma membrane-associated protein [Aegilops tauschii]
TraesCS3D02G040700	9.05776	12.2209	10.454	0.508108	0.440637	0.1856	27.9745	4.80604	4.07357e-73	5.34867e-71	up	yes	GO:0004674(protein serine/threonine kinase activity);GO:0005886(plasma membrane);GO:0006468(protein phosphorylation);GO:0006952(defense response);GO:0009506(plasmodesma)	00520(Amino sugar and nucleotide sugar metabolism)	K01183	EC:3.2.1.14	predicted protein [Hordeum vulgare subsp. vulgare]
TraesCS2A02G005100	16.2577	14.5351	17.0847	1.97942	1.62634	1.28288	9.79361	3.29184	5.04307e-73	6.60631e-71	up	yes	GO:0016020(membrane);GO:0016709(oxidoreductase activity, acting on paired donors, with incorporation or reduction of molecular oxygen, NAD(P)H as one donor, and incorporation of one atom of oxygen);GO:0044550(secondary metabolite biosynthetic process)	00904(Diterpenoid biosynthesis)	K16083	EC:1.14.13.143	predicted protein [Hordeum vulgare subsp. vulgare]
TraesCS5B02G468800	8.03342	7.00456	8.74675	0.267629	0.234728	0.268653	30.8488	4.94714	6.43908e-73	8.41557e-71	up	yes	GO:0009570(chloroplast stroma);GO:0044183(protein binding involved in protein folding);GO:0061077(chaperone-mediated protein folding)	NA	NA	NA	hypothetical protein TRIUR3_17719 [Triticum urartu]
TraesCS3D02G500800	4.51496	5.00382	4.85292	0.201196	0.079471	0.072064	40.7441	5.34852	6.64134e-73	8.65991e-71	up	yes	GO:0004674(protein serine/threonine kinase activity);GO:0005886(plasma membrane);GO:0006468(protein phosphorylation);GO:0006952(defense response);GO:0009506(plasmodesma)	00520(Amino sugar and nucleotide sugar metabolism)	K01183	EC:3.2.1.14	Cysteine-rich receptor-like protein kinase 10 [Aegilops tauschii]
TraesCS6A02G381700	24.4862	22.4146	23.107	2.72056	2.66689	1.82439	9.70735	3.27908	6.80175e-73	8.84869e-71	up	yes	GO:0009809(lignin biosynthetic process)	00940(Phenylpropanoid biosynthesis)	K09753	EC:1.2.1.44	Bifunctional dihydroflavonol 4-reductase/flavanone 4-reductase [Triticum urartu]
TraesCS7A02G450200	14.3425	12.0044	12.8112	1.22927	1.20301	0.767054	12.2394	3.61346	8.37849e-73	1.08749e-70	up	yes	GO:0009813(flavonoid biosynthetic process);GO:0043231(intracellular membrane-bounded organelle);GO:0052696(flavonoid glucuronidation);GO:0080043(quercetin 3-O-glucosyltransferase activity);GO:0080044(quercetin 7-O-glucosyltransferase activity)	00942(Anthocyanin biosynthesis)	K12338	EC:2.4.1.298	predicted protein, partial [Hordeum vulgare subsp. vulgare]
TraesCS3D02G439200	2.69679	3.11143	3.47227	0	0.062566	0.016058	118.036	6.88309	1.01729e-72	1.31737e-70	up	yes	GO:0015079(potassium ion transmembrane transporter activity);GO:0016020(membrane);GO:0016020(membrane)	NA	NA	NA	unnamed protein product [Triticum aestivum]
TraesCS3A02G040800	12.6053	12.7019	13.5821	0.567898	0.736913	1.07101	16.3688	4.03288	1.08027e-72	1.39575e-70	up	yes	GO:0004190(aspartic-type endopeptidase activity);GO:0006508(proteolysis);GO:0030163(protein catabolic process)	NA	NA	NA	predicted protein [Hordeum vulgare subsp. vulgare]
TraesCS2D02G128700	25.0691	29.9463	29.1554	2.17165	2.84372	3.39484	10.0082	3.3231	1.31142e-72	1.69054e-70	up	yes	GO:0003824(catalytic activity);GO:0046685(response to arsenic-containing substance)	00561(Glycerolipid metabolism);00564(Glycerophospholipid metabolism);04070(Phosphatidylinositol signaling system)	K00901	EC:2.7.1.107	predicted protein [Hordeum vulgare subsp. vulgare]
TraesCS4B02G377100	78.9938	76.8493	89.828	9.83002	10.8143	7.1978	8.82372	3.14139	1.49279e-72	1.91996e-70	up	yes	GO:0005618(cell wall);GO:0033609(oxalate metabolic process);GO:0046564(oxalate decarboxylase activity)	04144(Endocytosis)	K19476	NA	germin-like protein [Triticum aestivum]
TraesCS3A02G141100	32.9089	34.8479	35.2636	5.9377	5.95836	5.09789	6.06218	2.59984	2.14146e-72	2.74801e-70	up	yes	GO:0005576(extracellular region);GO:0016042(lipid catabolic process);GO:0016788(hydrolase activity, acting on ester bonds);GO:0052689(carboxylic ester hydrolase activity)	00511(Other glycan degradation)	K01206	EC:3.2.1.51	predicted protein [Hordeum vulgare subsp. vulgare]
TraesCS6B02G199700	6.77512	5.41725	6.60827	0.55772	0.377892	0.281121	15.4517	3.9497	4.42003e-72	5.64636e-70	up	yes	GO:0016021(integral component of membrane);GO:0042626(ATPase activity, coupled to transmembrane movement of substances);GO:0055085(transmembrane transport)	02010(ABC transporters)	K05658	EC:3.6.3.44	predicted protein [Hordeum vulgare subsp. vulgare]
TraesCS5D02G379200	29.7206	23.0984	13.4184	0.132295	0.221901	0.303716	100.678	6.65361	5.8132e-72	7.40934e-70	up	yes	GO:0005829(cytosol);GO:0009414(response to water deprivation);GO:0009631(cold acclimation);GO:0009737(response to abscisic acid)	NA	NA	NA	Dehydrin DHN2 [Aegilops tauschii]
TraesCS2B02G118700	9.5326	14.7573	13.8737	0.662	0.555761	0.486126	22.398	4.4853	6.48104e-72	8.24199e-70	up	yes	GO:0005515(protein binding);GO:0005634(nucleus);GO:0005737(cytoplasm);GO:0030246(carbohydrate binding);GO:0042742(defense response to bacterium);GO:0090332(stomatal closure)	NA	NA	NA	PREDICTED: uncharacterized protein LOC4344318 [Oryza sativa Japonica Group]
TraesCS1A02G186400	26.3484	23.4182	29.1442	0.905561	1.9069	1.15367	19.8962	4.31442	9.43663e-72	1.19469e-69	up	yes	GO:0004364(glutathione transferase activity);GO:0005737(cytoplasm);GO:0006749(glutathione metabolic process);GO:0009407(toxin catabolic process)	00480(Glutathione metabolism)	K00799	EC:2.5.1.18	putative glutathione S-transferase GSTU6 [Triticum urartu]
TraesCS4A02G196400	75.0978	83.6183	86.1702	13.2964	8.02628	8.70804	8.15452	3.0276	6.62399e-61	6.31074e-59	up	yes	GO:0004601(peroxidase activity);GO:0005515(protein binding);GO:0005576(extracellular region);GO:0005618(cell wall);GO:0005794(Golgi apparatus);GO:0005829(cytosol);GO:0006979(response to oxidative stress);GO:0009809(lignin biosynthetic process);GO:0010089(xylem development);GO:0020037(heme binding);GO:0042744(hydrogen peroxide catabolic process);GO:0046872(metal ion binding);GO:0048046(apoplast);G…	00940(Phenylpropanoid biosynthesis)	K00430	EC:1.11.1.7	predicted protein [Hordeum vulgare subsp. vulgare]
TraesCS2B02G445500	31.6621	45.2785	52.6266	2.99937	2.00655	1.68442	19.3663	4.27548	1.1388e-71	1.43532e-69	up	yes	GO:0009685(gibberellin metabolic process)	00904(Diterpenoid biosynthesis)	K14043	EC:5.5.1.14	ent-copalyl diphosphate synthase [Triticum aestivum]
TraesCS7D02G347300	203.951	250.22	260.12	47.1974	37.6208	37.427	5.8431	2.54673	1.42057e-60	1.34209e-58	up	yes	GO:0004601(peroxidase activity);GO:0009505(plant-type cell wall);GO:0009664(plant-type cell wall organization)	00940(Phenylpropanoid biosynthesis)	K00430	EC:1.11.1.7	peroxidase 8 [Triticum monococcum]
TraesCS2D02G379000	6.15817	6.65599	7.7369	0.307185	0.337632	0.327196	21.1428	4.40209	1.82135e-71	2.28541e-69	up	yes	GO:0005829(cytosol);GO:0006545(glycine biosynthetic process);GO:0006567(threonine catabolic process);GO:0008732(L-allo-threonine aldolase activity)	01230(Biosynthesis of amino acids);00260(Glycine, serine and threonine metabolism)	K01620	EC:4.1.2.48	PREDICTED: probable low-specificity L-threonine aldolase 2 [Brachypodium distachyon]
TraesCS4B02G231400	74.9962	85.1914	85.1776	10.8623	13.5306	10.4977	7.03239	2.81402	1.85008e-71	2.31632e-69	up	yes	GO:0004351(glutamate decarboxylase activity);GO:0005516(calmodulin binding);GO:0005829(cytosol);GO:0006536(glutamate metabolic process);GO:0030170(pyridoxal phosphate binding);GO:0046686(response to cadmium ion)	00650(Butanoate metabolism);00250(Alanine, aspartate and glutamate metabolism);00410(beta-Alanine metabolism);00430(Taurine and hypotaurine metabolism)	K01580	EC:4.1.1.15	Glutamate decarboxylase 1 [Aegilops tauschii]
TraesCS1A02G265600	1211.53	1269.69	1289.22	262.644	229.943	232.318	5.20129	2.37887	2.61571e-71	3.26768e-69	up	yes	NA	NA	NA	NA	hypothetical protein TRIUR3_06540 [Triticum urartu]
TraesCSU02G145600	69.838	72.9325	69.7165	2.21394	3.99694	1.53642	27.4272	4.77754	2.90126e-71	3.61642e-69	up	yes	GO:0005618(cell wall);GO:0033609(oxalate metabolic process);GO:0046564(oxalate decarboxylase activity)	04144(Endocytosis)	K19476	NA	GER4a [Hordeum vulgare subsp. vulgare]
TraesCS5D02G288900	153.592	135.053	188.418	17.9166	13.8221	18.2003	9.55294	3.25595	3.0828e-71	3.83426e-69	up	yes	GO:0009611(response to wounding);GO:0032260(response to jasmonic acid stimulus involved in jasmonic acid and ethylene-dependent systemic resistance)	NA	NA	NA	Subtilisin-chymotrypsin inhibitor-2A [Triticum urartu]
TraesCS5D02G407500	33.6697	32.2918	38.5598	4.83598	5.55354	5.9306	6.40444	2.67907	5.23312e-71	6.49446e-69	up	yes	GO:0016020(membrane);GO:0016709(oxidoreductase activity, acting on paired donors, with incorporation or reduction of molecular oxygen, NAD(P)H as one donor, and incorporation of one atom of oxygen);GO:0042343(indole glucosinolate metabolic process);GO:0044550(secondary metabolite biosynthetic process);GO:0098542(defense response to other organism)	00903(Limonene and pinene degradation);00945(Stilbenoid, diarylheptanoid and gingerol biosynthesis)	K00517	NA	cytochrome P450 [Triticum aestivum]
TraesCS7A02G339600	185.56	227.75	202.298	39.3673	36.8196	28.4317	5.88432	2.55688	3.71794e-56	3.05373e-54	up	yes	GO:0004601(peroxidase activity);GO:0009505(plant-type cell wall);GO:0009664(plant-type cell wall organization)	00940(Phenylpropanoid biosynthesis)	K00430	EC:1.11.1.7	peroxidase 8 [Triticum monococcum]
TraesCS2D02G073900	3.9493	3.38491	2.50768	0.049467	0	0.020441	140.783	7.13733	6.59707e-71	8.15142e-69	up	yes	GO:0004802(transketolase activity);GO:0009535(chloroplast thylakoid membrane)	01200(Carbon metabolism);01230(Biosynthesis of amino acids);00030(Pentose phosphate pathway);00710(Carbon fixation in photosynthetic organisms);01051(Biosynthesis of ansamycins)	K00615	EC:2.2.1.1	Transketolase, chloroplastic [Aegilops tauschii]
TraesCS7A02G473400	52.7026	57.3827	72.6423	0.745772	1.05992	0.183834	91.8445	6.52112	1.37588e-70	1.68899e-68	up	yes	GO:0005618(cell wall);GO:0033609(oxalate metabolic process);GO:0046564(oxalate decarboxylase activity)	04144(Endocytosis)	K19476	NA	Germin-like protein 8-9 [Triticum urartu]
TraesCS5D02G030000	281.949	322.414	318.716	53.9616	57.2863	49.465	5.74366	2.52197	1.59525e-70	1.95405e-68	up	yes	GO:0004364(glutathione transferase activity);GO:0005737(cytoplasm);GO:0006749(glutathione metabolic process)	00480(Glutathione metabolism)	K00799	EC:2.5.1.18	hypothetical protein F775_27563 [Aegilops tauschii]
TraesCS2D02G222600	30.8766	45.1012	19.0466	0.708144	0.553278	0.767977	46.8239	5.54917	2.38557e-70	2.90952e-68	up	yes	NA	NA	NA	NA	predicted protein [Hordeum vulgare subsp. vulgare]
TraesCS3D02G039300	16.2167	19.7066	20.1342	2.51206	2.13179	2.00171	8.43533	3.07644	5.20961e-70	6.34015e-68	up	yes	GO:0004190(aspartic-type endopeptidase activity);GO:0006508(proteolysis);GO:0030163(protein catabolic process)	NA	NA	NA	predicted protein [Hordeum vulgare subsp. vulgare]
TraesCS3D02G478000	200.551	259.335	233.06	6.03887	2.33702	2.29273	64.9518	6.0213	7.06286e-70	8.57713e-68	up	yes	GO:0004553(hydrolase activity, hydrolyzing O-glycosyl compounds);GO:0030247(polysaccharide binding);GO:0046658(anchored component of plasma membrane)	00500(Starch and sucrose metabolism)	K19891	EC:3.2.1.39	Glucan endo-1,3-beta-glucosidase GII [Aegilops tauschii]
TraesCS3D02G187400	35.7858	32.8914	44.2279	4.06644	5.20141	4.32531	8.30602	3.05416	1.24423e-69	1.50454e-67	up	yes	GO:0003824(catalytic activity);GO:0005634(nucleus);GO:0005829(cytosol);GO:0009058(biosynthetic process)	NA	NA	NA	unnamed protein product [Triticum aestivum]
TraesCS1B02G352400	4.99751	6.53547	6.23676	0.475506	0.59839	0.506409	11.2445	3.49115	1.35072e-69	1.62982e-67	up	yes	GO:0034605(cellular response to heat)	NA	NA	NA	heat shock protein 101 [Triticum turgidum subsp. durum]
TraesCS1D02G144400	23.1236	23.3408	21.1637	3.32935	3.61619	3.15874	6.69301	2.74266	1.81423e-69	2.18445e-67	up	yes	GO:0008150(biological_process);GO:0009507(chloroplast)	NA	NA	NA	predicted protein [Hordeum vulgare subsp. vulgare]
TraesCS3A02G342900	36.4873	32.2888	37.3038	4.99504	6.24917	5.19859	6.45145	2.68962	1.8955e-69	2.27746e-67	up	yes	GO:0009808(lignin metabolic process);GO:0016020(membrane);GO:0016710(trans-cinnamate 4-monooxygenase activity);GO:0044550(secondary metabolite biosynthetic process)	00360(Phenylalanine metabolism);00130(Ubiquinone and other terpenoid-quinone biosynthesis);00940(Phenylpropanoid biosynthesis);00945(Stilbenoid, diarylheptanoid and gingerol biosynthesis);00941(Flavonoid biosynthesis)	K00487	EC:1.14.13.11	predicted protein [Hordeum vulgare subsp. vulgare]
TraesCS5B02G541600	11.7672	18.9602	15.5127	0.55955	0.655546	0.286906	30.7856	4.94418	3.92716e-69	4.70852e-67	up	yes	GO:0003674(molecular_function);GO:0005576(extracellular region);GO:0008150(biological_process)	NA	NA	NA	hypothetical protein F775_08400 [Aegilops tauschii]
TraesCS2A02G135300	7.55592	8.97829	11.2488	0.301964	0.116272	0.33964	36.659	5.19609	4.14505e-69	4.95924e-67	up	yes	GO:0005576(extracellular region);GO:0005618(cell wall);GO:0016042(lipid catabolic process);GO:0016788(hydrolase activity, acting on ester bonds);GO:0052689(carboxylic ester hydrolase activity)	00906(Carotenoid biosynthesis)	K00514	EC:1.3.5.6	GDSL esterase/lipase [Aegilops tauschii]
TraesCS3B02G152300	16.3229	27.5265	19.9731	0.76263	1.15606	1.24933	20.1459	4.33241	5.80469e-69	6.93024e-67	up	yes	GO:0004364(glutathione transferase activity);GO:0005737(cytoplasm);GO:0006749(glutathione metabolic process);GO:0006749(glutathione metabolic process)	00480(Glutathione metabolism);00480(Glutathione metabolism)	K00799	EC:2.5.1.18	RecName: Full=Glutathione S-transferase 1; AltName: Full=GST class-phi;unnamed protein product [Triticum aestivum];Glutathione S-transferase 1 [Triticum urartu]
TraesCS3A02G297200	100.373	136.857	142.328	22.829	17.5326	18.1576	6.48603	2.69734	3.95493e-56	3.23898e-54	up	yes	GO:0004601(peroxidase activity);GO:0009505(plant-type cell wall);GO:0009664(plant-type cell wall organization)	00940(Phenylpropanoid biosynthesis)	K00430	EC:1.11.1.7	Peroxidase 2 [Triticum urartu]
TraesCS6B02G362000	20.3169	13.5981	19.7697	0.925142	1.44572	1.02176	15.824	3.98404	5.98879e-69	7.11999e-67	up	yes	GO:0009813(flavonoid biosynthetic process);GO:0043231(intracellular membrane-bounded organelle);GO:0052696(flavonoid glucuronidation);GO:0080043(quercetin 3-O-glucosyltransferase activity);GO:0080044(quercetin 7-O-glucosyltransferase activity)	00908(Zeatin biosynthesis)	NA	NA	Cytokinin-O-glucosyltransferase 2 [Aegilops tauschii]
TraesCS1D02G415900	31.1189	35.3008	36.4313	5.77045	5.68147	4.63042	6.39528	2.67701	6.6562e-69	7.89687e-67	up	yes	GO:0005737(cytoplasm);GO:0009505(plant-type cell wall);GO:0016491(oxidoreductase activity)	00902(Monoterpenoid biosynthesis)	K15095	EC:1.1.1.208	Short-chain dehydrogenase/reductase 2 [Aegilops tauschii]
TraesCS1A02G166100	133.368	140.231	163.059	15.6776	15.3478	9.61929	10.7433	3.42536	8.21827e-69	9.7094e-67	up	yes	GO:0005576(extracellular region);GO:0006952(defense response)	NA	NA	NA	unknown [Triticum aestivum]
TraesCS1B02G182000	5.43146	5.55879	5.59547	0.254444	0.088898	0.077347	39.4251	5.30104	8.80295e-69	1.03785e-66	up	yes	GO:0009505(plant-type cell wall)	00052(Galactose metabolism);00561(Glycerolipid metabolism);00600(Sphingolipid metabolism);00603(Glycosphingolipid biosynthesis - globo series)	K07407	EC:3.2.1.22	PREDICTED: alpha-galactosidase [Brachypodium distachyon]
TraesCS5A02G235200	6.89735	7.72232	7.54965	0.066502	0.166723	0.114809	63.6988	5.99319	1.02728e-68	1.20862e-66	up	yes	NA	NA	NA	NA	predicted protein [Hordeum vulgare subsp. vulgare]
TraesCS3D02G405900	41.0767	42.9538	41.4812	4.0425	4.6765	6.3978	8.3028	3.0536	1.18463e-68	1.39086e-66	up	yes	GO:0004190(aspartic-type endopeptidase activity);GO:0006508(proteolysis);GO:0030163(protein catabolic process)	NA	NA	NA	xylanase inhibitor 602OS [Triticum aestivum]
TraesCS4A02G345900	27.1505	28.7836	32.8838	3.13147	4.34063	3.11834	8.38662	3.06809	1.95858e-68	2.29479e-66	up	yes	NA	NA	NA	NA	Receptor-like protein 12 [Triticum urartu]
TraesCS3D02G514400	8.4695	4.5469	8.71419	0.046645	0.078238	0.039978	131.812	7.04233	2.37594e-68	2.77804e-66	up	yes	GO:0005829(cytosol);GO:0008202(steroid metabolic process);GO:0009611(response to wounding);GO:0010051(xylem and phloem pattern formation);GO:0035671(enone reductase activity);GO:0047787(delta4-3-oxosteroid 5beta-reductase activity);GO:0055114(oxidation-reduction process)	NA	NA	NA	unnamed protein product [Triticum aestivum]
TraesCS6D02G033000	9.33901	10.4376	11.6187	0.758536	1.068	0.6273	12.7944	3.67744	2.65138e-68	3.09369e-66	up	yes	GO:0004252(serine-type endopeptidase activity);GO:0005618(cell wall)	04144(Endocytosis)	K18443	NA	Subtilisin-like protease [Aegilops tauschii]
TraesCS6D02G021100	22.9667	20.2623	25.4697	1.97817	2.86054	1.90709	10.1839	3.34822	2.73802e-68	3.18822e-66	up	yes	GO:0009813(flavonoid biosynthetic process);GO:0043231(intracellular membrane-bounded organelle);GO:0052696(flavonoid glucuronidation);GO:0080043(quercetin 3-O-glucosyltransferase activity);GO:0080044(quercetin 7-O-glucosyltransferase activity)	00908(Zeatin biosynthesis)	NA	NA	Cytokinin-O-glucosyltransferase 2 [Aegilops tauschii]
TraesCS7D02G328500	26.8868	32.0144	31.5092	5.01541	4.39511	5.12234	6.2211	2.63717	4.37782e-68	5.08718e-66	up	yes	GO:0004766(spermidine synthase activity);GO:0006596(polyamine biosynthetic process);GO:0006596(polyamine biosynthetic process)	00270(Cysteine and methionine metabolism);00330(Arginine and proline metabolism);00410(beta-Alanine metabolism);00480(Glutathione metabolism);00480(Glutathione metabolism)	K00797	EC:2.5.1.16	spermidine synthase [Triticum aestivum]
TraesCS1A02G017300	15.8376	14.1347	30.2969	0.211189	0.115673	0	184.387	7.52659	5.3393e-68	6.19173e-66	up	yes	GO:0004364(glutathione transferase activity);GO:0005737(cytoplasm);GO:0006749(glutathione metabolic process);GO:0009407(toxin catabolic process)	00480(Glutathione metabolism)	K00799	EC:2.5.1.18	putative glutathione S-transferase GSTU6 [Triticum urartu]
TraesCS4B02G297500	2.34724	2.61019	2.29159	0	0	0	inf	inf	5.85638e-68	6.77747e-66	up	yes	GO:0000038(very long-chain fatty acid metabolic process);GO:0005634(nucleus);GO:0005783(endoplasmic reticulum);GO:0005789(endoplasmic reticulum membrane);GO:0006633(fatty acid biosynthetic process);GO:0008610(lipid biosynthetic process);GO:0009409(response to cold);GO:0009416(response to light stimulus);GO:0009913(epidermal cell differentiation);GO:0016020(membrane);GO:0016021(integral component …	00062(Fatty acid elongation)	K15397	EC:2.3.1.199	putative FIDDLEHEAD very long chain fatty acid condensing enzyme FDH;1 [Hordeum vulgare]
TraesCS5B02G016100	74.7925	96.6024	88.6665	9.66643	12.2547	8.58743	8.52422	3.09157	6.21564e-68	7.17856e-66	up	yes	GO:0005515(protein binding)	NA	NA	NA	thaumatin-like protein TLP5 [Hordeum vulgare]
TraesCS3B02G451800	56.3363	112.654	78.837	4.82444	3.82441	3.63013	20.1831	4.33507	7.52696e-68	8.65769e-66	up	yes	NA	NA	NA	NA	unnamed protein product [Triticum aestivum]
TraesCS5A02G545200	65.0434	76.0608	80.8497	9.74987	11.4414	8.26539	7.53493	2.91359	8.43561e-68	9.68316e-66	up	yes	GO:0005618(cell wall);GO:0033609(oxalate metabolic process);GO:0046564(oxalate decarboxylase activity)	04144(Endocytosis)	K19476	NA	Germin-like protein 8-5 [Triticum urartu]
TraesCS1A02G186100	102.338	99.0082	112.629	6.89715	9.38219	4.67197	14.9859	3.90554	8.87603e-68	1.01681e-65	up	yes	GO:0004364(glutathione transferase activity);GO:0005737(cytoplasm);GO:0006749(glutathione metabolic process);GO:0009407(toxin catabolic process)	00480(Glutathione metabolism)	K00799	EC:2.5.1.18	glutathione transferase [Triticum aestivum]
TraesCS7D02G265500	92.962	91.1638	102.144	13.6772	16.9812	12.8717	6.57638	2.71729	9.07096e-68	1.03704e-65	up	yes	GO:0003674(molecular_function);GO:0005773(vacuole);GO:0008150(biological_process);GO:0009507(chloroplast);GO:0016021(integral component of membrane)	NA	NA	NA	hypothetical protein F775_26753 [Aegilops tauschii]
TraesCS1D02G355100	13.8325	17.2345	20.4246	0.2633	0	0	195.562	7.61148	1.52073e-67	1.72464e-65	up	yes	GO:0000325(plant-type vacuole);GO:0004540(ribonuclease activity);GO:0004568(chitinase activity);GO:0005576(extracellular region);GO:0008061(chitin binding);GO:0009615(response to virus);GO:0009627(systemic acquired resistance);GO:0009651(response to salt stress);GO:0009723(response to ethylene);GO:0009817(defense response to fungus, incompatible interaction);GO:0031640(killing of cells of other o…	NA	NA	NA	Wheatwin-1 [Aegilops tauschii]
TraesCS2D02G033100	200.394	223.066	219.799	29.8447	37.3958	28.0389	6.75129	2.75516	2.26705e-67	2.5659e-65	up	yes	GO:0004568(chitinase activity);GO:0005576(extracellular region);GO:0008061(chitin binding);GO:0016998(cell wall macromolecule catabolic process);GO:0050832(defense response to fungus)	00520(Amino sugar and nucleotide sugar metabolism)	K01183	EC:3.2.1.14	Basic endochitinase A [Aegilops tauschii]
TraesCS5D02G343200	9.25181	6.06664	11.3456	0.171938	0.228021	0.245063	41.3382	5.3694	4.51841e-67	5.10382e-65	up	yes	GO:0052689(carboxylic ester hydrolase activity)	00564(Glycerophospholipid metabolism)	K13535	EC:3.1.1.-	PREDICTED: probable 1-acylglycerol-3-phosphate O-acyltransferase [Brachypodium distachyon]
TraesCS2B02G564200	46.4492	42.7993	32.955	4.99709	5.44803	4.58034	8.13309	3.0238	4.76989e-67	5.37715e-65	up	yes	GO:0009536(plastid)	00860(Porphyrin and chlorophyll metabolism)	K00510	EC:1.14.14.18	hypothetical protein F775_06659 [Aegilops tauschii]
TraesCS6A02G378800	24.2976	24.6561	34.0256	2.24225	3.16473	2.40997	10.6153	3.40808	5.31735e-67	5.98239e-65	up	yes	GO:0004497(monooxygenase activity)	00905(Brassinosteroid biosynthesis)	K15639	EC:1.14.-.-	Secologanin synthase [Aegilops tauschii]
TraesCS3B02G106900	9.92554	8.58494	9.92865	0.907422	0.74069	0.748221	11.8678	3.56898	7.84565e-67	8.80939e-65	up	yes	GO:0009739(response to gibberellin)	NA	NA	NA	unnamed protein product [Triticum aestivum]
TraesCS7A02G481500	61.598	65.9939	68.9344	9.91519	12.2955	11.4863	5.83217	2.54403	1.07158e-66	1.19845e-64	up	yes	GO:0000256(allantoin catabolic process);GO:0047652(allantoate deiminase activity)	00230(Purine metabolism)	K02083	EC:3.5.3.9	Allantoate deiminase, chloroplastic [Aegilops tauschii]
TraesCS3B02G059500	8.26659	8.47749	8.09409	0.450815	0.172299	0.141873	32.4687	5.02098	2.6621e-66	2.96556e-64	up	yes	GO:0005829(cytosol);GO:0016787(hydrolase activity)	NA	NA	NA	predicted protein [Hordeum vulgare subsp. vulgare]
TraesCS4A02G297800	24.9405	29.8543	29.532	3.2886	2.34136	3.44936	9.28778	3.21533	3.16192e-66	3.51545e-64	up	yes	GO:0004462(lactoylglutathione lyase activity);GO:0005739(mitochondrion);GO:0005975(carbohydrate metabolic process);GO:0016829(lyase activity)	NA	NA	NA	hypothetical protein F775_19132 [Aegilops tauschii]
TraesCS2B02G174500	25.5447	28.4365	29.911	5.54262	5.26339	5.39407	5.1785	2.37253	4.36388e-66	4.84228e-64	up	yes	GO:0003674(molecular_function);GO:0005634(nucleus);GO:0006508(proteolysis)	NA	NA	NA	predicted protein [Hordeum vulgare subsp. vulgare]
TraesCS7D02G161100	5.05252	6.77721	4.85076	0.371182	0.257832	0.286628	18.2173	4.18723	4.91499e-66	5.44314e-64	up	yes	GO:0004674(protein serine/threonine kinase activity);GO:0005524(ATP binding);GO:0005886(plasma membrane);GO:0006468(protein phosphorylation);GO:0016021(integral component of membrane);GO:0016301(kinase activity);GO:0030246(carbohydrate binding)	00500(Starch and sucrose metabolism)	K01176	EC:3.2.1.1	predicted protein [Hordeum vulgare subsp. vulgare]
TraesCS1D02G011800	11.2723	24.48	21.6522	0.366264	0.184958	0.125339	84.8476	6.4068	5.65625e-66	6.25181e-64	up	yes	GO:0004364(glutathione transferase activity);GO:0005737(cytoplasm);GO:0006749(glutathione metabolic process)	00480(Glutathione metabolism)	K00799	EC:2.5.1.18	hypothetical protein F775_13799 [Aegilops tauschii]
TraesCS5B02G315700	9.31854	8.28345	8.95102	0.860584	0.728971	0.843138	10.9151	3.44825	6.91818e-66	7.60207e-64	up	yes	GO:0050373(UDP-arabinose 4-epimerase activity)	00052(Galactose metabolism);00520(Amino sugar and nucleotide sugar metabolism)	K01784	EC:5.1.3.2	UDP-D-glucose epimerase 3 [Hordeum vulgare]
TraesCS1D02G207100	71.1187	106.006	93.8123	13.0054	11.0579	11.3297	7.65511	2.93642	9.33541e-66	1.02186e-63	up	yes	GO:0004568(chitinase activity);GO:0050832(defense response to fungus);GO:0050832(defense response to fungus)	00520(Amino sugar and nucleotide sugar metabolism);00520(Amino sugar and nucleotide sugar metabolism)	K01183	EC:3.2.1.14	Chitinase 8 [Aegilops tauschii]
TraesCS6D02G306000	68.1691	69.1219	78.8376	15.1266	12.4285	13.0593	5.32148	2.41183	9.94467e-66	1.08645e-63	up	yes	GO:0005515(protein binding);GO:0005739(mitochondrion);GO:0005829(cytosol);GO:0006809(nitric oxide biosynthetic process);GO:0008940(nitrate reductase activity);GO:0009416(response to light stimulus);GO:0009635(response to herbicide);GO:0009703(nitrate reductase (NADH) activity);GO:0020037(heme binding);GO:0030151(molybdenum ion binding);GO:0042128(nitrate assimilation);GO:0043546(molybdopterin cof…	00910(Nitrogen metabolism)	K10534	EC:1.7.1.1;EC:1.7.1.2	RecName: Full=Nitrate reductase [NAD(P)H]
TraesCS3B02G395900	24.7811	29.1287	26.6844	3.38649	4.58524	3.70212	6.90382	2.78739	1.00348e-65	1.09418e-63	up	yes	GO:0004350(glutamate-5-semialdehyde dehydrogenase activity);GO:0005737(cytoplasm);GO:0006561(proline biosynthetic process)	01230(Biosynthesis of amino acids);00330(Arginine and proline metabolism)	K12657	EC:2.7.2.11;EC:1.2.1.41	unnamed protein product [Triticum aestivum]
TraesCS5A02G338900	5.98009	3.20447	6.46571	0	0	0	inf	inf	1.02563e-65	1.11618e-63	up	yes	GO:0052689(carboxylic ester hydrolase activity)	00564(Glycerophospholipid metabolism)	K13535	EC:3.1.1.-	PREDICTED: probable 1-acylglycerol-3-phosphate O-acyltransferase [Brachypodium distachyon]
TraesCS6D02G300600	20.8184	14.6021	19.239	0.972665	1.64732	1.1013	14.6884	3.8766	1.37438e-65	1.48714e-63	up	yes	GO:0051213(dioxygenase activity)	00941(Flavonoid biosynthesis)	K05278	EC:1.14.11.23	Protein SRG1 [Aegilops tauschii]
TraesCS5A02G205700	53.9412	35.0382	45.1167	2.58383	3.57592	1.90199	16.6337	4.05603	1.62303e-65	1.7495e-63	up	yes	GO:0009809(lignin biosynthetic process);GO:0045551(cinnamyl-alcohol dehydrogenase activity)	00940(Phenylpropanoid biosynthesis)	K00083	EC:1.1.1.195	predicted protein [Hordeum vulgare subsp. vulgare]
TraesCS5D02G302700	10.3423	9.36971	9.83865	1.46018	1.1273	1.07668	8.06481	3.01164	1.72005e-65	1.85056e-63	up	yes	GO:0008422(beta-glucosidase activity);GO:1901657(glycosyl compound metabolic process)	00500(Starch and sucrose metabolism);00460(Cyanoamino acid metabolism);00940(Phenylpropanoid biosynthesis)	K01188	EC:3.2.1.21	predicted protein [Hordeum vulgare subsp. vulgare]
TraesCS3A02G260200	143.873	226.883	189.945	1.49954	0.260699	0.735183	224.692	7.81181	1.75759e-65	1.88736e-63	up	yes	GO:0004568(chitinase activity);GO:0005576(extracellular region);GO:0008061(chitin binding);GO:0016998(cell wall macromolecule catabolic process);GO:0050832(defense response to fungus)	00520(Amino sugar and nucleotide sugar metabolism)	K01183	EC:3.2.1.14	chitinase 3 [Triticum aestivum]
TraesCS1B02G393200	26.2174	25.0654	26.6997	4.73197	5.18299	4.38262	5.45425	2.44738	2.25086e-65	2.39884e-63	up	yes	GO:0005887(integral component of plasma membrane);GO:0006644(phospholipid metabolic process);GO:0007165(signal transduction);GO:0008195(phosphatidate phosphatase activity);GO:0046839(phospholipid dephosphorylation)	00561(Glycerolipid metabolism);00564(Glycerophospholipid metabolism)	K18693	EC:3.1.3.81;EC:3.1.3.4	Putative lipid phosphate phosphatase 3, chloroplastic [Triticum urartu]
TraesCS1A02G250000	46.782	51.3757	46.3837	9.26845	8.77173	10.1667	5.12433	2.35736	2.34647e-65	2.49603e-63	up	yes	GO:0004568(chitinase activity);GO:0050832(defense response to fungus)	00520(Amino sugar and nucleotide sugar metabolism)	K01183	EC:3.2.1.14	predicted protein [Hordeum vulgare subsp. vulgare]
TraesCS4B02G059100	10.233	12.1706	12.7714	0.768107	0.390483	0.312156	23.9164	4.57993	3.2295e-65	3.42891e-63	up	yes	GO:0004364(glutathione transferase activity);GO:0005737(cytoplasm);GO:0006749(glutathione metabolic process);GO:0006749(glutathione metabolic process)	00480(Glutathione metabolism);00480(Glutathione metabolism)	K00799	EC:2.5.1.18	RecName: Full=Glutathione S-transferase 2; AltName: Full=GST class-phi
TraesCS4D02G117100	29.5639	29.0476	28.5264	7.14317	5.36481	5.06081	4.95981	2.31029	2.41868e-50	1.73174e-48	up	yes	GO:0004601(peroxidase activity);GO:0005515(protein binding);GO:0005576(extracellular region);GO:0005618(cell wall);GO:0005794(Golgi apparatus);GO:0005829(cytosol);GO:0006979(response to oxidative stress);GO:0009809(lignin biosynthetic process);GO:0010089(xylem development);GO:0020037(heme binding);GO:0042744(hydrogen peroxide catabolic process);GO:0046872(metal ion binding);GO:0048046(apoplast);G…	00940(Phenylpropanoid biosynthesis)	K00430	EC:1.11.1.7	predicted protein [Hordeum vulgare subsp. vulgare]
TraesCS5D02G050100	23.0714	34.3806	32.9378	1.67953	1.04891	0.692874	26.4196	4.72354	4.63959e-65	4.90765e-63	up	yes	NA	NA	NA	NA	WIR1c [Triticum aestivum]
TraesCS1A02G186500	61.6072	76.4659	77.4471	10.5458	10.6578	7.81328	7.42741	2.89286	5.00011e-65	5.27913e-63	up	yes	GO:0004364(glutathione transferase activity);GO:0005737(cytoplasm);GO:0006749(glutathione metabolic process);GO:0009407(toxin catabolic process)	00480(Glutathione metabolism)	K00799	EC:2.5.1.18	predicted protein [Hordeum vulgare subsp. vulgare]
TraesCS3D02G260300	346.533	481.9	430.895	7.60344	3.77353	2.13944	93.1703	6.5418	7.75657e-65	8.15896e-63	up	yes	GO:0004568(chitinase activity);GO:0005576(extracellular region);GO:0008061(chitin binding);GO:0016998(cell wall macromolecule catabolic process);GO:0050832(defense response to fungus)	00520(Amino sugar and nucleotide sugar metabolism)	K01183	EC:3.2.1.14	chitinase [Triticum aestivum]
TraesCS3B02G529400	7.73826	13.6663	12.0026	0.184332	0	0	181.234	7.50171	9.33111e-65	9.79697e-63	up	yes	GO:0004553(hydrolase activity, hydrolyzing O-glycosyl compounds);GO:0030247(polysaccharide binding);GO:0046658(anchored component of plasma membrane)	00500(Starch and sucrose metabolism)	K19891	EC:3.2.1.39	predicted protein [Hordeum vulgare subsp. vulgare]
TraesCS4A02G008400	10.6938	12.4089	15.4138	0.573456	0.265688	0.186411	37.5568	5.231	9.64396e-65	1.01067e-62	up	yes	GO:0004364(glutathione transferase activity);GO:0005737(cytoplasm);GO:0006749(glutathione metabolic process);GO:0009407(toxin catabolic process)	00480(Glutathione metabolism)	K00799	EC:2.5.1.18	hypothetical protein F775_31477 [Aegilops tauschii]
TraesCS3A02G532600	13.9038	19.146	26.4547	0.321762	0.710659	0.328243	43.732	5.45062	1.25325e-64	1.31096e-62	up	yes	GO:0004497(monooxygenase activity)	00905(Brassinosteroid biosynthesis)	K15639	EC:1.14.-.-	Secologanin synthase [Triticum urartu]
TraesCS3D02G357200	52.021	56.4688	50.3179	4.04675	6.34803	6.50886	9.39488	3.23187	1.7096e-64	1.78173e-62	up	yes	GO:0004350(glutamate-5-semialdehyde dehydrogenase activity);GO:0005737(cytoplasm);GO:0006561(proline biosynthetic process);GO:0006561(proline biosynthetic process)	01230(Biosynthesis of amino acids);00330(Arginine and proline metabolism);00330(Arginine and proline metabolism)	K12657	EC:2.7.2.11;EC:1.2.1.41	unnamed protein product [Triticum aestivum]
TraesCS6D02G007400	128.163	127.626	139.946	25.2818	23.1862	18.7188	5.89007	2.55829	2.08617e-64	2.1702e-62	up	yes	GO:0003674(molecular_function);GO:0005737(cytoplasm);GO:0008150(biological_process)	NA	NA	NA	hypothetical protein F775_27286 [Aegilops tauschii]
TraesCS3A02G217900	2.66293	3.34444	4.07791	0.208767	0.101242	0.107598	24.1502	4.59396	2.87085e-64	2.981e-62	up	yes	GO:0005886(plasma membrane);GO:0016021(integral component of membrane);GO:0042626(ATPase activity, coupled to transmembrane movement of substances)	02010(ABC transporters)	K05681	NA	unnamed protein product [Triticum aestivum]
TraesCS5D02G361600	25.4767	24.6849	19.6269	1.765	2.80489	1.94093	10.7188	3.42208	2.90734e-64	3.01336e-62	up	yes	GO:0009672(auxin:proton symporter activity);GO:0009926(auxin polar transport);GO:0016021(integral component of membrane);GO:0055085(transmembrane transport)	01200(Carbon metabolism);01230(Biosynthesis of amino acids);00030(Pentose phosphate pathway);00710(Carbon fixation in photosynthetic organisms)	K01807	EC:5.3.1.6	Putative transporter [Aegilops tauschii]
TraesCS6A02G058300	3.43629	3.94361	6.13911	0	0.055882	0	241.921	7.91839	2.95317e-64	3.05526e-62	up	yes	GO:0005507(copper ion binding);GO:0016722(oxidoreductase activity, oxidizing metal ions)	00053(Ascorbate and aldarate metabolism)	K00423	EC:1.10.3.3	PREDICTED: laccase-15-like [Setaria italica]
TraesCS3D02G417500	22.5863	28.4991	23.9269	4.61169	3.67187	3.99263	6.11039	2.61126	3.79512e-64	3.9049e-62	up	yes	GO:0000103(sulfate assimilation);GO:0005634(nucleus);GO:0005829(cytosol);GO:0008430(selenium binding);GO:0009506(plasmodesma);GO:0042542(response to hydrogen peroxide);GO:0046686(response to cadmium ion);GO:0071291(cellular response to selenium ion)	NA	NA	NA	Selenium-binding protein 1 [Triticum urartu]
TraesCS4D02G125800	24.3995	23.9874	27.079	3.32117	4.28167	3.11097	7.04381	2.81636	4.13616e-64	4.23272e-62	up	yes	GO:0005215(transporter activity);GO:0016021(integral component of membrane);GO:0055085(transmembrane transport)	03040(Spliceosome)	K12818	EC:3.6.4.13	predicted protein [Hordeum vulgare subsp. vulgare]
TraesCS7A02G519400	3.94362	3.82929	5.67552	0.045711	0	0	294.206	8.20068	6.80826e-64	6.9421e-62	up	yes	NA	NA	NA	NA	hypothetical protein F775_42937 [Aegilops tauschii]
TraesCS1D02G163800	6.74301	7.19099	4.74276	0.433123	0.332069	0.33967	16.9042	4.07931	1.17241e-63	1.19331e-61	up	yes	NA	NA	NA	NA	predicted protein [Hordeum vulgare subsp. vulgare]
TraesCS4B02G296500	15.0911	15.7846	19.8699	1.0961	1.46179	1.54051	12.3818	3.63015	1.20273e-63	1.22197e-61	up	yes	GO:0004364(glutathione transferase activity);GO:0005737(cytoplasm);GO:0006749(glutathione metabolic process);GO:0009407(toxin catabolic process)	00480(Glutathione metabolism)	K00799	EC:2.5.1.18	hypothetical protein F775_31477 [Aegilops tauschii]
TraesCS5B02G435000	15.2108	18.5128	15.2016	0.844109	1.51297	1.43636	12.8973	3.689	1.27703e-63	1.29513e-61	up	yes	GO:0004364(glutathione transferase activity);GO:0005737(cytoplasm);GO:0006749(glutathione metabolic process)	00480(Glutathione metabolism)	K00799	EC:2.5.1.18	putative glutathione S-transferase GSTF1 [Triticum urartu]
TraesCS3D02G072000	13.593	13.6418	14.8185	3.07052	2.82162	2.70601	4.89097	2.29012	1.42287e-63	1.44046e-61	up	yes	GO:0000151(ubiquitin ligase complex);GO:0005737(cytoplasm);GO:0061630(ubiquitin protein ligase activity);GO:0071596(ubiquitin-dependent protein catabolic process via the N-end rule pathway)	NA	NA	NA	E3 ubiquitin-protein ligase UBR2 [Aegilops tauschii]
TraesCS5A02G090600	167.57	252.377	236.618	19.3594	10.6919	11.1628	15.9307	3.99373	1.59533e-63	1.61216e-61	up	yes	GO:0004864(protein phosphatase inhibitor activity);GO:0004872(receptor activity);GO:0005634(nucleus);GO:0005737(cytoplasm);GO:0009738(abscisic acid-activated signaling pathway);GO:0010427(abscisic acid binding);GO:0080163(regulation of protein serine/threonine phosphatase activity)	NA	NA	NA	Pathogenesis-related protein STH-21 [Triticum urartu]
TraesCS3B02G484500	13.102	13.4449	12.2036	1.8813	1.55273	1.56498	7.75164	2.9545	2.00999e-63	2.02758e-61	up	yes	GO:0005737(cytoplasm);GO:0005829(cytosol);GO:0008270(zinc ion binding);GO:0009809(lignin biosynthetic process);GO:0045551(cinnamyl-alcohol dehydrogenase activity);GO:0052747(sinapyl alcohol dehydrogenase activity);GO:0055114(oxidation-reduction process)	00940(Phenylpropanoid biosynthesis)	K00083	EC:1.1.1.195	unnamed protein product [Triticum aestivum]
TraesCS5B02G015700	86.2092	94.8217	99.481	16.3947	15.9726	12.0646	6.3133	2.65839	2.69998e-63	2.71394e-61	up	yes	GO:0004674(protein serine/threonine kinase activity);GO:0005886(plasma membrane);GO:0006468(protein phosphorylation)	NA	NA	NA	thaumatin-like protein TLP5 [Hordeum vulgare]
TraesCS3A02G102800	6.811	7.67969	7.43142	0.742312	0.511223	0.626738	11.659	3.54337	3.67382e-63	3.67974e-61	up	yes	GO:0005351(sugar:proton symporter activity);GO:0005355(glucose transmembrane transporter activity);GO:0005887(integral component of plasma membrane);GO:0035428(hexose transmembrane transport);GO:0046323(glucose import)	NA	NA	NA	Hexose carrier protein HEX6 [Aegilops tauschii]
TraesCS4B02G055100	11.4356	11.5866	12.3204	1.44245	1.43812	1.1011	8.87632	3.14996	3.83954e-63	3.83893e-61	up	yes	GO:0005215(transporter activity);GO:0005886(plasma membrane);GO:0006810(transport)	NA	NA	NA	hypothetical protein F775_15581 [Aegilops tauschii]
TraesCS2B02G126200	6.91842	13.1743	7.79746	0.369444	0.442738	0.537248	20.6681	4.36934	5.46726e-46	3.41876e-44	up	yes	GO:0004601(peroxidase activity);GO:0005515(protein binding);GO:0005576(extracellular region);GO:0005618(cell wall);GO:0005794(Golgi apparatus);GO:0005829(cytosol);GO:0006979(response to oxidative stress);GO:0009809(lignin biosynthetic process);GO:0010089(xylem development);GO:0020037(heme binding);GO:0042744(hydrogen peroxide catabolic process);GO:0046872(metal ion binding);GO:0048046(apoplast);G…	00940(Phenylpropanoid biosynthesis)	K00430	EC:1.11.1.7	Peroxidase 2 [Aegilops tauschii]
TraesCS2B02G148200	24.5884	23.651	25.7101	1.83289	2.34667	3.29562	9.89266	3.30636	3.92312e-63	3.90868e-61	up	yes	GO:0003824(catalytic activity);GO:0046685(response to arsenic-containing substance)	00561(Glycerolipid metabolism);00564(Glycerophospholipid metabolism);04070(Phosphatidylinositol signaling system)	K00901	EC:2.7.1.107	predicted protein [Hordeum vulgare subsp. vulgare]
TraesCS7D02G128100	9.2997	12.1604	10.3773	0	0	0.123545	257.699	8.00954	5.22034e-63	5.19199e-61	up	yes	GO:0009733(response to auxin)	04075(Plant hormone signal transduction)	K14484	NA	Auxin-responsive protein IAA9 [Triticum urartu]
TraesCS1A02G406300	11.0967	8.89505	11.8032	0.169446	0.29198	0.075131	59.2573	5.88892	7.38869e-63	7.33567e-61	up	yes	GO:0005759(mitochondrial matrix);GO:0006879(cellular iron ion homeostasis);GO:0008198(ferrous iron binding);GO:0036455(iron-sulfur transferase activity);GO:0044571([2Fe-2S] cluster assembly);GO:0051537(2 iron, 2 sulfur cluster binding);GO:0051539(4 iron, 4 sulfur cluster binding);GO:0097428(protein maturation by iron-sulfur cluster transfer)	NA	NA	NA	Iron sulfur cluster assembly protein 1, mitochondrial [Aegilops tauschii]
TraesCS3A02G309000	71.1483	55.7812	73.0805	9.53249	11.2937	8.83513	6.74312	2.75342	7.67921e-63	7.61076e-61	up	yes	GO:0004364(glutathione transferase activity);GO:0005737(cytoplasm);GO:0006749(glutathione metabolic process);GO:0006749(glutathione metabolic process)	00480(Glutathione metabolism);00480(Glutathione metabolism)	K00799	EC:2.5.1.18	RecName: Full=Glutathione S-transferase 1; AltName: Full=GST class-phi;unnamed protein product [Triticum aestivum]
TraesCS7A02G537500	7.01483	9.29698	8.4968	0.405134	0.413073	0.350249	21.232	4.40817	8.73588e-63	8.64287e-61	up	yes	GO:0004089(carbonate dehydratase activity);GO:0005737(cytoplasm);GO:0006730(one-carbon metabolic process);GO:0008270(zinc ion binding);GO:0009570(chloroplast stroma);GO:0046872(metal ion binding)	00910(Nitrogen metabolism)	K01674	EC:4.2.1.1	Bifunctional monodehydroascorbate reductase and carbonic anhydrase nectarin-3 [Aegilops tauschii]
TraesCS5D02G243700	38.2767	31.4785	38.8207	1.01659	2.4582	1.44664	22.0619	4.46348	9.67555e-63	9.55583e-61	up	yes	GO:0003735(structural constituent of ribosome);GO:0006412(translation)	NA	NA	NA	Phosphate carrier protein, mitochondrial [Aegilops tauschii]
TraesCS3D02G305300	38.9632	64.9483	55.5592	6.0421	8.69365	7.12662	7.2943	2.86677	8.45822e-44	4.97567e-42	up	yes	GO:0004601(peroxidase activity);GO:0009505(plant-type cell wall);GO:0009664(plant-type cell wall organization)	00940(Phenylpropanoid biosynthesis)	K00430	EC:1.11.1.7	Peroxidase 2 [Aegilops tauschii]
TraesCS2D02G081400	43.3956	45.9971	43.3462	3.01019	5.36646	3.34606	11.3232	3.50121	2.16983e-62	2.13553e-60	up	yes	GO:0005886(plasma membrane);GO:0006952(defense response);GO:0006952(defense response)	NA	NA	NA	seven trans-membrane protein [Triticum aestivum]
TraesCS3B02G609400	21.5356	32.2212	36.8089	2.84141	2.87389	2.21092	11.4261	3.51426	2.23542e-62	2.19626e-60	up	yes	GO:0004497(monooxygenase activity)	00905(Brassinosteroid biosynthesis)	K15639	EC:1.14.-.-	predicted protein [Hordeum vulgare subsp. vulgare]
TraesCS2B02G117900	15.0548	17.7441	17.6911	2.18148	2.53641	1.94339	7.57963	2.92213	3.64836e-62	3.57823e-60	up	yes	GO:0003677(DNA binding);GO:0003700(transcription factor activity, sequence-specific DNA binding);GO:0005634(nucleus);GO:0006351(transcription, DNA-templated);GO:0006355(regulation of transcription, DNA-templated);GO:0048830(adventitious root development)	00190(Oxidative phosphorylation)	K01535	EC:3.6.3.6	predicted protein [Hordeum vulgare subsp. vulgare]
TraesCS7A02G164100	15.1776	26.9427	19.0187	0.601459	0.378761	0.129335	55.1023	5.78404	3.92849e-62	3.84632e-60	up	yes	GO:0005576(extracellular region);GO:0006952(defense response)	NA	NA	NA	hypothetical protein [Hordeum vulgare]
TraesCS6A02G125100	27.3568	42.9805	27.7466	0.833778	0.722947	0.88554	40.161	5.32772	4.18898e-62	4.09427e-60	up	yes	NA	NA	NA	NA	hypothetical protein TRIUR3_31110 [Triticum urartu]
TraesCS7D02G230900	15.8884	16.2249	15.5932	2.81073	1.8291	2.16953	7.006	2.80859	7.24093e-62	7.04075e-60	up	yes	GO:0006855(drug transmembrane transport);GO:0015238(drug transmembrane transporter activity);GO:0015238(drug transmembrane transporter activity)	NA	NA	NA	predicted protein [Hordeum vulgare subsp. vulgare]
TraesCS6A02G216500	79.504	76.0156	79.3712	15.9818	14.0108	11.6546	5.64001	2.4957	7.77678e-62	7.54881e-60	up	yes	GO:0000166(nucleotide binding);GO:0000380(alternative mRNA splicing, via spliceosome);GO:0003676(nucleic acid binding);GO:0003690(double-stranded DNA binding);GO:0003697(single-stranded DNA binding);GO:0003723(RNA binding);GO:0003729(mRNA binding);GO:0005515(protein binding);GO:0005634(nucleus);GO:0005737(cytoplasm);GO:0005739(mitochondrion);GO:0005777(peroxisome);GO:0005829(cytosol);GO:0006406(m…	03040(Spliceosome)	K12885	NA	Glycine-rich RNA-binding protein GRP1A [Triticum urartu]
TraesCS7D02G199900	12.6589	12.8706	12.0642	1.31251	1.64318	1.91749	7.71443	2.94756	9.82091e-62	9.50043e-60	up	yes	GO:0004739(pyruvate dehydrogenase (acetyl-transferring) activity);GO:0005634(nucleus);GO:0005739(mitochondrion);GO:0005759(mitochondrial matrix);GO:0005829(cytosol);GO:0006086(acetyl-CoA biosynthetic process from pyruvate);GO:0006096(glycolytic process);GO:0008270(zinc ion binding);GO:0009651(response to salt stress);GO:0050897(cobalt ion binding);GO:0055114(oxidation-reduction process)	01200(Carbon metabolism);00010(Glycolysis / Gluconeogenesis);00020(Citrate cycle (TCA cycle));00620(Pyruvate metabolism)	K00161	EC:1.2.4.1	predicted protein [Hordeum vulgare subsp. vulgare]
TraesCS7D02G044500	20.5651	18.2501	19.5725	2.90904	2.48547	2.10498	7.78555	2.9608	1.27483e-61	1.23113e-59	up	yes	GO:0004364(glutathione transferase activity);GO:0005737(cytoplasm);GO:0006749(glutathione metabolic process);GO:0009407(toxin catabolic process)	00480(Glutathione metabolism)	K00799	EC:2.5.1.18	hypothetical protein F775_19679 [Aegilops tauschii]
TraesCS6A02G297500	64.1281	72.4125	79.8578	13.8821	10.1201	12.2089	5.97602	2.57918	1.55148e-61	1.49319e-59	up	yes	GO:0046658(anchored component of plasma membrane)	NA	NA	NA	Blue copper protein [Aegilops tauschii]
TraesCS3B02G111700	31.099	32.1388	36.3717	3.99918	5.08111	3.60397	7.853	2.97324	1.59389e-61	1.5314e-59	up	yes	NA	NA	NA	NA	unnamed protein product [Triticum aestivum]
TraesCS1D02G265900	1574.28	2065.62	1781.57	335.453	288.635	259.021	6.13908	2.61802	1.60325e-61	1.53779e-59	up	yes	NA	NA	NA	NA	wali3 [Triticum aestivum]
TraesCS3A02G355100	15.0079	13.4191	13.692	1.02276	1.46526	0.859047	12.5838	3.6535	1.95077e-61	1.86796e-59	up	yes	GO:0006629(lipid metabolic process);GO:0016020(membrane);GO:0016298(lipase activity)	00561(Glycerolipid metabolism)	K01054	EC:3.1.1.23	predicted protein [Hordeum vulgare subsp. vulgare]
TraesCS7A02G520000	4.69841	9.03095	6.19919	0.05775	0	0	345.083	8.4308	2.11916e-61	2.02576e-59	up	yes	GO:0003674(molecular_function);GO:0005575(cellular_component);GO:0008150(biological_process)	04144(Endocytosis)	K05747	NA	C2 domain-containing protein [Hordeum vulgare subsp. vulgare]
TraesCS3B02G042800	30.6098	32.0949	31.8786	5.95266	4.16457	3.957	6.72032	2.74853	6.24867e-61	5.96321e-59	up	yes	GO:0004190(aspartic-type endopeptidase activity);GO:0006508(proteolysis);GO:0030163(protein catabolic process)	NA	NA	NA	predicted protein [Hordeum vulgare subsp. vulgare]
TraesCS6D02G049600	4.73651	3.92734	3.46877	0	0.05543	0	218.882	7.77401	3.85728e-39	1.94206e-37	up	yes	GO:0005737(cytoplasm);GO:0030001(metal ion transport);GO:0046914(transition metal ion binding);GO:0046916(cellular transition metal ion homeostasis)	00940(Phenylpropanoid biosynthesis)	K00430	EC:1.11.1.7	hypothetical protein TRIUR3_10047 [Triticum urartu]
TraesCS6B02G342800	9.9297	11.5343	11.1602	1.64776	1.37609	1.43493	7.31685	2.87122	7.34763e-61	6.9884e-59	up	yes	GO:0004842(ubiquitin-protein transferase activity);GO:0005634(nucleus);GO:0010200(response to chitin);GO:0016567(protein ubiquitination);GO:0016874(ligase activity)	00970(Aminoacyl-tRNA biosynthesis)	K01876	EC:6.1.1.12	CMPG [Dasypyrum villosum]
TraesCS6B02G416100	30.8417	34.4475	42.3143	2.96088	4.64448	4.09025	9.20034	3.20169	9.30715e-61	8.82246e-59	up	yes	GO:0004497(monooxygenase activity)	00905(Brassinosteroid biosynthesis)	K15639	EC:1.14.-.-	Secologanin synthase [Aegilops tauschii]
TraesCS3D02G300700	21.3901	22.7773	21.0573	4.60216	4.19503	4.55225	4.88595	2.28864	9.43886e-61	8.93235e-59	up	yes	GO:0004328(formamidase activity);GO:0005773(vacuole);GO:0016811(hydrolase activity, acting on carbon-nitrogen (but not peptide) bonds, in linear amides);GO:0016811(hydrolase activity, acting on carbon-nitrogen (but not peptide) bonds, in linear amides)	01200(Carbon metabolism);00630(Glyoxylate and dicarboxylate metabolism);00910(Nitrogen metabolism);00460(Cyanoamino acid metabolism);00460(Cyanoamino acid metabolism)	K01455	EC:3.5.1.49	unnamed protein product [Triticum aestivum]
TraesCS2B02G174400	3.23807	3.20845	2.31535	0	0	0	inf	inf	8.30706e-36	3.75483e-34	up	yes	GO:0005634(nucleus);GO:0005737(cytoplasm);GO:0008379(thioredoxin peroxidase activity);GO:0009269(response to desiccation);GO:0010231(maintenance of seed dormancy);GO:0016209(antioxidant activity);GO:0055114(oxidation-reduction process)	00940(Phenylpropanoid biosynthesis)	K11188	EC:1.11.1.7;EC:1.11.1.15	RecName: Full=1-Cys peroxiredoxin PER1; AltName: Full=Rehydrin homolog; AltName: Full=Thioredoxin peroxidase
TraesCS2A02G268800	6.86957	7.86589	9.43813	0.696924	0.594368	0.50418	13.4636	3.751	1.52399e-60	1.43501e-58	up	yes	GO:0005515(protein binding);GO:0005737(cytoplasm);GO:0005829(cytosol);GO:0005886(plasma membrane);GO:0006520(cellular amino acid metabolic process);GO:0006979(response to oxidative stress);GO:0006982(response to lipid hydroperoxide);GO:0008615(pyridoxine biosynthetic process);GO:0009651(response to salt stress);GO:0010224(response to UV-B);GO:0010335(response to non-ionic osmotic stress);GO:00125…	00750(Vitamin B6 metabolism)	K06215	EC:4.3.3.6	predicted protein [Hordeum vulgare subsp. vulgare]
TraesCS7B02G118200	21.3306	19.6362	24.6613	6.58094	7.14036	6.38539	3.264	1.70664	1.47122e-33	6.0507e-32	up	yes	GO:0004601(peroxidase activity);GO:0005576(extracellular region);GO:0006979(response to oxidative stress);GO:0020037(heme binding);GO:0042744(hydrogen peroxide catabolic process);GO:0046872(metal ion binding);GO:0048511(rhythmic process);GO:0055114(oxidation-reduction process)	00940(Phenylpropanoid biosynthesis)	K00430	EC:1.11.1.7	predicted protein [Hordeum vulgare subsp. vulgare]
TraesCS5D02G480600	12.976	12.884	13.9421	2.81625	2.91904	2.53349	4.81354	2.2671	1.59025e-60	1.49243e-58	up	yes	GO:0000325(plant-type vacuole);GO:0005524(ATP binding);GO:0005773(vacuole);GO:0005774(vacuolar membrane);GO:0005794(Golgi apparatus);GO:0005886(plasma membrane);GO:0006855(drug transmembrane transport);GO:0008517(folic acid transporter activity);GO:0008559(xenobiotic-transporting ATPase activity);GO:0009414(response to water deprivation);GO:0009506(plasmodesma);GO:0009611(response to wounding);GO…	02010(ABC transporters)	K05665	NA	ABCC8, partial [Triticum polonicum]
TraesCS2B02G430000	12.7002	14.5839	12.9213	2.44616	1.81628	2.14008	6.27962	2.65068	1.81917e-60	1.69882e-58	up	yes	GO:0006820(anion transport);GO:0016021(integral component of membrane);GO:0022857(transmembrane transporter activity);GO:0055085(transmembrane transport)	NA	NA	NA	Sugar phosphate exchanger 2 [Aegilops tauschii]
TraesCS3A02G483000	186.299	225.603	218.287	2.73682	1.52321	0.555975	130.853	7.0318	2.54161e-60	2.36292e-58	up	yes	GO:0004553(hydrolase activity, hydrolyzing O-glycosyl compounds);GO:0030247(polysaccharide binding);GO:0046658(anchored component of plasma membrane)	00500(Starch and sucrose metabolism)	K19892	EC:3.2.1.39	beta-1,3-glucanase [Triticum aestivum]
TraesCS2A02G217200	5.99694	5.1555	6.26755	0.709776	0.654877	0.597981	8.87582	3.14988	2.54284e-60	2.36292e-58	up	yes	GO:0004674(protein serine/threonine kinase activity);GO:0005886(plasma membrane);GO:0006468(protein phosphorylation);GO:0006952(defense response);GO:0009506(plasmodesma)	00520(Amino sugar and nucleotide sugar metabolism)	K01183	EC:3.2.1.14	predicted protein [Hordeum vulgare subsp. vulgare]
TraesCS7D02G496400	8.0956	8.28238	8.26914	0.466103	0.252687	0.443639	21.2031	4.4062	3.53285e-60	3.27214e-58	up	yes	GO:0004672(protein kinase activity);GO:0004674(protein serine/threonine kinase activity);GO:0005524(ATP binding);GO:0005886(plasma membrane);GO:0006468(protein phosphorylation);GO:0016021(integral component of membrane)	00564(Glycerophospholipid metabolism)	K14156	EC:2.7.1.32;EC:2.7.1.82	LRR receptor-like serine/threonine-protein kinase EFR [Aegilops tauschii]
TraesCS2B02G085500	3.73418	3.51491	3.19829	0	0.063583	0	164.311	7.36028	3.79981e-60	3.51364e-58	up	yes	GO:0004497(monooxygenase activity);GO:0055114(oxidation-reduction process)	NA	NA	NA	predicted protein [Hordeum vulgare subsp. vulgare]
TraesCS1A02G384300	4.2046	5.01285	5.5143	0.439568	0.333357	0.364962	12.9466	3.6945	4.86025e-60	4.48689e-58	up	yes	GO:0005515(protein binding);GO:0008661(1-deoxy-D-xylulose-5-phosphate synthase activity);GO:0009228(thiamine biosynthetic process);GO:0009507(chloroplast);GO:0009570(chloroplast stroma);GO:0015995(chlorophyll biosynthetic process);GO:0016114(terpenoid biosynthetic process);GO:0019288(isopentenyl diphosphate biosynthetic process, methylerythritol 4-phosphate pathway);GO:0046872(metal ion binding);…	00730(Thiamine metabolism);00900(Terpenoid backbone biosynthesis)	K01662	EC:2.2.1.7	predicted protein [Hordeum vulgare subsp. vulgare]
TraesCS1D02G000200	8.083	11.7185	9.74569	0.459115	0.356566	0.404183	24.2217	4.59823	6.39117e-60	5.88102e-58	up	yes	NA	NA	NA	NA	low-molecular-weight glutenin subunit [Triticum aestivum]
TraesCS2B02G356100	8.97688	7.66013	11.3707	0.221458	0.462377	0.151226	33.5398	5.0678	6.61991e-60	6.08162e-58	up	yes	GO:0004033(aldo-keto reductase (NADP) activity);GO:0005737(cytoplasm);GO:0005886(plasma membrane);GO:0009941(chloroplast envelope);GO:0016491(oxidoreductase activity);GO:0055114(oxidation-reduction process)	00750(Vitamin B6 metabolism)	K05275	EC:1.1.1.65	predicted protein [Hordeum vulgare subsp. vulgare]
TraesCS6B02G374100	8.24418	7.20055	7.74362	0.171174	0	0.196031	63.1483	5.98067	6.8635e-60	6.29517e-58	up	yes	GO:0009408(response to heat)	04141(Protein processing in endoplasmic reticulum)	K13993	NA	predicted protein [Hordeum vulgare subsp. vulgare]
TraesCS3D02G234400	5.15925	5.94143	6.94251	0.502751	0.730845	0.456812	10.6739	3.41601	7.97797e-60	7.30552e-58	up	yes	GO:0005886(plasma membrane);GO:0016021(integral component of membrane);GO:0042626(ATPase activity, coupled to transmembrane movement of substances)	02010(ABC transporters)	K05681	NA	unnamed protein product [Triticum aestivum]
TraesCS4A02G075600	38.4906	58.4682	50.9485	6.42556	6.67652	5.08835	8.13106	3.02344	8.42343e-60	7.70097e-58	up	yes	GO:0004351(glutamate decarboxylase activity);GO:0005516(calmodulin binding);GO:0005829(cytosol);GO:0006536(glutamate metabolic process);GO:0030170(pyridoxal phosphate binding);GO:0046686(response to cadmium ion)	00650(Butanoate metabolism);00250(Alanine, aspartate and glutamate metabolism);00410(beta-Alanine metabolism);00430(Taurine and hypotaurine metabolism)	K01580	EC:4.1.1.15	Glutamate decarboxylase 1 [Triticum urartu]
TraesCS7B02G327400	36.7047	51.6245	43.6968	5.62176	5.04254	3.45566	9.3503	3.22501	1.05541e-59	9.6333e-58	up	yes	GO:0004553(hydrolase activity, hydrolyzing O-glycosyl compounds);GO:0005618(cell wall);GO:0005794(Golgi apparatus);GO:0009408(response to heat);GO:0009409(response to cold);GO:0009507(chloroplast);GO:0009612(response to mechanical stimulus);GO:0009664(plant-type cell wall organization);GO:0009733(response to auxin);GO:0009741(response to brassinosteroid);GO:0010411(xyloglucan metabolic process);G…	04075(Plant hormone signal transduction)	K14504	EC:2.4.1.207	Xyloglucan endotransglucosylase/hydrolase protein 22 [Triticum urartu]
TraesCS4A02G119200	22.2351	24.4636	23.4082	5.21277	5.0041	4.95573	4.62062	2.20809	1.24383e-59	1.13167e-57	up	yes	GO:0003987(acetate-CoA ligase activity);GO:0005739(mitochondrion);GO:0005777(peroxisome);GO:0006083(acetate metabolic process);GO:0006097(glyoxylate cycle);GO:0016208(AMP binding);GO:0019605(butyrate metabolic process);GO:0047760(butyrate-CoA ligase activity)	00360(Phenylalanine metabolism);00130(Ubiquinone and other terpenoid-quinone biosynthesis);00940(Phenylpropanoid biosynthesis)	K01904	EC:6.2.1.12	predicted protein [Hordeum vulgare subsp. vulgare]
TraesCS7B02G327900	18.0334	21.8528	18.1655	3.10462	2.93703	3.05067	6.38469	2.67462	1.38579e-59	1.2588e-57	up	yes	GO:0005460(UDP-glucose transmembrane transporter activity);GO:0005515(protein binding);GO:0010044(response to aluminum ion);GO:0012506(vesicle membrane);GO:0015786(UDP-glucose transport)	02010(ABC transporters)	K05658	EC:3.6.3.44	predicted protein, partial [Hordeum vulgare subsp. vulgare]
TraesCS5A02G326300	9.79675	9.28789	13.9489	1.09372	1.23971	1.24909	9.22078	3.20489	1.59645e-59	1.44552e-57	up	yes	GO:0006855(drug transmembrane transport);GO:0015238(drug transmembrane transporter activity);GO:0015238(drug transmembrane transporter activity)	NA	NA	NA	hypothetical protein F775_52364 [Aegilops tauschii];PREDICTED: protein DETOXIFICATION 40 [Brachypodium distachyon]
TraesCS5D02G233700	60.0499	68.2909	69.3501	11.8018	12.8635	9.65458	5.76025	2.52613	1.92106e-59	1.73113e-57	up	yes	GO:0051213(dioxygenase activity)	00270(Cysteine and methionine metabolism)	K05933	EC:1.14.17.4	predicted protein [Hordeum vulgare subsp. vulgare]
TraesCS2B02G445100	13.9105	21.3204	21.4051	2.0351	1.24023	1.77438	11.2157	3.48745	2.85431e-59	2.55583e-57	up	yes	GO:0000287(magnesium ion binding);GO:0009507(chloroplast);GO:0009536(plastid);GO:0009570(chloroplast stroma);GO:0009686(gibberellin biosynthetic process);GO:0009740(gibberellic acid mediated signaling pathway);GO:0009899(ent-kaurene synthase activity)	00904(Diterpenoid biosynthesis)	K04121	EC:4.2.3.19	ent-kaurene synthase like 3 [Triticum aestivum]
TraesCS5D02G420800	3.11593	2.71405	3.05069	0	0.031998	0	277.538	8.11654	3.23379e-59	2.89105e-57	up	yes	GO:0003677(DNA binding);GO:0003700(transcription factor activity, sequence-specific DNA binding);GO:0005634(nucleus);GO:0005992(trehalose biosynthetic process);GO:0006351(transcription, DNA-templated);GO:0006355(regulation of transcription, DNA-templated);GO:0006561(proline biosynthetic process);GO:0007275(multicellular organism development);GO:0009718(anthocyanin-containing compound biosynthetic…	03013(RNA transport);03015(mRNA surveillance pathway);03018(RNA degradation)	K13126	NA	NAC domain-containing protein 42 [Aegilops tauschii]
TraesCS7A02G034300	101.572	115.057	113.046	24.8535	18.7821	20.0305	5.17819	2.37245	3.65993e-59	3.26686e-57	up	yes	GO:0004364(glutathione transferase activity);GO:0005737(cytoplasm);GO:0006749(glutathione metabolic process);GO:0009407(toxin catabolic process)	00480(Glutathione metabolism)	K00799	EC:2.5.1.18	glutathione transferase [Triticum aestivum]
TraesCS6A02G139100	75.9148	60.3071	77.0629	3.39218	6.25488	3.13594	16.685	4.06048	4.33545e-59	3.86374e-57	up	yes	GO:0004364(glutathione transferase activity);GO:0005737(cytoplasm);GO:0006749(glutathione metabolic process);GO:0009407(toxin catabolic process)	00480(Glutathione metabolism)	K00799	EC:2.5.1.18	glutathione-S-transferase 2 [Aegilops tauschii]
TraesCS7D02G241100	51.3233	58.3068	53.7593	12.822	11.0971	10.9849	4.68111	2.22685	5.28603e-59	4.6961e-57	up	yes	GO:0005515(protein binding)	04141(Protein processing in endoplasmic reticulum);04626(Plant-pathogen interaction)	K04079	NA	heat shock protein 90 [Triticum aestivum]
TraesCS5B02G442700	10.3256	28.2125	20.0251	0.118702	0	0	493.363	8.94651	7.75636e-59	6.87994e-57	up	yes	GO:0003674(molecular_function);GO:0005576(extracellular region);GO:0008150(biological_process)	04075(Plant hormone signal transduction);04626(Plant-pathogen interaction)	K13449	NA	pathogenesis-related protein 1-16 [Triticum aestivum]
TraesCS5A02G397800	38.0814	38.543	44.278	9.17196	8.14272	8.4872	4.6858	2.2283	7.86094e-59	6.96179e-57	up	yes	GO:0016020(membrane);GO:0016709(oxidoreductase activity, acting on paired donors, with incorporation or reduction of molecular oxygen, NAD(P)H as one donor, and incorporation of one atom of oxygen);GO:0044550(secondary metabolite biosynthetic process)	00903(Limonene and pinene degradation);00945(Stilbenoid, diarylheptanoid and gingerol biosynthesis)	K00517	NA	predicted protein [Hordeum vulgare subsp. vulgare]
TraesCS7A02G443600	7.41586	9.65601	11.3419	0.360293	0.110317	0.267254	38.5082	5.26709	1.01171e-58	8.94588e-57	up	yes	GO:0051213(dioxygenase activity)	00402(Benzoxazinoid biosynthesis)	K13229	EC:1.14.20.2	predicted protein [Hordeum vulgare subsp. vulgare]
TraesCS5D02G488900	66.1666	86.8549	80.995	1.31843	0.355243	0.325638	117.049	6.87096	1.12997e-58	9.97597e-57	up	yes	GO:0009611(response to wounding);GO:0009723(response to ethylene);GO:0009751(response to salicylic acid);GO:0042542(response to hydrogen peroxide)	00944(Flavone and flavonol biosynthesis)	K05279	EC:2.1.1.76	Caffeic acid 3-O-methyltransferase [Aegilops tauschii]
TraesCS3D02G054000	7.62022	2.83421	7.08844	0	0	0	inf	inf	1.18483e-58	1.04441e-56	up	yes	GO:0009813(flavonoid biosynthetic process);GO:0043231(intracellular membrane-bounded organelle);GO:0052696(flavonoid glucuronidation);GO:0080043(quercetin 3-O-glucosyltransferase activity);GO:0080044(quercetin 7-O-glucosyltransferase activity)	00942(Anthocyanin biosynthesis)	K12938	EC:2.4.1.-	Anthocyanidin 5,3-O-glucosyltransferase [Aegilops tauschii]
TraesCS4A02G173800	69.6554	74.2172	73.2128	17.2684	16.0654	16.9298	4.31894	2.11068	1.72343e-58	1.51445e-56	up	yes	GO:0004568(chitinase activity);GO:0005576(extracellular region);GO:0006032(chitin catabolic process);GO:0008061(chitin binding)	00520(Amino sugar and nucleotide sugar metabolism)	K01183	EC:3.2.1.14	xylanase inhibitor [Triticum aestivum]
TraesCS3B02G011800	5.62562	3.71883	3.92348	0.154376	0.184695	0.120417	28.8755	4.85177	1.73085e-58	1.51861e-56	up	yes	GO:0004144(diacylglycerol O-acyltransferase activity);GO:0005886(plasma membrane);GO:0019432(triglyceride biosynthetic process);GO:0047196(long-chain-alcohol O-fatty-acyltransferase activity);GO:0047196(long-chain-alcohol O-fatty-acyltransferase activity)	00073(Cutin, suberine and wax biosynthesis);00073(Cutin, suberine and wax biosynthesis)	K15406	EC:2.3.1.75;EC:2.3.1.20	unnamed protein product [Triticum aestivum]
TraesCS6B02G102700	3.42258	6.27097	6.63903	0.037849	0	0.086629	131.209	7.03572	1.8288e-58	1.60207e-56	up	yes	GO:0004842(ubiquitin-protein transferase activity);GO:0019005(SCF ubiquitin ligase complex);GO:0031146(SCF-dependent proteasomal ubiquitin-dependent protein catabolic process)	NA	NA	NA	hypothetical protein F775_21070 [Aegilops tauschii]
TraesCS2A02G110300	12.3701	21.41	29.4142	0.062369	0.18845	0.262312	123.154	6.94432	2.19743e-58	1.92202e-56	up	yes	GO:0004674(protein serine/threonine kinase activity);GO:0005886(plasma membrane);GO:0006468(protein phosphorylation)	NA	NA	NA	thaumatin-like protein [Triticum aestivum]
TraesCS5B02G009000	16.7402	22.8628	19.8461	1.12805	0.513477	1.29214	20.2644	4.34088	3.4491e-58	3.01216e-56	up	yes	GO:0003674(molecular_function);GO:0005886(plasma membrane);GO:0008150(biological_process);GO:0016021(integral component of membrane)	NA	NA	NA	hypothetical protein SORBIDRAFT_06g019050 [Sorghum bicolor]
TraesCS3D02G279800	12.9202	13.4346	15.1515	0.370486	0.982816	0.489935	22.5181	4.49302	3.47261e-58	3.02802e-56	up	yes	GO:0009813(flavonoid biosynthetic process);GO:0043231(intracellular membrane-bounded organelle);GO:0052696(flavonoid glucuronidation);GO:0080043(quercetin 3-O-glucosyltransferase activity);GO:0080044(quercetin 7-O-glucosyltransferase activity)	00942(Anthocyanin biosynthesis)	K12938	EC:2.4.1.-	predicted protein [Hordeum vulgare subsp. vulgare]
TraesCS6D02G244600	3.49312	3.34917	3.58042	0	0.06252	0.06435	82.1526	6.36023	3.49604e-58	3.04376e-56	up	yes	GO:0009813(flavonoid biosynthetic process);GO:0043231(intracellular membrane-bounded organelle);GO:0052696(flavonoid glucuronidation);GO:0080043(quercetin 3-O-glucosyltransferase activity);GO:0080044(quercetin 7-O-glucosyltransferase activity)	00908(Zeatin biosynthesis)	NA	NA	UDP-glycosyltransferase 85A2 [Triticum urartu]
TraesCS2A02G444900	10.9844	16.5045	11.2238	1.40732	0.813217	1.10492	11.6413	3.54118	5.04062e-58	4.37506e-56	up	yes	GO:0004252(serine-type endopeptidase activity);GO:0004252(serine-type endopeptidase activity)	04144(Endocytosis);04144(Endocytosis)	K18443	NA	predicted protein [Hordeum vulgare subsp. vulgare]
TraesCS6B02G119600	6.22169	6.98503	6.12242	0	0	0	inf	inf	1.008e-57	8.72232e-56	up	yes	NA	NA	NA	NA	hypothetical protein TRIUR3_20993 [Triticum urartu]
TraesCS4B02G182000	2.93826	4.0195	3.24544	0	0	0	inf	inf	1.1702e-57	1.01103e-55	up	yes	GO:0008643(carbohydrate transport);GO:0016021(integral component of membrane);GO:0051119(sugar transmembrane transporter activity)	NA	NA	NA	Bidirectional sugar transporter SWEET12 [Triticum urartu]
TraesCS6A02G375900	19.9638	27.3767	25.7346	1.11775	0.296079	0.47043	38.782	5.27731	1.17613e-57	1.01461e-55	up	yes	GO:0004683(calmodulin-dependent protein kinase activity);GO:0005516(calmodulin binding);GO:0005634(nucleus);GO:0005737(cytoplasm);GO:0005886(plasma membrane);GO:0009738(abscisic acid-activated signaling pathway);GO:0009931(calcium-dependent protein serine/threonine kinase activity);GO:0018105(peptidyl-serine phosphorylation);GO:0035556(intracellular signal transduction);GO:0046777(protein autopho…	04626(Plant-pathogen interaction)	K13412	EC:2.7.11.1	predicted protein [Hordeum vulgare subsp. vulgare]
TraesCS1D02G210100	42.4512	40.6336	44.7084	8.80041	9.38459	7.49918	4.97556	2.31486	1.32804e-57	1.14218e-55	up	yes	GO:0003824(catalytic activity);GO:0046685(response to arsenic-containing substance)	00561(Glycerolipid metabolism);00564(Glycerophospholipid metabolism);04070(Phosphatidylinositol signaling system)	K00901	EC:2.7.1.107	predicted protein [Hordeum vulgare subsp. vulgare]
TraesCS4D02G174700	4.79637	4.35582	4.44358	0.078928	0.248133	0.122713	30.228	4.91781	1.45524e-57	1.24968e-55	up	yes	GO:0005737(cytoplasm);GO:0005829(cytosol);GO:0006007(glucose catabolic process);GO:0006096(glycolytic process);GO:0009506(plasmodesma);GO:0009555(pollen development);GO:0010118(stomatal movement);GO:0030145(manganese ion binding);GO:0046537(2,3-bisphosphoglycerate-independent phosphoglycerate mutase activity);GO:0046686(response to cadmium ion);GO:0048046(apoplast)	01200(Carbon metabolism);01230(Biosynthesis of amino acids);00010(Glycolysis / Gluconeogenesis);00260(Glycine, serine and threonine metabolism)	K15633	EC:5.4.2.12	predicted protein [Hordeum vulgare subsp. vulgare]
TraesCS6A02G139000	36.5635	29.1502	50.0902	1.19518	2.2239	0.998038	26.2171	4.71243	1.7499e-57	1.50043e-55	up	yes	GO:0004364(glutathione transferase activity);GO:0005737(cytoplasm);GO:0006749(glutathione metabolic process);GO:0009407(toxin catabolic process)	00480(Glutathione metabolism)	K00799	EC:2.5.1.18	glutathione-S-transferase 28e45 [Triticum aestivum]
TraesCS6A02G106000	38.723	58.7017	41.3823	5.77677	6.5734	5.62037	7.72414	2.94937	1.9314e-57	1.65106e-55	up	yes	GO:0004792(thiosulfate sulfurtransferase activity);GO:0005737(cytoplasm);GO:0009507(chloroplast);GO:0016740(transferase activity);GO:0016740(transferase activity)	NA	NA	NA	predicted protein [Hordeum vulgare subsp. vulgare]
TraesCS4D02G183800	5.25296	4.29535	3.19476	0	0	0	inf	inf	2.00299e-57	1.70967e-55	up	yes	GO:0008643(carbohydrate transport);GO:0016021(integral component of membrane);GO:0051119(sugar transmembrane transporter activity)	NA	NA	NA	Bidirectional sugar transporter SWEET12 [Triticum urartu]
TraesCS2B02G243000	3.99114	4.45974	4.65548	0.146591	0.075704	0	58.9593	5.88165	2.62948e-57	2.23767e-55	up	yes	GO:0004674(protein serine/threonine kinase activity);GO:0005886(plasma membrane);GO:0006468(protein phosphorylation);GO:0006952(defense response);GO:0009506(plasmodesma)	00520(Amino sugar and nucleotide sugar metabolism)	K01183	EC:3.2.1.14	PREDICTED: cysteine-rich receptor-like protein kinase 10 isoform X1 [Brachypodium distachyon]
TraesCS2D02G217600	5.28634	6.40607	5.97774	0.129417	0.20975	0.022343	48.8787	5.61113	3.45198e-57	2.9288e-55	up	yes	GO:0004674(protein serine/threonine kinase activity);GO:0005886(plasma membrane);GO:0006468(protein phosphorylation);GO:0006952(defense response);GO:0009506(plasmodesma)	00520(Amino sugar and nucleotide sugar metabolism)	K01183	EC:3.2.1.14	PREDICTED: receptor-like serine/threonine-protein kinase SD1-8 [Setaria italica]
TraesCS7D02G401000	22.0268	21.2779	19.7937	4.84765	4.07561	4.149	4.82689	2.27109	3.58081e-57	3.03356e-55	up	yes	GO:0005737(cytoplasm);GO:0016747(transferase activity, transferring acyl groups other than amino-acyl groups)	00592(alpha-Linolenic acid metabolism)	K18858	EC:2.3.1.195	PREDICTED: benzyl alcohol O-benzoyltransferase-like [Brachypodium distachyon]
TraesCS7A02G508200	9.89395	10.2783	11.0862	0.799156	0.431192	0.312833	20.2558	4.34027	4.47392e-57	3.78451e-55	up	yes	GO:0004672(protein kinase activity);GO:0004674(protein serine/threonine kinase activity);GO:0005524(ATP binding);GO:0005886(plasma membrane);GO:0006468(protein phosphorylation);GO:0016021(integral component of membrane)	00564(Glycerophospholipid metabolism)	K14156	EC:2.7.1.32;EC:2.7.1.82	LRR receptor-like serine/threonine-protein kinase EFR [Triticum urartu]
TraesCS6B02G167600	65.707	53.776	75.4252	2.44088	5.3248	3.0839	17.9646	4.16708	4.64495e-57	3.92332e-55	up	yes	GO:0004364(glutathione transferase activity);GO:0005737(cytoplasm);GO:0006749(glutathione metabolic process);GO:0009407(toxin catabolic process)	00480(Glutathione metabolism)	K00799	EC:2.5.1.18	glutathione-S-transferase 2 [Aegilops tauschii]
TraesCS1D02G095100	22.0546	22.1921	23.3159	4.29686	3.84159	3.90333	5.61069	2.48818	4.85779e-57	4.09698e-55	up	yes	GO:0004364(glutathione transferase activity);GO:0005737(cytoplasm);GO:0006749(glutathione metabolic process)	00480(Glutathione metabolism)	K00799	EC:2.5.1.18	hypothetical protein F775_15985 [Aegilops tauschii]
TraesCS1B02G220600	34.3095	31.4445	35.8131	5.56085	7.10445	5.47486	5.59902	2.48517	6.55776e-57	5.52247e-55	up	yes	GO:0003824(catalytic activity);GO:0046685(response to arsenic-containing substance)	00561(Glycerolipid metabolism);00564(Glycerophospholipid metabolism);04070(Phosphatidylinositol signaling system)	K00901	EC:2.7.1.107	predicted protein [Hordeum vulgare subsp. vulgare]
TraesCS7B02G088100	8.36222	6.74008	7.55696	1.11444	1.06087	1.02926	7.07092	2.8219	7.09851e-57	5.96897e-55	up	yes	GO:0005432(calcium:sodium antiporter activity);GO:0005509(calcium ion binding);GO:0055074(calcium ion homeostasis)	NA	NA	NA	PREDICTED: uncharacterized protein LOC100833492 isoform X1 [Brachypodium distachyon]
TraesCS1B02G194900	21.7253	26.7342	28.4204	4.28681	3.12839	2.9869	7.3908	2.88573	7.96073e-57	6.68406e-55	up	yes	GO:0004364(glutathione transferase activity);GO:0005737(cytoplasm);GO:0006749(glutathione metabolic process);GO:0009407(toxin catabolic process)	00480(Glutathione metabolism)	K00799	EC:2.5.1.18	hypothetical protein F775_32163 [Aegilops tauschii]
TraesCS2B02G062500	36.138	43.2941	39.6888	4.56124	6.4039	3.99645	7.96179	2.99309	8.81056e-57	7.38664e-55	up	yes	GO:0005768(endosome);GO:0005774(vacuolar membrane);GO:0005802(trans-Golgi network);GO:0008757(S-adenosylmethionine-dependent methyltransferase activity);GO:0032259(methylation)	NA	NA	NA	hypothetical protein F775_26316 [Aegilops tauschii]
TraesCS7D02G479100	9.34575	11.7718	10.127	0.431848	0.691695	0.36017	21.0583	4.39632	9.06023e-57	7.58472e-55	up	yes	GO:0004364(glutathione transferase activity);GO:0005737(cytoplasm);GO:0006749(glutathione metabolic process)	00480(Glutathione metabolism)	K00799	EC:2.5.1.18	hypothetical protein F775_28857 [Aegilops tauschii]
TraesCS3D02G506900	3.37457	3.7585	4.07133	0.343147	0.337417	0.391393	10.4523	3.38575	1.10317e-56	9.22147e-55	up	yes	GO:0005768(endosome);GO:0005794(Golgi apparatus);GO:0005802(trans-Golgi network);GO:0008150(biological_process);GO:0009507(chloroplast);GO:0016021(integral component of membrane)	04120(Ubiquitin mediated proteolysis)	K10581	EC:2.3.2.24	hypothetical protein TRIUR3_27745 [Triticum urartu]
TraesCS5D02G012100	5.16038	4.79021	5.29609	0	0	0	inf	inf	1.17805e-56	9.83293e-55	up	yes	GO:0005783(endoplasmic reticulum);GO:0005886(plasma membrane);GO:0008398(sterol 14-demethylase activity);GO:0016126(sterol biosynthetic process)	00100(Steroid biosynthesis)	K05917	EC:1.14.13.70	Obtusifoliol 14-alpha demethylase [Triticum urartu]
TraesCSU02G184900	4.70846	8.66768	5.37789	0	0	0	inf	inf	1.68608e-56	1.40113e-54	up	yes	GO:0004364(glutathione transferase activity);GO:0005737(cytoplasm);GO:0006749(glutathione metabolic process);GO:0009407(toxin catabolic process)	00480(Glutathione metabolism)	K00799	EC:2.5.1.18	putative glutathione S-transferase GSTU6 [Triticum urartu]
TraesCS3A02G153000	2.86461	2.6913	2.77328	0.035427	0.029606	0	128.076	7.00086	1.71477e-56	1.42288e-54	up	yes	GO:0016020(membrane);GO:0016709(oxidoreductase activity, acting on paired donors, with incorporation or reduction of molecular oxygen, NAD(P)H as one donor, and incorporation of one atom of oxygen);GO:0044550(secondary metabolite biosynthetic process)	00380(Tryptophan metabolism)	K07410	EC:1.14.14.1	predicted protein [Hordeum vulgare subsp. vulgare]
TraesCS5A02G253200	12.5816	11.1968	15.9069	2.11688	2.15953	1.93441	6.38971	2.67575	1.73802e-56	1.44006e-54	up	yes	GO:0000139(Golgi membrane);GO:0000271(polysaccharide biosynthetic process);GO:0005783(endoplasmic reticulum);GO:0005789(endoplasmic reticulum membrane);GO:0005794(Golgi apparatus);GO:0005886(plasma membrane);GO:0009832(plant-type cell wall biogenesis);GO:0016021(integral component of membrane);GO:0016757(transferase activity, transferring glycosyl groups);GO:0016759(cellulose synthase activity);G…	00500(Starch and sucrose metabolism);00520(Amino sugar and nucleotide sugar metabolism)	K00770	EC:2.4.2.24	Cellulose synthase-like protein E6 [Aegilops tauschii]
TraesCS5A02G439800	14.4448	27.9012	21.7102	0.413833	0	0	154.788	7.27415	1.745e-56	1.44373e-54	up	yes	GO:0003674(molecular_function);GO:0005576(extracellular region);GO:0008150(biological_process)	04075(Plant hormone signal transduction);04626(Plant-pathogen interaction)	K13449	NA	pathogenesis-related protein 1-19 [Triticum aestivum]
TraesCS7A02G242200	50.7821	51.4414	52.5932	12.3929	12.5196	11.2908	4.27631	2.09637	2.62657e-56	2.16677e-54	up	yes	GO:0005515(protein binding)	04141(Protein processing in endoplasmic reticulum);04626(Plant-pathogen interaction)	K04079	NA	Heat shock protein 81-3 [Triticum urartu]
TraesCS4A02G109900	143.513	153.162	139.043	36.1724	28.8918	32.2647	4.47677	2.16246	3.33159e-56	2.74437e-54	up	yes	GO:0004066(asparagine synthase (glutamine-hydrolyzing) activity);GO:0005829(cytosol);GO:0006529(asparagine biosynthetic process);GO:0006541(glutamine metabolic process);GO:0009646(response to absence of light);GO:0042803(protein homodimerization activity)	00250(Alanine, aspartate and glutamate metabolism)	K01953	EC:6.3.5.4	predicted protein [Hordeum vulgare subsp. vulgare]
TraesCS3D02G072700	2.98621	2.5917	3.34925	0.151769	0.147683	0.11835	21.367	4.41731	3.58754e-56	2.9509e-54	up	yes	GO:0004674(protein serine/threonine kinase activity);GO:0005886(plasma membrane);GO:0006468(protein phosphorylation)	00260(Glycine, serine and threonine metabolism);00350(Tyrosine metabolism);00360(Phenylalanine metabolism);00410(beta-Alanine metabolism);00950(Isoquinoline alkaloid biosynthesis);00960(Tropane, piperidine and pyridine alkaloid biosynthesis)	K00276	EC:1.4.3.21	Putative serine/threonine-protein kinase receptor [Aegilops tauschii]
TraesCS4A02G136600	11.0046	9.17248	14.0952	1.62909	2.16155	2.22863	5.69375	2.50938	8.12188e-33	3.24365e-31	up	yes	GO:0004601(peroxidase activity);GO:0005515(protein binding);GO:0005576(extracellular region);GO:0005618(cell wall);GO:0005794(Golgi apparatus);GO:0005829(cytosol);GO:0006979(response to oxidative stress);GO:0009809(lignin biosynthetic process);GO:0010089(xylem development);GO:0020037(heme binding);GO:0042744(hydrogen peroxide catabolic process);GO:0046872(metal ion binding);GO:0048046(apoplast);G…	00940(Phenylpropanoid biosynthesis)	K00430	EC:1.11.1.7	Peroxidase 52 [Triticum urartu]
TraesCS2B02G606500	32.265	51.8039	53.1552	5.39059	4.49639	3.67603	10.1175	3.33879	3.77931e-56	3.09963e-54	up	yes	GO:0008171(O-methyltransferase activity);GO:0008757(S-adenosylmethionine-dependent methyltransferase activity);GO:0019438(aromatic compound biosynthetic process)	00945(Stilbenoid, diarylheptanoid and gingerol biosynthesis)	K16040	EC:2.1.1.240	5-pentadecatrienyl resorcinol O-methyltransferase [Triticum urartu]
TraesCS1A02G104200	61.6612	82.8242	72.6649	21.6438	13.7104	14.7579	4.33328	2.11546	6.292e-32	2.43052e-30	up	yes	GO:0004601(peroxidase activity);GO:0005576(extracellular region);GO:0005634(nucleus);GO:0005737(cytoplasm);GO:0006979(response to oxidative stress);GO:0020037(heme binding);GO:0042744(hydrogen peroxide catabolic process);GO:0046872(metal ion binding);GO:0055114(oxidation-reduction process)	00940(Phenylpropanoid biosynthesis)	K00430	EC:1.11.1.7	Peroxidase N [Aegilops tauschii]
TraesCS3A02G510900	83.8366	98.0651	106.271	31.2374	24.4525	31.9134	3.28952	1.71788	3.3677e-31	1.27309e-29	up	yes	GO:0004601(peroxidase activity);GO:0009505(plant-type cell wall);GO:0009664(plant-type cell wall organization)	00940(Phenylpropanoid biosynthesis)	K00430	EC:1.11.1.7	predicted protein, partial [Hordeum vulgare subsp. vulgare]
TraesCS5D02G487900	10.1751	20.4018	14.0749	0.145573	0.334871	0.062829	82.1903	6.3609	5.5884e-56	4.56354e-54	up	yes	GO:0016020(membrane);GO:0016709(oxidoreductase activity, acting on paired donors, with incorporation or reduction of molecular oxygen, NAD(P)H as one donor, and incorporation of one atom of oxygen);GO:0044550(secondary metabolite biosynthetic process)	00904(Diterpenoid biosynthesis)	K16083	EC:1.14.13.143	Cytochrome P450 71D7 [Aegilops tauschii]
TraesCSU02G145500	19.8416	27.3967	22.6676	0.565931	1.28973	0.422822	30.6809	4.93927	6.05294e-56	4.93577e-54	up	yes	GO:0005618(cell wall);GO:0033609(oxalate metabolic process);GO:0046564(oxalate decarboxylase activity)	04144(Endocytosis)	K19476	NA	GER4a [Hordeum vulgare subsp. vulgare]
TraesCS1B02G113500	19.9297	37.0616	26.7214	2.45965	2.3086	2.2733	11.8884	3.57148	6.95571e-56	5.66375e-54	up	yes	GO:0004364(glutathione transferase activity);GO:0005737(cytoplasm);GO:0006749(glutathione metabolic process)	00480(Glutathione metabolism)	K00799	EC:2.5.1.18	glutathione transferase F3 [Triticum aestivum]
TraesCS2D02G000300	4.38146	4.34907	4.3973	0.301485	0.308819	0.208512	16.0327	4.00295	1.04835e-55	8.51177e-54	up	yes	GO:0004722(protein serine/threonine phosphatase activity);GO:0005634(nucleus);GO:0006470(protein dephosphorylation);GO:0009737(response to abscisic acid);GO:0046872(metal ion binding)	NA	NA	NA	Putative protein phosphatase 2C 75 [Aegilops tauschii]
TraesCS4B02G187800	162.579	234.301	198.26	35.8666	27.175	27.3704	6.58253	2.71864	1.23882e-55	1.00439e-53	up	yes	GO:0004864(protein phosphatase inhibitor activity);GO:0004872(receptor activity);GO:0005634(nucleus);GO:0005737(cytoplasm);GO:0009738(abscisic acid-activated signaling pathway);GO:0010427(abscisic acid binding);GO:0080163(regulation of protein serine/threonine phosphatase activity)	NA	NA	NA	pathogenesis-related protein [Triticum aestivum]
TraesCS7A02G489000	19.1467	30.6424	32.5196	1.21705	0.603827	0.393968	37.1623	5.21577	1.2678e-55	1.02641e-53	up	yes	GO:0004190(aspartic-type endopeptidase activity);GO:0006508(proteolysis);GO:0030163(protein catabolic process)	NA	NA	NA	Aspartic proteinase nepenthesin-2 [Aegilops tauschii]
TraesCS7A02G523800	2.94899	3.05816	3.24027	0	0.062515	0	147.923	7.20871	2.59414e-55	2.09721e-53	up	yes	GO:0004497(monooxygenase activity)	00905(Brassinosteroid biosynthesis)	K15639	EC:1.14.-.-	predicted protein [Hordeum vulgare subsp. vulgare]
TraesCS7A02G230500	21.5252	20.1967	19.2279	4.70176	3.94922	3.7072	4.93194	2.30215	2.65864e-55	2.1463e-53	up	yes	GO:0006855(drug transmembrane transport);GO:0015238(drug transmembrane transporter activity)	NA	NA	NA	predicted protein [Hordeum vulgare subsp. vulgare]
TraesCS2A02G452300	3.18787	4.31265	4.26711	0.335863	0.250754	0.230127	14.408	3.8488	2.67921e-55	2.15982e-53	up	yes	GO:0005345(purine nucleobase transmembrane transporter activity);GO:0006863(purine nucleobase transport);GO:0009507(chloroplast);GO:0016020(membrane);GO:0016021(integral component of membrane)	NA	NA	NA	hypothetical protein F775_15978 [Aegilops tauschii]
TraesCS6D02G360800	10.9823	14.0912	12.7206	1.42683	0.981158	1.56275	9.51819	3.25069	3.49665e-55	2.81078e-53	up	yes	GO:0004683(calmodulin-dependent protein kinase activity);GO:0005516(calmodulin binding);GO:0005634(nucleus);GO:0005737(cytoplasm);GO:0005886(plasma membrane);GO:0009738(abscisic acid-activated signaling pathway);GO:0009931(calcium-dependent protein serine/threonine kinase activity);GO:0018105(peptidyl-serine phosphorylation);GO:0035556(intracellular signal transduction);GO:0046777(protein autopho…	04626(Plant-pathogen interaction)	K13412	EC:2.7.11.1	predicted protein [Hordeum vulgare subsp. vulgare]
TraesCSU02G128300	56.3565	59.1486	68.8107	10.9001	7.62066	7.5058	7.08184	2.82412	3.72296e-55	2.98846e-53	up	yes	GO:0005618(cell wall);GO:0033609(oxalate metabolic process);GO:0046564(oxalate decarboxylase activity)	04144(Endocytosis)	K19476	NA	GER4a [Hordeum vulgare subsp. vulgare]
TraesCS5A02G459200	8.4106	7.67956	7.54801	0.556445	0.465187	0.467612	15.8726	3.98847	3.83834e-55	3.07671e-53	up	yes	GO:0009570(chloroplast stroma);GO:0044183(protein binding involved in protein folding);GO:0061077(chaperone-mediated protein folding)	NA	NA	NA	hypothetical protein TRIUR3_17719 [Triticum urartu]
TraesCS7D02G277500	79.2707	86.7175	87.9988	18.1136	20.1938	19.5814	4.38749	2.1334	3.91026e-55	3.12992e-53	up	yes	GO:0005737(cytoplasm);GO:0005829(cytosol);GO:0009570(chloroplast stroma);GO:0009651(response to salt stress);GO:0010043(response to zinc ion);GO:0016656(monodehydroascorbate reductase (NADH) activity);GO:0046686(response to cadmium ion);GO:0050660(flavin adenine dinucleotide binding);GO:0055114(oxidation-reduction process)	00053(Ascorbate and aldarate metabolism)	K08232	EC:1.6.5.4	Monodehydroascorbate reductase [Aegilops tauschii]
TraesCS1D02G062800	2.10638	2.34282	1.65962	0	0.0214778	0	284.424	8.1519	5.4808e-55	4.38085e-53	up	yes	GO:0009813(flavonoid biosynthetic process);GO:0043231(intracellular membrane-bounded organelle);GO:0052696(flavonoid glucuronidation);GO:0080043(quercetin 3-O-glucosyltransferase activity);GO:0080044(quercetin 7-O-glucosyltransferase activity);GO:0080044(quercetin 7-O-glucosyltransferase activity)	00908(Zeatin biosynthesis);00908(Zeatin biosynthesis)	NA	NA	predicted protein [Hordeum vulgare subsp. vulgare]
TraesCS3B02G609600	16.5359	28.1941	26.2423	2.61669	2.39941	1.93442	10.2111	3.35206	5.5411e-55	4.42279e-53	up	yes	GO:0004497(monooxygenase activity)	00905(Brassinosteroid biosynthesis)	K15639	EC:1.14.-.-	predicted protein [Hordeum vulgare subsp. vulgare]
TraesCS2B02G123700	23.5849	25.5974	31.0651	5.07314	5.49181	4.82489	5.21431	2.38248	8.77839e-55	6.99687e-53	up	yes	GO:0005886(plasma membrane);GO:0015079(potassium ion transmembrane transporter activity)	NA	NA	NA	predicted protein, partial [Hordeum vulgare subsp. vulgare]
TraesCS7B02G113600	7.43863	6.86642	7.4766	1.45772	1.08838	1.32919	5.62066	2.49074	1.46031e-54	1.16231e-52	up	yes	GO:0005215(transporter activity);GO:0005886(plasma membrane);GO:0006810(transport);GO:0006857(oligopeptide transport);GO:0016020(membrane);GO:0016021(integral component of membrane);GO:0042128(nitrate assimilation)	00620(Pyruvate metabolism)	K01512	EC:3.6.1.7	predicted protein [Hordeum vulgare subsp. vulgare]
TraesCS2D02G100200	18.3898	24.8405	22.0215	2.63834	2.58435	1.59184	9.57541	3.25933	1.58356e-54	1.25864e-52	up	yes	GO:0003677(DNA binding);GO:0003700(transcription factor activity, sequence-specific DNA binding);GO:0005634(nucleus);GO:0006351(transcription, DNA-templated);GO:0006355(regulation of transcription, DNA-templated);GO:0048830(adventitious root development)	00190(Oxidative phosphorylation)	K01535	EC:3.6.3.6	predicted protein [Hordeum vulgare subsp. vulgare]
TraesCS1B02G361200	5.85141	6.90646	6.56748	0.294959	0.099018	0.101916	38.9708	5.28432	1.72246e-54	1.36712e-52	up	yes	GO:0003674(molecular_function);GO:0005886(plasma membrane);GO:0008150(biological_process);GO:0016021(integral component of membrane)	NA	NA	NA	predicted protein [Hordeum vulgare subsp. vulgare]
TraesCS5A02G544196	26.0939	30.6691	33.7852	1.41982	2.76409	1.97782	14.6952	3.87728	1.73432e-54	1.3746e-52	up	yes	GO:0005618(cell wall);GO:0033609(oxalate metabolic process);GO:0046564(oxalate decarboxylase activity)	04144(Endocytosis)	K19476	NA	Germin-like protein 8-5 [Triticum urartu]
TraesCS5A02G018200	17.3701	32.2908	30.6011	0.673146	0.075991	0.425465	68.3312	6.09447	2.92133e-54	2.30895e-52	up	yes	GO:0004674(protein serine/threonine kinase activity);GO:0005886(plasma membrane);GO:0006468(protein phosphorylation)	NA	NA	NA	thaumatin-like protein TLP4 [Hordeum vulgare]
TraesCS1A02G017400	6.36063	7.1253	13.5671	0.075477	0	0	358.428	8.48554	2.93843e-54	2.31923e-52	up	yes	GO:0004364(glutathione transferase activity);GO:0005737(cytoplasm);GO:0006749(glutathione metabolic process);GO:0009407(toxin catabolic process)	00480(Glutathione metabolism)	K00799	EC:2.5.1.18	putative glutathione S-transferase GSTU6 [Triticum urartu]
TraesCS6D02G130800	29.2959	28.9369	29.6042	7.16178	5.31719	5.76051	4.81576	2.26776	3.4864e-54	2.74789e-52	up	yes	GO:0003868(4-hydroxyphenylpyruvate dioxygenase activity);GO:0006559(L-phenylalanine catabolic process);GO:0006572(tyrosine catabolic process)	00350(Tyrosine metabolism);00360(Phenylalanine metabolism);00130(Ubiquinone and other terpenoid-quinone biosynthesis)	K00457	EC:1.13.11.27	4-hydroxyphenylpyruvate dioxygenase [Triticum aestivum]
TraesCS7D02G217800	9.18224	7.72156	8.4899	0.300974	0.693103	0.392548	18.3133	4.19482	3.75721e-54	2.95722e-52	up	yes	GO:0009813(flavonoid biosynthetic process);GO:0043231(intracellular membrane-bounded organelle);GO:0052696(flavonoid glucuronidation);GO:0080043(quercetin 3-O-glucosyltransferase activity);GO:0080044(quercetin 7-O-glucosyltransferase activity)	00942(Anthocyanin biosynthesis)	K12938	EC:2.4.1.-	predicted protein [Hordeum vulgare subsp. vulgare]
TraesCS6B02G413600	35.5183	37.4334	34.0131	1.57904	0.363857	1.1496	34.5884	5.11222	4.65695e-54	3.6603e-52	up	yes	GO:0004683(calmodulin-dependent protein kinase activity);GO:0005516(calmodulin binding);GO:0005634(nucleus);GO:0005737(cytoplasm);GO:0005886(plasma membrane);GO:0009738(abscisic acid-activated signaling pathway);GO:0009931(calcium-dependent protein serine/threonine kinase activity);GO:0018105(peptidyl-serine phosphorylation);GO:0035556(intracellular signal transduction);GO:0046777(protein autopho…	04626(Plant-pathogen interaction)	K13412	EC:2.7.11.1	predicted protein [Hordeum vulgare subsp. vulgare]
TraesCS4A02G004300	4.04044	4.61173	3.9011	0.186286	0.180529	0.039725	30.8783	4.94852	4.75933e-54	3.73558e-52	up	yes	GO:0005737(cytoplasm);GO:0005773(vacuole);GO:0005774(vacuolar membrane);GO:0005794(Golgi apparatus);GO:0005886(plasma membrane);GO:0009414(response to water deprivation);GO:0009506(plasmodesma);GO:0016118(carotenoid catabolic process);GO:0016121(carotene catabolic process);GO:0016124(xanthophyll catabolic process);GO:0045549(9-cis-epoxycarotenoid dioxygenase activity);GO:0046872(metal ion binding…	00906(Carotenoid biosynthesis);00906(Carotenoid biosynthesis)	K09840	EC:1.13.11.51	PREDICTED: carotenoid 9,10(9',10')-cleavage dioxygenase isoform X3 [Oryza sativa Japonica Group]
TraesCS5D02G270600	11.6574	10.1943	9.74333	2.04019	1.92966	2.00049	5.29199	2.40381	5.24999e-54	4.11499e-52	up	yes	GO:0005215(transporter activity);GO:0016021(integral component of membrane);GO:0098656(anion transmembrane transport)	NA	NA	NA	predicted protein [Hordeum vulgare subsp. vulgare]
TraesCS2B02G442700	420.102	418.723	381.205	80.3946	54.4617	50.0519	6.59803	2.72203	6.52399e-54	5.10649e-52	up	yes	GO:0004864(protein phosphatase inhibitor activity);GO:0004872(receptor activity);GO:0005634(nucleus);GO:0005737(cytoplasm);GO:0009738(abscisic acid-activated signaling pathway);GO:0010427(abscisic acid binding);GO:0080163(regulation of protein serine/threonine phosphatase activity)	NA	NA	NA	Pathogenesis-related protein 1 [Aegilops tauschii]
TraesCS3D02G257900	15.2067	14.4628	18.0064	0.893474	1.76756	1.00264	13.0131	3.7019	7.83947e-54	6.12767e-52	up	yes	GO:0016021(integral component of membrane);GO:0042626(ATPase activity, coupled to transmembrane movement of substances);GO:0055085(transmembrane transport)	02010(ABC transporters)	K05658	EC:3.6.3.44	multidrug resistance protein 1 homolog [Triticum aestivum]
TraesCSU02G087600	31.3871	29.6041	32.9363	2.47406	3.7676	1.81557	11.6575	3.54319	8.49925e-54	6.63422e-52	up	yes	GO:0004364(glutathione transferase activity);GO:0005737(cytoplasm);GO:0006749(glutathione metabolic process);GO:0009407(toxin catabolic process)	00480(Glutathione metabolism)	K00799	EC:2.5.1.18	glutathione-S-transferase 2 [Aegilops tauschii]
TraesCS6D02G127700	153.594	109.041	142.037	6.89161	13.6878	8.37005	13.9786	3.80515	1.3567e-53	1.05608e-51	up	yes	GO:0004364(glutathione transferase activity);GO:0005737(cytoplasm);GO:0006749(glutathione metabolic process);GO:0009407(toxin catabolic process)	00480(Glutathione metabolism)	K00799	EC:2.5.1.18	glutathione-S-transferase 28e45 [Triticum aestivum]
TraesCS3A02G124700	26.7355	22.9798	27.1872	2.30458	3.94679	3.23153	8.1096	3.01963	1.38738e-53	1.07848e-51	up	yes	GO:0009813(flavonoid biosynthetic process);GO:0043231(intracellular membrane-bounded organelle);GO:0052696(flavonoid glucuronidation);GO:0080043(quercetin 3-O-glucosyltransferase activity);GO:0080044(quercetin 7-O-glucosyltransferase activity)	00944(Flavone and flavonol biosynthesis)	K13496	EC:2.4.1.-	UDP-glucosyl transferase [Triticum aestivum]
TraesCS3A02G528900	60.7282	83.6095	75.1054	10.9308	12.3316	8.52826	6.90276	2.78717	1.42696e-53	1.10772e-51	up	yes	GO:0004197(cysteine-type endopeptidase activity);GO:0006624(vacuolar protein processing);GO:0051603(proteolysis involved in cellular protein catabolic process)	NA	NA	NA	unnamed protein product [Triticum aestivum]
TraesCS3B02G457600	11.9654	15.7109	15.3271	2.31644	1.41695	1.89957	7.63426	2.93249	1.56238e-53	1.21119e-51	up	yes	GO:0000103(sulfate assimilation);GO:0005634(nucleus);GO:0005829(cytosol);GO:0008430(selenium binding);GO:0009506(plasmodesma);GO:0042542(response to hydrogen peroxide);GO:0046686(response to cadmium ion);GO:0071291(cellular response to selenium ion);GO:0071291(cellular response to selenium ion)	NA	NA	NA	unnamed protein product [Triticum aestivum]
TraesCS5A02G356300	2.75512	3.13344	2.36583	0.340785	0.351563	0.291623	8.38886	3.06847	1.65361e-53	1.28015e-51	up	yes	GO:0009536(plastid);GO:0009575(chromoplast stroma);GO:0016117(carotenoid biosynthetic process);GO:0016767(geranylgeranyl-diphosphate geranylgeranyltransferase activity);GO:0016767(geranylgeranyl-diphosphate geranylgeranyltransferase activity)	00906(Carotenoid biosynthesis);00906(Carotenoid biosynthesis)	K02291	EC:2.5.1.32	Phytoene synthase, chloroplastic [Aegilops tauschii]
TraesCS3B02G155100	3.51724	5.16146	3.86561	0	0.045222	0	277.394	8.11579	1.7171e-53	1.32749e-51	up	yes	GO:0003674(molecular_function);GO:0005739(mitochondrion);GO:0008150(biological_process);GO:0016021(integral component of membrane)	NA	NA	NA	predicted protein [Hordeum vulgare subsp. vulgare]
TraesCS5D02G061400	3.24594	4.3391	3.13945	0.157829	0.22053	0.181651	19.1505	4.25931	1.76572e-53	1.36322e-51	up	yes	GO:0004674(protein serine/threonine kinase activity);GO:0005524(ATP binding);GO:0005886(plasma membrane);GO:0006468(protein phosphorylation);GO:0016021(integral component of membrane);GO:0016301(kinase activity);GO:0030246(carbohydrate binding)	00500(Starch and sucrose metabolism)	K01176	EC:3.2.1.1	Cysteine-rich receptor-like protein kinase 25 [Aegilops tauschii]
TraesCS5B02G560800	320.284	282.552	342.19	78.5235	70.443	71.8296	4.28008	2.09764	1.88057e-53	1.44991e-51	up	yes	NA	NA	NA	NA	hypothetical protein F775_15054 [Aegilops tauschii]
TraesCS7D02G417600	13.1346	17.3717	16.2791	1.46374	1.97622	2.0555	8.51346	3.08975	1.8927e-53	1.45727e-51	up	yes	GO:0004722(protein serine/threonine phosphatase activity);GO:0005886(plasma membrane);GO:0006470(protein dephosphorylation);GO:0042742(defense response to bacterium);GO:0044419(interspecies interaction between organisms);GO:0046872(metal ion binding)	NA	NA	NA	putative protein phosphatase 2C 59 [Triticum urartu]
TraesCS5A02G226400	23.379	24.227	27.3909	4.13119	4.00598	2.71612	6.91006	2.7887	2.44115e-53	1.877e-51	up	yes	GO:0051213(dioxygenase activity)	00270(Cysteine and methionine metabolism)	K05933	EC:1.14.17.4	predicted protein [Hordeum vulgare subsp. vulgare]
TraesCS3A02G416800	13.2899	22.553	17.0049	0.487539	0.408672	0.059907	55.2733	5.78851	2.66494e-53	2.04629e-51	up	yes	NA	NA	NA	NA	hypothetical protein TRIUR3_14717 [Triticum urartu]
TraesCS7A02G347900	9.18748	12.1053	8.48277	0.525502	0.633983	0.340463	19.8511	4.31115	3.80853e-53	2.91649e-51	up	yes	GO:0043161(proteasome-mediated ubiquitin-dependent protein catabolic process);GO:0061630(ubiquitin protein ligase activity)	03440(Homologous recombination)	K10875	EC:3.6.4.-	predicted protein [Hordeum vulgare subsp. vulgare]
TraesCS3D02G138100	4.25625	3.83761	2.91843	0	0	0	inf	inf	4.02544e-53	3.0747e-51	up	yes	GO:0003674(molecular_function);GO:0005739(mitochondrion);GO:0008150(biological_process);GO:0016021(integral component of membrane)	NA	NA	NA	hypothetical protein F775_43838 [Aegilops tauschii]
TraesCS7B02G349000	36.7012	43.1884	46.7446	9.19009	9.17045	8.25258	4.75834	2.25046	4.02599e-53	3.0747e-51	up	yes	GO:0004497(monooxygenase activity)	00905(Brassinosteroid biosynthesis)	K15639	EC:1.14.-.-	Secologanin synthase [Triticum urartu]
TraesCS3B02G144800	13.2106	12.4129	15.9245	1.48567	2.07216	1.93032	7.5705	2.92039	4.65683e-53	3.55168e-51	up	yes	GO:0009813(flavonoid biosynthetic process);GO:0043231(intracellular membrane-bounded organelle);GO:0052696(flavonoid glucuronidation);GO:0080043(quercetin 3-O-glucosyltransferase activity);GO:0080044(quercetin 7-O-glucosyltransferase activity)	00944(Flavone and flavonol biosynthesis)	K13496	EC:2.4.1.-	unnamed protein product [Triticum aestivum]
TraesCS3A02G448400	46.9356	36.6304	41.1109	8.5417	8.90007	7.36012	5.02691	2.32967	5.16438e-53	3.93348e-51	up	yes	GO:0005737(cytoplasm);GO:0005829(cytosol);GO:0008270(zinc ion binding);GO:0009809(lignin biosynthetic process);GO:0045551(cinnamyl-alcohol dehydrogenase activity);GO:0052747(sinapyl alcohol dehydrogenase activity);GO:0055114(oxidation-reduction process)	00940(Phenylpropanoid biosynthesis)	K00083	EC:1.1.1.195	unnamed protein product [Triticum aestivum]
TraesCS1D02G189400	6.80874	8.351	9.1697	1.05606	1.06367	0.714224	8.58497	3.10181	5.60437e-53	4.26286e-51	up	yes	GO:0004252(serine-type endopeptidase activity);GO:0005618(cell wall)	04144(Endocytosis)	K18443	NA	hypothetical protein OsI_34383 [Oryza sativa Indica Group]
TraesCS6D02G162800	81.7595	76.3536	92.3692	20.8306	18.6697	18.7361	4.30113	2.10472	6.50398e-53	4.93387e-51	up	yes	GO:0009809(lignin biosynthetic process);GO:0045551(cinnamyl-alcohol dehydrogenase activity)	00940(Phenylpropanoid biosynthesis)	K00083	EC:1.1.1.195	cinnamyl alcohol dehydrogenase [Triticum aestivum]
TraesCS7A02G519300	3.19357	2.73681	2.43122	0	0	0	inf	inf	6.89543e-53	5.22382e-51	up	yes	NA	NA	NA	NA	Actin-related protein 2/3 complex subunit 3 [Aegilops tauschii]
TraesCS5A02G305100	22.0084	24.1092	30.2667	3.02704	3.04238	1.76028	9.75572	3.28625	7.03893e-53	5.3254e-51	up	yes	GO:0009813(flavonoid biosynthetic process);GO:0043231(intracellular membrane-bounded organelle);GO:0052696(flavonoid glucuronidation);GO:0080043(quercetin 3-O-glucosyltransferase activity);GO:0080044(quercetin 7-O-glucosyltransferase activity)	01210(2-Oxocarboxylic acid metabolism);00380(Tryptophan metabolism);00966(Glucosinolate biosynthesis)	K11820	EC:2.4.1.195	PREDICTED: crocetin glucosyltransferase 2-like [Brachypodium distachyon]
TraesCS2A02G211900	1.62677	2.07879	2.18132	0.022816	0.03637	0	99.4639	6.6361	7.08334e-53	5.35184e-51	up	yes	GO:0004674(protein serine/threonine kinase activity);GO:0005886(plasma membrane);GO:0006468(protein phosphorylation);GO:0006952(defense response);GO:0009506(plasmodesma)	00520(Amino sugar and nucleotide sugar metabolism)	K01183	EC:3.2.1.14	PREDICTED: receptor-like serine/threonine-protein kinase SD1-8 [Setaria italica]
TraesCS3A02G452500	2.19815	5.32814	5.22046	0	0	0	inf	inf	7.95686e-53	6.00383e-51	up	yes	GO:0005507(copper ion binding);GO:0016722(oxidoreductase activity, oxidizing metal ions)	00053(Ascorbate and aldarate metabolism)	K00423	EC:1.10.3.3	Laccase-19 [Triticum urartu]
TraesCS3B02G580500	9.36365	8.29457	9.6957	0.896898	1.17064	0.803828	9.52646	3.25194	8.72724e-53	6.57634e-51	up	yes	GO:0005829(cytosol);GO:0005886(plasma membrane);GO:0006520(cellular amino acid metabolic process);GO:0006580(ethanolamine metabolic process);GO:0009793(embryo development ending in seed dormancy);GO:0016831(carboxy-lyase activity);GO:0019752(carboxylic acid metabolic process);GO:0030170(pyridoxal phosphate binding)	00340(Histidine metabolism)	K01590	EC:4.1.1.22	Histidine decarboxylase [Aegilops tauschii]
TraesCS5D02G254000	68.1783	75.2521	60.1422	15.6902	12.4615	12.1783	5.04768	2.33562	1.66395e-52	1.25052e-50	up	yes	GO:0004364(glutathione transferase activity);GO:0005737(cytoplasm);GO:0006749(glutathione metabolic process);GO:0009407(toxin catabolic process)	00480(Glutathione metabolism)	K00799	EC:2.5.1.18	hypothetical protein F775_31981 [Aegilops tauschii]
TraesCS1D02G015400	2.57195	3.25381	3.13773	0.077276	0.026719	0	86.1915	6.42947	1.72807e-52	1.29699e-50	up	yes	GO:0005886(plasma membrane)	00520(Amino sugar and nucleotide sugar metabolism)	K01183	EC:3.2.1.14	receptor-like kinase [Triticum aestivum]
TraesCS3D02G424000	2.6802	4.56001	4.12024	0	0	0	inf	inf	1.73927e-52	1.30195e-50	up	yes	GO:0008150(biological_process);GO:0009507(chloroplast);GO:0009543(chloroplast thylakoid lumen);GO:0016740(transferase activity);GO:0016740(transferase activity)	NA	NA	NA	hypothetical protein F775_18578 [Aegilops tauschii]
TraesCS5D02G038200	6.18377	6.49949	5.41149	0.50764	0.44569	0.572664	11.8577	3.56775	2.67823e-52	2.00216e-50	up	yes	GO:0005576(extracellular region);GO:0016042(lipid catabolic process);GO:0016298(lipase activity);GO:0052689(carboxylic ester hydrolase activity)	00500(Starch and sucrose metabolism);00460(Cyanoamino acid metabolism);00940(Phenylpropanoid biosynthesis)	K01188	EC:3.2.1.21	GDSL esterase/lipase [Aegilops tauschii]
TraesCS3B02G397900	1.81448	2.3748	2.08222	0.064858	0.0534	0.027397	43.0572	5.42818	3.49017e-52	2.6057e-50	up	yes	GO:0005737(cytoplasm);GO:0005980(glycogen catabolic process);GO:0008184(glycogen phosphorylase activity);GO:0030170(pyridoxal phosphate binding)	NA	NA	NA	alpha-glucan phosphorylase, H isozyme,expressed [Triticum aestivum]
TraesCS1A02G078800	178.054	204.883	230.927	41.5893	43.9699	35.5629	5.06815	2.34146	4.05701e-52	3.0249e-50	up	yes	GO:0004364(glutathione transferase activity);GO:0005737(cytoplasm);GO:0006749(glutathione metabolic process)	00480(Glutathione metabolism)	K00799	EC:2.5.1.18	putative glutathione S-transferase GSTF1 [Triticum urartu]
TraesCS2D02G552100	37.5812	41.6745	31.4071	4.10822	6.07281	4.45597	7.56049	2.91848	7.63814e-52	5.6875e-50	up	yes	GO:0000325(plant-type vacuole);GO:0004540(ribonuclease activity);GO:0004568(chitinase activity);GO:0005576(extracellular region);GO:0008061(chitin binding);GO:0009615(response to virus);GO:0009627(systemic acquired resistance);GO:0009651(response to salt stress);GO:0009723(response to ethylene);GO:0009817(defense response to fungus, incompatible interaction);GO:0031640(killing of cells of other o…	NA	NA	NA	putative vacuolar defense protein [Triticum aestivum]
TraesCS2D02G289800	20.2671	23.4471	23.1773	4.78283	4.064	4.81677	4.8956	2.29148	9.54431e-52	7.09753e-50	up	yes	NA	NA	NA	NA	predicted protein [Hordeum vulgare subsp. vulgare]
TraesCS1A02G374300	87.4964	109.884	94.4616	19.1051	16.0571	14.3268	5.89712	2.56001	1.27178e-51	9.44502e-50	up	yes	GO:0005576(extracellular region);GO:0006869(lipid transport);GO:0008289(lipid binding)	NA	NA	NA	unnamed protein product [Triticum aestivum]
TraesCS2A02G107100	19.21	26.4564	24.805	4.95453	4.17607	4.45673	5.18656	2.37478	1.34895e-51	1.0005e-49	up	yes	GO:0005886(plasma membrane);GO:0015079(potassium ion transmembrane transporter activity)	NA	NA	NA	predicted protein, partial [Hordeum vulgare subsp. vulgare]
TraesCS1D02G266000	702.734	964.62	950.554	183.636	151.953	163.339	5.24706	2.39151	1.90301e-51	1.40776e-49	up	yes	NA	NA	NA	NA	hypothetical protein F775_32017 [Aegilops tauschii]
TraesCS3B02G213000	7.65914	6.94057	8.35664	1.1661	1.49568	1.17222	5.98757	2.58197	2.07812e-51	1.53328e-49	up	yes	GO:0003824(catalytic activity);GO:0005634(nucleus);GO:0005829(cytosol);GO:0009058(biosynthetic process)	NA	NA	NA	unnamed protein product [Triticum aestivum]
TraesCS1A02G139900	53.9553	52.0826	51.9536	11.6717	13.6493	11.777	4.25876	2.09043	2.26868e-51	1.6717e-49	up	yes	GO:0005737(cytoplasm);GO:0030001(metal ion transport);GO:0046914(transition metal ion binding);GO:0046916(cellular transition metal ion homeostasis);GO:0046916(cellular transition metal ion homeostasis)	NA	NA	NA	putative stripe rust resistance protein [Triticum aestivum]
TraesCS1B02G381200	31.9232	35.9041	25.4193	4.04274	4.43165	4.62512	7.11833	2.83154	2.29951e-51	1.69222e-49	up	yes	NA	NA	NA	NA	hypothetical protein F775_28734 [Aegilops tauschii]
TraesCS1D02G274400	61.4249	79.3713	69.4705	16.5528	14.0377	13.8855	4.72765	2.24112	2.65952e-51	1.95207e-49	up	yes	GO:0005200(structural constituent of cytoskeleton);GO:0005515(protein binding);GO:0005524(ATP binding);GO:0005618(cell wall);GO:0005730(nucleolus);GO:0005737(cytoplasm);GO:0005739(mitochondrion);GO:0005829(cytosol);GO:0005856(cytoskeleton);GO:0005886(plasma membrane);GO:0007010(cytoskeleton organization);GO:0009416(response to light stimulus);GO:0009506(plasmodesma);GO:0009570(chloroplast stroma)…	04145(Phagosome)	K05692	NA	Actin-7 [Triticum urartu]
TraesCS3B02G065900	14.4828	10.268	16.7509	0.032812	0.346346	0.094142	87.6857	6.45427	2.8284e-51	2.07334e-49	up	yes	GO:0009813(flavonoid biosynthetic process);GO:0043231(intracellular membrane-bounded organelle);GO:0052696(flavonoid glucuronidation);GO:0080043(quercetin 3-O-glucosyltransferase activity);GO:0080044(quercetin 7-O-glucosyltransferase activity)	00942(Anthocyanin biosynthesis)	K12938	EC:2.4.1.-	Anthocyanidin 5,3-O-glucosyltransferase [Aegilops tauschii]
TraesCS6D02G360900	7.69205	9.84756	10.8561	0.609298	0.204273	0.239196	26.9725	4.75342	3.02693e-51	2.21314e-49	up	yes	GO:0004683(calmodulin-dependent protein kinase activity);GO:0005516(calmodulin binding);GO:0005634(nucleus);GO:0005737(cytoplasm);GO:0005886(plasma membrane);GO:0009738(abscisic acid-activated signaling pathway);GO:0009931(calcium-dependent protein serine/threonine kinase activity);GO:0018105(peptidyl-serine phosphorylation);GO:0035556(intracellular signal transduction);GO:0046777(protein autopho…	04626(Plant-pathogen interaction)	K13412	EC:2.7.11.1	predicted protein [Hordeum vulgare subsp. vulgare]
TraesCS1A02G175500	9.00438	10.0819	7.68727	1.40297	1.51409	1.24297	6.43591	2.68614	3.18391e-51	2.32492e-49	up	yes	NA	NA	NA	NA	predicted protein [Hordeum vulgare subsp. vulgare]
TraesCS4A02G349500	6.83708	7.41783	7.11578	0.271318	0.433651	0.133981	25.4732	4.67091	5.41084e-51	3.94086e-49	up	yes	GO:0005737(cytoplasm);GO:0005829(cytosol);GO:0016491(oxidoreductase activity);GO:0046686(response to cadmium ion);GO:0055114(oxidation-reduction process);GO:0055114(oxidation-reduction process)	03008(Ribosome biogenesis in eukaryotes);03008(Ribosome biogenesis in eukaryotes)	K14521	EC:2.3.1.-	Auxin-induced protein [Aegilops tauschii]
TraesCSU02G128500	51.2518	54.5116	65.0609	7.28408	9.97988	6.22873	7.27138	2.86223	5.92246e-51	4.30794e-49	up	yes	GO:0005618(cell wall);GO:0033609(oxalate metabolic process);GO:0046564(oxalate decarboxylase activity)	04144(Endocytosis)	K19476	NA	germin-like protein 4 [Triticum monococcum]
TraesCS3D02G133100	8.5393	7.38528	9.79919	0.914528	0.745731	0.571646	11.5255	3.52675	5.96924e-51	4.33639e-49	up	yes	GO:0004364(glutathione transferase activity);GO:0005737(cytoplasm);GO:0006749(glutathione metabolic process)	00480(Glutathione metabolism)	K00799	EC:2.5.1.18	RecName: Full=Glutathione S-transferase 1; AltName: Full=GST class-phi
TraesCS2D02G349400	11.972	17.9399	15.1032	1.25567	0.518826	0.748557	17.8415	4.15717	8.75668e-51	6.3532e-49	up	yes	GO:0004568(chitinase activity)	00520(Amino sugar and nucleotide sugar metabolism)	K01183	EC:3.2.1.14	chitinase II precursor [Triticum aestivum]
TraesCS5B02G074000	2.59518	3.90034	3.75151	0.165629	0.160921	0.141284	21.9031	4.45307	9.60808e-51	6.95308e-49	up	yes	GO:0000139(Golgi membrane);GO:0005634(nucleus);GO:0005794(Golgi apparatus);GO:0005982(starch metabolic process);GO:0009058(biosynthetic process);GO:0009834(plant-type secondary cell wall biogenesis);GO:0010417(glucuronoxylan biosynthetic process);GO:0015020(glucuronosyltransferase activity);GO:0016021(integral component of membrane);GO:0016757(transferase activity, transferring glycosyl groups);G…	00052(Galactose metabolism)	K18819	EC:2.4.1.123	predicted protein [Hordeum vulgare subsp. vulgare]
TraesCS5B02G148300	8.47979	15.7807	13.6934	0.999362	0.740225	0.549514	16.5803	4.0514	1.25282e-50	9.04317e-49	up	yes	GO:0009813(flavonoid biosynthetic process);GO:0043231(intracellular membrane-bounded organelle);GO:0052696(flavonoid glucuronidation);GO:0080043(quercetin 3-O-glucosyltransferase activity);GO:0080044(quercetin 7-O-glucosyltransferase activity)	01210(2-Oxocarboxylic acid metabolism);00380(Tryptophan metabolism);00966(Glucosinolate biosynthesis)	K11820	EC:2.4.1.195	UDP-glycosyltransferase [Triticum aestivum]
TraesCSU02G049400	28.927	29.9036	38.5167	3.33205	1.98313	1.37557	14.5495	3.8629	1.25888e-50	9.07535e-49	up	yes	GO:0005507(copper ion binding);GO:0006878(cellular copper ion homeostasis)	NA	NA	NA	Metallothionein-like protein 4A [Aegilops tauschii]
TraesCS2B02G445300	33.9854	53.7455	50.0365	6.42082	4.21453	3.9044	9.47523	3.24416	1.62892e-50	1.16983e-48	up	yes	GO:0005783(endoplasmic reticulum);GO:0009686(gibberellin biosynthetic process);GO:0009707(chloroplast outer membrane);GO:0009740(gibberellic acid mediated signaling pathway);GO:0010241(ent-kaurene oxidation to kaurenoic acid);GO:0016709(oxidoreductase activity, acting on paired donors, with incorporation or reduction of molecular oxygen, NAD(P)H as one donor, and incorporation of one atom of oxyg…	00904(Diterpenoid biosynthesis)	K04122	EC:1.14.13.78	KO2 protein [Aegilops speltoides]
TraesCS5B02G372100	23.2215	17.1	8.93159	0.222239	0.311374	0.444817	50.3389	5.6536	2.22689e-50	1.59724e-48	up	yes	GO:0005829(cytosol);GO:0009414(response to water deprivation);GO:0009631(cold acclimation);GO:0009737(response to abscisic acid)	NA	NA	NA	Dehydrin DHN2 [Aegilops tauschii]
TraesCS2B02G077100	21.6116	23.9462	26.9917	6.28299	4.91116	7.09164	3.96754	1.98824	5.0462e-31	1.89244e-29	up	yes	GO:0005737(cytoplasm);GO:0030001(metal ion transport);GO:0046914(transition metal ion binding);GO:0046916(cellular transition metal ion homeostasis)	00940(Phenylpropanoid biosynthesis)	K00430	EC:1.11.1.7	heavy metal-associated isoprenylated protein 1 [Triticum aestivum]
TraesCS2B02G137700	36.8649	37.2773	43.4652	4.59763	7.06273	5.64243	6.79701	2.7649	2.42053e-50	1.73174e-48	up	yes	NA	NA	NA	NA	proline-rich protein [Triticum aestivum]
TraesCS7B02G000200	29.1351	29.1402	30.4238	6.94422	7.70213	7.78174	3.95483	1.98361	2.59126e-50	1.85154e-48	up	yes	GO:0005886(plasma membrane);GO:0016021(integral component of membrane);GO:0042626(ATPase activity, coupled to transmembrane movement of substances)	02010(ABC transporters)	K05681	NA	predicted protein [Hordeum vulgare subsp. vulgare]
TraesCS3D02G481400	59.6655	76.9943	70.1329	16.513	13.9895	13.9068	4.65652	2.21925	3.28535e-50	2.34453e-48	up	yes	GO:0004553(hydrolase activity, hydrolyzing O-glycosyl compounds);GO:0030247(polysaccharide binding);GO:0046658(anchored component of plasma membrane)	00500(Starch and sucrose metabolism)	K19891	EC:3.2.1.39	putative glucan endo-1,3-beta-D-glucosidase, partial [Triticum aestivum]
TraesCS1D02G190100	57.9281	60.6222	69.185	9.01528	12.127	7.85188	6.47494	2.69487	3.53615e-50	2.52033e-48	up	yes	GO:0004364(glutathione transferase activity);GO:0005737(cytoplasm);GO:0006749(glutathione metabolic process);GO:0009407(toxin catabolic process)	00480(Glutathione metabolism)	K00799	EC:2.5.1.18	predicted protein [Hordeum vulgare subsp. vulgare]
TraesCS3A02G401900	3.0693	6.11486	5.35371	0	0	0	inf	inf	3.77781e-50	2.68918e-48	up	yes	GO:0005829(cytosol);GO:0016491(oxidoreductase activity);GO:0055114(oxidation-reduction process)	00960(Tropane, piperidine and pyridine alkaloid biosynthesis)	K08081	EC:1.1.1.206	predicted protein, partial [Hordeum vulgare subsp. vulgare]
TraesCS5B02G430100	16.4546	17.2371	18.6683	4.40397	4.25852	4.62406	3.94083	1.9785	3.83289e-50	2.72497e-48	up	yes	GO:0004854(xanthine dehydrogenase activity);GO:0005829(cytosol);GO:0009115(xanthine catabolic process);GO:0016903(oxidoreductase activity, acting on the aldehyde or oxo group of donors);GO:0050660(flavin adenine dinucleotide binding)	00380(Tryptophan metabolism)	K11817	EC:1.2.3.7	predicted protein [Hordeum vulgare subsp. vulgare]
TraesCS1D02G274500	5.6672	7.83678	6.89963	0	0	0	inf	inf	3.83874e-50	2.72569e-48	up	yes	GO:0043161(proteasome-mediated ubiquitin-dependent protein catabolic process);GO:0061630(ubiquitin protein ligase activity)	00563(Glycosylphosphatidylinositol(GPI)-anchor biosynthesis)	K05283	EC:2.3.-.-	hypothetical protein BAE44_0003167 [Dichanthelium oligosanthes]
TraesCS6A02G076900	11.3801	11.9603	11.1118	2.74679	2.39121	2.8794	4.29718	2.10339	4.26944e-50	3.02772e-48	up	yes	GO:0005886(plasma membrane);GO:0016829(lyase activity);GO:0030570(pectate lyase activity);GO:0045490(pectin catabolic process);GO:0046872(metal ion binding);GO:0046872(metal ion binding)	00040(Pentose and glucuronate interconversions);00040(Pentose and glucuronate interconversions)	K01728	EC:4.2.2.2	hypothetical protein TRIUR3_06093 [Triticum urartu]
TraesCS1A02G070500	16.7642	15.682	15.2588	3.05908	3.42919	2.66247	5.21325	2.38218	4.38409e-50	3.10514e-48	up	yes	GO:0033855(nicotianamine aminotransferase activity)	01230(Biosynthesis of amino acids);00270(Cysteine and methionine metabolism);00350(Tyrosine metabolism);00360(Phenylalanine metabolism);00400(Phenylalanine, tyrosine and tryptophan biosynthesis);00130(Ubiquinone and other terpenoid-quinone biosynthesis);00950(Isoquinoline alkaloid biosynthesis);00960(Tropane, piperidine and pyridine alkaloid biosynthesis)	K00815	EC:2.6.1.5	predicted protein [Hordeum vulgare subsp. vulgare]
TraesCS5A02G424100	41.6296	42.6806	39.5046	9.826	10.6447	9.50176	4.13095	2.04647	4.59413e-50	3.24577e-48	up	yes	GO:0004364(glutathione transferase activity);GO:0005737(cytoplasm);GO:0006749(glutathione metabolic process);GO:0009407(toxin catabolic process)	00480(Glutathione metabolism)	K00799	EC:2.5.1.18	putative glutathione S-transferase GSTU1 [Triticum urartu]
TraesCSU02G150400	3.42576	3.46176	3.36896	0	0.061456	0	166.892	7.38277	5.3205e-50	3.75427e-48	up	yes	GO:0006855(drug transmembrane transport);GO:0015238(drug transmembrane transporter activity)	NA	NA	NA	predicted protein, partial [Hordeum vulgare subsp. vulgare]
TraesCS7B02G355200	22.1022	26.5928	23.5031	1.97446	0.698004	0.805596	20.7581	4.3756	6.69435e-50	4.70025e-48	up	yes	GO:0046658(anchored component of plasma membrane)	NA	NA	NA	cold acclimation induced protein 2-1 [Triticum aestivum]
TraesCS6A02G043000	3.69873	3.38422	1.9107	0	0	0	inf	inf	5.49701e-30	1.94791e-28	up	yes	GO:0005737(cytoplasm);GO:0030001(metal ion transport);GO:0046914(transition metal ion binding);GO:0046916(cellular transition metal ion homeostasis)	00940(Phenylpropanoid biosynthesis)	K00430	EC:1.11.1.7	hypothetical protein TRIUR3_10047 [Triticum urartu]
TraesCS1A02G104100	16.9764	18.2938	19.314	6.82415	5.16021	4.92432	3.22818	1.69072	1.69789e-28	5.57662e-27	up	yes	GO:0004601(peroxidase activity);GO:0005576(extracellular region);GO:0005634(nucleus);GO:0005737(cytoplasm);GO:0006979(response to oxidative stress);GO:0020037(heme binding);GO:0042744(hydrogen peroxide catabolic process);GO:0046872(metal ion binding);GO:0055114(oxidation-reduction process)	00940(Phenylpropanoid biosynthesis)	K00430	EC:1.11.1.7	Peroxidase N [Aegilops tauschii]
TraesCS4A02G331100	9.4396	10.3218	11.1243	1.28186	1.93519	1.24628	6.91988	2.79075	8.85658e-50	6.18769e-48	up	yes	GO:0005886(plasma membrane);GO:0016021(integral component of membrane);GO:0042626(ATPase activity, coupled to transmembrane movement of substances)	02010(ABC transporters)	K05681	NA	PDR-type ABC transporter [Triticum aestivum]
TraesCS5D02G204600	4.25255	3.83801	3.90344	0.599041	0.491462	0.479552	7.63922	2.93343	9.9115e-50	6.91618e-48	up	yes	GO:0015079(potassium ion transmembrane transporter activity);GO:0016020(membrane)	NA	NA	NA	PREDICTED: potassium transporter 23 [Brachypodium distachyon]
TraesCS2D02G540000	13.9928	15.0302	15.4897	2.24011	1.9104	1.45263	7.94424	2.98991	1.00809e-49	7.02569e-48	up	yes	GO:0005737(cytoplasm);GO:0030001(metal ion transport);GO:0046914(transition metal ion binding);GO:0046916(cellular transition metal ion homeostasis)	NA	NA	NA	hypothetical protein F775_17442 [Aegilops tauschii]
TraesCS5A02G149600	9.02504	10.2824	11.981	1.6249	1.88357	1.89575	5.78963	2.53347	1.48856e-49	1.03615e-47	up	yes	GO:0009813(flavonoid biosynthetic process);GO:0043231(intracellular membrane-bounded organelle);GO:0052696(flavonoid glucuronidation);GO:0080043(quercetin 3-O-glucosyltransferase activity);GO:0080044(quercetin 7-O-glucosyltransferase activity)	01210(2-Oxocarboxylic acid metabolism);00380(Tryptophan metabolism);00966(Glucosinolate biosynthesis)	K11820	EC:2.4.1.195	UDP-glycosyltransferase [Triticum aestivum]
TraesCS1D02G256500	2.46764	3.93035	3.65016	0.038198	0.062707	0.032037	75.583	6.23999	1.54063e-49	1.07108e-47	up	yes	GO:0005524(ATP binding);GO:0005739(mitochondrion);GO:0005783(endoplasmic reticulum);GO:0005886(plasma membrane);GO:0009409(response to cold);GO:0009414(response to water deprivation);GO:0009651(response to salt stress);GO:0009737(response to abscisic acid);GO:0010154(fruit development);GO:0010431(seed maturation);GO:0016021(integral component of membrane);GO:0016887(ATPase activity);GO:0031966(mi…	00561(Glycerolipid metabolism)	K00679	EC:2.3.1.158	predicted protein [Hordeum vulgare subsp. vulgare]
TraesCS3A02G050700	2.50835	3.3439	3.03288	0.037295	0.062555	0	88.9849	6.47549	2.10051e-49	1.45496e-47	up	yes	GO:0005829(cytosol);GO:0016787(hydrolase activity)	NA	NA	NA	predicted protein [Hordeum vulgare subsp. vulgare]
TraesCS1A02G257200	7.53649	9.39067	10.4738	0.748675	0.909301	0.431683	13.1126	3.71289	2.53574e-49	1.75428e-47	up	yes	GO:0005524(ATP binding);GO:0005739(mitochondrion);GO:0005783(endoplasmic reticulum);GO:0005886(plasma membrane);GO:0009409(response to cold);GO:0009414(response to water deprivation);GO:0009651(response to salt stress);GO:0009737(response to abscisic acid);GO:0010154(fruit development);GO:0010431(seed maturation);GO:0016021(integral component of membrane);GO:0016887(ATPase activity);GO:0031966(mi…	00561(Glycerolipid metabolism)	K00679	EC:2.3.1.158	predicted protein [Hordeum vulgare subsp. vulgare]
TraesCSU02G172100	17.6342	16.109	16.7751	0.7305	1.50394	1.63687	13.0494	3.70591	3.18721e-49	2.1996e-47	up	yes	GO:0005618(cell wall);GO:0033609(oxalate metabolic process);GO:0046564(oxalate decarboxylase activity)	04144(Endocytosis)	K19476	NA	germin-like protein [Triticum aestivum]
TraesCS4B02G305600	4.36827	6.80426	6.02744	0.23386	0.224301	0.340565	21.5343	4.42856	3.36009e-49	2.31609e-47	up	yes	GO:0004022(alcohol dehydrogenase (NAD) activity);GO:0005737(cytoplasm);GO:0008270(zinc ion binding);GO:0055114(oxidation-reduction process)	01200(Carbon metabolism);00010(Glycolysis / Gluconeogenesis);00071(Fatty acid degradation);00350(Tyrosine metabolism)	K00121	EC:1.1.1.284;EC:1.1.1.1	predicted protein [Hordeum vulgare subsp. vulgare]
TraesCS4D02G001900	34.1923	40.5857	39.5482	9.16268	7.36878	6.96577	4.86552	2.28259	3.37352e-49	2.32252e-47	up	yes	GO:0003674(molecular_function);GO:0005575(cellular_component);GO:0008150(biological_process)	04144(Endocytosis)	K05747	NA	C2 domain-containing protein [Hordeum vulgare subsp. vulgare]
TraesCS2D02G029300	3.76822	7.28995	7.6832	0.1107	0.227051	0.186257	35.7654	5.16049	3.55765e-49	2.44631e-47	up	yes	GO:0016020(membrane);GO:0016709(oxidoreductase activity, acting on paired donors, with incorporation or reduction of molecular oxygen, NAD(P)H as one donor, and incorporation of one atom of oxygen);GO:0044550(secondary metabolite biosynthetic process)	00904(Diterpenoid biosynthesis)	K16083	EC:1.14.13.143	Cytochrome P450 71D7 [Aegilops tauschii]
TraesCS2A02G509800	10.0474	12.3111	12.5465	3.09308	2.04153	2.82988	4.38258	2.13178	2.26168e-28	7.35578e-27	up	yes	GO:0004601(peroxidase activity);GO:0005515(protein binding);GO:0005576(extracellular region);GO:0005618(cell wall);GO:0005794(Golgi apparatus);GO:0005829(cytosol);GO:0006979(response to oxidative stress);GO:0009809(lignin biosynthetic process);GO:0010089(xylem development);GO:0020037(heme binding);GO:0042744(hydrogen peroxide catabolic process);GO:0046872(metal ion binding);GO:0048046(apoplast);G…	00940(Phenylpropanoid biosynthesis)	K00430	EC:1.11.1.7	predicted protein [Hordeum vulgare subsp. vulgare]
TraesCS3B02G044300	17.3826	19.4164	17.4428	3.35279	3.06767	2.0296	6.41911	2.68237	4.48583e-49	3.07706e-47	up	yes	GO:0004674(protein serine/threonine kinase activity);GO:0005886(plasma membrane);GO:0006468(protein phosphorylation);GO:0006952(defense response);GO:0009506(plasmodesma)	00520(Amino sugar and nucleotide sugar metabolism)	K01183	EC:3.2.1.14	predicted protein [Hordeum vulgare subsp. vulgare]
TraesCS5B02G021800	512.171	516.804	601.662	131.889	138.99	138.663	3.98161	1.99335	5.22168e-49	3.57316e-47	up	yes	GO:0004364(glutathione transferase activity);GO:0005737(cytoplasm);GO:0006749(glutathione metabolic process)	00480(Glutathione metabolism)	K00799	EC:2.5.1.18	glutathione transferase F4 [Triticum aestivum]
TraesCS5D02G332300	34.0534	30.2232	36.5777	2.49717	4.57477	2.45505	10.5862	3.40411	5.53539e-49	3.78325e-47	up	yes	GO:0006855(drug transmembrane transport);GO:0015238(drug transmembrane transporter activity)	NA	NA	NA	PREDICTED: protein DETOXIFICATION 40 [Brachypodium distachyon]
TraesCS3B02G048900	21.9122	24.1115	22.5203	2.99124	3.24175	1.73235	8.60529	3.10522	6.1675e-49	4.2102e-47	up	yes	GO:0009507(chloroplast);GO:0016491(oxidoreductase activity);GO:0055114(oxidation-reduction process)	01212(Fatty acid metabolism);00061(Fatty acid biosynthesis);01040(Biosynthesis of unsaturated fatty acids);00780(Biotin metabolism)	K00059	EC:1.1.1.100	unnamed protein product [Triticum aestivum]
TraesCS3D02G094800	6.31566	6.90413	6.9927	0.721519	1.02853	1.09394	7.1071	2.82926	6.34174e-49	4.32392e-47	up	yes	GO:0000139(Golgi membrane);GO:0000271(polysaccharide biosynthetic process);GO:0005886(plasma membrane);GO:0016021(integral component of membrane);GO:0016740(transferase activity);GO:0016757(transferase activity, transferring glycosyl groups);GO:0016759(cellulose synthase activity);GO:0016760(cellulose synthase (UDP-forming) activity);GO:0030244(cellulose biosynthetic process);GO:0071555(cell wall…	00500(Starch and sucrose metabolism);00520(Amino sugar and nucleotide sugar metabolism)	K00770	EC:2.4.2.24	unnamed protein product [Triticum aestivum]
TraesCS6D02G361500	3.58211	8.73582	6.62113	0.159989	0.134071	0.184029	39.6141	5.30794	7.47415e-49	5.08377e-47	up	yes	GO:0005507(copper ion binding);GO:0016722(oxidoreductase activity, oxidizing metal ions)	00053(Ascorbate and aldarate metabolism)	K00423	EC:1.10.3.3	Laccase-19 [Aegilops tauschii]
TraesCS5B02G197300	19.8519	21.2377	21.5991	5.29297	5.48182	5.55518	3.83887	1.94068	8.16288e-49	5.53892e-47	up	yes	GO:0015079(potassium ion transmembrane transporter activity);GO:0016020(membrane);GO:0016020(membrane)	NA	NA	NA	PREDICTED: potassium transporter 23 [Brachypodium distachyon]
TraesCS3A02G280000	10.8652	9.77676	10.5389	1.41808	0.865784	0.696141	10.4634	3.38727	8.17273e-49	5.53896e-47	up	yes	GO:0009813(flavonoid biosynthetic process);GO:0043231(intracellular membrane-bounded organelle);GO:0052696(flavonoid glucuronidation);GO:0080043(quercetin 3-O-glucosyltransferase activity);GO:0080044(quercetin 7-O-glucosyltransferase activity)	00942(Anthocyanin biosynthesis)	K12938	EC:2.4.1.-	predicted protein [Hordeum vulgare subsp. vulgare]
TraesCS7A02G464200	6.62408	5.79049	5.79729	0.87318	0.929511	1.21821	6.02861	2.59183	9.52929e-49	6.45062e-47	up	yes	GO:0004553(hydrolase activity, hydrolyzing O-glycosyl compounds);GO:0005576(extracellular region);GO:0005773(vacuole);GO:0005829(cytosol);GO:0005975(carbohydrate metabolic process);GO:0009505(plant-type cell wall);GO:0030246(carbohydrate binding);GO:0048046(apoplast);GO:0048046(apoplast)	00052(Galactose metabolism);00500(Starch and sucrose metabolism);00500(Starch and sucrose metabolism)	K01187	EC:3.2.1.20	predicted protein [Hordeum vulgare subsp. vulgare];alpha-glucosidase [Hordeum vulgare subsp. spontaneum]
TraesCS4A02G185300	3.24513	3.56774	3.32713	0.109153	0.087293	0.010403	49.0213	5.61534	1.07026e-48	7.23624e-47	up	yes	GO:0009813(flavonoid biosynthetic process);GO:0043231(intracellular membrane-bounded organelle);GO:0052696(flavonoid glucuronidation);GO:0080043(quercetin 3-O-glucosyltransferase activity);GO:0080044(quercetin 7-O-glucosyltransferase activity)	00942(Anthocyanin biosynthesis)	K12338	EC:2.4.1.298	predicted protein [Hordeum vulgare subsp. vulgare]
TraesCS1D02G283900	12.7492	12.028	12.8438	2.51461	2.21046	2.15592	5.46738	2.45085	1.15047e-48	7.76925e-47	up	yes	GO:0004568(chitinase activity);GO:0005576(extracellular region);GO:0006032(chitin catabolic process);GO:0008061(chitin binding)	NA	NA	NA	Chitinase 2 [Aegilops tauschii]
TraesCS2D02G039600	34.9315	42.2732	44.0933	9.99558	9.28107	9.09497	4.27533	2.09603	1.3108e-48	8.8414e-47	up	yes	GO:0004040(amidase activity);GO:0005773(vacuole);GO:0005774(vacuolar membrane);GO:0005783(endoplasmic reticulum);GO:0005789(endoplasmic reticulum membrane);GO:0005794(Golgi apparatus);GO:0005886(plasma membrane);GO:0016021(integral component of membrane);GO:0016884(carbon-nitrogen ligase activity, with glutamine as amido-N-donor);GO:0042742(defense response to bacterium);GO:0047412(N-(long-chain-…	00970(Aminoacyl-tRNA biosynthesis);00970(Aminoacyl-tRNA biosynthesis)	K02433	EC:6.3.5.6;EC:6.3.5.7	predicted protein [Hordeum vulgare subsp. vulgare];Glutamyl-tRNA(Gln) amidotransferase subunit A [Aegilops tauschii]
TraesCS5B02G252100	14.4824	12.6333	14.2126	2.80121	3.33642	2.88887	4.57854	2.19489	1.44883e-48	9.76082e-47	up	yes	GO:0000139(Golgi membrane);GO:0000271(polysaccharide biosynthetic process);GO:0005783(endoplasmic reticulum);GO:0005789(endoplasmic reticulum membrane);GO:0005794(Golgi apparatus);GO:0005886(plasma membrane);GO:0009832(plant-type cell wall biogenesis);GO:0016021(integral component of membrane);GO:0016757(transferase activity, transferring glycosyl groups);GO:0016759(cellulose synthase activity);G…	00500(Starch and sucrose metabolism);00520(Amino sugar and nucleotide sugar metabolism)	K00770	EC:2.4.2.24	Cellulose synthase-like protein E6 [Aegilops tauschii]
TraesCS7A02G427300	4.26912	7.79591	4.99618	0	0.09875	0.118245	78.6249	6.29691	2.10166e-48	1.41421e-46	up	yes	GO:0004553(hydrolase activity, hydrolyzing O-glycosyl compounds);GO:0005618(cell wall);GO:0005794(Golgi apparatus);GO:0009408(response to heat);GO:0009409(response to cold);GO:0009507(chloroplast);GO:0009612(response to mechanical stimulus);GO:0009664(plant-type cell wall organization);GO:0009733(response to auxin);GO:0009741(response to brassinosteroid);GO:0010411(xyloglucan metabolic process);G…	04075(Plant hormone signal transduction)	K14504	EC:2.4.1.207	Xyloglucan endotransglucosylase/hydrolase protein 22 [Triticum urartu]
TraesCS2A02G177200	14.9907	9.09268	11.4797	0.922001	1.04553	1.30251	10.8754	3.443	2.25763e-48	1.51735e-46	up	yes	GO:0003824(catalytic activity);GO:0005634(nucleus);GO:0045551(cinnamyl-alcohol dehydrogenase activity);GO:0050662(coenzyme binding)	00941(Flavonoid biosynthesis)	K08695	EC:1.3.1.77	predicted protein [Hordeum vulgare subsp. vulgare]
TraesCS1D02G369200	10.1625	7.38671	8.67878	0.992097	0.926247	0.916764	9.25115	3.20963	2.34558e-48	1.5746e-46	up	yes	NA	NA	NA	NA	late embryogenesis abundant protein 3 [Eremopyrum triticeum]
TraesCS3D02G102200	3.08343	2.01687	3.93233	0	0.03126	0	288.952	8.17468	2.38889e-48	1.60177e-46	up	yes	GO:0009813(flavonoid biosynthetic process);GO:0043231(intracellular membrane-bounded organelle);GO:0052696(flavonoid glucuronidation);GO:0080043(quercetin 3-O-glucosyltransferase activity);GO:0080044(quercetin 7-O-glucosyltransferase activity)	00908(Zeatin biosynthesis)	NA	NA	unnamed protein product [Triticum aestivum]
TraesCS4A02G116400	294.709	384.694	360.762	76.4986	54.0024	54.1936	5.63181	2.4936	2.5046e-48	1.67737e-46	up	yes	GO:0004864(protein phosphatase inhibitor activity);GO:0004872(receptor activity);GO:0005634(nucleus);GO:0005737(cytoplasm);GO:0009738(abscisic acid-activated signaling pathway);GO:0010427(abscisic acid binding);GO:0080163(regulation of protein serine/threonine phosphatase activity)	NA	NA	NA	Pathogenesis-related protein 1 [Triticum urartu]
TraesCS6A02G312600	6.22626	8.21642	8.43764	0.930835	0.912611	0.826095	8.57088	3.09944	2.60933e-48	1.74545e-46	up	yes	GO:0004842(ubiquitin-protein transferase activity);GO:0005634(nucleus);GO:0010200(response to chitin);GO:0016567(protein ubiquitination);GO:0016874(ligase activity)	00970(Aminoacyl-tRNA biosynthesis)	K01876	EC:6.1.1.12	CMPG [Dasypyrum villosum]
TraesCS3A02G486000	94.939	112.634	116.353	25.5209	17.2101	19.7942	5.18072	2.37315	2.94724e-48	1.96916e-46	up	yes	GO:0004553(hydrolase activity, hydrolyzing O-glycosyl compounds);GO:0030247(polysaccharide binding);GO:0046658(anchored component of plasma membrane)	00500(Starch and sucrose metabolism)	K19891	EC:3.2.1.39	Glucan endo-1,3-beta-glucosidase GI [Triticum urartu]
TraesCS1A02G251900	13.6643	12.1744	13.9143	2.41271	2.51394	2.51962	5.33864	2.41647	3.09856e-48	2.06781e-46	up	yes	GO:0004190(aspartic-type endopeptidase activity);GO:0006508(proteolysis);GO:0030163(protein catabolic process)	NA	NA	NA	predicted protein [Hordeum vulgare subsp. vulgare]
TraesCS2A02G071500	1.71583	3.13905	2.81979	0	0	0	inf	inf	3.18053e-48	2.1191e-46	up	yes	GO:0004497(monooxygenase activity);GO:0055114(oxidation-reduction process)	NA	NA	NA	putative flavin-containing monooxygenase 1 [Triticum urartu]
TraesCS1D02G089900	9.41587	14.3433	12.5242	1.34723	1.12127	1.79227	8.5157	3.09013	3.2274e-48	2.1462e-46	up	yes	GO:0047634(agmatine N4-coumaroyltransferase activity)	00940(Phenylpropanoid biosynthesis);00945(Stilbenoid, diarylheptanoid and gingerol biosynthesis);00941(Flavonoid biosynthesis)	K13065	EC:2.3.1.133	predicted protein [Hordeum vulgare subsp. vulgare]
TraesCS5A02G543800	9.24991	10.2194	11.7322	0.188648	0.079652	0	116.293	6.86162	3.48567e-48	2.31523e-46	up	yes	GO:0005618(cell wall);GO:0033609(oxalate metabolic process);GO:0046564(oxalate decarboxylase activity)	04144(Endocytosis)	K19476	NA	Germin-like protein 8-5 [Triticum urartu]
TraesCS1B02G276500	354.867	374.769	385.176	99.1199	70.807	75.3351	4.54539	2.1844	3.93661e-48	2.61168e-46	up	yes	NA	NA	NA	NA	hypothetical protein TRIUR3_06540 [Triticum urartu]
TraesCS6D02G292200	11.4679	11.4042	12.4068	1.9568	1.9502	1.42265	6.61937	2.72669	4.39954e-48	2.91198e-46	up	yes	GO:0004842(ubiquitin-protein transferase activity);GO:0005634(nucleus);GO:0010200(response to chitin);GO:0016567(protein ubiquitination);GO:0016874(ligase activity)	00970(Aminoacyl-tRNA biosynthesis)	K01876	EC:6.1.1.12	CMPG [Dasypyrum villosum]
TraesCS1A02G166200	16.311	22.9563	24.1967	2.09433	1.29624	0.995094	14.4708	3.85507	4.91424e-48	3.24885e-46	up	yes	GO:0005576(extracellular region);GO:0006952(defense response)	NA	NA	NA	hypothetical protein [Hordeum vulgare]
TraesCS2A02G503800	7.49597	7.52752	7.26014	0.826826	1.18593	0.79437	7.93823	2.98882	6.52655e-48	4.30471e-46	up	yes	GO:0004674(protein serine/threonine kinase activity);GO:0005886(plasma membrane);GO:0006468(protein phosphorylation);GO:0031625(ubiquitin protein ligase binding)	00520(Amino sugar and nucleotide sugar metabolism)	K01183	EC:3.2.1.14	G-type lectin S-receptor-like serine/threonine-protein kinase SD2-5 [Triticum urartu]
TraesCS2B02G242200	8.64825	8.44966	8.71162	0.697638	0.714238	0.358979	14.5746	3.86539	6.58455e-48	4.33791e-46	up	yes	GO:0004674(protein serine/threonine kinase activity);GO:0005886(plasma membrane);GO:0006468(protein phosphorylation);GO:0006952(defense response);GO:0009506(plasmodesma)	NA	NA	NA	hypothetical protein TRIUR3_25887 [Triticum urartu]
TraesCS4B02G199700	79.7199	64.3216	88.6253	0.972042	3.38464	1.52167	39.5802	5.30671	8.0356e-48	5.2877e-46	up	yes	GO:0004364(glutathione transferase activity);GO:0005737(cytoplasm);GO:0006749(glutathione metabolic process);GO:0010731(protein glutathionylation)	00480(Glutathione metabolism)	K00799	EC:2.5.1.18	putative In2.1 protein [Triticum aestivum]
TraesCS7A02G173000	2.87027	3.69684	3.29696	0.343467	0.229945	0.171253	13.2463	3.72752	9.27314e-48	6.09496e-46	up	yes	GO:0003700(transcription factor activity, sequence-specific DNA binding);GO:0005634(nucleus);GO:0006355(regulation of transcription, DNA-templated);GO:0043565(sequence-specific DNA binding)	04075(Plant hormone signal transduction)	K14494	NA	hypothetical protein TRIUR3_06177 [Triticum urartu]
TraesCS1A02G060200	4.27716	5.86079	5.09979	0.359859	0.179176	0.283012	18.5363	4.21228	1.10978e-47	7.28578e-46	up	yes	GO:0003676(nucleic acid binding);GO:0003700(transcription factor activity, sequence-specific DNA binding);GO:0005634(nucleus);GO:0006355(regulation of transcription, DNA-templated);GO:0010200(response to chitin);GO:0046872(metal ion binding)	NA	NA	NA	Zinc finger protein STOP1-like protein [Triticum urartu]
TraesCS2A02G311200	71.4224	80.5379	86.3216	18.129	20.3883	18.9073	4.14947	2.05293	1.19984e-47	7.86791e-46	up	yes	GO:0003959(NADPH dehydrogenase activity);GO:0005622(intracellular);GO:0055114(oxidation-reduction process);GO:0055114(oxidation-reduction process)	00592(alpha-Linolenic acid metabolism);00592(alpha-Linolenic acid metabolism)	K05894	EC:1.3.1.42	12-oxophytodienoate reductase 1 [Triticum urartu]
TraesCS6B02G351600	20.3646	11.5798	21.1735	1.67483	1.50724	1.10556	12.3886	3.63095	1.20925e-47	7.92048e-46	up	yes	GO:0051213(dioxygenase activity)	00941(Flavonoid biosynthesis)	K05278	EC:1.14.11.23	Protein SRG1 [Triticum urartu]
TraesCS1A02G050200	1.68909	3.3949	2.45359	0	0	0	inf	inf	1.36144e-47	8.89669e-46	up	yes	GO:0004837(tyrosine decarboxylase activity);GO:0005737(cytoplasm);GO:0006520(cellular amino acid metabolic process);GO:0006559(L-phenylalanine catabolic process);GO:0009611(response to wounding);GO:0030170(pyridoxal phosphate binding);GO:1990055(phenylacetaldehyde synthase activity)	00350(Tyrosine metabolism);00950(Isoquinoline alkaloid biosynthesis)	K01592	EC:4.1.1.25	tryptophan decarboxylase [Hordeum vulgare]
TraesCS2A02G350800	49.9563	76.5356	73.8027	6.73462	3.27327	3.1688	15.2007	3.92606	1.64471e-47	1.0723e-45	up	yes	GO:0004568(chitinase activity)	00520(Amino sugar and nucleotide sugar metabolism)	K01183	EC:3.2.1.14	chitinase IV precursor [Triticum aestivum]
TraesCS7A02G427100	5.80532	7.09008	6.81575	0.501302	0.520834	0.354343	14.32	3.83996	2.20896e-47	1.43687e-45	up	yes	GO:0004553(hydrolase activity, hydrolyzing O-glycosyl compounds);GO:0005618(cell wall);GO:0005794(Golgi apparatus);GO:0009408(response to heat);GO:0009409(response to cold);GO:0009507(chloroplast);GO:0009612(response to mechanical stimulus);GO:0009664(plant-type cell wall organization);GO:0009733(response to auxin);GO:0009741(response to brassinosteroid);GO:0010411(xyloglucan metabolic process);G…	04075(Plant hormone signal transduction)	K14504	EC:2.4.1.207	Xyloglucan endotransglucosylase/hydrolase protein 22 [Triticum urartu]
TraesCS2B02G445600	54.2035	73.1206	80.3767	6.16049	2.66177	2.7806	17.9008	4.16195	2.59877e-47	1.68461e-45	up	yes	GO:0016020(membrane);GO:0016709(oxidoreductase activity, acting on paired donors, with incorporation or reduction of molecular oxygen, NAD(P)H as one donor, and incorporation of one atom of oxygen);GO:0044550(secondary metabolite biosynthetic process)	00904(Diterpenoid biosynthesis)	K16085	EC:1.14.13.144	Cytochrome P450 99A2 [Aegilops tauschii]
TraesCS7D02G339700	4.63059	6.61383	6.31894	0.135276	0	0.101657	74.128	6.21195	2.60752e-47	1.68835e-45	up	yes	NA	NA	NA	NA	PREDICTED: uncharacterized protein LOC104584953 [Brachypodium distachyon]
TraesCS1D02G095400	80.7923	68.8933	93.272	17.8946	17.6813	14.5483	4.84711	2.27713	2.81995e-47	1.82173e-45	up	yes	GO:0004364(glutathione transferase activity);GO:0005737(cytoplasm);GO:0006749(glutathione metabolic process)	00480(Glutathione metabolism)	K00799	EC:2.5.1.18	hypothetical protein F775_26896 [Aegilops tauschii]
TraesCS4A02G098600	3.48166	3.9014	3.59553	0.292006	0.180067	0.348475	13.3796	3.74196	3.00568e-47	1.9395e-45	up	yes	GO:0005515(protein binding);GO:0005524(ATP binding);GO:0005618(cell wall);GO:0005634(nucleus);GO:0005794(Golgi apparatus);GO:0005829(cytosol);GO:0005886(plasma membrane);GO:0006351(transcription, DNA-templated);GO:0006355(regulation of transcription, DNA-templated);GO:0006457(protein folding);GO:0009408(response to heat);GO:0009615(response to virus);GO:0009617(response to bacterium);GO:0046686(r…	03040(Spliceosome);04141(Protein processing in endoplasmic reticulum);04144(Endocytosis);04144(Endocytosis)	K03283	NA	Heat shock cognate 70 kDa protein [Triticum urartu]
TraesCS5D02G165000	54.2405	55.322	52.272	14.4658	13.2699	14.2743	3.85228	1.94571	3.07245e-47	1.98033e-45	up	yes	NA	NA	NA	NA	hypothetical protein TRIUR3_17864 [Triticum urartu]
TraesCS3A02G446600	1.46247	2.10699	2.68945	0.035598	0.019832	0	112.916	6.8191	3.49363e-47	2.24924e-45	up	yes	GO:0015079(potassium ion transmembrane transporter activity);GO:0016020(membrane);GO:0016020(membrane)	NA	NA	NA	unnamed protein product [Triticum aestivum]
TraesCSU02G009100	18.3346	16.2477	19.1429	3.77427	2.4532	2.4001	6.22714	2.63857	4.78366e-47	3.07278e-45	up	yes	GO:0016020(membrane);GO:0016709(oxidoreductase activity, acting on paired donors, with incorporation or reduction of molecular oxygen, NAD(P)H as one donor, and incorporation of one atom of oxygen);GO:0044550(secondary metabolite biosynthetic process)	00904(Diterpenoid biosynthesis)	K16085	EC:1.14.13.144	hypothetical protein F775_52046 [Aegilops tauschii]
TraesCS4D02G214100	20.7302	24.1007	24.9358	5.67922	5.49987	4.8843	4.34321	2.11876	5.53767e-47	3.55309e-45	up	yes	GO:0000166(nucleotide binding);GO:0003676(nucleic acid binding);GO:0003723(RNA binding);GO:0005681(spliceosomal complex);GO:0006397(mRNA processing);GO:0008380(RNA splicing);GO:0009644(response to high light intensity);GO:0016607(nuclear speck);GO:0043484(regulation of RNA splicing);GO:0043484(regulation of RNA splicing)	03040(Spliceosome);03040(Spliceosome)	K12897	NA	Scaffold attachment factor B2 [Aegilops tauschii];PREDICTED: serine/arginine-rich splicing factor SR45a [Brachypodium distachyon]
TraesCSU02G152800	15.4513	17.3729	17.8747	0.632733	1.02578	0.315059	25.6889	4.68307	5.72381e-47	3.66836e-45	up	yes	GO:0005618(cell wall);GO:0033609(oxalate metabolic process);GO:0046564(oxalate decarboxylase activity)	04144(Endocytosis)	K19476	NA	Germin-like protein 8-11 [Aegilops tauschii]
TraesCS2A02G421400	13.6498	11.9427	12.6662	2.64894	3.22185	3.19621	4.21956	2.07709	6.35731e-47	4.06976e-45	up	yes	GO:0030170(pyridoxal phosphate binding);GO:0042802(identical protein binding)	00650(Butanoate metabolism);00250(Alanine, aspartate and glutamate metabolism)	K16871	EC:2.6.1.96	aminotransferase [Triticum aestivum]
TraesCS5A02G092000	78.274	74.8151	82.6204	22.494	17.9667	17.9574	4.03487	2.01252	6.45471e-47	4.12278e-45	up	yes	GO:0005773(vacuole);GO:0005794(Golgi apparatus);GO:0005886(plasma membrane);GO:0006950(response to stress);GO:0016787(hydrolase activity)	NA	NA	NA	universal stress protein 9303 [Hordeum vulgare subsp. vulgare]
TraesCS6B02G406200	4.15791	2.66292	5.13488	0.047177	0.039425	0	138.053	7.10908	7.16184e-47	4.56929e-45	up	yes	GO:0009809(lignin biosynthetic process);GO:0045551(cinnamyl-alcohol dehydrogenase activity)	00940(Phenylpropanoid biosynthesis)	K00083	EC:1.1.1.195	Putative cinnamyl alcohol dehydrogenase 5 [Aegilops tauschii]
TraesCS6B02G167300	38.7037	31.8899	36.673	2.10863	4.35815	2.23559	12.3261	3.62365	7.53386e-47	4.80122e-45	up	yes	GO:0004364(glutathione transferase activity);GO:0005737(cytoplasm);GO:0006749(glutathione metabolic process);GO:0009407(toxin catabolic process)	00480(Glutathione metabolism)	K00799	EC:2.5.1.18	glutathione-S-transferase 2 [Aegilops tauschii]
TraesCS3A02G363700	31.5558	35.3212	33.1677	4.21324	6.82438	5.04621	6.22021	2.63696	8.16023e-47	5.18871e-45	up	yes	GO:0004350(glutamate-5-semialdehyde dehydrogenase activity);GO:0005737(cytoplasm);GO:0006561(proline biosynthetic process);GO:0006561(proline biosynthetic process)	01230(Biosynthesis of amino acids);00330(Arginine and proline metabolism);00330(Arginine and proline metabolism)	K12657	EC:2.7.2.11;EC:1.2.1.41	unnamed protein product [Triticum aestivum];Delta-1-pyrroline-5-carboxylate synthase [Triticum urartu]
TraesCS5A02G231300	7.29081	7.50219	8.74903	0.790808	1.03118	0.900311	8.64786	3.11234	9.34483e-47	5.93528e-45	up	yes	GO:0008150(biological_process);GO:0009507(chloroplast);GO:0016021(integral component of membrane)	NA	NA	NA	hypothetical protein F775_27165 [Aegilops tauschii]
TraesCS4A02G071100	13.5819	17.293	19.3767	3.27656	2.42672	2.17198	6.38095	2.67377	1.45532e-46	9.22265e-45	up	yes	GO:0004553(hydrolase activity, hydrolyzing O-glycosyl compounds);GO:0005576(extracellular region);GO:0005975(carbohydrate metabolic process);GO:0005975(carbohydrate metabolic process)	NA	NA	NA	Endo-1,4-beta-xylanase Z [Aegilops tauschii]
TraesCSU02G008800	30.0665	30.0267	36.2884	5.572	3.28728	2.89749	8.19798	3.03527	1.57707e-46	9.98296e-45	up	yes	GO:0016020(membrane);GO:0016709(oxidoreductase activity, acting on paired donors, with incorporation or reduction of molecular oxygen, NAD(P)H as one donor, and incorporation of one atom of oxygen);GO:0044550(secondary metabolite biosynthetic process)	00904(Diterpenoid biosynthesis)	K16085	EC:1.14.13.144	Cytochrome P450 99A2 [Aegilops tauschii]
TraesCS3D02G040800	7.49212	9.04773	9.07339	1.18784	0.836845	0.576728	9.84589	3.29952	1.63928e-46	1.03652e-44	up	yes	GO:0004674(protein serine/threonine kinase activity);GO:0005886(plasma membrane);GO:0006468(protein phosphorylation);GO:0006952(defense response);GO:0009506(plasmodesma)	00520(Amino sugar and nucleotide sugar metabolism)	K01183	EC:3.2.1.14	predicted protein [Hordeum vulgare subsp. vulgare]
TraesCS3D02G523200	12.9571	15.0236	15.5306	1.81816	1.31852	2.5109	7.70442	2.94569	3.70484e-46	2.33735e-44	up	yes	GO:0004351(glutamate decarboxylase activity);GO:0005516(calmodulin binding);GO:0005829(cytosol);GO:0006536(glutamate metabolic process);GO:0030170(pyridoxal phosphate binding);GO:0046686(response to cadmium ion)	00650(Butanoate metabolism);00250(Alanine, aspartate and glutamate metabolism);00410(beta-Alanine metabolism);00430(Taurine and hypotaurine metabolism)	K01580	EC:4.1.1.15	Glutamate decarboxylase 1 [Aegilops tauschii]
TraesCS1B02G260500	30.9901	25.0653	30.2493	6.86493	5.99146	5.30094	4.75316	2.24889	3.99597e-46	2.51822e-44	up	yes	GO:0005634(nucleus);GO:0005737(cytoplasm);GO:0005829(cytosol);GO:0005886(plasma membrane);GO:0009651(response to salt stress);GO:0016787(hydrolase activity);GO:0048046(apoplast)	NA	NA	NA	predicted protein [Hordeum vulgare subsp. vulgare]
TraesCS6B02G284300	10.3127	7.7991	7.29421	0.155867	0.51005	0.426481	23.2571	4.5396	4.09439e-46	2.57737e-44	up	yes	GO:0003700(transcription factor activity, sequence-specific DNA binding);GO:0005634(nucleus);GO:0006351(transcription, DNA-templated);GO:0006355(regulation of transcription, DNA-templated);GO:0009414(response to water deprivation);GO:0009737(response to abscisic acid);GO:0009738(abscisic acid-activated signaling pathway);GO:0043565(sequence-specific DNA binding);GO:0045893(positive regulation of …	00750(Vitamin B6 metabolism)	K05275	EC:1.1.1.65	HOX1 [Triticum aestivum]
TraesCS3D02G493700	70.9132	77.4736	83.6509	21.2052	20.3475	20.8063	3.721	1.89569	4.35826e-46	2.73739e-44	up	yes	GO:0004588(orotate phosphoribosyltransferase activity);GO:0004590(orotidine-5'-phosphate decarboxylase activity);GO:0005737(cytoplasm);GO:0005829(cytosol);GO:0006207('de novo' pyrimidine nucleobase biosynthetic process);GO:0009116(nucleoside metabolic process);GO:0009220(pyrimidine ribonucleotide biosynthetic process);GO:0016036(cellular response to phosphate starvation);GO:0044205('de novo' UMP …	00240(Pyrimidine metabolism)	K13421	EC:2.4.2.10;EC:4.1.1.23	Uridine 5'-monophosphate synthase [Triticum urartu]
TraesCS7B02G307700	25.8039	28.967	33.5102	4.29889	5.75102	3.57593	6.47895	2.69576	5.14547e-46	3.22467e-44	up	yes	GO:0005737(cytoplasm);GO:0016747(transferase activity, transferring acyl groups other than amino-acyl groups)	00592(alpha-Linolenic acid metabolism)	K18858	EC:2.3.1.195	PREDICTED: benzyl alcohol O-benzoyltransferase-like [Brachypodium distachyon]
TraesCS6B02G059000	2.53895	3.16204	1.78063	0	0	0	inf	inf	4.03953e-28	1.29372e-26	up	yes	GO:0005737(cytoplasm);GO:0030001(metal ion transport);GO:0046914(transition metal ion binding);GO:0046916(cellular transition metal ion homeostasis)	00940(Phenylpropanoid biosynthesis)	K00430	EC:1.11.1.7	hypothetical protein TRIUR3_10047 [Triticum urartu]
TraesCS3D02G445400	107.233	124.089	121.878	32.9181	28.4595	31.712	3.7942	1.92379	5.68979e-46	3.55398e-44	up	yes	GO:0004364(glutathione transferase activity);GO:0005737(cytoplasm);GO:0006749(glutathione metabolic process)	00480(Glutathione metabolism)	K00799	EC:2.5.1.18	glutathione transferase F5 [Triticum aestivum]
TraesCS3A02G147500	5.60445	6.54416	6.18007	0.353173	0.442763	0.311683	16.5478	4.04857	6.25542e-46	3.90298e-44	up	yes	GO:0003674(molecular_function);GO:0005886(plasma membrane);GO:0008150(biological_process);GO:0016021(integral component of membrane)	NA	NA	NA	hypothetical protein F775_28215 [Aegilops tauschii]
TraesCS3D02G326200	12.41	11.548	11.4711	2.68257	2.25454	2.59967	4.70082	2.23291	6.44264e-46	4.01537e-44	up	yes	GO:0009813(flavonoid biosynthetic process);GO:0043231(intracellular membrane-bounded organelle);GO:0052696(flavonoid glucuronidation);GO:0080043(quercetin 3-O-glucosyltransferase activity);GO:0080044(quercetin 7-O-glucosyltransferase activity)	01210(2-Oxocarboxylic acid metabolism);00380(Tryptophan metabolism);00966(Glucosinolate biosynthesis)	K11820	EC:2.4.1.195	unnamed protein product [Triticum aestivum]
TraesCS1A02G166600	41.0806	45.9907	47.8217	7.66918	3.83482	4.28666	8.54258	3.09467	6.48386e-46	4.03661e-44	up	yes	GO:0005576(extracellular region);GO:0006952(defense response)	NA	NA	NA	hypothetical protein F775_26852 [Aegilops tauschii]
TraesCS3A02G047500	7.15751	9.02691	8.90905	0.778276	1.30525	0.959666	8.24578	3.04366	6.52183e-46	4.05579e-44	up	yes	GO:0005507(copper ion binding);GO:0016722(oxidoreductase activity, oxidizing metal ions)	NA	NA	NA	unnamed protein product [Triticum aestivum]
TraesCS4A02G187600	12.0907	11.4725	13.616	1.42749	1.50916	2.36326	7.01506	2.81045	9.33785e-46	5.80064e-44	up	yes	GO:0005215(transporter activity);GO:0016021(integral component of membrane);GO:0055085(transmembrane transport);GO:0055085(transmembrane transport)	03040(Spliceosome);03040(Spliceosome)	K12818	EC:3.6.4.13	predicted protein [Hordeum vulgare subsp. vulgare];Protein ZINC INDUCED FACILITATOR-LIKE 1 [Triticum urartu]
TraesCS1A02G017900	10.2624	9.97935	12.2118	0.657853	0.532355	0.163406	23.9755	4.58349	1.1859e-45	7.3587e-44	up	yes	GO:0005886(plasma membrane)	00520(Amino sugar and nucleotide sugar metabolism)	K01183	EC:3.2.1.14	predicted protein [Hordeum vulgare subsp. vulgare]
TraesCS2D02G029600	9.79888	13.7614	13.753	1.59605	0.906619	0.759254	11.439	3.51589	1.26604e-45	7.83878e-44	up	yes	GO:0009685(gibberellin metabolic process)	00904(Diterpenoid biosynthesis)	K14043	EC:5.5.1.14	ent-copalyl diphosphate synthase [Triticum aestivum]
TraesCS2D02G030100	4.92836	7.17541	6.95632	0.725919	0.327926	0.441833	12.7434	3.67168	1.32711e-45	8.2079e-44	up	yes	GO:0000287(magnesium ion binding);GO:0009507(chloroplast);GO:0009536(plastid);GO:0009570(chloroplast stroma);GO:0009686(gibberellin biosynthetic process);GO:0009740(gibberellic acid mediated signaling pathway);GO:0009899(ent-kaurene synthase activity)	00904(Diterpenoid biosynthesis)	K14046	EC:4.2.3.35	Syn-pimara-7,15-diene synthase [Aegilops tauschii]
TraesCS4D02G201300	3.48947	4.16867	5.26881	0.065321	0	0	197.899	7.62862	1.74988e-45	1.08108e-43	up	yes	GO:0004364(glutathione transferase activity);GO:0005737(cytoplasm);GO:0006749(glutathione metabolic process);GO:0010731(protein glutathionylation)	00480(Glutathione metabolism)	K00799	EC:2.5.1.18	IN2-1 protein [Zea mays]
TraesCS1D02G189600	12.6354	12.7893	17.7106	1.58993	1.77026	1.24577	9.36513	3.2273	1.93659e-45	1.19513e-43	up	yes	GO:0004364(glutathione transferase activity);GO:0005737(cytoplasm);GO:0006749(glutathione metabolic process);GO:0009407(toxin catabolic process)	00480(Glutathione metabolism)	K00799	EC:2.5.1.18	hypothetical protein F775_32163 [Aegilops tauschii]
TraesCS5B02G351200	125.409	154.383	172.703	36.7168	28.7759	30.3474	4.72136	2.2392	1.97878e-45	1.21984e-43	up	yes	GO:0005737(cytoplasm);GO:0030001(metal ion transport);GO:0046914(transition metal ion binding);GO:0046916(cellular transition metal ion homeostasis)	NA	NA	NA	hypothetical protein F775_00357 [Aegilops tauschii]
TraesCS6A02G382600	102.927	127.082	133.387	28.7706	30.1525	26.5132	4.25341	2.08862	2.14513e-45	1.32094e-43	up	yes	GO:0005887(integral component of plasma membrane);GO:0008643(carbohydrate transport);GO:0016021(integral component of membrane);GO:0051119(sugar transmembrane transporter activity)	NA	NA	NA	Bidirectional sugar transporter SWEET13 [Triticum urartu]
TraesCS1A02G408800	5.33695	4.00854	4.83441	0.553444	0.498673	0.429394	9.57123	3.2587	2.31289e-45	1.4227e-43	up	yes	GO:0005737(cytoplasm);GO:0009505(plant-type cell wall);GO:0016491(oxidoreductase activity);GO:0047037(salutaridine reductase (NADPH) activity);GO:0050661(NADP binding);GO:0097295(morphine biosynthetic process);GO:0097295(morphine biosynthetic process)	00902(Monoterpenoid biosynthesis);00902(Monoterpenoid biosynthesis)	K15095	EC:1.1.1.208	Short-chain dehydrogenase/reductase 2 [Aegilops tauschii]
TraesCS5D02G261000	13.5652	11.2992	14.2808	2.44374	2.90645	2.0448	5.29348	2.40422	2.33882e-45	1.43709e-43	up	yes	GO:0000139(Golgi membrane);GO:0000271(polysaccharide biosynthetic process);GO:0005783(endoplasmic reticulum);GO:0005789(endoplasmic reticulum membrane);GO:0005794(Golgi apparatus);GO:0005886(plasma membrane);GO:0009832(plant-type cell wall biogenesis);GO:0016021(integral component of membrane);GO:0016757(transferase activity, transferring glycosyl groups);GO:0016759(cellulose synthase activity);G…	00500(Starch and sucrose metabolism);00520(Amino sugar and nucleotide sugar metabolism)	K00770	EC:2.4.2.24	Cellulose synthase-like protein E6 [Aegilops tauschii]
TraesCS3B02G042700	7.2668	5.71338	8.50489	0.334293	0.052954	0.162739	39.0648	5.2878	2.70698e-45	1.66151e-43	up	yes	GO:0004190(aspartic-type endopeptidase activity);GO:0006508(proteolysis);GO:0030163(protein catabolic process)	NA	NA	NA	predicted protein [Hordeum vulgare subsp. vulgare]
TraesCS2B02G360300	2.78769	2.32767	3.06304	0.093204	0.073673	0.060663	35.9426	5.16762	3.21127e-45	1.96889e-43	up	yes	GO:0016020(membrane);GO:0016709(oxidoreductase activity, acting on paired donors, with incorporation or reduction of molecular oxygen, NAD(P)H as one donor, and incorporation of one atom of oxygen);GO:0044550(secondary metabolite biosynthetic process)	00904(Diterpenoid biosynthesis)	K16083	EC:1.14.13.143	Cytochrome P450 71D7 [Aegilops tauschii]
TraesCS3D02G474500	125.838	133.111	128.469	35.8548	37.2125	35.3001	3.57504	1.83796	3.37873e-45	2.06709e-43	up	yes	NA	NA	NA	NA
TraesCS5D02G102700	32.0546	49.659	42.9482	6.13122	3.74307	4.12213	8.9067	3.15489	3.58416e-45	2.1904e-43	up	yes	GO:0004864(protein phosphatase inhibitor activity);GO:0004872(receptor activity);GO:0005634(nucleus);GO:0005737(cytoplasm);GO:0009738(abscisic acid-activated signaling pathway);GO:0010427(abscisic acid binding);GO:0080163(regulation of protein serine/threonine phosphatase activity)	NA	NA	NA	Pathogenesis-related protein STH-21 [Aegilops tauschii]
TraesCS7A02G369500	16.7348	23.7649	23.3578	2.84604	2.64222	2.72788	7.7722	2.95832	4.35192e-45	2.65387e-43	up	yes	GO:0003677(DNA binding);GO:0003700(transcription factor activity, sequence-specific DNA binding);GO:0003713(transcription coactivator activity);GO:0005622(intracellular);GO:0005634(nucleus);GO:0005730(nucleolus);GO:0005737(cytoplasm);GO:0006351(transcription, DNA-templated);GO:0009408(response to heat);GO:0009414(response to water deprivation);GO:0009723(response to ethylene);GO:0009737(response …	NA	NA	NA	predicted protein [Hordeum vulgare subsp. vulgare]
TraesCS7D02G212000	3.45156	3.74524	3.81478	0.232678	0.227545	0.196575	16.7655	4.06743	4.37552e-45	2.66539e-43	up	yes	GO:0008194(UDP-glycosyltransferase activity);GO:0009813(flavonoid biosynthetic process);GO:0043231(intracellular membrane-bounded organelle);GO:0052696(flavonoid glucuronidation)	00908(Zeatin biosynthesis)	K13496	EC:2.4.1.-	predicted protein [Hordeum vulgare subsp. vulgare]
TraesCS2B02G606200	12.644	20.3699	22.6462	2.18725	2.15616	2.26117	8.42751	3.07511	4.68984e-45	2.85379e-43	up	yes	GO:0008171(O-methyltransferase activity);GO:0008757(S-adenosylmethionine-dependent methyltransferase activity);GO:0019438(aromatic compound biosynthetic process)	00945(Stilbenoid, diarylheptanoid and gingerol biosynthesis)	K16040	EC:2.1.1.240	5-pentadecatrienyl resorcinol O-methyltransferase [Triticum urartu]
TraesCS3B02G562900	42.051	57.0157	54.966	1.93187	3.71908	1.23803	22.3593	4.4828	5.15392e-45	3.13282e-43	up	yes	GO:0004674(protein serine/threonine kinase activity);GO:0005886(plasma membrane);GO:0006468(protein phosphorylation)	NA	NA	NA	predicted protein [Hordeum vulgare subsp. vulgare]
TraesCS7A02G151200	57.4745	90.0414	61.8478	12.0887	8.05549	9.11967	7.15434	2.83882	5.89497e-45	3.57559e-43	up	yes	GO:0004792(thiosulfate sulfurtransferase activity);GO:0005737(cytoplasm);GO:0009507(chloroplast);GO:0016740(transferase activity);GO:0016740(transferase activity)	NA	NA	NA	predicted protein [Hordeum vulgare subsp. vulgare]
TraesCS5B02G169300	41.8143	37.8976	40.7789	10.6565	10.0787	11.3176	3.75913	1.9104	6.78778e-45	4.10831e-43	up	yes	GO:0005737(cytoplasm);GO:0030001(metal ion transport);GO:0046914(transition metal ion binding);GO:0046916(cellular transition metal ion homeostasis)	NA	NA	NA	hypothetical protein TRIUR3_12404 [Triticum urartu]
TraesCSU02G026200	8.86887	15.3728	11.0548	1.21529	0.97123	0.841181	11.6579	3.54323	1.04727e-44	6.32509e-43	up	yes	GO:0004568(chitinase activity);GO:0005576(extracellular region);GO:0006032(chitin catabolic process);GO:0008061(chitin binding)	00520(Amino sugar and nucleotide sugar metabolism)	K01183	EC:3.2.1.14	xylanase inhibitor XIP-III [Triticum aestivum]
TraesCS3D02G473200	21.498	26.6615	27.0424	4.11561	2.98824	2.11818	8.1546	3.02761	1.05346e-44	6.35567e-43	up	yes	GO:0004675(transmembrane receptor protein serine/threonine kinase activity);GO:0004714(transmembrane receptor protein tyrosine kinase activity);GO:0005515(protein binding);GO:0005524(ATP binding);GO:0005789(endoplasmic reticulum membrane);GO:0005886(plasma membrane);GO:0006468(protein phosphorylation);GO:0007030(Golgi organization);GO:0009556(microsporogenesis);GO:0009742(brassinosteroid mediated…	04075(Plant hormone signal transduction);04626(Plant-pathogen interaction)	K13416	EC:2.7.10.1;EC:2.7.11.1	Somatic embryogenesis receptor kinase 1 [Triticum urartu]
TraesCS2D02G493000	3.18698	3.6285	3.86619	0.418076	0.513061	0.498715	7.47047	2.9012	1.1144e-44	6.71618e-43	up	yes	GO:0000325(plant-type vacuole);GO:0007035(vacuolar acidification);GO:0015986(ATP synthesis coupled proton transport);GO:0016471(vacuolar proton-transporting V-type ATPase complex);GO:0046961(proton-transporting ATPase activity, rotational mechanism);GO:0051117(ATPase binding);GO:0070072(vacuolar proton-transporting V-type ATPase complex assembly)	00190(Oxidative phosphorylation);04145(Phagosome)	K02154	NA	Vacuolar proton translocating ATPase 100 kDa subunit [Aegilops tauschii]
TraesCS4D02G200700	84.2552	63.5015	97.2576	0.282747	1.58175	0.540321	101.885	6.67079	1.56393e-44	9.40538e-43	up	yes	GO:0004364(glutathione transferase activity);GO:0005737(cytoplasm);GO:0006749(glutathione metabolic process);GO:0010731(protein glutathionylation)	00480(Glutathione metabolism)	K00799	EC:2.5.1.18	putative In2.1 protein [Triticum aestivum]
TraesCS4A02G259700	12.5596	12.5001	13.5791	2.98508	2.45998	3.07904	4.53289	2.18043	1.9328e-44	1.16114e-42	up	yes	GO:0005215(transporter activity);GO:0005886(plasma membrane);GO:0006810(transport)	NA	NA	NA	hypothetical protein TRIUR3_08428 [Triticum urartu]
TraesCS3B02G133400	50.2427	53.9676	52.8933	10.4474	13.977	11.237	4.40542	2.13928	2.1679e-44	1.30099e-42	up	yes	GO:0005737(cytoplasm);GO:0006979(response to oxidative stress);GO:0009506(plasmodesma);GO:0016757(transferase activity, transferring glycosyl groups);GO:0034484(raffinose catabolic process);GO:0047274(galactinol-sucrose galactosyltransferase activity);GO:0052692(raffinose alpha-galactosidase activity);GO:0080167(response to karrikin)	00052(Galactose metabolism)	K06617	EC:2.4.1.82	seed imbibition protein [Triticum aestivum]
TraesCS7D02G085200	18.0781	16.3071	18.3977	3.07355	2.72085	1.79075	6.95873	2.79882	2.18888e-44	1.31219e-42	up	yes	GO:0004089(carbonate dehydratase activity);GO:0006730(one-carbon metabolic process);GO:0008270(zinc ion binding);GO:0009507(chloroplast);GO:0009570(chloroplast stroma)	00910(Nitrogen metabolism)	K01674	EC:4.2.1.1	predicted protein [Hordeum vulgare subsp. vulgare]
TraesCS3A02G285900	21.2835	21.2873	22.3306	5.92393	6.23852	5.55329	3.66348	1.87322	2.28167e-44	1.36637e-42	up	yes	GO:0004470(malic enzyme activity);GO:0004471(malate dehydrogenase (decarboxylating) (NAD+) activity);GO:0004473(malate dehydrogenase (decarboxylating) (NADP+) activity);GO:0005618(cell wall);GO:0005774(vacuolar membrane);GO:0005829(cytosol);GO:0005886(plasma membrane);GO:0006108(malate metabolic process);GO:0008948(oxaloacetate decarboxylase activity);GO:0009051(pentose-phosphate shunt, oxidative…	01200(Carbon metabolism);00620(Pyruvate metabolism);00710(Carbon fixation in photosynthetic organisms);00710(Carbon fixation in photosynthetic organisms)	K00029	EC:1.1.1.40	PREDICTED: NADP-dependent malic enzyme-like [Brachypodium distachyon]
TraesCS2A02G012500	2.85769	3.99841	4.80086	0.346292	0.160872	0.188665	16.7526	4.06631	2.45646e-44	1.46949e-42	up	yes	GO:0005515(protein binding)	04626(Plant-pathogen interaction)	K13428	EC:2.7.11.1	Putative LRR receptor-like serine/threonine-protein kinase [Aegilops tauschii]
TraesCS2B02G263100	11.5487	13.225	12.6848	2.46913	1.89821	2.11355	5.77984	2.53103	2.66003e-44	1.58958e-42	up	yes	GO:0005634(nucleus);GO:0008152(metabolic process);GO:0052689(carboxylic ester hydrolase activity)	04075(Plant hormone signal transduction)	K14493	EC:3.-.-.-	predicted protein [Hordeum vulgare subsp. vulgare]
TraesCS3D02G521100	10.0391	10.2235	9.01068	1.51702	1.11953	0.862888	8.36513	3.06439	3.1254e-44	1.86571e-42	up	yes	GO:0016020(membrane);GO:0016709(oxidoreductase activity, acting on paired donors, with incorporation or reduction of molecular oxygen, NAD(P)H as one donor, and incorporation of one atom of oxygen);GO:0042343(indole glucosinolate metabolic process);GO:0044550(secondary metabolite biosynthetic process);GO:0098542(defense response to other organism)	00903(Limonene and pinene degradation);00945(Stilbenoid, diarylheptanoid and gingerol biosynthesis)	K00517	NA	Isoflavone 2'-hydroxylase [Aegilops tauschii]
TraesCS5B02G426300	32.954	28.3044	41.2166	2.83518	5.1394	3.78546	8.71382	3.12331	3.45906e-44	2.06272e-42	up	yes	GO:0004364(glutathione transferase activity);GO:0005737(cytoplasm);GO:0006749(glutathione metabolic process);GO:0009407(toxin catabolic process)	00480(Glutathione metabolism)	K00799	EC:2.5.1.18	putative glutathione S-transferase GSTU1 [Triticum urartu]
TraesCS2A02G516800	3.54501	4.35705	9.106	0.051376	0.112252	0.029707	87.9719	6.45897	4.13006e-44	2.46025e-42	up	yes	GO:0004837(tyrosine decarboxylase activity);GO:0005737(cytoplasm);GO:0006520(cellular amino acid metabolic process);GO:0006559(L-phenylalanine catabolic process);GO:0009611(response to wounding);GO:0030170(pyridoxal phosphate binding);GO:1990055(phenylacetaldehyde synthase activity)	00350(Tyrosine metabolism);00950(Isoquinoline alkaloid biosynthesis)	K01592	EC:4.1.1.25	Aromatic-L-amino-acid decarboxylase [Aegilops tauschii]
TraesCS7D02G492800	26.7507	34.0584	32.0644	5.71662	5.0435	7.37819	5.1203	2.35623	4.26479e-44	2.53784e-42	up	yes	GO:0003824(catalytic activity);GO:0005634(nucleus);GO:0045551(cinnamyl-alcohol dehydrogenase activity);GO:0050662(coenzyme binding)	00943(Isoflavonoid biosynthesis)	K13265	EC:1.1.1.348	predicted protein [Hordeum vulgare subsp. vulgare]
TraesCS7D02G493000	23.8922	29.096	28.3214	6.16132	4.64337	3.82725	5.55699	2.4743	4.2881e-44	2.54903e-42	up	yes	GO:0003824(catalytic activity);GO:0005634(nucleus);GO:0045551(cinnamyl-alcohol dehydrogenase activity);GO:0050662(coenzyme binding)	00943(Isoflavonoid biosynthesis)	K13265	EC:1.1.1.348	predicted protein [Hordeum vulgare subsp. vulgare]
TraesCS2B02G040600	42.9092	59.5822	57.7789	6.09761	2.7146	2.83263	13.7632	3.78274	4.6458e-44	2.75876e-42	up	yes	GO:0009813(flavonoid biosynthetic process);GO:0043231(intracellular membrane-bounded organelle);GO:0052696(flavonoid glucuronidation);GO:0080043(quercetin 3-O-glucosyltransferase activity);GO:0080044(quercetin 7-O-glucosyltransferase activity)	00908(Zeatin biosynthesis)	K13496	EC:2.4.1.-	UDP-glucosyltransferase [Triticum aestivum]
TraesCS3B02G481800	1.12464	1.89491	2.69941	0	0.018512	0	308.933	8.27115	4.76361e-44	2.82576e-42	up	yes	GO:0015079(potassium ion transmembrane transporter activity);GO:0016020(membrane);GO:0016020(membrane)	NA	NA	NA	unnamed protein product [Triticum aestivum]
TraesCS2D02G518300	4.90412	5.64877	5.09301	0.052236	0.304381	0.164266	30.0373	4.90868	4.80153e-44	2.84527e-42	up	yes	GO:0004837(tyrosine decarboxylase activity);GO:0005737(cytoplasm);GO:0006520(cellular amino acid metabolic process);GO:0006559(L-phenylalanine catabolic process);GO:0009611(response to wounding);GO:0030170(pyridoxal phosphate binding);GO:1990055(phenylacetaldehyde synthase activity)	00350(Tyrosine metabolism);00950(Isoquinoline alkaloid biosynthesis)	K01592	EC:4.1.1.25	Aromatic-L-amino-acid decarboxylase [Aegilops tauschii]
TraesCS5A02G236700	19.4927	15.4851	16.712	2.31709	3.0201	1.69659	7.34879	2.87751	6.51941e-44	3.85517e-42	up	yes	GO:0003735(structural constituent of ribosome);GO:0006412(translation)	NA	NA	NA	Phosphate carrier protein, mitochondrial [Aegilops tauschii]
TraesCS6B02G406000	3.28028	2.1209	2.67027	0	0	0	inf	inf	6.7022e-44	3.95912e-42	up	yes	GO:0009809(lignin biosynthetic process);GO:0045551(cinnamyl-alcohol dehydrogenase activity)	00940(Phenylpropanoid biosynthesis)	K00083	EC:1.1.1.195	Putative cinnamyl alcohol dehydrogenase 5 [Aegilops tauschii]
TraesCS2A02G451300	15.2658	17.5604	17.1769	4.22497	4.68423	3.99275	3.87562	1.95443	7.63821e-44	4.50734e-42	up	yes	GO:0000325(plant-type vacuole);GO:0005524(ATP binding);GO:0005773(vacuole);GO:0005774(vacuolar membrane);GO:0005886(plasma membrane);GO:0008281(sulfonylurea receptor activity);GO:0008559(xenobiotic-transporting ATPase activity);GO:0009651(response to salt stress);GO:0016021(integral component of membrane);GO:0030007(cellular potassium ion homeostasis);GO:0042626(ATPase activity, coupled to transm…	02010(ABC transporters);02010(ABC transporters)	K05665	NA	ABCC7, partial [Triticum polonicum]
TraesCS2D02G185600	30.6829	32.5398	29.6686	8.37786	7.05222	6.01515	4.33156	2.11489	7.88885e-44	4.6504e-42	up	yes	GO:0003824(catalytic activity);GO:0005634(nucleus);GO:0045551(cinnamyl-alcohol dehydrogenase activity);GO:0050662(coenzyme binding)	00941(Flavonoid biosynthesis)	K08695	EC:1.3.1.77	Dihydroflavonol-4-reductase [Aegilops tauschii]
TraesCS7D02G113900	1.87841	3.2601	2.63446	0.029533	0.078803	0.076547	42.0426	5.39378	8.41868e-44	4.95756e-42	up	yes	GO:0004252(serine-type endopeptidase activity);GO:0005618(cell wall)	04144(Endocytosis)	K18443	NA	Subtilisin-like protease [Aegilops tauschii]
TraesCS3A02G297100	25.2931	40.0454	31.3519	6.97275	9.28619	8.13956	3.96296	1.98658	9.51786e-27	2.84686e-25	up	yes	GO:0004601(peroxidase activity);GO:0009505(plant-type cell wall);GO:0009664(plant-type cell wall organization)	00940(Phenylpropanoid biosynthesis)	K00430	EC:1.11.1.7	Peroxidase 2 [Triticum urartu]
TraesCS2B02G445400	1.99369	4.11004	3.12098	0.063383	0.026578	0	102.541	6.68006	1.01146e-43	5.94388e-42	up	yes	GO:0005783(endoplasmic reticulum);GO:0009686(gibberellin biosynthetic process);GO:0009707(chloroplast outer membrane);GO:0009740(gibberellic acid mediated signaling pathway);GO:0010241(ent-kaurene oxidation to kaurenoic acid);GO:0016709(oxidoreductase activity, acting on paired donors, with incorporation or reduction of molecular oxygen, NAD(P)H as one donor, and incorporation of one atom of oxyg…	00904(Diterpenoid biosynthesis)	K04122	EC:1.14.13.78	KO2 protein [Aegilops speltoides]
TraesCS1A02G186600	124.176	74.0227	130.903	3.61815	8.32156	4.40006	20.1412	4.33208	1.04223e-43	6.11833e-42	up	yes	GO:0004364(glutathione transferase activity);GO:0005737(cytoplasm);GO:0006749(glutathione metabolic process);GO:0009407(toxin catabolic process)	00480(Glutathione metabolism)	K00799	EC:2.5.1.18	putative glutathione S-transferase GSTU6 [Triticum urartu]
TraesCS7D02G004700	9.85613	10.2894	9.3706	1.79405	2.40709	2.28265	4.55229	2.18659	1.09798e-43	6.43896e-42	up	yes	GO:0005515(protein binding);GO:0042802(identical protein binding)	04626(Plant-pathogen interaction)	K13457	NA	Disease resistance protein RPP13 [Aegilops tauschii]
TraesCS5B02G134200	22.7472	25.2889	29.0531	5.39237	4.94672	3.98462	5.38193	2.42812	1.11807e-43	6.54997e-42	up	yes	GO:0005509(calcium ion binding)	04626(Plant-pathogen interaction)	K13448	NA	putative calcium-binding protein CML36 [Triticum urartu]
TraesCS3D02G061500	1.52099	2.85155	2.79741	0	0	0	inf	inf	1.19987e-43	7.01464e-42	up	yes	GO:0016020(membrane);GO:0016709(oxidoreductase activity, acting on paired donors, with incorporation or reduction of molecular oxygen, NAD(P)H as one donor, and incorporation of one atom of oxygen);GO:0044550(secondary metabolite biosynthetic process)	00402(Benzoxazinoid biosynthesis)	K13224	EC:1.14.13.138	Cytochrome P450 71C4 [Aegilops tauschii]
TraesCSU02G128100	24.2037	23.1578	21.4398	2.61983	2.88372	1.6973	9.55461	3.2562	1.21577e-43	7.10029e-42	up	yes	GO:0005618(cell wall);GO:0033609(oxalate metabolic process);GO:0046564(oxalate decarboxylase activity)	04144(Endocytosis)	K19476	NA	germin-like protein 4 [Triticum monococcum]
TraesCS6B02G383600	7.85031	7.42931	5.14799	0.238258	0.199817	0.13711	35.5149	5.15035	1.51367e-43	8.82183e-42	up	yes	GO:0005829(cytosol);GO:0009414(response to water deprivation);GO:0009631(cold acclimation);GO:0009737(response to abscisic acid)	NA	NA	NA	dehydrin-/LEA group 2-like protein [Thinopyrum elongatum]
TraesCS2A02G490500	18.0755	19.9274	23.6729	1.44607	0.488475	0.474203	25.605	4.67835	1.5775e-43	9.17496e-42	up	yes	GO:0016020(membrane);GO:0016709(oxidoreductase activity, acting on paired donors, with incorporation or reduction of molecular oxygen, NAD(P)H as one donor, and incorporation of one atom of oxygen);GO:0044550(secondary metabolite biosynthetic process)	00904(Diterpenoid biosynthesis)	K16084	EC:1.14.13.145	Cytochrome P450 76C4 [Aegilops tauschii]
TraesCS3B02G006700	6.7868	4.44566	6.14237	0.51083	0.319339	0.279433	15.6586	3.96888	1.66521e-43	9.67515e-42	up	yes	GO:0004144(diacylglycerol O-acyltransferase activity);GO:0005886(plasma membrane);GO:0019432(triglyceride biosynthetic process);GO:0047196(long-chain-alcohol O-fatty-acyltransferase activity);GO:0047196(long-chain-alcohol O-fatty-acyltransferase activity)	00073(Cutin, suberine and wax biosynthesis);00073(Cutin, suberine and wax biosynthesis)	K15406	EC:2.3.1.75;EC:2.3.1.20	unnamed protein product [Triticum aestivum]
TraesCS3D02G534200	10.0949	21.4603	17.7018	1.51517	1.58632	1.41362	10.9094	3.44749	1.69568e-43	9.84208e-42	up	yes	GO:0004197(cysteine-type endopeptidase activity);GO:0006624(vacuolar protein processing);GO:0051603(proteolysis involved in cellular protein catabolic process);GO:0051603(proteolysis involved in cellular protein catabolic process)	NA	NA	NA	Vacuolar-processing enzyme [Aegilops tauschii];Vacuolar-processing enzyme [Triticum urartu]
TraesCS1A02G043900	9.1565	9.23372	8.56006	1.00735	0.658755	0.353455	13.3446	3.73818	1.7911e-43	1.03853e-41	up	yes	GO:0005507(copper ion binding);GO:0016722(oxidoreductase activity, oxidizing metal ions)	00053(Ascorbate and aldarate metabolism)	K00423	EC:1.10.3.3	predicted protein [Hordeum vulgare subsp. vulgare]
TraesCS4B02G314300	19.7523	14.4366	19.7435	0.593064	1.43483	0.525673	21.1204	4.40057	2.03456e-43	1.17728e-41	up	yes	GO:0009813(flavonoid biosynthetic process);GO:0043231(intracellular membrane-bounded organelle);GO:0052696(flavonoid glucuronidation);GO:0080043(quercetin 3-O-glucosyltransferase activity);GO:0080044(quercetin 7-O-glucosyltransferase activity)	00908(Zeatin biosynthesis)	NA	NA	predicted protein [Hordeum vulgare subsp. vulgare]
TraesCS2B02G609500	10.5597	21.186	14.4845	0.372111	0	0.063786	106.058	6.7287	2.08649e-43	1.20609e-41	up	yes	GO:0004364(glutathione transferase activity);GO:0005737(cytoplasm);GO:0006749(glutathione metabolic process);GO:0009407(toxin catabolic process)	00480(Glutathione metabolism)	K00799	EC:2.5.1.18	putative glutathione S-transferase [Triticum urartu]
TraesCS6B02G256300	5.43101	4.81906	4.07949	0.611469	0.649019	0.643762	7.52504	2.9117	2.29605e-43	1.32452e-41	up	yes	GO:0004674(protein serine/threonine kinase activity);GO:0005886(plasma membrane);GO:0007166(cell surface receptor signaling pathway)	04626(Plant-pathogen interaction)	K13436	EC:2.7.11.1	Wall-associated receptor kinase 5 [Aegilops tauschii]
TraesCS5A02G494800	16.0179	12.8282	13.7525	3.2371	3.51594	3.09023	4.32769	2.1136	2.30583e-43	1.32881e-41	up	yes	GO:0005886(plasma membrane);GO:0006952(defense response)	NA	NA	NA	Protein MLO [Triticum urartu]
TraesCS5D02G021800	11.0591	11.1714	11.6829	2.22924	1.72705	2.13398	5.56845	2.47728	2.87117e-43	1.65292e-41	up	yes	GO:0005886(plasma membrane);GO:0006810(transport);GO:0022857(transmembrane transporter activity)	01200(Carbon metabolism);01230(Biosynthesis of amino acids);00010(Glycolysis / Gluconeogenesis);00030(Pentose phosphate pathway);00051(Fructose and mannose metabolism);00710(Carbon fixation in photosynthetic organisms)	K01623	EC:4.1.2.13	Auxin-induced protein 5NG4 [Aegilops tauschii]
TraesCS5A02G340500	15.4639	17.2175	18.4796	3.41576	3.732	2.47192	5.31837	2.41098	3.29329e-43	1.89401e-41	up	yes	GO:0009813(flavonoid biosynthetic process);GO:0043231(intracellular membrane-bounded organelle);GO:0052696(flavonoid glucuronidation);GO:0080043(quercetin 3-O-glucosyltransferase activity);GO:0080044(quercetin 7-O-glucosyltransferase activity)	00942(Anthocyanin biosynthesis)	K12938	EC:2.4.1.-	predicted protein [Hordeum vulgare subsp. vulgare]
TraesCS4A02G187300	23.7367	25.2349	24.7621	6.26027	6.11473	7.38581	3.73131	1.89968	3.39771e-43	1.95208e-41	up	yes	GO:0004674(protein serine/threonine kinase activity);GO:0005634(nucleus);GO:0005737(cytoplasm);GO:0006468(protein phosphorylation);GO:0035556(intracellular signal transduction)	04075(Plant hormone signal transduction)	K14498	EC:2.7.11.1	CBL-interacting protein kinase 32 [Triticum urartu]
TraesCS3B02G375100	48.1857	45.9312	52.8925	8.48405	11.9408	8.28198	5.12107	2.35645	4.10475e-43	2.35352e-41	up	yes	GO:0009808(lignin metabolic process);GO:0016020(membrane);GO:0016710(trans-cinnamate 4-monooxygenase activity);GO:0044550(secondary metabolite biosynthetic process)	00360(Phenylalanine metabolism);00130(Ubiquinone and other terpenoid-quinone biosynthesis);00940(Phenylpropanoid biosynthesis);00945(Stilbenoid, diarylheptanoid and gingerol biosynthesis);00941(Flavonoid biosynthesis)	K00487	EC:1.14.13.11	predicted protein [Hordeum vulgare subsp. vulgare]
TraesCS4A02G110600	11.5888	12.5402	12.5173	3.08866	2.95337	3.25432	3.94201	1.97893	4.56495e-43	2.61473e-41	up	yes	GO:0005788(endoplasmic reticulum lumen);GO:0006457(protein folding);GO:0009408(response to heat);GO:0009506(plasmodesma);GO:0009860(pollen tube growth);GO:0016491(oxidoreductase activity);GO:0034605(cellular response to heat)	04141(Protein processing in endoplasmic reticulum)	K09503	NA	Transcription factor bHLH140 [Aegilops tauschii]
TraesCS4D02G186700	23.8304	28.5389	26.1105	7.20275	5.44453	5.24549	4.38612	2.13294	4.65964e-43	2.66626e-41	up	yes	GO:0003987(acetate-CoA ligase activity);GO:0005739(mitochondrion);GO:0005777(peroxisome);GO:0006083(acetate metabolic process);GO:0006097(glyoxylate cycle);GO:0016208(AMP binding);GO:0019605(butyrate metabolic process);GO:0047760(butyrate-CoA ligase activity)	00360(Phenylalanine metabolism);00130(Ubiquinone and other terpenoid-quinone biosynthesis);00940(Phenylpropanoid biosynthesis)	K01904	EC:6.2.1.12	Medium-chain-fatty-acid--CoA ligase [Aegilops tauschii]
TraesCS6B02G225200	10.0367	7.53353	12.6665	0.909247	0.863788	0.54939	13.0195	3.7026	4.86754e-43	2.77961e-41	up	yes	GO:0009852(auxin catabolic process);GO:0051213(dioxygenase activity)	00904(Diterpenoid biosynthesis)	K04125	EC:1.14.11.13	PREDICTED: 2-oxoglutarate-dependent dioxygenase DAO-like [Oryza sativa Japonica Group]
TraesCS3B02G034800	3.96223	4.24303	4.38451	0.25961	0.289	0.413397	13.087	3.71006	5.64445e-43	3.22001e-41	up	yes	GO:0009813(flavonoid biosynthetic process);GO:0043231(intracellular membrane-bounded organelle);GO:0052696(flavonoid glucuronidation);GO:0080043(quercetin 3-O-glucosyltransferase activity);GO:0080044(quercetin 7-O-glucosyltransferase activity)	03013(RNA transport)	K14299	NA	unnamed protein product [Triticum aestivum]
TraesCS3A02G216800	4.01367	4.68937	3.83476	0.120501	0.076482	0.053047	50.1452	5.64804	6.48674e-43	3.69679e-41	up	yes	GO:0005634(nucleus);GO:0005829(cytosol);GO:0044183(protein binding involved in protein folding);GO:0051082(unfolded protein binding);GO:0051087(chaperone binding);GO:0061077(chaperone-mediated protein folding);GO:0090084(negative regulation of inclusion body assembly)	04141(Protein processing in endoplasmic reticulum)	K09523	NA	predicted protein [Hordeum vulgare subsp. vulgare]
TraesCS2D02G154300	11.35	8.41169	6.80881	1.34787	0.643463	0.688755	9.91403	3.30947	1.15684e-26	3.43297e-25	up	yes	GO:0005634(nucleus);GO:0005737(cytoplasm);GO:0008379(thioredoxin peroxidase activity);GO:0009269(response to desiccation);GO:0010231(maintenance of seed dormancy);GO:0016209(antioxidant activity);GO:0055114(oxidation-reduction process);GO:0055114(oxidation-reduction process)	00940(Phenylpropanoid biosynthesis);00940(Phenylpropanoid biosynthesis)	K11188	EC:1.11.1.7;EC:1.11.1.15	peroxiredoxin [Triticum aestivum]
TraesCS1A02G187000	7.78005	21.8386	14.9621	0.629538	0.463814	0.421701	29.4252	4.87898	8.58324e-43	4.88175e-41	up	yes	GO:0004364(glutathione transferase activity);GO:0005737(cytoplasm);GO:0006749(glutathione metabolic process);GO:0009407(toxin catabolic process)	00480(Glutathione metabolism)	K00799	EC:2.5.1.18	hypothetical protein F775_32163 [Aegilops tauschii]
TraesCS5D02G436200	25.8142	24.6672	27.2808	7.07196	7.75432	6.84837	3.5877	1.84306	8.76121e-43	4.97797e-41	up	yes	GO:0004854(xanthine dehydrogenase activity);GO:0005829(cytosol);GO:0009115(xanthine catabolic process);GO:0016903(oxidoreductase activity, acting on the aldehyde or oxo group of donors);GO:0050660(flavin adenine dinucleotide binding)	00380(Tryptophan metabolism)	K11817	EC:1.2.3.7	predicted protein [Hordeum vulgare subsp. vulgare]
TraesCS5A02G368700	16.5761	19.2983	21.7613	3.77897	4.20448	2.91906	5.28647	2.40231	9.34093e-43	5.30203e-41	up	yes	GO:0006855(drug transmembrane transport);GO:0015238(drug transmembrane transporter activity)	NA	NA	NA	MATE efflux family protein 5 [Triticum urartu]
TraesCS2D02G408700	14.5798	14.5187	11.2154	2.49389	2.8064	2.0432	5.48974	2.45674	1.22462e-42	6.94413e-41	up	yes	GO:0006820(anion transport);GO:0016021(integral component of membrane);GO:0022857(transmembrane transporter activity);GO:0055085(transmembrane transport)	NA	NA	NA	Sugar phosphate exchanger 2 [Aegilops tauschii]
TraesCS3B02G563100	14.3003	15.3655	18.5219	3.20828	3.98056	3.3987	4.55135	2.18629	1.35295e-42	7.66413e-41	up	yes	GO:0006855(drug transmembrane transport);GO:0015238(drug transmembrane transporter activity);GO:0015238(drug transmembrane transporter activity)	NA	NA	NA	unnamed protein product [Triticum aestivum]
TraesCS5D02G407400	21.9068	20.8809	26.6132	1.64215	3.4369	2.10711	9.65757	3.27166	1.36991e-42	7.75245e-41	up	yes	GO:0016020(membrane);GO:0016709(oxidoreductase activity, acting on paired donors, with incorporation or reduction of molecular oxygen, NAD(P)H as one donor, and incorporation of one atom of oxygen);GO:0042343(indole glucosinolate metabolic process);GO:0044550(secondary metabolite biosynthetic process);GO:0098542(defense response to other organism)	00903(Limonene and pinene degradation);00945(Stilbenoid, diarylheptanoid and gingerol biosynthesis)	K00517	NA	cytochrome P450 [Triticum aestivum]
TraesCS3D02G448800	35.4075	23.8793	49.5089	1.53395	1.62384	0.545814	29.3756	4.87655	1.473e-42	8.32751e-41	up	yes	GO:0016787(hydrolase activity)	00901(Indole alkaloid biosynthesis)	K08233	EC:3.1.1.78	unnamed protein product [Triticum aestivum]
TraesCS7B02G411200	4.5184	5.51319	5.80436	0.544976	0.328305	0.28774	13.6397	3.76974	1.60445e-42	9.06164e-41	up	yes	GO:0004620(phospholipase activity);GO:0005737(cytoplasm);GO:0016020(membrane);GO:0047372(acylglycerol lipase activity)	NA	NA	NA	Patatin group A-3 [Aegilops tauschii]
TraesCS4B02G326900	26.0395	27.7173	30.3316	7.11166	4.69467	6.42074	4.61337	2.20582	1.62218e-42	9.15262e-41	up	yes	GO:0009505(plant-type cell wall);GO:0009506(plasmodesma);GO:0016020(membrane)	NA	NA	NA	PREDICTED: expansin-like A1 [Brachypodium distachyon]
TraesCS3D02G238000	2.95761	3.09893	2.67896	0.111357	0.126351	0.096469	26.1403	4.7082	1.62965e-42	9.18561e-41	up	yes	GO:0004721(phosphoprotein phosphatase activity);GO:0004722(protein serine/threonine phosphatase activity);GO:0005515(protein binding);GO:0005634(nucleus);GO:0005737(cytoplasm);GO:0005829(cytosol);GO:0006470(protein dephosphorylation);GO:0009409(response to cold);GO:0009414(response to water deprivation);GO:0009737(response to abscisic acid);GO:0009738(abscisic acid-activated signaling pathway);GO…	NA	NA	NA	predicted protein [Hordeum vulgare subsp. vulgare]
TraesCS3B02G490600	54.3986	69.6824	66.1626	14.2966	12.3193	9.14879	5.31932	2.41124	1.63652e-42	9.21514e-41	up	yes	GO:0004364(glutathione transferase activity);GO:0005737(cytoplasm);GO:0006749(glutathione metabolic process);GO:0006749(glutathione metabolic process)	00480(Glutathione metabolism);00480(Glutathione metabolism)	K00799	EC:2.5.1.18	unnamed protein product [Triticum aestivum]
TraesCS3A02G142700	7.53368	6.56496	6.65546	0.64386	0.916639	0.475494	10.1936	3.34959	1.7756e-42	9.98838e-41	up	yes	GO:0003713(transcription coactivator activity);GO:0005634(nucleus);GO:0005739(mitochondrion);GO:0005829(cytosol);GO:0006357(regulation of transcription from RNA polymerase II promoter);GO:0019172(glyoxalase III activity);GO:0019243(methylglyoxal catabolic process to D-lactate via S-lactoyl-glutathione);GO:0070301(cellular response to hydrogen peroxide)	03030(DNA replication);03420(Nucleotide excision repair);03430(Mismatch repair);03440(Homologous recombination)	K07466	NA	PREDICTED: protein DJ-1 homolog A-like [Setaria italica]
TraesCS7A02G537600	1.91182	4.82931	4.1296	0	0	0	inf	inf	2.32273e-42	1.30402e-40	up	yes	GO:0004089(carbonate dehydratase activity);GO:0005737(cytoplasm);GO:0006730(one-carbon metabolic process);GO:0008270(zinc ion binding);GO:0009570(chloroplast stroma);GO:0046872(metal ion binding)	00910(Nitrogen metabolism)	K01674	EC:4.2.1.1	Bifunctional monodehydroascorbate reductase and carbonic anhydrase nectarin-3 [Triticum urartu]
TraesCS3B02G148100	15.7855	16.0789	19.435	3.73695	4.58777	3.93073	4.18584	2.06552	2.66729e-42	1.4945e-40	up	yes	GO:0000325(plant-type vacuole);GO:0005524(ATP binding);GO:0005773(vacuole);GO:0005774(vacuolar membrane);GO:0005886(plasma membrane);GO:0008559(xenobiotic-transporting ATPase activity);GO:0009506(plasmodesma);GO:0010290(chlorophyll catabolite transmembrane transporter activity);GO:0015431(glutathione S-conjugate-exporting ATPase activity);GO:0016021(integral component of membrane);GO:0042626(ATPa…	02010(ABC transporters)	K05665	NA	unnamed protein product [Triticum aestivum]
TraesCS5A02G244000	20.9934	25.0551	24.9297	4.1212	4.7376	3.14415	5.91339	2.56399	2.67406e-42	1.49681e-40	up	yes	GO:0005737(cytoplasm);GO:0030001(metal ion transport);GO:0046914(transition metal ion binding);GO:0046916(cellular transition metal ion homeostasis)	NA	NA	NA	hypothetical protein F775_28446 [Aegilops tauschii]
TraesCS4D02G126200	22.0498	20.5551	25.57	5.68666	5.63966	7.66898	3.58904	1.8436	3.59432e-31	1.35604e-29	up	yes	GO:0004674(protein serine/threonine kinase activity);GO:0005634(nucleus);GO:0005737(cytoplasm);GO:0006468(protein phosphorylation);GO:0035556(intracellular signal transduction);GO:0035556(intracellular signal transduction)	04075(Plant hormone signal transduction);04075(Plant hormone signal transduction)	K14498	EC:2.7.11.1	CBL-interacting protein kinase 32 [Triticum urartu]
TraesCS3A02G490700	10.8318	6.39744	9.17177	0.046412	0.35223	0.122607	50.6495	5.66247	3.13411e-42	1.75086e-40	up	yes	GO:0003955(NAD(P)H dehydrogenase (quinone) activity);GO:0005829(cytosol);GO:0005886(plasma membrane);GO:0008752(FMN reductase activity);GO:0009507(chloroplast);GO:0009570(chloroplast stroma);GO:0009651(response to salt stress);GO:0009735(response to cytokinin);GO:0042742(defense response to bacterium);GO:0055114(oxidation-reduction process);GO:0055114(oxidation-reduction process)	04626(Plant-pathogen interaction);04626(Plant-pathogen interaction)	K13436	EC:2.7.11.1	hypothetical protein TRIUR3_23960 [Triticum urartu]
TraesCS3B02G335400	45.2197	48.5284	48.3843	14.888	13.1798	13.5987	3.4112	1.77028	3.19012e-42	1.7804e-40	up	yes	GO:0004328(formamidase activity);GO:0005773(vacuole);GO:0016811(hydrolase activity, acting on carbon-nitrogen (but not peptide) bonds, in linear amides);GO:0016811(hydrolase activity, acting on carbon-nitrogen (but not peptide) bonds, in linear amides)	01200(Carbon metabolism);00630(Glyoxylate and dicarboxylate metabolism);00910(Nitrogen metabolism);00460(Cyanoamino acid metabolism);00460(Cyanoamino acid metabolism)	K01455	EC:3.5.1.49	unnamed protein product [Triticum aestivum]
TraesCS2A02G289300	22.8056	24.7296	23.5929	7.31315	6.84784	6.63018	3.42107	1.77445	4.8836e-42	2.72016e-40	up	yes	GO:0015079(potassium ion transmembrane transporter activity);GO:0016020(membrane)	NA	NA	NA	Potassium transporter 1 [Aegilops tauschii]
TraesCS3D02G299700	22.255	26.0324	25.4809	6.05213	5.88694	6.14716	4.0787	2.02811	5.27593e-42	2.93291e-40	up	yes	GO:0004364(glutathione transferase activity);GO:0005737(cytoplasm);GO:0006749(glutathione metabolic process);GO:0006749(glutathione metabolic process)	00480(Glutathione metabolism);00480(Glutathione metabolism)	K00799	EC:2.5.1.18	hypothetical protein F775_08779 [Aegilops tauschii]
TraesCS2A02G027500	8.57154	8.24522	10.3885	0.415666	0.747339	0.218924	19.6865	4.29913	5.39161e-42	2.99428e-40	up	yes	GO:0016020(membrane);GO:0016709(oxidoreductase activity, acting on paired donors, with incorporation or reduction of molecular oxygen, NAD(P)H as one donor, and incorporation of one atom of oxygen);GO:0044550(secondary metabolite biosynthetic process)	00904(Diterpenoid biosynthesis)	K16083	EC:1.14.13.143	Cytochrome P450 71D7 [Aegilops tauschii]
TraesCS6A02G178000	10.7928	11.0237	11.856	3.12075	2.81486	2.68101	3.90784	1.96637	5.52813e-42	3.06708e-40	up	yes	GO:0005471(ATP:ADP antiporter activity);GO:0005524(ATP binding);GO:0009507(chloroplast);GO:0009536(plastid);GO:0009941(chloroplast envelope);GO:0016020(membrane);GO:0016021(integral component of membrane);GO:0031969(chloroplast membrane)	NA	NA	NA	predicted protein [Hordeum vulgare subsp. vulgare]
TraesCS7B02G417900	2.46189	1.89356	2.68313	0.262629	0.167239	0.116414	12.8845	3.68757	5.64526e-42	3.129e-40	up	yes	GO:0004854(xanthine dehydrogenase activity);GO:0005829(cytosol);GO:0009115(xanthine catabolic process);GO:0016903(oxidoreductase activity, acting on the aldehyde or oxo group of donors);GO:0050660(flavin adenine dinucleotide binding);GO:0050660(flavin adenine dinucleotide binding)	00906(Carotenoid biosynthesis);00906(Carotenoid biosynthesis)	K09842	EC:1.2.3.14	Putative aldehyde oxidase-like protein [Triticum urartu]
TraesCS3B02G158700	31.3026	27.6421	36.4606	1.01211	1.61612	0.52793	30.2282	4.91782	6.146e-42	3.40321e-40	up	yes	NA	NA	NA	NA	metallothionein-like protein type 3 [Hordeum vulgare subsp. vulgare]
TraesCS4D02G206700	22.3824	22.9602	22.4828	7.06618	6.28856	6.82382	3.36126	1.749	7.07252e-42	3.91242e-40	up	yes	GO:0003674(molecular_function);GO:0005739(mitochondrion);GO:0042538(hyperosmotic salinity response)	NA	NA	NA	hypothetical protein BRADI_1g66480 [Brachypodium distachyon]
TraesCS7B02G052700	2.11429	3.58148	3.61826	0.0401672	0.0322528	0.0692214	65.7577	6.03909	7.59806e-42	4.19904e-40	up	yes	GO:0009809(lignin biosynthetic process);GO:0009809(lignin biosynthetic process)	00940(Phenylpropanoid biosynthesis);00940(Phenylpropanoid biosynthesis)	K09753	EC:1.2.1.44	predicted protein [Hordeum vulgare subsp. vulgare];Bifunctional dihydroflavonol 4-reductase/flavanone 4-reductase [Aegilops tauschii]
TraesCS1A02G347000	11.0291	15.9347	14.7225	2.59511	2.31419	2.322	5.76469	2.52724	7.88307e-42	4.3523e-40	up	yes	GO:0003674(molecular_function);GO:0005886(plasma membrane);GO:0008150(biological_process);GO:0016021(integral component of membrane)	NA	NA	NA	predicted protein [Hordeum vulgare subsp. vulgare]
TraesCS7D02G061400	28.1073	36.0524	33.6027	8.34512	6.71737	8.17643	4.20684	2.07274	8.24675e-42	4.54866e-40	up	yes	GO:0000786(nucleosome);GO:0003677(DNA binding);GO:0005634(nucleus);GO:0006334(nucleosome assembly);GO:0009414(response to water deprivation);GO:0031492(nucleosomal DNA binding)	NA	NA	NA	predicted protein [Hordeum vulgare subsp. vulgare]
TraesCS2A02G496700	4.46753	4.67966	4.5494	0.816258	0.84234	0.685321	5.84346	2.54682	1.04196e-41	5.73595e-40	up	yes	GO:0005739(mitochondrion);GO:0005773(vacuole);GO:0005886(plasma membrane);GO:0009507(chloroplast);GO:0012505(endomembrane system);GO:0015098(molybdate ion transmembrane transporter activity);GO:0015116(sulfate transmembrane transporter activity);GO:0015689(molybdate ion transport);GO:0016021(integral component of membrane);GO:0031966(mitochondrial membrane)	NA	NA	NA	predicted protein [Hordeum vulgare subsp. vulgare]
TraesCS7B02G015200	4.88891	8.34896	8.21061	0.549844	0.710435	0.370046	13.1559	3.71764	1.15321e-41	6.34223e-40	up	yes	GO:0004252(serine-type endopeptidase activity);GO:0005618(cell wall)	04144(Endocytosis)	K18443	NA	Subtilisin-like protease [Aegilops tauschii]
TraesCS5B02G435300	2.58998	2.44789	2.11303	0.071645	0.060086	0.030922	43.9642	5.45826	1.22177e-41	6.71275e-40	up	yes	GO:0009813(flavonoid biosynthetic process);GO:0043231(intracellular membrane-bounded organelle);GO:0052696(flavonoid glucuronidation);GO:0080043(quercetin 3-O-glucosyltransferase activity);GO:0080044(quercetin 7-O-glucosyltransferase activity)	01210(2-Oxocarboxylic acid metabolism);00380(Tryptophan metabolism);00966(Glucosinolate biosynthesis)	K11820	EC:2.4.1.195	UDP-glycosyltransferase 74F2 [Triticum urartu]
TraesCS5A02G302900	98.4496	109.663	94.4246	28.3352	29.4473	25.9313	3.61395	1.85358	1.31384e-41	7.20459e-40	up	yes	GO:0004364(glutathione transferase activity);GO:0005737(cytoplasm);GO:0006749(glutathione metabolic process)	00350(Tyrosine metabolism)	K01800	EC:5.2.1.2	RecName: Full=Glutathione S-transferase; AltName: Full=GST class-zeta
TraesCS6B02G383500	8.44834	6.57379	3.92976	0.117755	0	0.127965	77.128	6.26918	1.39037e-41	7.60954e-40	up	yes	GO:0005829(cytosol);GO:0009414(response to water deprivation);GO:0009631(cold acclimation);GO:0009737(response to abscisic acid)	NA	NA	NA	rab protein [Triticum aestivum]
TraesCS6B02G289500	26.3504	29.5274	27.9227	7.99119	7.5841	6.517	3.7932	1.92342	1.77814e-41	9.71301e-40	up	yes	GO:0004842(ubiquitin-protein transferase activity);GO:0005634(nucleus);GO:0008270(zinc ion binding);GO:0016567(protein ubiquitination);GO:0031347(regulation of defense response)	NA	NA	NA	predicted protein [Hordeum vulgare subsp. vulgare]
TraesCS3B02G263100	5.85458	6.13287	6.41941	1.08218	1.03726	1.38878	5.24677	2.39143	1.84641e-41	1.00762e-39	up	yes	GO:0003883(CTP synthase activity);GO:0005524(ATP binding);GO:0005737(cytoplasm);GO:0005829(cytosol);GO:0009793(embryo development ending in seed dormancy);GO:0044210('de novo' CTP biosynthetic process);GO:0046686(response to cadmium ion);GO:0046686(response to cadmium ion)	00240(Pyrimidine metabolism);00240(Pyrimidine metabolism)	K01937	EC:6.3.4.2	unnamed protein product [Triticum aestivum]
TraesCS2B02G304100	4.41321	3.93435	5.25556	0.28725	0.416703	0.192701	15.171	3.92324	6.55208e-26	1.86607e-24	up	yes	GO:0005737(cytoplasm);GO:0030001(metal ion transport);GO:0046914(transition metal ion binding);GO:0046916(cellular transition metal ion homeostasis)	00940(Phenylpropanoid biosynthesis)	K00430	EC:1.11.1.7	farnesylated protein 2 [Hordeum vulgare subsp. vulgare]
TraesCS3D02G325400	29.0421	36.936	32.8905	9.23431	8.34677	7.99098	3.86628	1.95094	2.57239e-41	1.3984e-39	up	yes	GO:0005886(plasma membrane);GO:0006810(transport);GO:0022857(transmembrane transporter activity)	01200(Carbon metabolism);01230(Biosynthesis of amino acids);00010(Glycolysis / Gluconeogenesis);00030(Pentose phosphate pathway);00051(Fructose and mannose metabolism);00710(Carbon fixation in photosynthetic organisms)	K01623	EC:4.1.2.13	Auxin-induced protein 5NG4 [Aegilops tauschii]
TraesCS5A02G432600	12.5459	14.078	12.9807	2.10099	1.2196	1.89508	7.5934	2.92475	2.86626e-41	1.55667e-39	up	yes	GO:0004364(glutathione transferase activity);GO:0005737(cytoplasm);GO:0006749(glutathione metabolic process)	00480(Glutathione metabolism)	K00799	EC:2.5.1.18	putative glutathione S-transferase GSTF1 [Triticum urartu]
TraesCS7D02G129700	7.34093	8.45902	8.81799	0.494942	1.11216	0.653834	10.8884	3.44472	3.66204e-41	1.98505e-39	up	yes	GO:0006855(drug transmembrane transport);GO:0015238(drug transmembrane transporter activity)	NA	NA	NA	predicted protein [Hordeum vulgare subsp. vulgare]
TraesCS6B02G052200	23.9423	12.6178	21.295	1.44395	2.31944	1.51315	10.9646	3.45478	3.9677e-41	2.14867e-39	up	yes	GO:0016020(membrane);GO:0016709(oxidoreductase activity, acting on paired donors, with incorporation or reduction of molecular oxygen, NAD(P)H as one donor, and incorporation of one atom of oxygen);GO:0044550(secondary metabolite biosynthetic process)	00402(Benzoxazinoid biosynthesis)	K13225	EC:1.14.13.139	Cytochrome P450 71C1 [Aegilops tauschii]
TraesCS2D02G075000	17.8584	16.0713	18.9392	5.15986	4.97071	4.7331	3.55692	1.83063	4.51202e-41	2.4411e-39	up	yes	GO:0005507(copper ion binding);GO:0005576(extracellular region);GO:0005768(endosome);GO:0005773(vacuole);GO:0005794(Golgi apparatus);GO:0005802(trans-Golgi network);GO:0008131(primary amine oxidase activity);GO:0016021(integral component of membrane);GO:0048038(quinone binding);GO:0055114(oxidation-reduction process)	00260(Glycine, serine and threonine metabolism);00350(Tyrosine metabolism);00360(Phenylalanine metabolism);00410(beta-Alanine metabolism);00950(Isoquinoline alkaloid biosynthesis);00960(Tropane, piperidine and pyridine alkaloid biosynthesis)	K00276	EC:1.4.3.21	predicted protein [Hordeum vulgare subsp. vulgare]
TraesCS5B02G003700	22.2105	25.345	29.1554	6.54035	5.60857	4.80595	4.52442	2.17773	4.66702e-41	2.52255e-39	up	yes	GO:0005524(ATP binding);GO:0005739(mitochondrion);GO:0005783(endoplasmic reticulum);GO:0005886(plasma membrane);GO:0009409(response to cold);GO:0009414(response to water deprivation);GO:0009651(response to salt stress);GO:0009737(response to abscisic acid);GO:0010154(fruit development);GO:0010431(seed maturation);GO:0016021(integral component of membrane);GO:0016887(ATPase activity);GO:0031966(mi…	03008(Ribosome biogenesis in eukaryotes)	K14575	NA	cell division AAA ATPase family protein [Triticum aestivum]
TraesCS3A02G093900	51.8016	71.3436	62.8781	12.8736	9.71729	13.7519	5.11858	2.35574	4.75079e-41	2.56538e-39	up	yes	GO:0005515(protein binding)	NA	NA	NA	Subtilisin-chymotrypsin inhibitor-2A [Triticum urartu]
TraesCS4B02G377400	64.3992	64.5398	66.5496	12.5042	16.682	10.957	4.86978	2.28386	5.79824e-41	3.12801e-39	up	yes	GO:0005618(cell wall);GO:0033609(oxalate metabolic process);GO:0046564(oxalate decarboxylase activity)	04144(Endocytosis)	K19476	NA	germin-like protein [Triticum aestivum]
TraesCS5A02G354300	23.1906	21.8573	22.8692	2.4331	4.3091	2.4172	7.41502	2.89045	6.22497e-41	3.35502e-39	up	yes	GO:0009672(auxin:proton symporter activity);GO:0009926(auxin polar transport);GO:0016021(integral component of membrane);GO:0055085(transmembrane transport)	01200(Carbon metabolism);01230(Biosynthesis of amino acids);00030(Pentose phosphate pathway);00710(Carbon fixation in photosynthetic organisms)	K01807	EC:5.3.1.6	Uncharacterized transporter C5D6.04 [Triticum urartu]
TraesCS3A02G478500	20.1413	28.9698	26.1186	3.88334	1.8536	2.77462	8.83853	3.14381	6.81584e-41	3.66649e-39	up	yes	GO:0004675(transmembrane receptor protein serine/threonine kinase activity);GO:0004714(transmembrane receptor protein tyrosine kinase activity);GO:0005515(protein binding);GO:0005524(ATP binding);GO:0005789(endoplasmic reticulum membrane);GO:0005886(plasma membrane);GO:0006468(protein phosphorylation);GO:0007030(Golgi organization);GO:0009556(microsporogenesis);GO:0009742(brassinosteroid mediated…	04075(Plant hormone signal transduction);04626(Plant-pathogen interaction)	K13416	EC:2.7.10.1;EC:2.7.11.1	Somatic embryogenesis receptor kinase 1 [Triticum urartu]
TraesCS5B02G265500	21.0949	11.151	19.1464	1.2913	2.09256	1.36193	10.829	3.43683	7.30208e-41	3.92061e-39	up	yes	GO:0008422(beta-glucosidase activity);GO:1901657(glycosyl compound metabolic process)	00500(Starch and sucrose metabolism);00460(Cyanoamino acid metabolism);00940(Phenylpropanoid biosynthesis)	K01188	EC:3.2.1.21	Beta-glucosidase 30 [Triticum urartu]
TraesCS7A02G358100	9.78548	9.41734	9.52009	1.55586	2.23263	2.29225	4.72358	2.23988	8.31508e-41	4.45605e-39	up	yes	GO:0005524(ATP binding);GO:0005774(vacuolar membrane);GO:0005886(plasma membrane);GO:0008559(xenobiotic-transporting ATPase activity);GO:0016021(integral component of membrane);GO:0042626(ATPase activity, coupled to transmembrane movement of substances)	02010(ABC transporters)	K05665	NA	predicted protein [Hordeum vulgare subsp. vulgare]
TraesCS1B02G394700	6.19689	5.81657	3.89743	0	0.07568	0	210.239	7.71589	8.36713e-41	4.4797e-39	up	yes	NA	NA	NA	NA	Putative non-specific lipid-transfer protein AKCS9 [Aegilops tauschii]
TraesCS6A02G077000	18.2706	23.9676	17.0169	1.4788	2.43777	2.87519	8.72456	3.12508	9.0168e-41	4.82297e-39	up	yes	GO:0004568(chitinase activity);GO:0005576(extracellular region);GO:0006032(chitin catabolic process);GO:0008061(chitin binding)	00520(Amino sugar and nucleotide sugar metabolism)	K01183	EC:3.2.1.14	xylanase inhibitor XIP-III [Triticum aestivum]
TraesCS6D02G241700	7.26153	7.56726	8.92461	0.814707	0.984914	1.34143	7.56226	2.91882	1.22077e-40	6.52355e-39	up	yes	GO:0005515(protein binding);GO:0005737(cytoplasm);GO:0005829(cytosol);GO:0009809(lignin biosynthetic process);GO:0009963(positive regulation of flavonoid biosynthetic process);GO:0010252(auxin homeostasis);GO:0016020(membrane);GO:0016740(transferase activity);GO:0047172(shikimate O-hydroxycinnamoyltransferase activity);GO:0047205(quinate O-hydroxycinnamoyltransferase activity)	00940(Phenylpropanoid biosynthesis);00945(Stilbenoid, diarylheptanoid and gingerol biosynthesis);00941(Flavonoid biosynthesis)	K13065	EC:2.3.1.133	Anthranilate N-benzoyltransferase protein 1 [Aegilops tauschii]
TraesCS1A02G373000	33.2885	32.0104	35.928	6.82173	9.05887	6.72292	4.47837	2.16297	1.22958e-40	6.56447e-39	up	yes	GO:0005887(integral component of plasma membrane);GO:0006644(phospholipid metabolic process);GO:0007165(signal transduction);GO:0008195(phosphatidate phosphatase activity);GO:0046839(phospholipid dephosphorylation)	00561(Glycerolipid metabolism);00564(Glycerophospholipid metabolism)	K18693	EC:3.1.3.81;EC:3.1.3.4	Putative lipid phosphate phosphatase 3, chloroplastic [Triticum urartu]
TraesCS4A02G388600	14.1012	11.1028	14.8034	1.70365	2.48315	1.4471	7.10119	2.82806	1.24113e-40	6.61989e-39	up	yes	GO:0010345(suberin biosynthetic process);GO:0035336(long-chain fatty-acyl-CoA metabolic process);GO:0043231(intracellular membrane-bounded organelle);GO:0080019(fatty-acyl-CoA reductase (alcohol-forming) activity);GO:0080019(fatty-acyl-CoA reductase (alcohol-forming) activity)	00073(Cutin, suberine and wax biosynthesis);04146(Peroxisome);04146(Peroxisome)	K13356	EC:1.2.1.84	fatty acyl-coenzyme A reductase [Triticum aestivum]
TraesCS1D02G222600	23.9218	23.599	23.5877	6.68508	7.13015	5.74753	3.63489	1.86191	1.29419e-40	6.89639e-39	up	yes	GO:0004617(phosphoglycerate dehydrogenase activity);GO:0009070(serine family amino acid biosynthetic process)	01200(Carbon metabolism);01230(Biosynthesis of amino acids);00260(Glycine, serine and threonine metabolism)	K00058	EC:1.1.1.95	predicted protein [Hordeum vulgare subsp. vulgare]
TraesCS2D02G249500	20.5319	27.4103	22.1131	5.31365	3.67462	4.43725	5.21808	2.38352	1.66733e-40	8.8764e-39	up	yes	GO:0005634(nucleus);GO:0008152(metabolic process);GO:0052689(carboxylic ester hydrolase activity)	04075(Plant hormone signal transduction)	K14493	EC:3.-.-.-	predicted protein [Hordeum vulgare subsp. vulgare]
TraesCS3D02G477300	15.1307	23.52	18.363	0.617283	1.44799	0.501157	22.2151	4.47347	1.69844e-40	9.03352e-39	up	yes	GO:0004553(hydrolase activity, hydrolyzing O-glycosyl compounds);GO:0030247(polysaccharide binding);GO:0046658(anchored component of plasma membrane)	00500(Starch and sucrose metabolism)	K19891	EC:3.2.1.39	endo-beta-1,3-glucanase [Triticum aestivum]
TraesCS3D02G091700	9.6648	11.2958	11.4768	2.00412	1.27338	1.18375	7.27091	2.86214	1.74269e-40	9.26014e-39	up	yes	GO:0009739(response to gibberellin)	NA	NA	NA	unnamed protein product [Triticum aestivum]
TraesCS5B02G403100	10.0338	8.16156	11.3465	1.08449	1.72665	1.46083	6.91527	2.78979	2.01877e-40	1.07171e-38	up	yes	GO:0016020(membrane);GO:0016709(oxidoreductase activity, acting on paired donors, with incorporation or reduction of molecular oxygen, NAD(P)H as one donor, and incorporation of one atom of oxygen);GO:0042343(indole glucosinolate metabolic process);GO:0044550(secondary metabolite biosynthetic process);GO:0098542(defense response to other organism)	00903(Limonene and pinene degradation);00945(Stilbenoid, diarylheptanoid and gingerol biosynthesis)	K00517	NA	cytochrome P450 [Triticum aestivum]
TraesCS4A02G442300	1.68599	2.00764	2.4741	0.056465	0.049909	0.038345	42.6187	5.41342	2.07307e-40	1.0995e-38	up	yes	GO:0009813(flavonoid biosynthetic process);GO:0043231(intracellular membrane-bounded organelle);GO:0052696(flavonoid glucuronidation);GO:0080043(quercetin 3-O-glucosyltransferase activity);GO:0080044(quercetin 7-O-glucosyltransferase activity);GO:0080044(quercetin 7-O-glucosyltransferase activity)	00908(Zeatin biosynthesis);00908(Zeatin biosynthesis)	NA	NA	UDP-glycosyltransferase 85A2 [Triticum urartu]
TraesCS7D02G513400	12.8867	12.1372	12.3219	2.06996	1.02291	1.46117	8.20059	3.03573	2.12273e-40	1.12479e-38	up	yes	GO:0005618(cell wall);GO:0033609(oxalate metabolic process);GO:0046564(oxalate decarboxylase activity)	NA	NA	NA	Germin-like protein 5-1 [Aegilops tauschii]
TraesCS2D02G267800	14.8771	19.1991	15.5143	3.21144	2.7186	1.9065	6.3281	2.66177	2.30911e-40	1.22012e-38	up	yes	GO:0005515(protein binding);GO:0005737(cytoplasm);GO:0005829(cytosol);GO:0005886(plasma membrane);GO:0006520(cellular amino acid metabolic process);GO:0006979(response to oxidative stress);GO:0006982(response to lipid hydroperoxide);GO:0008615(pyridoxine biosynthetic process);GO:0009651(response to salt stress);GO:0010224(response to UV-B);GO:0010335(response to non-ionic osmotic stress);GO:00125…	00750(Vitamin B6 metabolism)	K06215	EC:4.3.3.6	predicted protein [Hordeum vulgare subsp. vulgare]
TraesCS4B02G169700	2.89677	3.75751	1.97297	0	0.059956	0	143.893	7.16885	2.34437e-40	1.23759e-38	up	yes	GO:0005576(extracellular region);GO:0008150(biological_process);GO:0009506(plasmodesma);GO:0045735(nutrient reservoir activity)	NA	NA	NA	Vicilin-like antimicrobial peptides 2-2 [Aegilops tauschii]
TraesCS2D02G107800	10.7305	14.0606	14.0783	2.35346	0.717983	1.13303	9.24477	3.20864	1.74275e-24	4.63677e-23	up	yes	GO:0004601(peroxidase activity);GO:0005515(protein binding);GO:0005576(extracellular region);GO:0005618(cell wall);GO:0005794(Golgi apparatus);GO:0005829(cytosol);GO:0006979(response to oxidative stress);GO:0009809(lignin biosynthetic process);GO:0010089(xylem development);GO:0020037(heme binding);GO:0042744(hydrogen peroxide catabolic process);GO:0046872(metal ion binding);GO:0048046(apoplast);G…	00940(Phenylpropanoid biosynthesis)	K00430	EC:1.11.1.7	Peroxidase 1 [Aegilops tauschii]
TraesCS7D02G036700	7.14852	8.42367	8.56616	1.69433	1.04741	0.943535	6.54995	2.71148	2.91987e-40	1.53567e-38	up	yes	GO:0004674(protein serine/threonine kinase activity);GO:0005524(ATP binding);GO:0005886(plasma membrane);GO:0006468(protein phosphorylation);GO:0007169(transmembrane receptor protein tyrosine kinase signaling pathway);GO:0016021(integral component of membrane);GO:0016301(kinase activity)	04075(Plant hormone signal transduction)	K13415	EC:2.7.10.1;EC:2.7.11.1	Putative LRR receptor-like serine/threonine-protein kinase [Aegilops tauschii]
TraesCS7A02G132000	6.82108	7.25607	8.7532	0.281754	0.401383	0.059806	30.7296	4.94156	2.97361e-40	1.56249e-38	up	yes	GO:0004364(glutathione transferase activity);GO:0005737(cytoplasm);GO:0006749(glutathione metabolic process);GO:0009407(toxin catabolic process)	00480(Glutathione metabolism)	K00799	EC:2.5.1.18	hypothetical protein F775_30541 [Aegilops tauschii]
TraesCS7D02G078700	33.7256	33.0502	44.1065	9.62666	8.54225	8.21357	4.20287	2.07138	3.07633e-40	1.61346e-38	up	yes	GO:0004364(glutathione transferase activity);GO:0005737(cytoplasm);GO:0006749(glutathione metabolic process);GO:0009407(toxin catabolic process)	00480(Glutathione metabolism)	K00799	EC:2.5.1.18	predicted protein [Hordeum vulgare subsp. vulgare]
TraesCS3D02G336900	52.7247	58.5924	67.1655	14.2877	15.8806	12.106	4.22201	2.07793	3.13316e-40	1.64174e-38	up	yes	GO:0009808(lignin metabolic process);GO:0016020(membrane);GO:0016710(trans-cinnamate 4-monooxygenase activity);GO:0044550(secondary metabolite biosynthetic process);GO:0044550(secondary metabolite biosynthetic process)	00360(Phenylalanine metabolism);00130(Ubiquinone and other terpenoid-quinone biosynthesis);00940(Phenylpropanoid biosynthesis);00945(Stilbenoid, diarylheptanoid and gingerol biosynthesis);00941(Flavonoid biosynthesis);00941(Flavonoid biosynthesis)	K00487	EC:1.14.13.11	predicted protein [Hordeum vulgare subsp. vulgare]
TraesCS6A02G181000	4.04655	2.68258	4.33089	0	0.099803	0	110.819	6.79206	3.1819e-40	1.66574e-38	up	yes	GO:0016020(membrane);GO:0016709(oxidoreductase activity, acting on paired donors, with incorporation or reduction of molecular oxygen, NAD(P)H as one donor, and incorporation of one atom of oxygen);GO:0044550(secondary metabolite biosynthetic process)	00909(Sesquiterpenoid and triterpenoid biosynthesis)	K15472	EC:1.14.13.121	PREDICTED: premnaspirodiene oxygenase-like [Brachypodium distachyon]
TraesCS1B02G188300	45.2603	42.7081	39.0504	9.25324	12.0534	9.5145	4.12116	2.04305	3.24249e-40	1.6959e-38	up	yes	GO:0015292(uniporter activity)	NA	NA	NA	PREDICTED: calcium uniporter protein 2, mitochondrial-like [Brachypodium distachyon]
TraesCS4D02G189800	31.0983	34.7322	38.0587	9.39513	6.34785	6.63352	4.64278	2.21499	3.30198e-40	1.72541e-38	up	yes	GO:0003674(molecular_function);GO:0005575(cellular_component);GO:0008150(biological_process)	NA	NA	NA	PREDICTED: uncharacterized protein LOC100834985 [Brachypodium distachyon]
TraesCS2B02G109800	10.8436	13.3132	12.0869	2.29361	2.31376	1.69334	5.75232	2.52414	3.89191e-40	2.02993e-38	up	yes	GO:0005634(nucleus);GO:0005737(cytoplasm);GO:0006012(galactose metabolic process);GO:0006979(response to oxidative stress);GO:0009409(response to cold);GO:0009414(response to water deprivation);GO:0009651(response to salt stress);GO:0009737(response to abscisic acid);GO:0016051(carbohydrate biosynthetic process);GO:0016757(transferase activity, transferring glycosyl groups);GO:0016758(transferase…	00052(Galactose metabolism)	K18819	EC:2.4.1.123	Glycogenin-2 [Aegilops tauschii]
TraesCSU02G151939	31.7501	46.1876	33.4117	3.10653	4.8965	2.5969	10.5047	3.39297	3.9804e-40	2.07417e-38	up	yes	GO:0005618(cell wall);GO:0033609(oxalate metabolic process);GO:0046564(oxalate decarboxylase activity)	04144(Endocytosis)	K19476	NA	germin-like protein 4 [Triticum monococcum]
TraesCSU02G026500	14.8512	24.0757	20.3897	1.38925	2.42448	2.49004	9.40971	3.23415	4.33076e-40	2.25466e-38	up	yes	GO:0004568(chitinase activity);GO:0005576(extracellular region);GO:0006032(chitin catabolic process);GO:0008061(chitin binding)	00520(Amino sugar and nucleotide sugar metabolism)	K01183	EC:3.2.1.14	xylanase inhibitor XIP-III [Triticum aestivum]
TraesCS7D02G212900	46.6898	39.8629	54.9113	18.1414	15.7403	16.8133	2.7905	1.48052	2.46183e-24	6.50712e-23	up	yes	GO:0004601(peroxidase activity);GO:0005576(extracellular region);GO:0006979(response to oxidative stress);GO:0020037(heme binding);GO:0042744(hydrogen peroxide catabolic process);GO:0046872(metal ion binding);GO:0048511(rhythmic process);GO:0055114(oxidation-reduction process)	00940(Phenylpropanoid biosynthesis)	K00430	EC:1.11.1.7	predicted protein [Hordeum vulgare subsp. vulgare]
TraesCS7D02G071200	33.0615	31.6019	31.4814	6.09546	4.22951	2.80161	7.32443	2.87272	5.07111e-40	2.63283e-38	up	yes	GO:0000015(phosphopyruvate hydratase complex);GO:0000287(magnesium ion binding);GO:0003677(DNA binding);GO:0004634(phosphopyruvate hydratase activity);GO:0005507(copper ion binding);GO:0005634(nucleus);GO:0005737(cytoplasm);GO:0005739(mitochondrion);GO:0005740(mitochondrial envelope);GO:0005829(cytosol);GO:0005886(plasma membrane);GO:0006096(glycolytic process);GO:0006351(transcription, DNA-templ…	01200(Carbon metabolism);01230(Biosynthesis of amino acids);00010(Glycolysis / Gluconeogenesis);03018(RNA degradation)	K01689	EC:4.2.1.11	Enolase 1 [Aegilops tauschii]
TraesCS3B02G529700	107.864	144.519	126.764	1.57393	0.299585	0.2514	178.429	7.47921	5.20638e-40	2.70059e-38	up	yes	GO:0004553(hydrolase activity, hydrolyzing O-glycosyl compounds);GO:0030247(polysaccharide binding);GO:0046658(anchored component of plasma membrane)	00500(Starch and sucrose metabolism)	K19891	EC:3.2.1.39	glucan endo-1,3-beta-D-glucosidase [Triticum aestivum]
TraesCS2D02G264400	31.098	35.2164	38.6463	7.63381	5.70523	4.32687	5.94143	2.57081	5.43163e-40	2.81485e-38	up	yes	GO:0003955(NAD(P)H dehydrogenase (quinone) activity);GO:0005737(cytoplasm);GO:0005886(plasma membrane);GO:0009506(plasmodesma);GO:0010181(FMN binding);GO:0045892(negative regulation of transcription, DNA-templated);GO:0055114(oxidation-reduction process)	00130(Ubiquinone and other terpenoid-quinone biosynthesis)	K03809	EC:1.6.5.2	Flavoprotein wrbA [Aegilops tauschii]
TraesCS7A02G211200	38.9976	29.3873	41.971	13.9022	11.7484	11.8426	2.94336	1.55746	6.89195e-24	1.77813e-22	up	yes	GO:0004601(peroxidase activity);GO:0005576(extracellular region);GO:0006979(response to oxidative stress);GO:0020037(heme binding);GO:0042744(hydrogen peroxide catabolic process);GO:0046872(metal ion binding);GO:0048511(rhythmic process);GO:0055114(oxidation-reduction process)	00940(Phenylpropanoid biosynthesis)	K00430	EC:1.11.1.7	predicted protein [Hordeum vulgare subsp. vulgare]
TraesCS7B02G433800	32.0555	32.2141	34.1833	9.99922	8.36039	10.3702	3.42685	1.77688	6.06898e-40	3.13771e-38	up	yes	GO:0000325(plant-type vacuole);GO:0004427(inorganic diphosphatase activity);GO:0005739(mitochondrion);GO:0005773(vacuole);GO:0005774(vacuolar membrane);GO:0005794(Golgi apparatus);GO:0005829(cytosol);GO:0005886(plasma membrane);GO:0009414(response to water deprivation);GO:0009507(chloroplast);GO:0009651(response to salt stress);GO:0009678(hydrogen-translocating pyrophosphatase activity);GO:000970…	00190(Oxidative phosphorylation)	K01507	EC:3.6.1.1	predicted protein [Hordeum vulgare subsp. vulgare]
TraesCS1D02G379800	35.2561	34.1504	38.4888	9.06865	10.5122	8.68215	3.81755	1.93265	6.07127e-40	3.13771e-38	up	yes	GO:0005887(integral component of plasma membrane);GO:0006644(phospholipid metabolic process);GO:0007165(signal transduction);GO:0008195(phosphatidate phosphatase activity);GO:0046839(phospholipid dephosphorylation)	00561(Glycerolipid metabolism);00564(Glycerophospholipid metabolism)	K18693	EC:3.1.3.81;EC:3.1.3.4	Putative lipid phosphate phosphatase 3, chloroplastic [Triticum urartu]
TraesCS2A02G026800	14.1913	7.22033	11.9031	0.532797	0.690667	0.243329	22.7126	4.50542	6.36896e-40	3.28856e-38	up	yes	GO:0051213(dioxygenase activity)	00402(Benzoxazinoid biosynthesis)	K13229	EC:1.14.20.2	PREDICTED: 1-aminocyclopropane-1-carboxylate oxidase homolog 2-like [Brachypodium distachyon]
TraesCS3A02G257500	8.82664	7.98445	8.62617	2.42946	2.44657	2.4963	3.45037	1.78675	7.87285e-40	4.05767e-38	up	yes	GO:0016021(integral component of membrane);GO:0042626(ATPase activity, coupled to transmembrane movement of substances);GO:0055085(transmembrane transport);GO:0055085(transmembrane transport)	02010(ABC transporters);02010(ABC transporters)	K05658	EC:3.6.3.44	ABC transporter B family member 4 [Aegilops tauschii]
TraesCS5B02G142500	7.3087	7.58596	8.47958	0.574744	0.309107	0.115978	23.3782	4.54709	8.09873e-40	4.1703e-38	up	yes	GO:0004364(glutathione transferase activity);GO:0005737(cytoplasm);GO:0006749(glutathione metabolic process);GO:0009407(toxin catabolic process)	00480(Glutathione metabolism)	K00799	EC:2.5.1.18	putative glutathione S-transferase [Triticum urartu]
TraesCS2D02G055000	2.40624	4.26345	4.41699	0.042788	0.106508	0.073738	49.7085	5.63542	9.85527e-40	5.06098e-38	up	yes	GO:0009813(flavonoid biosynthetic process);GO:0043231(intracellular membrane-bounded organelle);GO:0052696(flavonoid glucuronidation);GO:0080043(quercetin 3-O-glucosyltransferase activity);GO:0080044(quercetin 7-O-glucosyltransferase activity)	01210(2-Oxocarboxylic acid metabolism);00380(Tryptophan metabolism);00966(Glucosinolate biosynthesis)	K11820	EC:2.4.1.195	predicted protein [Hordeum vulgare subsp. vulgare]
TraesCS2B02G242100	6.83863	7.85191	7.90235	0.89271	1.4896	1.12437	6.44283	2.68769	1.29776e-39	6.65231e-38	up	yes	GO:0004674(protein serine/threonine kinase activity);GO:0005886(plasma membrane);GO:0006468(protein phosphorylation);GO:0006952(defense response);GO:0009506(plasmodesma)	00520(Amino sugar and nucleotide sugar metabolism)	K01183	EC:3.2.1.14	predicted protein [Hordeum vulgare subsp. vulgare]
TraesCS5A02G545250	10.0073	9.84337	13.1939	0.362366	0.337079	0.456029	28.5983	4.83786	1.47479e-39	7.54609e-38	up	yes	GO:0005618(cell wall);GO:0033609(oxalate metabolic process);GO:0046564(oxalate decarboxylase activity)	04144(Endocytosis)	K19476	NA	Germin-like protein 8-5 [Triticum urartu]
TraesCS5B02G358400	4.43846	6.12599	5.44097	0.82782	1.37065	1.03079	4.95636	2.30928	1.5921e-21	3.55558e-20	up	yes	GO:0004601(peroxidase activity);GO:0009505(plant-type cell wall);GO:0009664(plant-type cell wall organization)	00940(Phenylpropanoid biosynthesis)	K00430	EC:1.11.1.7	unnamed protein product [Triticum aestivum]
TraesCS2D02G460100	49.558	83.7907	67.2084	5.34112	1.71939	3.52295	18.95	4.24413	1.63209e-39	8.33588e-38	up	yes	GO:0005618(cell wall);GO:0033609(oxalate metabolic process);GO:0046564(oxalate decarboxylase activity)	NA	NA	NA	Germin-like protein 4-1 [Aegilops tauschii]
TraesCS3D02G305400	13.7332	23.1422	19.2373	3.46746	5.37336	3.05583	4.71668	2.23777	3.03739e-21	6.66237e-20	up	yes	GO:0004601(peroxidase activity);GO:0009505(plant-type cell wall);GO:0009664(plant-type cell wall organization)	00940(Phenylpropanoid biosynthesis)	K00430	EC:1.11.1.7	Peroxidase 2 [Aegilops tauschii]
TraesCS2B02G040500	24.4827	34.5549	32.2191	2.01034	0.620637	0.654628	27.7747	4.7957	1.91459e-39	9.75234e-38	up	yes	GO:0009813(flavonoid biosynthetic process);GO:0043231(intracellular membrane-bounded organelle);GO:0052696(flavonoid glucuronidation);GO:0080043(quercetin 3-O-glucosyltransferase activity);GO:0080044(quercetin 7-O-glucosyltransferase activity)	00908(Zeatin biosynthesis)	K13496	EC:2.4.1.-	UDP-glucosyltransferase [Triticum aestivum]
TraesCS1B02G183100	138.984	178.484	173.259	39.5134	33.2179	25.0914	5.01649	2.32668	2.14996e-39	1.09414e-37	up	yes	GO:0005576(extracellular region);GO:0006952(defense response)	NA	NA	NA	hypothetical protein F775_26852 [Aegilops tauschii]
TraesCS3B02G522000	11.9279	16.018	15.8398	2.37738	1.4103	2.00945	7.55298	2.91705	2.25734e-39	1.14776e-37	up	yes	GO:0004675(transmembrane receptor protein serine/threonine kinase activity);GO:0004714(transmembrane receptor protein tyrosine kinase activity);GO:0005515(protein binding);GO:0005524(ATP binding);GO:0005789(endoplasmic reticulum membrane);GO:0005886(plasma membrane);GO:0006468(protein phosphorylation);GO:0007030(Golgi organization);GO:0009556(microsporogenesis);GO:0009742(brassinosteroid mediated…	04075(Plant hormone signal transduction);04626(Plant-pathogen interaction)	K13416	EC:2.7.10.1;EC:2.7.11.1	Somatic embryogenesis receptor kinase 1 [Triticum urartu]
TraesCS7A02G209800	2.85937	2.91989	1.916	0	0	0	inf	inf	2.30597e-39	1.17143e-37	up	yes	GO:0003735(structural constituent of ribosome);GO:0006412(translation)	03410(Base excision repair)	K03575	EC:3.2.2.-	ADP,ATP carrier protein, mitochondrial [Triticum urartu]
TraesCS3B02G128000	88.5752	85.2377	88.0395	17.3971	23.0148	24.1014	4.05889	2.02109	2.31716e-39	1.17606e-37	up	yes	GO:0004470(malic enzyme activity);GO:0004471(malate dehydrogenase (decarboxylating) (NAD+) activity);GO:0004473(malate dehydrogenase (decarboxylating) (NADP+) activity);GO:0006108(malate metabolic process);GO:0006633(fatty acid biosynthetic process);GO:0008270(zinc ion binding);GO:0008948(oxaloacetate decarboxylase activity);GO:0009507(chloroplast);GO:0016652(oxidoreductase activity, acting on NA…	01200(Carbon metabolism);00620(Pyruvate metabolism);00710(Carbon fixation in photosynthetic organisms);00710(Carbon fixation in photosynthetic organisms)	K00029	EC:1.1.1.40	unnamed protein product [Triticum aestivum];NADP-dependent malic enzyme 1 [Triticum aestivum]
TraesCS1D02G418100	1.44924	1.80325	1.95248	0	0	0	inf	inf	2.69687e-39	1.3651e-37	up	yes	GO:0005451(monovalent cation:proton antiporter activity);GO:0006885(regulation of pH);GO:0012505(endomembrane system)	NA	NA	NA	Cation/H(+) antiporter 17 [Triticum urartu]
TraesCS1A02G203700	26.4088	42.5011	28.2181	6.34942	5.39712	5.47471	5.64001	2.4957	2.73464e-39	1.38299e-37	up	yes	GO:0004568(chitinase activity);GO:0050832(defense response to fungus)	00520(Amino sugar and nucleotide sugar metabolism)	K01183	EC:3.2.1.14	chitinase 1 [Triticum aestivum]
TraesCS4B02G378100	24.7012	32.3927	34.3735	1.70397	3.55675	1.53575	13.4581	3.7504	2.74184e-39	1.38539e-37	up	yes	GO:0005618(cell wall);GO:0033609(oxalate metabolic process);GO:0046564(oxalate decarboxylase activity)	04144(Endocytosis)	K19476	NA	Germin-like protein 8-5 [Triticum urartu]
TraesCS7D02G438600	42.3692	48.412	52.9428	11.3591	12.1014	8.49425	4.49774	2.1692	3.08933e-39	1.55958e-37	up	yes	GO:0004497(monooxygenase activity)	00905(Brassinosteroid biosynthesis)	K15639	EC:1.14.-.-	Secologanin synthase [Triticum urartu]
TraesCS5B02G479900	13.6182	12.6169	13.5158	3.98764	4.2029	3.98415	3.26504	1.7071	3.38049e-39	1.70504e-37	up	yes	GO:0000325(plant-type vacuole);GO:0005524(ATP binding);GO:0005773(vacuole);GO:0005774(vacuolar membrane);GO:0005794(Golgi apparatus);GO:0005886(plasma membrane);GO:0006855(drug transmembrane transport);GO:0008517(folic acid transporter activity);GO:0008559(xenobiotic-transporting ATPase activity);GO:0009414(response to water deprivation);GO:0009506(plasmodesma);GO:0009611(response to wounding);GO…	02010(ABC transporters)	K05665	NA	ABCC8, partial [Triticum polonicum]
TraesCS3A02G332600	23.2238	20.1832	22.5939	4.75329	6.22931	5.14595	4.09218	2.03287	3.67196e-39	1.8504e-37	up	yes	GO:0009813(flavonoid biosynthetic process);GO:0043231(intracellular membrane-bounded organelle);GO:0052696(flavonoid glucuronidation);GO:0080043(quercetin 3-O-glucosyltransferase activity);GO:0080044(quercetin 7-O-glucosyltransferase activity)	01210(2-Oxocarboxylic acid metabolism);00380(Tryptophan metabolism);00966(Glucosinolate biosynthesis)	K11820	EC:2.4.1.195	UDP-glycosyltransferase 87A1 [Triticum urartu]
TraesCS1D02G080800	3.88194	10.0176	5.85861	0.705543	0.810385	0.772524	8.63386	3.11001	3.2437e-21	7.10388e-20	up	yes	GO:0004601(peroxidase activity);GO:0009505(plant-type cell wall);GO:0009664(plant-type cell wall organization)	00940(Phenylpropanoid biosynthesis)	K00430	EC:1.11.1.7	Peroxidase 5 [Aegilops tauschii]
TraesCS7B02G260500	12.1477	10.4041	10.3942	1.98484	1.76229	1.66295	6.08975	2.60638	4.22834e-39	2.12699e-37	up	yes	GO:0005634(nucleus);GO:0008270(zinc ion binding);GO:0009506(plasmodesma);GO:0047134(protein-disulfide reductase activity);GO:0055114(oxidation-reduction process);GO:0055114(oxidation-reduction process)	NA	NA	NA	putative nucleoredoxin 1 [Triticum urartu]
TraesCS6B02G041200	47.7568	47.8307	48.1377	7.29011	11.7393	7.87003	5.34306	2.41766	4.25167e-39	2.13682e-37	up	yes	GO:0004252(serine-type endopeptidase activity);GO:0005618(cell wall)	04144(Endocytosis)	K18443	NA	Subtilisin-like protease [Aegilops tauschii]
TraesCS2D02G094200	19.9336	29.4238	33.5816	3.33973	3.52634	1.93393	9.42489	3.23648	5.10779e-39	2.56254e-37	up	yes	GO:0009555(pollen development);GO:0009860(pollen tube growth);GO:0010233(phloem transport);GO:0030410(nicotianamine synthase activity);GO:0030418(nicotianamine biosynthetic process)	NA	NA	NA	nicotianamine synthase [Triticum aestivum]
TraesCS4A02G091300	27.396	29.5569	23.1722	7.68906	6.78501	6.99494	3.73213	1.9	5.25902e-39	2.63608e-37	up	yes	GO:0000166(nucleotide binding);GO:0003676(nucleic acid binding);GO:0003723(RNA binding);GO:0005681(spliceosomal complex);GO:0006397(mRNA processing);GO:0008380(RNA splicing);GO:0009644(response to high light intensity);GO:0016607(nuclear speck);GO:0043484(regulation of RNA splicing);GO:0043484(regulation of RNA splicing)	03040(Spliceosome);03040(Spliceosome)	K12897	NA	Uncharacterized RNA-binding protein C25G10.01 [Triticum urartu]
TraesCS7A02G118800	5.09566	4.8885	5.75843	1.4742	1.34832	1.28393	3.83362	1.93871	5.83761e-39	2.92092e-37	up	yes	GO:0005524(ATP binding);GO:0005774(vacuolar membrane);GO:0005886(plasma membrane);GO:0008559(xenobiotic-transporting ATPase activity);GO:0016021(integral component of membrane);GO:0042626(ATPase activity, coupled to transmembrane movement of substances);GO:0042626(ATPase activity, coupled to transmembrane movement of substances)	02010(ABC transporters);02010(ABC transporters)	K05666	NA	ABC transporter C family member 10 [Aegilops tauschii]
TraesCS3A02G039200	6.81878	7.9216	7.29972	0.360328	0.507496	0.105426	22.6459	4.50118	6.11449e-39	3.05676e-37	up	yes	GO:0004674(protein serine/threonine kinase activity);GO:0005886(plasma membrane);GO:0006468(protein phosphorylation);GO:0006952(defense response);GO:0009506(plasmodesma)	00520(Amino sugar and nucleotide sugar metabolism)	K01183	EC:3.2.1.14	predicted protein [Hordeum vulgare subsp. vulgare]
TraesCS1A02G322900	2.65417	2.78267	2.47219	0.086138	0.037107	0.038193	48.9912	5.61445	6.39003e-39	3.19169e-37	up	yes	NA	NA	NA	NA	hypothetical protein F775_19999 [Aegilops tauschii]
TraesCS3D02G300600	10.202	14.9228	13.9453	2.99983	2.24287	2.38337	5.12323	2.35705	6.44921e-39	3.21612e-37	up	yes	GO:0009416(response to light stimulus);GO:0009733(response to auxin)	04075(Plant hormone signal transduction)	K14487	NA	hypothetical protein F775_07058 [Aegilops tauschii]
TraesCS7A02G086000	7.59508	6.07484	8.07331	0.933707	1.18179	0.733216	7.63266	2.93219	6.45032e-39	3.21612e-37	up	yes	GO:0016020(membrane);GO:0016709(oxidoreductase activity, acting on paired donors, with incorporation or reduction of molecular oxygen, NAD(P)H as one donor, and incorporation of one atom of oxygen);GO:0044550(secondary metabolite biosynthetic process);GO:0098542(defense response to other organism)	00460(Cyanoamino acid metabolism)	K13029	EC:1.14.13.68	cytochrome P450 [Triticum aestivum]
TraesCS4A02G098500	23.5288	27.0817	24.9729	8.10736	6.58149	7.21852	3.45014	1.78665	6.46059e-39	3.21841e-37	up	yes	GO:0003674(molecular_function);GO:0005739(mitochondrion);GO:0042538(hyperosmotic salinity response)	NA	NA	NA	hypothetical protein TRIUR3_29553 [Triticum urartu]
TraesCS2D02G214000	2.12814	4.09345	3.86816	0	0	0	inf	inf	6.65597e-39	3.31282e-37	up	yes	GO:0005737(cytoplasm);GO:0006952(defense response);GO:0007165(signal transduction)	00500(Starch and sucrose metabolism);00460(Cyanoamino acid metabolism);00940(Phenylpropanoid biosynthesis)	K05349	EC:3.2.1.21	unnamed protein product [Triticum aestivum]
TraesCS3D02G461200	11.0725	20.811	21.2472	1.16806	0.94632	0.408431	21.0601	4.39644	6.72382e-39	3.34365e-37	up	yes	GO:0009813(flavonoid biosynthetic process);GO:0043231(intracellular membrane-bounded organelle);GO:0052696(flavonoid glucuronidation);GO:0080043(quercetin 3-O-glucosyltransferase activity);GO:0080044(quercetin 7-O-glucosyltransferase activity)	00402(Benzoxazinoid biosynthesis)	K13227	EC:2.4.1.202	unnamed protein product [Triticum aestivum]
TraesCS1D02G190500	6.39217	5.92476	5.45925	0.103278	0.349122	0.118867	31.1171	4.95964	8.12498e-39	4.03334e-37	up	yes	GO:0004364(glutathione transferase activity);GO:0005737(cytoplasm);GO:0006749(glutathione metabolic process);GO:0009407(toxin catabolic process)	00480(Glutathione metabolism)	K00799	EC:2.5.1.18	putative glutathione S-transferase GSTU6 [Triticum urartu]
TraesCS3A02G512400	12.3824	12.7876	11.0156	2.79815	2.81023	2.10843	4.68919	2.22934	9.19199e-39	4.55502e-37	up	yes	GO:0005829(cytosol);GO:0005886(plasma membrane);GO:0006520(cellular amino acid metabolic process);GO:0006580(ethanolamine metabolic process);GO:0009793(embryo development ending in seed dormancy);GO:0016831(carboxy-lyase activity);GO:0019752(carboxylic acid metabolic process);GO:0030170(pyridoxal phosphate binding)	00340(Histidine metabolism)	K01590	EC:4.1.1.22	Histidine decarboxylase [Aegilops tauschii]
TraesCS5A02G501100	50.0545	57.6946	53.3937	16.611	16.288	14.6973	3.38561	1.75942	9.56895e-39	4.73768e-37	up	yes	GO:0005515(protein binding);GO:0043621(protein self-association)	04626(Plant-pathogen interaction)	K13473	NA	predicted protein [Hordeum vulgare subsp. vulgare]
TraesCS1B02G437500	39.0146	39.572	42.1883	11.9379	12.6519	11.9286	3.30723	1.72562	1.0171e-38	5.03134e-37	up	yes	GO:0005737(cytoplasm);GO:0009505(plant-type cell wall);GO:0016491(oxidoreductase activity)	00902(Monoterpenoid biosynthesis)	K15095	EC:1.1.1.208	Short-chain dehydrogenase/reductase 2 [Aegilops tauschii]
TraesCS3D02G449200	10.8227	12.9881	11.5309	2.46388	2.16527	1.85547	5.45009	2.44628	1.03393e-38	5.11016e-37	up	yes	GO:0016787(hydrolase activity)	00901(Indole alkaloid biosynthesis)	K08233	EC:3.1.1.78	unnamed protein product [Triticum aestivum]
TraesCS2A02G218700	19.2957	18.9159	21.8328	2.75255	4.27322	3.74545	5.57452	2.47885	1.06433e-38	5.25579e-37	up	yes	GO:0004364(glutathione transferase activity);GO:0005737(cytoplasm);GO:0006749(glutathione metabolic process);GO:0009407(toxin catabolic process)	00480(Glutathione metabolism)	K00799	EC:2.5.1.18	hypothetical protein F775_19882 [Aegilops tauschii]
TraesCS5B02G242000	24.5575	32.3856	31.5061	12.2086	9.54692	11.1296	2.68965	1.42742	1.73252e-19	3.39845e-18	up	yes	GO:0005737(cytoplasm);GO:0030001(metal ion transport);GO:0046914(transition metal ion binding);GO:0046916(cellular transition metal ion homeostasis)	00940(Phenylpropanoid biosynthesis)	K00430	EC:1.11.1.7	predicted protein [Hordeum vulgare subsp. vulgare]
TraesCS6B02G416900	18.8583	19.2079	24.5438	2.86614	4.61273	3.58478	5.65907	2.50057	1.34514e-38	6.61939e-37	up	yes	GO:0004497(monooxygenase activity)	00905(Brassinosteroid biosynthesis)	K15639	EC:1.14.-.-	Secologanin synthase [Aegilops tauschii]
TraesCS5D02G545700	3.75333	3.54984	2.39022	0	0	0	inf	inf	1.35252e-38	6.64993e-37	up	yes	GO:0016491(oxidoreductase activity);GO:0055114(oxidation-reduction process)	00960(Tropane, piperidine and pyridine alkaloid biosynthesis)	K08081	EC:1.1.1.206	Tropinone reductase-like protein [Aegilops tauschii]
TraesCS3B02G595500	3.99834	3.97166	4.76154	0.674013	0.539768	0.598787	7.02403	2.8123	1.45535e-38	7.14926e-37	up	yes	GO:0004674(protein serine/threonine kinase activity);GO:0005886(plasma membrane);GO:0007166(cell surface receptor signaling pathway)	04626(Plant-pathogen interaction)	K13430	EC:2.7.11.1	unnamed protein product [Triticum aestivum]
TraesCS3D02G492900	4.4607	4.47993	4.15661	0	0	0	inf	inf	1.48444e-38	7.28583e-37	up	yes	GO:0004588(orotate phosphoribosyltransferase activity);GO:0004590(orotidine-5'-phosphate decarboxylase activity);GO:0005737(cytoplasm);GO:0005829(cytosol);GO:0006207('de novo' pyrimidine nucleobase biosynthetic process);GO:0009116(nucleoside metabolic process);GO:0009220(pyrimidine ribonucleotide biosynthetic process);GO:0016036(cellular response to phosphate starvation);GO:0044205('de novo' UMP …	00240(Pyrimidine metabolism)	K13421	EC:2.4.2.10;EC:4.1.1.23	predicted protein [Hordeum vulgare subsp. vulgare]
TraesCS6A02G324200	0.733605	1.08283	1.25386	0	0.038737	0	79.2599	6.30852	1.09415e-18	2.02813e-17	up	yes	GO:0004601(peroxidase activity);GO:0009505(plant-type cell wall);GO:0009664(plant-type cell wall organization)	00940(Phenylpropanoid biosynthesis)	K00430	EC:1.11.1.7	Peroxidase 56 [Triticum urartu]
TraesCS7D02G507600	44.8775	42.2448	43.9844	13.1845	11.5287	14.5059	3.34294	1.74112	1.62619e-38	7.96777e-37	up	yes	GO:0000325(plant-type vacuole);GO:0004427(inorganic diphosphatase activity);GO:0005739(mitochondrion);GO:0005773(vacuole);GO:0005774(vacuolar membrane);GO:0005794(Golgi apparatus);GO:0005829(cytosol);GO:0005886(plasma membrane);GO:0009414(response to water deprivation);GO:0009507(chloroplast);GO:0009651(response to salt stress);GO:0009678(hydrogen-translocating pyrophosphatase activity);GO:000970…	00190(Oxidative phosphorylation)	K01507	EC:3.6.1.1	vacuolar H+-pyrophosphatase [Triticum aestivum]
TraesCS1B02G113700	11.2514	12.5823	12.8009	2.38889	1.98883	1.58347	6.14551	2.61953	1.68816e-38	8.26426e-37	up	yes	GO:0004364(glutathione transferase activity);GO:0005737(cytoplasm);GO:0006749(glutathione metabolic process)	00480(Glutathione metabolism)	K00799	EC:2.5.1.18	predicted protein [Hordeum vulgare subsp. vulgare]
TraesCS3B02G383400	4.34008	4.15595	3.33526	0.349501	0.266401	0.394123	11.7139	3.55014	2.03997e-38	9.97789e-37	up	yes	GO:0005887(integral component of plasma membrane);GO:0008519(ammonium transmembrane transporter activity);GO:0015695(organic cation transport);GO:0019740(nitrogen utilization);GO:0072488(ammonium transmembrane transport)	NA	NA	NA	unnamed protein product [Triticum aestivum]
TraesCS1D02G009400	8.00468	8.44177	7.05344	0.846763	0.67489	1.06135	9.09789	3.18553	2.14788e-38	1.04966e-36	up	yes	NA	NA	NA	NA	LMW-GS P-11 [Triticum aestivum]
TraesCS4A02G037000	4.56557	3.82446	3.60895	0.367803	0.232651	0.295359	13.3945	3.74357	2.47375e-38	1.20787e-36	up	yes	GO:0004497(monooxygenase activity);GO:0044550(secondary metabolite biosynthetic process)	00906(Carotenoid biosynthesis)	K09838	EC:1.14.13.90	3-hydroxybenzoate 6-hydroxylase 1 [Aegilops tauschii]
TraesCS2D02G589300	42.3295	33.7143	46.3947	5.30933	8.53067	5.39624	6.36499	2.67016	2.51757e-38	1.2282e-36	up	yes	GO:0004364(glutathione transferase activity);GO:0005737(cytoplasm);GO:0006749(glutathione metabolic process);GO:0009407(toxin catabolic process)	00480(Glutathione metabolism)	K00799	EC:2.5.1.18	hypothetical protein F775_27374 [Aegilops tauschii]
TraesCS5A02G016200	22.5185	24.5074	26.9997	2.18691	4.25911	2.25562	8.50709	3.08867	2.65422e-38	1.29375e-36	up	yes	GO:0005886(plasma membrane);GO:0016021(integral component of membrane);GO:0042626(ATPase activity, coupled to transmembrane movement of substances)	02010(ABC transporters)	K05681	NA	PDR-type ABC transporter [Triticum aestivum]
TraesCS3A02G452900	68.16	62.3747	62.7963	14.3003	18.2957	18.5197	3.78223	1.91924	2.68731e-38	1.30876e-36	up	yes	GO:0004364(glutathione transferase activity);GO:0005737(cytoplasm);GO:0006749(glutathione metabolic process)	00480(Glutathione metabolism)	K00799	EC:2.5.1.18	glutathione transferase F5 [Triticum aestivum]
TraesCS5B02G405300	33.2133	48.6233	46.9109	17.744	14.419	11.8493	2.92526	1.54856	3.56488e-18	6.36004e-17	up	yes	GO:0004601(peroxidase activity);GO:0005515(protein binding);GO:0005576(extracellular region);GO:0005737(cytoplasm);GO:0006979(response to oxidative stress);GO:0020037(heme binding);GO:0042744(hydrogen peroxide catabolic process);GO:0046872(metal ion binding);GO:0048511(rhythmic process);GO:0055114(oxidation-reduction process)	00940(Phenylpropanoid biosynthesis)	K00430	EC:1.11.1.7	predicted protein, partial [Hordeum vulgare subsp. vulgare]
TraesCS4A02G419400	119.738	117.502	128.152	18.7935	30.393	21.2758	5.18564	2.37452	3.62738e-38	1.76204e-36	up	yes	GO:0008792(arginine decarboxylase activity);GO:0033388(putrescine biosynthetic process from arginine)	00330(Arginine and proline metabolism)	K01583	EC:4.1.1.19	arginine decarboxylase [Triticum aestivum]
TraesCS2D02G548600	3.37559	4.09675	3.836	0.471699	0.664091	0.629765	6.40497	2.67919	3.8463e-38	1.86678e-36	up	yes	GO:0004674(protein serine/threonine kinase activity);GO:0005886(plasma membrane);GO:0006468(protein phosphorylation);GO:0006952(defense response);GO:0009506(plasmodesma);GO:0009506(plasmodesma)	00500(Starch and sucrose metabolism);00460(Cyanoamino acid metabolism);00940(Phenylpropanoid biosynthesis);00520(Amino sugar and nucleotide sugar metabolism);00520(Amino sugar and nucleotide sugar metabolism)	K01183;K05349	EC:3.2.1.14;EC:3.2.1.21	predicted protein [Hordeum vulgare subsp. vulgare];Receptor-like serine/threonine-protein kinase SD1-8 [Triticum urartu]
TraesCS3A02G113900	15.834	18.4291	20.6173	5.42216	4.66489	4.5405	3.75185	1.9076	4.05723e-38	1.96746e-36	up	yes	GO:0005737(cytoplasm);GO:0006979(response to oxidative stress);GO:0009506(plasmodesma);GO:0016757(transferase activity, transferring glycosyl groups);GO:0034484(raffinose catabolic process);GO:0047274(galactinol-sucrose galactosyltransferase activity);GO:0052692(raffinose alpha-galactosidase activity);GO:0080167(response to karrikin);GO:0080167(response to karrikin)	00052(Galactose metabolism);00052(Galactose metabolism)	K06617	EC:2.4.1.82	seed imbibition protein [Triticum aestivum]
TraesCS6A02G268500	5.33378	5.35911	5.97126	0.891737	0.995817	0.648484	6.57094	2.7161	4.10205e-38	1.98749e-36	up	yes	GO:0000325(plant-type vacuole);GO:0005215(transporter activity);GO:0005773(vacuole);GO:0005774(vacuolar membrane);GO:0005794(Golgi apparatus);GO:0005886(plasma membrane);GO:0009705(plant-type vacuole membrane);GO:0015031(protein transport);GO:0015112(nitrate transmembrane transporter activity);GO:0015197(peptide transporter activity);GO:0015334(high-affinity oligopeptide transporter activity);GO:…	NA	NA	NA	predicted protein [Hordeum vulgare subsp. vulgare]
TraesCS6D02G210100	4.04386	3.57024	3.54889	0.369877	0.503372	0.305764	9.46808	3.24307	4.40733e-38	2.13175e-36	up	yes	GO:0004674(protein serine/threonine kinase activity);GO:0005886(plasma membrane);GO:0007166(cell surface receptor signaling pathway)	04626(Plant-pathogen interaction)	K13436	EC:2.7.11.1	Wall-associated receptor kinase 5 [Aegilops tauschii]
TraesCS3A02G331000	14.6778	16.5125	18.3604	3.76999	3.94341	4.43517	4.07873	2.02812	5.61131e-38	2.70716e-36	up	yes	GO:0005524(ATP binding);GO:0009507(chloroplast);GO:0009570(chloroplast stroma);GO:0016114(terpenoid biosynthetic process);GO:0016310(phosphorylation);GO:0019288(isopentenyl diphosphate biosynthetic process, methylerythritol 4-phosphate pathway);GO:0050515(4-(cytidine 5'-diphospho)-2-C-methyl-D-erythritol kinase activity)	00900(Terpenoid backbone biosynthesis)	K00919	EC:2.7.1.148	unnamed protein product [Triticum aestivum]
TraesCS5A02G179000	63.2157	63.5943	61.2817	17.5825	11.3737	14.6499	4.31342	2.10883	6.09314e-38	2.93711e-36	up	yes	NA	NA	NA	NA	Ocs element-binding factor 1 [Triticum urartu]
TraesCS1A02G088300	6.39881	8.84868	9.62782	0.977116	1.24958	1.29056	7.07235	2.82219	6.36006e-38	3.06317e-36	up	yes	GO:0047634(agmatine N4-coumaroyltransferase activity)	00940(Phenylpropanoid biosynthesis);00945(Stilbenoid, diarylheptanoid and gingerol biosynthesis);00941(Flavonoid biosynthesis)	K13065	EC:2.3.1.133	predicted protein [Hordeum vulgare subsp. vulgare]
TraesCS3B02G238100	2.53938	3.38947	3.99746	0	0.062143	0.2433	32.498	5.02228	4.88097e-15	6.94366e-14	up	yes	GO:0005737(cytoplasm);GO:0030001(metal ion transport);GO:0046914(transition metal ion binding);GO:0046916(cellular transition metal ion homeostasis)	00940(Phenylpropanoid biosynthesis)	K00430	EC:1.11.1.7	farnesylated protein 3 [Hordeum vulgare subsp. vulgare]
TraesCS3D02G148300	5.46266	4.39278	5.21898	0.580281	0.847449	0.572801	7.53521	2.91365	6.84421e-38	3.29074e-36	up	yes	GO:0000249(C-22 sterol desaturase activity);GO:0016126(sterol biosynthetic process)	00100(Steroid biosynthesis)	K09832	EC:1.14.19.41	cytochrome P450 monooxygenase CYP710A8d [Triticum aestivum]
TraesCS1B02G276800	863.167	1014.64	999.712	306.483	240.271	280.442	3.47865	1.79853	7.0828e-38	3.40257e-36	up	yes	NA	NA	NA	NA	hypothetical protein F775_32017 [Aegilops tauschii]
TraesCS5A02G229700	4.14577	5.31199	5.04965	0.996759	0.837511	0.969563	5.17414	2.37132	7.49659e-38	3.5983e-36	up	yes	GO:0005887(integral component of plasma membrane);GO:0015116(sulfate transmembrane transporter activity);GO:0015116(sulfate transmembrane transporter activity)	NA	NA	NA	High affinity sulfate transporter 2 [Aegilops tauschii]
TraesCS5B02G097800	44.361	47.8321	53.3943	15.3229	14.0246	15.2092	3.26747	1.70817	9.93772e-38	4.76598e-36	up	yes	GO:0004842(ubiquitin-protein transferase activity);GO:0005634(nucleus);GO:0005634(nucleus)	00040(Pentose and glucuronate interconversions);00500(Starch and sucrose metabolism);00500(Starch and sucrose metabolism)	K01051	EC:3.1.1.11	predicted protein [Hordeum vulgare subsp. vulgare]
TraesCS7D02G364700	10.8179	9.87288	10.2634	2.14024	2.96864	2.66398	3.98234	1.99362	1.0296e-37	4.93365e-36	up	yes	GO:0005524(ATP binding);GO:0005774(vacuolar membrane);GO:0005886(plasma membrane);GO:0008559(xenobiotic-transporting ATPase activity);GO:0016021(integral component of membrane);GO:0042626(ATPase activity, coupled to transmembrane movement of substances)	02010(ABC transporters)	K05665	NA	predicted protein [Hordeum vulgare subsp. vulgare]
TraesCS2A02G100700	10.8953	16.4173	14.2615	2.42095	2.69952	2.22809	5.65745	2.50015	1.18217e-37	5.65515e-36	up	yes	GO:0003677(DNA binding);GO:0003700(transcription factor activity, sequence-specific DNA binding);GO:0005634(nucleus);GO:0006351(transcription, DNA-templated);GO:0006355(regulation of transcription, DNA-templated);GO:0048830(adventitious root development)	00190(Oxidative phosphorylation)	K01535	EC:3.6.3.6	predicted protein [Hordeum vulgare subsp. vulgare]
TraesCS3B02G445200	28.1667	36.3179	32.9944	3.52486	5.35381	6.57852	6.30639	2.65682	1.20195e-37	5.7449e-36	up	yes	GO:0004190(aspartic-type endopeptidase activity);GO:0006508(proteolysis);GO:0030163(protein catabolic process)	NA	NA	NA	xylanase inhibitor 602OS [Triticum aestivum]
TraesCS6B02G291400	8.82284	10.6174	9.13124	2.01445	1.4125	1.42411	5.88972	2.5582	1.40471e-37	6.70836e-36	up	yes	GO:0005634(nucleus)	NA	NA	NA	predicted protein [Hordeum vulgare subsp. vulgare]
TraesCS3B02G144400	18.2608	12.9427	17.0088	2.04398	3.21132	2.03695	6.61144	2.72496	1.55984e-37	7.44291e-36	up	yes	GO:0009813(flavonoid biosynthetic process);GO:0043231(intracellular membrane-bounded organelle);GO:0052696(flavonoid glucuronidation);GO:0080043(quercetin 3-O-glucosyltransferase activity);GO:0080044(quercetin 7-O-glucosyltransferase activity)	00944(Flavone and flavonol biosynthesis)	K13496	EC:2.4.1.-	UDP-glucoronosyl/UDP-glucosyl transferase protein [Triticum aestivum]
TraesCS2B02G124600	2.87764	5.71801	4.445	0.718787	0.176378	0.190701	12.0094	3.5861	2.28413e-14	3.08499e-13	up	yes	GO:0004601(peroxidase activity);GO:0005515(protein binding);GO:0005576(extracellular region);GO:0005618(cell wall);GO:0005794(Golgi apparatus);GO:0005829(cytosol);GO:0006979(response to oxidative stress);GO:0009809(lignin biosynthetic process);GO:0010089(xylem development);GO:0020037(heme binding);GO:0042744(hydrogen peroxide catabolic process);GO:0046872(metal ion binding);GO:0048046(apoplast);G…	00940(Phenylpropanoid biosynthesis)	K00430	EC:1.11.1.7	Peroxidase 2 [Triticum urartu]
TraesCS5D02G391000	2.06218	1.95676	3.10434	0.066517	0	0	107.09	6.74267	2.02967e-37	9.66029e-36	up	yes	GO:0016020(membrane);GO:0016709(oxidoreductase activity, acting on paired donors, with incorporation or reduction of molecular oxygen, NAD(P)H as one donor, and incorporation of one atom of oxygen);GO:0044550(secondary metabolite biosynthetic process)	00909(Sesquiterpenoid and triterpenoid biosynthesis)	K15472	EC:1.14.13.121	predicted protein [Hordeum vulgare subsp. vulgare]
TraesCS4A02G061900	29.0221	26.039	31.073	5.45924	6.79073	8.05753	4.24149	2.08457	2.03797e-37	9.69164e-36	up	yes	GO:0004497(monooxygenase activity);GO:0016125(sterol metabolic process)	00592(alpha-Linolenic acid metabolism)	K01723	EC:4.2.1.92	predicted protein [Hordeum vulgare subsp. vulgare]
TraesCS1D02G080600	29.2074	32.6102	33.2529	10.6082	16.1931	10.1431	2.57333	1.36364	3.73124e-14	4.96483e-13	up	yes	GO:0004601(peroxidase activity);GO:0009505(plant-type cell wall);GO:0009664(plant-type cell wall organization)	00940(Phenylpropanoid biosynthesis)	K00430	EC:1.11.1.7	Peroxidase 5 [Aegilops tauschii]
TraesCS2D02G053300	1.90596	2.4871	1.91142	0.142035	0.118345	0.061303	19.5984	4.29266	3.00261e-37	1.42432e-35	up	yes	GO:0004674(protein serine/threonine kinase activity);GO:0005886(plasma membrane);GO:0006468(protein phosphorylation)	00260(Glycine, serine and threonine metabolism);00350(Tyrosine metabolism);00360(Phenylalanine metabolism);00410(beta-Alanine metabolism);00950(Isoquinoline alkaloid biosynthesis);00960(Tropane, piperidine and pyridine alkaloid biosynthesis)	K00276	EC:1.4.3.21	G-type lectin S-receptor-like serine/threonine-protein kinase RLK1 [Triticum urartu]
TraesCS1A02G061700	2.0593	2.41813	1.8201	0.110364	0.0571169	0.0239225	32.902	5.0401	3.06286e-37	1.45168e-35	up	yes	GO:0009813(flavonoid biosynthetic process);GO:0043231(intracellular membrane-bounded organelle);GO:0052696(flavonoid glucuronidation);GO:0080043(quercetin 3-O-glucosyltransferase activity);GO:0080044(quercetin 7-O-glucosyltransferase activity);GO:0080044(quercetin 7-O-glucosyltransferase activity)	00908(Zeatin biosynthesis);00908(Zeatin biosynthesis)	NA	NA	predicted protein [Hordeum vulgare subsp. vulgare]
TraesCS5A02G171800	45.6165	39.5029	48.4394	10.6653	12.719	9.50879	4.0604	2.02162	3.1516e-37	1.49249e-35	up	yes	GO:0005737(cytoplasm);GO:0030001(metal ion transport);GO:0046914(transition metal ion binding);GO:0046916(cellular transition metal ion homeostasis)	NA	NA	NA	hypothetical protein TRIUR3_12404 [Triticum urartu]
TraesCS4D02G251000	18.1981	20.5148	18.5042	5.66869	5.84218	5.60483	3.34296	1.74113	3.3013e-37	1.56207e-35	up	yes	GO:0004553(hydrolase activity, hydrolyzing O-glycosyl compounds);GO:0030247(polysaccharide binding);GO:0046658(anchored component of plasma membrane)	00500(Starch and sucrose metabolism)	K19892	EC:3.2.1.39	predicted protein [Hordeum vulgare subsp. vulgare]
TraesCS7D02G037700	2.3003	2.82613	2.63591	0.476178	0.429541	0.419991	5.85523	2.54973	3.93559e-37	1.85909e-35	up	yes	GO:0004674(protein serine/threonine kinase activity);GO:0005515(protein binding);GO:0005524(ATP binding);GO:0005634(nucleus);GO:0005886(plasma membrane);GO:0006468(protein phosphorylation);GO:0009506(plasmodesma);GO:0010183(pollen tube guidance);GO:0016020(membrane);GO:0016021(integral component of membrane);GO:0016301(kinase activity);GO:0090406(pollen tube)	04075(Plant hormone signal transduction)	K13415	EC:2.7.10.1;EC:2.7.11.1	Putative LRR receptor-like serine/threonine-protein kinase [Aegilops tauschii]
TraesCS4B02G206700	121.893	123.832	114.264	28.8182	36.4837	26.4201	3.92478	1.97261	4.09455e-37	1.93096e-35	up	yes	GO:0005524(ATP binding);GO:0005618(cell wall);GO:0005634(nucleus);GO:0005739(mitochondrion);GO:0005774(vacuolar membrane);GO:0005794(Golgi apparatus);GO:0005829(cytosol);GO:0005886(plasma membrane);GO:0006351(transcription, DNA-templated);GO:0006355(regulation of transcription, DNA-templated);GO:0006457(protein folding);GO:0009266(response to temperature stimulus);GO:0009408(response to heat);GO:…	03040(Spliceosome);04141(Protein processing in endoplasmic reticulum);04144(Endocytosis)	K03283	NA	Heat shock cognate 70 kDa protein [Aegilops tauschii]
TraesCS2B02G219900	2.92814	3.01888	2.25699	0.052777	0	0	155.447	7.28028	4.27196e-37	2.01127e-35	up	yes	GO:0004197(cysteine-type endopeptidase activity);GO:0005615(extracellular space);GO:0005764(lysosome);GO:0051603(proteolysis involved in cellular protein catabolic process)	04626(Plant-pathogen interaction)	K01373	EC:3.4.22.41	papain-like cysteine proteinase [Hordeum vulgare subsp. vulgare]
TraesCS2D02G566800	23.765	31.181	28.6212	15.0689	10.0283	11.2902	2.2966	1.1995	9.75574e-14	1.2599e-12	up	yes	GO:0004601(peroxidase activity);GO:0009505(plant-type cell wall);GO:0009664(plant-type cell wall organization)	00940(Phenylpropanoid biosynthesis)	K00430	EC:1.11.1.7	Peroxidase 47 [Aegilops tauschii]
TraesCS5A02G411700	1.62388	2.05834	1.68442	0	0	0	inf	inf	4.41062e-37	2.0731e-35	up	yes	GO:0003677(DNA binding);GO:0003700(transcription factor activity, sequence-specific DNA binding);GO:0005634(nucleus);GO:0005992(trehalose biosynthetic process);GO:0006351(transcription, DNA-templated);GO:0006355(regulation of transcription, DNA-templated);GO:0006561(proline biosynthetic process);GO:0007275(multicellular organism development);GO:0009718(anthocyanin-containing compound biosynthetic…	00561(Glycerolipid metabolism)	K01054	EC:3.1.1.23	NAC domain-containing protein 42 [Aegilops tauschii]
TraesCS2D02G107600	18.3717	24.0661	21.484	11.22	5.98681	8.33662	2.50247	1.32335	3.63944e-12	4.1258e-11	up	yes	GO:0004601(peroxidase activity);GO:0005515(protein binding);GO:0005576(extracellular region);GO:0005618(cell wall);GO:0005794(Golgi apparatus);GO:0005829(cytosol);GO:0006979(response to oxidative stress);GO:0009809(lignin biosynthetic process);GO:0010089(xylem development);GO:0020037(heme binding);GO:0042744(hydrogen peroxide catabolic process);GO:0046872(metal ion binding);GO:0048046(apoplast);G…	00940(Phenylpropanoid biosynthesis)	K00430	EC:1.11.1.7	Peroxidase 2 [Triticum urartu]
TraesCS4D02G003400	31.1793	38.435	38.326	10.609	7.47144	8.85881	4.0068	2.00245	5.27174e-37	2.47374e-35	up	yes	GO:0009507(chloroplast);GO:0016491(oxidoreductase activity);GO:0055114(oxidation-reduction process);GO:0055114(oxidation-reduction process)	00860(Porphyrin and chlorophyll metabolism);00860(Porphyrin and chlorophyll metabolism)	K00218	EC:1.3.1.33	WW domain-containing oxidoreductase [Aegilops tauschii]
TraesCS6D02G260900	5.27069	5.70407	5.75884	0.695029	0.540533	0.320304	10.7552	3.42696	5.49334e-37	2.57559e-35	up	yes	GO:0006636(unsaturated fatty acid biosynthetic process);GO:0016717(oxidoreductase activity, acting on paired donors, with oxidation of a pair of donors resulting in the reduction of molecular oxygen to two molecules of water)	01212(Fatty acid metabolism);01040(Biosynthesis of unsaturated fatty acids)	K10256	EC:1.14.19.6;EC:1.14.19.22	Omega-6 fatty acid desaturase, endoplasmic reticulum isozyme 2 [Aegilops tauschii]
TraesCS4D02G195100	130.445	135.7	125.7	37.0319	29.0519	41.3919	3.64589	1.86627	6.71861e-37	3.14746e-35	up	yes	GO:0004066(asparagine synthase (glutamine-hydrolyzing) activity);GO:0005829(cytosol);GO:0006529(asparagine biosynthetic process);GO:0006541(glutamine metabolic process);GO:0009646(response to absence of light);GO:0042803(protein homodimerization activity)	00250(Alanine, aspartate and glutamate metabolism)	K01953	EC:6.3.5.4	predicted protein [Hordeum vulgare subsp. vulgare]
TraesCS2B02G586400	1.55421	2.9922	3.51187	0.039567	0	0	203.662	7.67003	6.7641e-37	3.16615e-35	up	yes	GO:0006457(protein folding);GO:0009507(chloroplast)	03022(Basal transcription factors)	K03128	NA	predicted protein [Hordeum vulgare subsp. vulgare]
TraesCS4D02G063300	19.9435	31.0172	33.9308	3.55555	2.68222	2.38571	9.84422	3.29928	8.50653e-37	3.97517e-35	up	yes	NA	NA	NA	NA	hypothetical protein F775_32329 [Aegilops tauschii]
TraesCS2A02G168200	3.7433	4.8148	5.77245	0.684339	0.650586	0.466929	7.95322	2.99154	8.60762e-37	4.01909e-35	up	yes	GO:0010037(response to carbon dioxide)	00500(Starch and sucrose metabolism)	K00695	EC:2.4.1.13	Sucrose synthase 2 [Triticum urartu]
TraesCS2B02G445200	12.0517	16.4152	17.1725	2.55186	1.28428	1.22949	9.00962	3.17147	8.61798e-37	4.02061e-35	up	yes	GO:0000287(magnesium ion binding);GO:0009507(chloroplast);GO:0009536(plastid);GO:0009570(chloroplast stroma);GO:0009686(gibberellin biosynthetic process);GO:0009740(gibberellic acid mediated signaling pathway);GO:0009899(ent-kaurene synthase activity)	00904(Diterpenoid biosynthesis)	K04121	EC:4.2.3.19	ent-kaurene synthase like 2 [Triticum aestivum]
TraesCS5B02G004600	12.0814	14.2116	9.06682	1.93994	1.09478	1.01713	8.72683	3.12546	1.07533e-36	5.00855e-35	up	yes	GO:0005783(endoplasmic reticulum);GO:0005886(plasma membrane);GO:0008398(sterol 14-demethylase activity);GO:0016126(sterol biosynthetic process)	00100(Steroid biosynthesis)	K05917	EC:1.14.13.70	Obtusifoliol 14-alpha demethylase [Aegilops tauschii]
TraesCS2B02G294500	33.4605	31.0896	32.8903	8.56877	10.5311	8.35427	3.5492	1.82749	1.10724e-36	5.15295e-35	up	yes	GO:0003755(peptidyl-prolyl cis-trans isomerase activity);GO:0005528(FK506 binding);GO:0005789(endoplasmic reticulum membrane);GO:0061077(chaperone-mediated protein folding)	NA	NA	NA	70 kDa peptidyl-prolyl isomerase [Aegilops tauschii]
TraesCS3B02G335300	7.05029	10.2999	8.55686	1.7756	1.35134	1.10828	6.11704	2.61283	1.16066e-36	5.39714e-35	up	yes	GO:0009416(response to light stimulus);GO:0009733(response to auxin)	04075(Plant hormone signal transduction)	K14487	NA	unnamed protein product [Triticum aestivum]
TraesCS1B02G394500	56.6115	65.8023	53.4603	16.5079	13.9853	16.9101	3.71017	1.89148	1.19416e-36	5.54832e-35	up	yes	GO:0005576(extracellular region);GO:0006869(lipid transport);GO:0008289(lipid binding)	NA	NA	NA	Putative non-specific lipid-transfer protein AKCS9 [Aegilops tauschii]
TraesCS5B02G426400	115.537	93.69	104.577	28.2534	32.7133	30.6403	3.42554	1.77633	1.21097e-36	5.61722e-35	up	yes	GO:0004364(glutathione transferase activity);GO:0005737(cytoplasm);GO:0006749(glutathione metabolic process);GO:0009407(toxin catabolic process)	00480(Glutathione metabolism)	K00799	EC:2.5.1.18	glutathione transferase [Triticum aestivum]
TraesCS1A02G103000	18.1609	19.4646	21.1329	5.20072	5.23741	4.42806	3.95248	1.98276	1.25453e-36	5.8145e-35	up	yes	GO:0004364(glutathione transferase activity);GO:0005737(cytoplasm);GO:0006749(glutathione metabolic process)	00480(Glutathione metabolism)	K00799	EC:2.5.1.18	Glutathione S-transferase 4 [Triticum urartu]
TraesCSU02G201300	5.10477	5.86599	8.75003	0.17803	0	0.200965	52.0345	5.7014	1.4672e-36	6.79463e-35	up	yes	GO:0016020(membrane);GO:0016709(oxidoreductase activity, acting on paired donors, with incorporation or reduction of molecular oxygen, NAD(P)H as one donor, and incorporation of one atom of oxygen);GO:0044550(secondary metabolite biosynthetic process);GO:0098542(defense response to other organism)	00460(Cyanoamino acid metabolism)	K13029	EC:1.14.13.68	cytochrome P450 [Triticum aestivum]
TraesCS2D02G336900	9.84173	12.6072	14.8291	0.218172	0.902131	0.611529	21.5252	4.42795	1.61072e-36	7.45319e-35	up	yes	GO:0004033(aldo-keto reductase (NADP) activity);GO:0005737(cytoplasm);GO:0016491(oxidoreductase activity);GO:0055114(oxidation-reduction process)	00750(Vitamin B6 metabolism)	K05275	EC:1.1.1.65	predicted protein [Hordeum vulgare subsp. vulgare]
TraesCS2D02G030000	16.9805	25.4548	27.2223	3.49974	1.55918	2.06671	9.77566	3.28919	1.71969e-36	7.95092e-35	up	yes	GO:0016020(membrane);GO:0016709(oxidoreductase activity, acting on paired donors, with incorporation or reduction of molecular oxygen, NAD(P)H as one donor, and incorporation of one atom of oxygen);GO:0044550(secondary metabolite biosynthetic process)	00904(Diterpenoid biosynthesis)	K16085	EC:1.14.13.144	Cytochrome P450 99A2 [Aegilops tauschii]
TraesCS1A02G343300	7.84087	7.0835	9.22226	1.30596	1.46532	1.21634	6.05541	2.59822	1.97071e-36	9.10405e-35	up	yes	GO:0009733(response to auxin)	04075(Plant hormone signal transduction)	K14484	NA	Auxin-responsive protein IAA18 [Aegilops tauschii]
TraesCS5A02G516200	9.61764	10.4416	10.5687	5.3125	4.51651	4.47233	2.14161	1.0987	4.36517e-12	4.91014e-11	up	yes	GO:0004601(peroxidase activity);GO:0009505(plant-type cell wall);GO:0009664(plant-type cell wall organization)	00940(Phenylpropanoid biosynthesis)	K00430	EC:1.11.1.7	Peroxidase 5 [Aegilops tauschii]
TraesCS3D02G333100	29.3629	29.6866	34.0514	2.46592	5.49233	3.72221	7.97065	2.9947	2.08071e-36	9.59651e-35	up	yes	GO:0001666(response to hypoxia);GO:0003700(transcription factor activity, sequence-specific DNA binding);GO:0005515(protein binding);GO:0005634(nucleus);GO:0006351(transcription, DNA-templated);GO:0006355(regulation of transcription, DNA-templated);GO:0007275(multicellular organism development);GO:0009507(chloroplast);GO:0044212(transcription regulatory region DNA binding)	00561(Glycerolipid metabolism)	K01054	EC:3.1.1.23	NAC transcription factor 4 [Triticum aestivum]
TraesCS4A02G257400	16.8188	9.80826	12.7687	2.34759	2.62731	2.21333	5.4806	2.45433	2.32835e-36	1.07292e-34	up	yes	GO:0016021(integral component of membrane);GO:0016021(integral component of membrane)	NA	NA	NA	predicted protein [Hordeum vulgare subsp. vulgare]
TraesCS5A02G428200	12.6092	14.8959	15.2711	4.14812	3.75858	4.56487	3.4299	1.77816	2.33007e-36	1.07292e-34	up	yes	GO:0004854(xanthine dehydrogenase activity);GO:0005829(cytosol);GO:0009115(xanthine catabolic process);GO:0016903(oxidoreductase activity, acting on the aldehyde or oxo group of donors);GO:0050660(flavin adenine dinucleotide binding)	00380(Tryptophan metabolism)	K11817	EC:1.2.3.7	predicted protein [Hordeum vulgare subsp. vulgare]
TraesCS3B02G110100	3.05556	3.79659	3.64003	0.233133	0.236334	0.057068	19.9268	4.31664	2.55171e-36	1.17401e-34	up	yes	GO:0000139(Golgi membrane);GO:0000271(polysaccharide biosynthetic process);GO:0005886(plasma membrane);GO:0016021(integral component of membrane);GO:0016740(transferase activity);GO:0016757(transferase activity, transferring glycosyl groups);GO:0016759(cellulose synthase activity);GO:0016760(cellulose synthase (UDP-forming) activity);GO:0030244(cellulose biosynthetic process);GO:0071555(cell wall…	00500(Starch and sucrose metabolism);00520(Amino sugar and nucleotide sugar metabolism)	K00770	EC:2.4.2.24	unnamed protein product [Triticum aestivum]
TraesCSU02G150700	20.3548	26.5365	23.8058	1.62614	2.54182	0.819892	14.1739	3.82516	2.68376e-36	1.23376e-34	up	yes	GO:0005618(cell wall);GO:0033609(oxalate metabolic process);GO:0046564(oxalate decarboxylase activity)	04144(Endocytosis)	K19476	NA	germin-like protein 4 [Triticum monococcum]
TraesCS2B02G519100	5.87826	7.41926	5.59496	0.671538	0.761607	1.02861	7.67441	2.94005	2.7911e-36	1.28103e-34	up	yes	GO:0047634(agmatine N4-coumaroyltransferase activity)	00940(Phenylpropanoid biosynthesis);00945(Stilbenoid, diarylheptanoid and gingerol biosynthesis);00941(Flavonoid biosynthesis)	K13065	EC:2.3.1.133	predicted protein [Hordeum vulgare subsp. vulgare]
TraesCS6B02G275800	4.82955	6.25688	6.05207	0.589851	0.74346	0.605162	8.84124	3.14425	3.00923e-36	1.38003e-34	up	yes	GO:0005576(extracellular region);GO:0005618(cell wall);GO:0009826(unidimensional cell growth);GO:0009828(plant-type cell wall loosening);GO:0009831(plant-type cell wall modification involved in multidimensional cell growth);GO:0016020(membrane);GO:0019953(sexual reproduction)	NA	NA	NA	Expansin-B11 [Triticum urartu]
TraesCS3D02G451200	76.8083	85.4349	91.0535	23.7188	23.0817	16.9719	3.97189	1.98983	3.13784e-36	1.43784e-34	up	yes	NA	NA	NA	NA	hypothetical protein F775_02836 [Aegilops tauschii]
TraesCS2A02G144900	2.13452	1.5777	1.35286	0.200082	0.33292	0.341443	5.79234	2.53415	4.97952e-10	4.5828e-09	up	yes	GO:0004601(peroxidase activity);GO:0009505(plant-type cell wall);GO:0009664(plant-type cell wall organization)	00940(Phenylpropanoid biosynthesis)	K00430	EC:1.11.1.7	Peroxidase 2 [Aegilops tauschii]
TraesCS7B02G216700	4.22183	5.18805	5.5581	0.239935	0.06111	0.092787	38.006	5.24816	4.03574e-36	1.84331e-34	up	yes	GO:0003674(molecular_function);GO:0008150(biological_process);GO:0009507(chloroplast);GO:0016021(integral component of membrane)	NA	NA	NA	predicted protein [Hordeum vulgare subsp. vulgare]
TraesCS6A02G173700	94.9542	100.604	109.292	35.0623	31.5108	31.7734	3.09975	1.63215	4.63182e-36	2.11046e-34	up	yes	GO:0009809(lignin biosynthetic process);GO:0045551(cinnamyl-alcohol dehydrogenase activity)	00940(Phenylpropanoid biosynthesis)	K00083	EC:1.1.1.195	putative cinnamyl alcohol dehydrogenase [Triticum urartu]
TraesCS5D02G413600	15.0465	16.7023	13.9489	3.36865	2.15771	2.7776	5.50313	2.46025	4.71516e-36	2.14671e-34	up	yes	GO:0003674(molecular_function);GO:0005739(mitochondrion);GO:0005773(vacuole);GO:0005886(plasma membrane);GO:0009631(cold acclimation);GO:0009737(response to abscisic acid);GO:0016021(integral component of membrane);GO:0042631(cellular response to water deprivation)	NA	NA	NA	cold acclimation protein WCOR413 [Triticum aestivum]
TraesCS4A02G424900	11.81	12.7036	14.7963	2.74963	3.27927	3.4344	4.15393	2.05448	4.76046e-36	2.16559e-34	up	yes	GO:0004497(monooxygenase activity);GO:0005506(iron ion binding);GO:0005783(endoplasmic reticulum);GO:0016021(integral component of membrane);GO:0016705(oxidoreductase activity, acting on paired donors, with incorporation or reduction of molecular oxygen);GO:0019825(oxygen binding);GO:0020037(heme binding);GO:0055114(oxidation-reduction process)	00073(Cutin, suberine and wax biosynthesis)	K15402	EC:1.14.-.-	PREDICTED: cytochrome P450 704C1-like [Brachypodium distachyon]
TraesCS2A02G322500	3.88318	4.18896	4.36901	0.401495	0.535557	0.325318	9.85539	3.30091	5.04786e-36	2.29449e-34	up	yes	GO:0016020(membrane);GO:0016709(oxidoreductase activity, acting on paired donors, with incorporation or reduction of molecular oxygen, NAD(P)H as one donor, and incorporation of one atom of oxygen);GO:0044550(secondary metabolite biosynthetic process)	00904(Diterpenoid biosynthesis)	K16083	EC:1.14.13.143	putative Cytochrome P450 71D11 [Aegilops tauschii]
TraesCS4D02G014300	22.0461	24.75	27.223	5.667	4.40924	6.43226	4.4837	2.16469	5.08544e-36	2.30802e-34	up	yes	GO:0004462(lactoylglutathione lyase activity);GO:0005739(mitochondrion);GO:0005975(carbohydrate metabolic process);GO:0016829(lyase activity)	NA	NA	NA	hypothetical protein F775_19132 [Aegilops tauschii]
TraesCS2A02G424200	26.3834	32.0385	31.9548	9.09971	6.67509	6.55543	4.04728	2.01695	5.08578e-36	2.30802e-34	up	yes	GO:0005385(zinc ion transmembrane transporter activity);GO:0005886(plasma membrane);GO:0071577(zinc II ion transmembrane transport);GO:0071577(zinc II ion transmembrane transport)	NA	NA	NA	zinc transporter ZIP1 [Triticum turgidum subsp. durum]
TraesCS3A02G487700	25.4185	25.8645	22.0375	7.20927	6.40991	6.16291	3.70641	1.89002	6.8917e-36	3.12257e-34	up	yes	GO:0004364(glutathione transferase activity);GO:0005737(cytoplasm);GO:0006749(glutathione metabolic process);GO:0009407(toxin catabolic process)	00480(Glutathione metabolism)	K00799	EC:2.5.1.18	putative glutathione S-transferase [Triticum urartu]
TraesCS3D02G440100	4.20875	6.02929	5.25274	0.322492	0.484797	0.36929	13.1659	3.71874	7.29454e-36	3.30244e-34	up	yes	GO:0004842(ubiquitin-protein transferase activity);GO:0019005(SCF ubiquitin ligase complex);GO:0031146(SCF-dependent proteasomal ubiquitin-dependent protein catabolic process)	NA	NA	NA	predicted protein [Hordeum vulgare subsp. vulgare]
TraesCS1A02G078600	12.0727	11.957	12.7269	3.77079	6.6875	2.92741	2.74596	1.45731	2.91466e-09	2.47329e-08	up	yes	GO:0004601(peroxidase activity);GO:0009505(plant-type cell wall);GO:0009664(plant-type cell wall organization)	00940(Phenylpropanoid biosynthesis)	K00430	EC:1.11.1.7	Peroxidase 5 [Triticum urartu]
TraesCS1A02G078200	18.9147	20.4537	20.305	9.05747	12.5936	7.41817	2.0528	1.03759	5.17518e-09	4.2767e-08	up	yes	GO:0004601(peroxidase activity);GO:0009505(plant-type cell wall);GO:0009664(plant-type cell wall organization)	00940(Phenylpropanoid biosynthesis)	K00430	EC:1.11.1.7	Peroxidase 5 [Aegilops tauschii]
TraesCS5D02G309700	126.023	140.619	130.344	42.2979	42.3316	35.3094	3.3099	1.72679	8.69474e-36	3.92693e-34	up	yes	GO:0004364(glutathione transferase activity);GO:0005737(cytoplasm);GO:0006749(glutathione metabolic process);GO:0006749(glutathione metabolic process)	00350(Tyrosine metabolism);00350(Tyrosine metabolism)	K01800	EC:5.2.1.2	RecName: Full=Glutathione S-transferase; AltName: Full=GST class-zeta
TraesCS1A02G323000	6.58678	7.24902	7.25702	1.51069	1.48189	1.57895	4.61395	2.206	9.09611e-36	4.10493e-34	up	yes	NA	NA	NA	NA	hypothetical protein TRIUR3_07040 [Triticum urartu]
TraesCS6D02G190400	5.08761	6.12533	7.62582	0.401971	0.19843	0.390352	19.0146	4.24903	9.30136e-36	4.19421e-34	up	yes	GO:0009852(auxin catabolic process);GO:0051213(dioxygenase activity)	00904(Diterpenoid biosynthesis)	K04125	EC:1.14.11.13	PREDICTED: 2-oxoglutarate-dependent dioxygenase DAO-like [Oryza sativa Japonica Group]
[truncated: 10,899 more rows]

## Sheet: Nr1 vs Nn
Table S3 The identification basic information of DEGs at transcriptome levels in Nr1 vs Nn
Gene_id	FPKM.Nr1_1	FPKM.Nr1_2	FPKM.Nr1_3	FPKM.Nn_1	FPKM.Nn_2	FPKM.Nn_3	fc	log2(fc)	pval	qval	regulation	significant	GO	KEGG	KO_ENTRY	EC	Description
[truncated: 9,761 more rows]

## Sheet: Nr2 vs Nn
Table S3 The identification basic information of DEGs at transcriptome levels in Nr2 vs Nn
[truncated: 7,693 more rows]

[truncated: 1 more sheets: Nr3 vs Nn]
