# Supplementary material for: Transcriptome and Proteomics Analysis of Wheat Seedling Roots Reveals That Increasing NH4+/NO3– Ratio Induced Root Lignification and Reduced Nitrogen Utilization
Source: Front Plant Sci. 2022 Jan 13;12:797260. doi: 10.3389/fpls.2021.797260 (PMC8792948; doi:10.3389/fpls.2021.797260)
Supplement: Supplementary file 5 [file Table_4.xlsx]

## Sheet: Na vs Nn
Table S4 The identification basic information of DEPs at proteome levels in Na vs Nn
Protein accession	Protein description	Na/Nn Ratio	Na/Nn P value	Regulated Type	MW [kDa]	Na-1	Na-2	Na-3	Nn-1	Nn-2	Nn-3	Subcellular localization	KEGG KO No.	KEGG Gene	KEGG pathway	Biological Process	Cellular Component	Molecular Function	IPR ID	Domain description
A0A077RF72	FMN_red domain-containing protein	2.699	4.21e-06	Up	22.441	1.376	1.378	1.329	0.467	0.517	0.529	chloroplast						GO:0003824 catalytic activity; GO:0016491 oxidoreductase activity;	IPR005025; IPR029039;	NADPH-dependent FMN reductase-like; Flavoprotein-like domain;
A0A077RFL4	Glycosyltransferase	2.116	0.00239	Up	50.568	1.175		1.224	0.586		0.548	chloroplast				GO:0008152 metabolic process;		GO:0016757 transferase activity, transferring glycosyl groups; GO:0016758 transferase activity, transferring hexosyl groups; GO:0003824 catalytic activity; GO:0016740 transferase activity;
A0A077RRZ5	Uncharacterized protein	1.658	0.0119	Up	54.808	1.289		1.201	0.719		0.783	cytoplasm	K13832	aroDE; 3-dehydroquinate dehydratase / shikimate dehydrogenase [EC:4.2.1.10 1.1.1.25]	osa01230 Biosynthesis of amino acids - Oryza sativa japonica (Japanese rice) (RefSeq); osa01100 Metabolic pathways - Oryza sativa japonica (Japanese rice) (RefSeq); osa01110 Biosynthesis of secondary metabolites - Oryza sativa japonica (Japanese rice) (RefSeq); osa00400 Phenylalanine, tyrosine and tryptophan biosynthesis - Oryza sativa japonica (Japanese rice) (RefSeq);	GO:0008152 metabolic process; GO:1901615 organic hydroxy compound metabolic process; GO:0055114 oxidation-reduction process; GO:0044710 single-organism metabolic process; GO:0019632 shikimate metabolic process; GO:0044281 small molecule metabolic process; GO:0019752 carboxylic acid metabolic process; GO:0044763 single-organism cellular process; GO:0032787 monocarboxylic acid metabolic process; GO…		GO:1901265 nucleoside phosphate binding; GO:0016829 lyase activity; GO:0016836 hydro-lyase activity; GO:0000166 nucleotide binding; GO:0048037 cofactor binding; GO:0016835 carbon-oxygen lyase activity; GO:0016491 oxidoreductase activity; GO:1901363 heterocyclic compound binding; GO:0097159 organic cyclic compound binding; GO:0003855 3-dehydroquinate dehydratase activity; GO:0016614 oxidoreductase…	IPR006151; IPR013785; IPR016040; IPR013708;	Quinate/shikimate 5-dehydrogenase/glutamyl-tRNA reductase; Aldolase-type TIM barrel; NAD(P)-binding domain; Shikimate dehydrogenase substrate binding, N-terminal;
A0A077RS54	Uncharacterized protein	1.625	0.0162	Up	9.7708	1.072	1		0.601	0.674		nucleus
A0A077RSY3	DLH domain-containing protein	1.615	0.000464	Up	26.289	1.176	1.266	1.181	0.686	0.76	0.797	nucleus	K01061	E3.1.1.45; carboxymethylenebutenolidase [EC:3.1.1.45]	osa01100 Metabolic pathways - Oryza sativa japonica (Japanese rice) (RefSeq);			GO:0016787 hydrolase activity; GO:0003824 catalytic activity;	IPR029058; IPR002925;	Alpha/Beta hydrolase fold; Dienelactone hydrolase;
A0A077RU01	Uncharacterized protein	1.909	0.00665	Up	60.284	1.343	1.336	1.037	0.577	0.617	0.753	chloroplast	K12261	HACL1; 2-hydroxyacyl-CoA lyase 1 [EC:4.1.-.-]	osa04146 Peroxisome - Oryza sativa japonica (Japanese rice) (RefSeq);			GO:0000287 magnesium ion binding; GO:0019842 vitamin binding; GO:0043167 ion binding; GO:0048037 cofactor binding; GO:1901681 sulfur compound binding; GO:0030976 thiamine pyrophosphate binding; GO:1901363 heterocyclic compound binding; GO:0097159 organic cyclic compound binding; GO:0003824 catalytic activity; GO:0005488 binding; GO:0043169 cation binding; GO:0046872 metal ion binding; GO:0043168 …	IPR012000; IPR029035; IPR029061; IPR012001; IPR011766;	Thiamine pyrophosphate enzyme, central domain; DHS-like NAD/FAD-binding domain; Thiamin diphosphate-binding fold; Thiamine pyrophosphate enzyme, N-terminal TPP-binding domain; Thiamine pyrophosphate enzyme, C-terminal TPP-binding;
A0A077RV26	Uncharacterized protein	1.609	0.00621	Up	51.373	1.288	1.113	1.203	0.667	0.886	0.687	cytoplasm	K08237			GO:0008152 metabolic process;		GO:0016757 transferase activity, transferring glycosyl groups; GO:0016758 transferase activity, transferring hexosyl groups; GO:0003824 catalytic activity; GO:0016740 transferase activity;
A0A077RVE4	Uncharacterized protein	1.409	0.0288	Up	28.965		1.088	1.003		0.773	0.711	chloroplast	K15414				GO:0005759 mitochondrial matrix; GO:0043229 intracellular organelle; GO:0044429 mitochondrial part; GO:0005737 cytoplasm; GO:0044446 intracellular organelle part; GO:0044424 intracellular part; GO:0005623 cell; GO:0005739 mitochondrion; GO:0044422 organelle part; GO:0031974 membrane-enclosed lumen; GO:0043226 organelle; GO:0043231 intracellular membrane-bounded organelle; GO:0070013 intracellular…
A0A077RVF4	Uncharacterized protein	1.302	0.0177	Up	35.45	1.087	1.152		0.847	0.873		chloroplast
A0A077RZD7	Uncharacterized protein	1.381	0.00647	Up	26.796	0.98	1.106	1.036	0.833	0.734	0.694	cytoplasm						GO:0005515 protein binding; GO:0005488 binding;	IPR010987; IPR004045; IPR012336;	Glutathione S-transferase, C-terminal-like; Glutathione S-transferase, N-terminal; Thioredoxin-like fold;
A0A077S1V6	Germin-like protein	6.959	0.000333	Up	18.175	1.767	1.57	1.861	0.254	0.415	0.078	mitochondria						GO:0046914 transition metal ion binding; GO:0005488 binding; GO:0043167 ion binding; GO:0046872 metal ion binding; GO:0043169 cation binding; GO:0045735 nutrient reservoir activity; GO:0030145 manganese ion binding;	IPR011051; IPR006045; IPR014710;	RmlC-like cupin domain; Cupin 1; RmlC-like jelly roll fold;
A0A077S3Y0	Fe2OG dioxygenase domain-containing protein	1.418	0.000701	Up	41.082	1.212	1.145	1.115	0.86	0.794	0.794	cytoplasm				GO:0044699 single-organism process; GO:0008152 metabolic process; GO:0055114 oxidation-reduction process; GO:0044710 single-organism metabolic process;		GO:0003824 catalytic activity; GO:0016491 oxidoreductase activity;	IPR027443; IPR005123; IPR026992;	Isopenicillin N synthase-like; Oxoglutarate/iron-dependent dioxygenase; Non-haem dioxygenase N-terminal domain;
A0A077S5S5	LEA_2 domain-containing protein	1.507	0.00109	Up	26.361	1.018	1.006		0.662	0.681		chloroplast							IPR004864;	Late embryogenesis abundant protein, LEA-14;
A0A0A0S1W1	12-oxo-phytodienoic acid reductase 2	1.667	0.028	Up	42.784	1.481	1.174	1.075	0.581	0.835	0.822	peroxisome	K05894	OPR; 12-oxophytodienoic acid reductase [EC:1.3.1.42]	osa00592 alpha-Linolenic acid metabolism - Oryza sativa japonica (Japanese rice) (RefSeq); osa01100 Metabolic pathways - Oryza sativa japonica (Japanese rice) (RefSeq); osa01110 Biosynthesis of secondary metabolites - Oryza sativa japonica (Japanese rice) (RefSeq);	GO:0044699 single-organism process; GO:0008152 metabolic process; GO:0055114 oxidation-reduction process; GO:0044710 single-organism metabolic process;		GO:0097159 organic cyclic compound binding; GO:1901363 heterocyclic compound binding; GO:0097367 carbohydrate derivative binding; GO:1901265 nucleoside phosphate binding; GO:0003824 catalytic activity; GO:0032553 ribonucleotide binding; GO:0005488 binding; GO:0043167 ion binding; GO:0043168 anion binding; GO:0000166 nucleotide binding; GO:0010181 FMN binding; GO:0048037 cofactor binding; GO:00164…	IPR001155; IPR013785;	NADH:flavin oxidoreductase/NADH oxidase, N-terminal; Aldolase-type TIM barrel;
A0A0A7ABV0	Pathogenesis-related protein 1-6	1.4	0.0213	Up	17.921	1.101	1.126	1.32	0.907	0.903	0.723	chloroplast					GO:0005576 extracellular region;		IPR034111; IPR014044;	Pathogenesis-related protein 1-like, SCP domain; CAP domain;
A0A0A7ACH1	Pathogenesis-related protein 1-4	1.952	0.0304	Up	17.567	1.106		1.229	0.679		0.517	chloroplast	K13449	PR1; pathogenesis-related protein 1	osa04626 Plant-pathogen interaction - Oryza sativa japonica (Japanese rice) (RefSeq); osa04075 Plant hormone signal transduction - Oryza sativa japonica (Japanese rice) (RefSeq); osa04016 MAPK signaling pathway - plant - Oryza sativa japonica (Japanese rice) (RefSeq);		GO:0005576 extracellular region;		IPR034111; IPR014044;	Pathogenesis-related protein 1-like, SCP domain; CAP domain;
A0A0A7ACM3	Pathogenesis-related protein 1-9 (Fragment)	1.608	0.00518	Up	17.095	1.397	1.119	1.286	0.793	0.839	0.733	extracellular	K13449	PR1; pathogenesis-related protein 1	osa04626 Plant-pathogen interaction - Oryza sativa japonica (Japanese rice) (RefSeq); osa04075 Plant hormone signal transduction - Oryza sativa japonica (Japanese rice) (RefSeq); osa04016 MAPK signaling pathway - plant - Oryza sativa japonica (Japanese rice) (RefSeq);		GO:0005576 extracellular region;		IPR034111; IPR014044;	Pathogenesis-related protein 1-like, SCP domain; CAP domain;
A0A1D5S072	Uncharacterized protein	1.302	0.00405	Up	7.2413	1.087	1.14	1.16	0.797	0.929	0.876	cytoplasm	K00419	QCR9; ubiquinol-cytochrome c reductase subunit 9	osa01100 Metabolic pathways - Oryza sativa japonica (Japanese rice) (RefSeq); osa00190 Oxidative phosphorylation - Oryza sativa japonica (Japanese rice) (RefSeq);	GO:0016310 phosphorylation; GO:0009116 nucleoside metabolic process; GO:0042278 purine nucleoside metabolic process; GO:0006725 cellular aromatic compound metabolic process; GO:0009167 purine ribonucleoside monophosphate metabolic process; GO:0042773 ATP synthesis coupled electron transport; GO:0009259 ribonucleotide metabolic process; GO:0009117 nucleotide metabolic process; GO:0044699 single-or…	GO:0016020 membrane; GO:0098800 inner mitochondrial membrane protein complex; GO:0031090 organelle membrane; GO:0098796 membrane protein complex; GO:0005737 cytoplasm; GO:0031224 intrinsic component of membrane; GO:0032991 macromolecular complex; GO:0098798 mitochondrial protein complex; GO:0044424 intracellular part; GO:0005623 cell; GO:0044455 mitochondrial membrane part; GO:0044422 organelle p…
A0A1D5TTT4	Glyceraldehyde-3-phosphate dehydrogenase	1.391	0.0135	Up	41.154		0.979	0.99		0.676	0.74	chloroplast	K05298	GAPA; glyceraldehyde-3-phosphate dehydrogenase (NADP+) (phosphorylating) [EC:1.2.1.13]	osa01200 Carbon metabolism - Oryza sativa japonica (Japanese rice) (RefSeq); osa01100 Metabolic pathways - Oryza sativa japonica (Japanese rice) (RefSeq); osa00710 Carbon fixation in photosynthetic organisms - Oryza sativa japonica (Japanese rice) (RefSeq);	GO:0006006 glucose metabolic process; GO:0044723 single-organism carbohydrate metabolic process; GO:0008152 metabolic process; GO:0055114 oxidation-reduction process; GO:0044710 single-organism metabolic process; GO:0044281 small molecule metabolic process; GO:0005996 monosaccharide metabolic process; GO:0044699 single-organism process; GO:0044238 primary metabolic process; GO:0005975 carbohydrat…		GO:0016620 oxidoreductase activity, acting on the aldehyde or oxo group of donors, NAD or NADP as acceptor; GO:0097159 organic cyclic compound binding; GO:1901363 heterocyclic compound binding; GO:1901265 nucleoside phosphate binding; GO:0051287 NAD binding; GO:0003824 catalytic activity; GO:0005488 binding; GO:0016903 oxidoreductase activity, acting on the aldehyde or oxo group of donors; GO:005…	IPR020829; IPR016040; IPR020828;	Glyceraldehyde 3-phosphate dehydrogenase, catalytic domain; NAD(P)-binding domain; Glyceraldehyde 3-phosphate dehydrogenase, NAD(P) binding domain;
A0A1D5UGB6	Glutathione peroxidase	1.389	0.00963	Up	18.457	1.117	1.085	1.033	0.682	0.888	0.759	nucleus	K00432	gpx; glutathione peroxidase [EC:1.11.1.9]	osa00590 Arachidonic acid metabolism - Oryza sativa japonica (Japanese rice) (RefSeq); osa01100 Metabolic pathways - Oryza sativa japonica (Japanese rice) (RefSeq); osa00480 Glutathione metabolism - Oryza sativa japonica (Japanese rice) (RefSeq);	GO:0008152 metabolic process; GO:0006950 response to stress; GO:0055114 oxidation-reduction process; GO:0044710 single-organism metabolic process; GO:0006979 response to oxidative stress; GO:0044699 single-organism process; GO:0050896 response to stimulus;		GO:0016209 antioxidant activity; GO:0004601 peroxidase activity; GO:0004602 glutathione peroxidase activity; GO:0003824 catalytic activity; GO:0016491 oxidoreductase activity; GO:0016684 oxidoreductase activity, acting on peroxide as acceptor;	IPR012336;	Thioredoxin-like fold;
A0A1D5UTZ2	Flavodoxin-like domain-containing protein	1.307	0.0098	Up	21.497		1.056	1.102		0.836	0.815	cytoplasm						GO:0016651 oxidoreductase activity, acting on NAD(P)H; GO:1901265 nucleoside phosphate binding; GO:0003955 NAD(P)H dehydrogenase (quinone) activity; GO:0043167 ion binding; GO:0000166 nucleotide binding; GO:0048037 cofactor binding; GO:0016655 oxidoreductase activity, acting on NAD(P)H, quinone or similar compound as acceptor; GO:0016491 oxidoreductase activity; GO:1901363 heterocyclic compound b…	IPR005025; IPR008254; IPR029039;	NADPH-dependent FMN reductase-like; Flavodoxin/nitric oxide synthase; Flavoprotein-like domain;
A0A1D5UWG1	Uncharacterized protein	1.368	0.043	Up	34.672	1.381	1.157	1.206	0.839	0.802	1.096	cytoplasm							IPR016040;	NAD(P)-binding domain;
A0A1D5UYP8	Uncharacterized protein	2.371	0.00957	Up	57.755	1.087	1.069	1.066	0.719	0.315	0.325	plasma membrane				GO:0044699 single-organism process; GO:0008152 metabolic process; GO:0055114 oxidation-reduction process; GO:0044710 single-organism metabolic process;		GO:0097159 organic cyclic compound binding; GO:1901363 heterocyclic compound binding; GO:0020037 heme binding; GO:0005506 iron ion binding; GO:0046914 transition metal ion binding; GO:0003824 catalytic activity; GO:0005488 binding; GO:0043167 ion binding; GO:0043169 cation binding; GO:0046872 metal ion binding; GO:0016705 oxidoreductase activity, acting on paired donors, with incorporation or red…
A0A1D5YVC6	Fructose-bisphosphate aldolase	1.377	0.0143	Up	25.928	1.094	1.064	1.143	0.831	0.899	0.667	chloroplast				GO:0006757 ATP generation from ADP; GO:0009116 nucleoside metabolic process; GO:0042278 purine nucleoside metabolic process; GO:0006165 nucleoside diphosphate phosphorylation; GO:0046031 ADP metabolic process; GO:0019362 pyridine nucleotide metabolic process; GO:0006096 glycolytic process; GO:0009167 purine ribonucleoside monophosphate metabolic process; GO:0009117 nucleotide metabolic process; G…		GO:0016829 lyase activity; GO:0004332 fructose-bisphosphate aldolase activity; GO:0016832 aldehyde-lyase activity; GO:0003824 catalytic activity; GO:0016830 carbon-carbon lyase activity;	IPR013785;	Aldolase-type TIM barrel;
A0A1D6CA07	Cytosolic Fe-S cluster assembly factor NBP35	1.315	0.0124	Up	37.138	1.245	1.028	1.142	0.856	0.863	0.878	cytoskeleton				GO:0006790 sulfur compound metabolic process; GO:0044085 cellular component biogenesis; GO:0051188 cofactor biosynthetic process; GO:0016043 cellular component organization; GO:0008152 metabolic process; GO:0031163 metallo-sulfur cluster assembly; GO:0022607 cellular component assembly; GO:0016226 iron-sulfur cluster assembly; GO:0009058 biosynthetic process; GO:0009987 cellular process; GO:00442…		GO:0005524 ATP binding; GO:1901265 nucleoside phosphate binding; GO:0001882 nucleoside binding; GO:0043167 ion binding; GO:0000166 nucleotide binding; GO:0051539 4 iron, 4 sulfur cluster binding; GO:0097159 organic cyclic compound binding; GO:1901363 heterocyclic compound binding; GO:0032549 ribonucleoside binding; GO:0097367 carbohydrate derivative binding; GO:0032553 ribonucleotide binding; GO:…	IPR027417;	P-loop containing nucleoside triphosphate hydrolase;
A0A1D6CTY7	Uncharacterized protein	1.345	0.000128	Up	15.727	1.165	1.158	1.16	0.83	0.859	0.9	mitochondria
A0A1D6CV91	Epimerase domain-containing protein	1.924	0.00134	Up	42.344	1.326	1.103	1.137	0.588	0.649	0.616	chloroplast						GO:0048037 cofactor binding; GO:0003824 catalytic activity; GO:0005488 binding; GO:0050662 coenzyme binding;	IPR001509; IPR016040;	NAD-dependent epimerase/dehydratase; NAD(P)-binding domain;
A0A2X0S8N9	Peptidase A1 domain-containing protein	1.567	0.0032	Up	52.106	1.144	1.241	1.375	0.825	0.749	0.826	extracellular							IPR032799; IPR033121; IPR021109; IPR032861;	Xylanase inhibitor, C-terminal; Peptidase family A1 domain; Aspartic peptidase domain; Xylanase inhibitor, N-terminal;
A0A2X0S8Y0	Phenylalanine ammonia-lyase	1.881	0.00217	Up	70.665		1.254	1.235		0.636	0.687	chloroplast				GO:1902222 erythrose 4-phosphate/phosphoenolpyruvate family amino acid catabolic process; GO:1901606 alpha-amino acid catabolic process; GO:0006725 cellular aromatic compound metabolic process; GO:0044699 single-organism process; GO:0044237 cellular metabolic process; GO:0071704 organic substance metabolic process; GO:0006559 L-phenylalanine catabolic process; GO:0008152 metabolic process; GO:000…	GO:0044424 intracellular part; GO:0005623 cell; GO:0044464 cell part; GO:0005622 intracellular; GO:0005737 cytoplasm;	GO:0016829 lyase activity; GO:0016840 carbon-nitrogen lyase activity; GO:0016841 ammonia-lyase activity; GO:0003824 catalytic activity;	IPR024083; IPR008948; IPR023144;	Fumarase/histidase, N-terminal; L-Aspartase-like; Phenylalanine ammonia-lyase, shielding domain;
A0A2X0SBF8	Uncharacterized protein	3.216	0.000424	Up	48.226	1.077	0.998	1.028	0.208	0.422	0.335	chloroplast				GO:0044699 single-organism process; GO:0008152 metabolic process; GO:0055114 oxidation-reduction process; GO:0044710 single-organism metabolic process;		GO:0097159 organic cyclic compound binding; GO:1901363 heterocyclic compound binding; GO:0020037 heme binding; GO:0005506 iron ion binding; GO:0046914 transition metal ion binding; GO:0003824 catalytic activity; GO:0005488 binding; GO:0043167 ion binding; GO:0043169 cation binding; GO:0046872 metal ion binding; GO:0016705 oxidoreductase activity, acting on paired donors, with incorporation or red…
A0A2X0SBR9	V-type proton ATPase subunit a	1.714	0.00915	Up	92.509	0.994	1.025	0.985	0.751	0.547	0.455	chloroplast	K02154	ATPeV0A; V-type H+-transporting ATPase subunit a	osa01100 Metabolic pathways - Oryza sativa japonica (Japanese rice) (RefSeq); osa04145 Phagosome - Oryza sativa japonica (Japanese rice) (RefSeq); osa00190 Oxidative phosphorylation - Oryza sativa japonica (Japanese rice) (RefSeq);	GO:0098655 cation transmembrane transport; GO:0034220 ion transmembrane transport; GO:0098660 inorganic ion transmembrane transport; GO:0090662 ATP hydrolysis coupled transmembrane transport; GO:0015988 energy coupled proton transmembrane transport, against electrochemical gradient; GO:0044699 single-organism process; GO:0006818 hydrogen transport; GO:0015992 proton transport; GO:0051234 establis…	GO:0043229 intracellular organelle; GO:0033179 proton-transporting V-type ATPase, V0 domain; GO:0016020 membrane; GO:0000220 vacuolar proton-transporting V-type ATPase, V0 domain; GO:0098588 bounding membrane of organelle; GO:0031090 organelle membrane; GO:0098796 membrane protein complex; GO:0005737 cytoplasm; GO:0044446 intracellular organelle part; GO:0032991 macromolecular complex; GO:0044424…	GO:0015075 ion transmembrane transporter activity; GO:0022892 substrate-specific transporter activity; GO:0015077 monovalent inorganic cation transmembrane transporter activity; GO:0022890 inorganic cation transmembrane transporter activity; GO:0015078 hydrogen ion transmembrane transporter activity; GO:0008324 cation transmembrane transporter activity; GO:0022891 substrate-specific transmembrane…
A0A2X0SCD0	Uncharacterized protein	1.44	0.00239	Up	11.582	1.199	1.226	1.145	0.739	0.839	0.902	extracellular
A0A2X0SCN0	Uncharacterized protein	1.651	0.0141	Up	47.85	1.328	1.157	1.178	0.546	0.779	0.894	chloroplast						GO:0016746 transferase activity, transferring acyl groups; GO:0016747 transferase activity, transferring acyl groups other than amino-acyl groups; GO:0003824 catalytic activity; GO:0016740 transferase activity;	IPR023213;	Chloramphenicol acetyltransferase-like domain;
A0A2X0SIA2	Uncharacterized protein	1.481	0.0212	Up	56.571		0.977	0.92		0.676	0.605	chloroplast				GO:0044699 single-organism process; GO:0008152 metabolic process; GO:0055114 oxidation-reduction process; GO:0044710 single-organism metabolic process;		GO:0097159 organic cyclic compound binding; GO:1901363 heterocyclic compound binding; GO:0020037 heme binding; GO:0005506 iron ion binding; GO:0046914 transition metal ion binding; GO:0003824 catalytic activity; GO:0005488 binding; GO:0043167 ion binding; GO:0043169 cation binding; GO:0046872 metal ion binding; GO:0016705 oxidoreductase activity, acting on paired donors, with incorporation or red…
A0A2X0SQA0	Germin-like protein	1.471	0.0125	Up	23.343	1.006	0.929	0.965	0.671	0.533	0.768	extracellular						GO:0046914 transition metal ion binding; GO:0005488 binding; GO:0043167 ion binding; GO:0046872 metal ion binding; GO:0043169 cation binding; GO:0045735 nutrient reservoir activity; GO:0030145 manganese ion binding;	IPR011051; IPR006045; IPR014710;	RmlC-like cupin domain; Cupin 1; RmlC-like jelly roll fold;
A0A2X0ST65	Bet_v_1 domain-containing protein	1.651	0.00131	Up	18.159	1.094	1.185	1.279	0.754	0.674	0.727	cytoplasm				GO:0006952 defense response; GO:0050896 response to stimulus; GO:0006950 response to stress; GO:0009607 response to biotic stimulus;			IPR023393; IPR000916;	START-like domain; Bet v I/Major latex protein;
A0A2X0SW52	Uncharacterized protein	1.684	0.00149	Up	11.499	1.172	1.164	1.245	0.772	0.759	0.595	extracellular
A0A2X0TRN0	Phenylalanine ammonia-lyase	2.557	0.0176	Up	76.248	1.235	1.342		0.413	0.595		chloroplast	K10775	PAL; phenylalanine ammonia-lyase [EC:4.3.1.24]	osa01100 Metabolic pathways - Oryza sativa japonica (Japanese rice) (RefSeq); osa00940 Phenylpropanoid biosynthesis - Oryza sativa japonica (Japanese rice) (RefSeq); osa00360 Phenylalanine metabolism - Oryza sativa japonica (Japanese rice) (RefSeq); osa01110 Biosynthesis of secondary metabolites - Oryza sativa japonica (Japanese rice) (RefSeq);	GO:1902222 erythrose 4-phosphate/phosphoenolpyruvate family amino acid catabolic process; GO:1901606 alpha-amino acid catabolic process; GO:0006725 cellular aromatic compound metabolic process; GO:0044699 single-organism process; GO:0044237 cellular metabolic process; GO:0071704 organic substance metabolic process; GO:0006559 L-phenylalanine catabolic process; GO:0008152 metabolic process; GO:000…	GO:0044424 intracellular part; GO:0005623 cell; GO:0044464 cell part; GO:0005622 intracellular; GO:0005737 cytoplasm;	GO:0016829 lyase activity; GO:0016840 carbon-nitrogen lyase activity; GO:0016841 ammonia-lyase activity; GO:0003824 catalytic activity;	IPR024083; IPR008948; IPR023144;	Fumarase/histidase, N-terminal; L-Aspartase-like; Phenylalanine ammonia-lyase, shielding domain;
A0A2X0TRY7	UDPGT domain-containing protein	1.33	0.0159	Up	36.994	1.131	0.949	1.136	0.77	0.853	0.795	chloroplast				GO:0008152 metabolic process;		GO:0016757 transferase activity, transferring glycosyl groups; GO:0016758 transferase activity, transferring hexosyl groups; GO:0003824 catalytic activity; GO:0016740 transferase activity;
A0A2X0U0S0	Bet_v_1 domain-containing protein	2.392	0.000264	Up	17.019	1.346	1.287	1.495	0.575	0.615	0.536	cytoplasm				GO:0006952 defense response; GO:0050896 response to stimulus; GO:0006950 response to stress; GO:0009607 response to biotic stimulus;			IPR023393; IPR000916;	START-like domain; Bet v I/Major latex protein;
A0A341PR22	Methyltransf_11 domain-containing protein	1.826	0.0122	Up	54.769	1.562		1.549	0.93		0.774	cytoplasm				GO:0046470 phosphatidylcholine metabolic process; GO:0046486 glycerolipid metabolic process; GO:0008654 phospholipid biosynthetic process; GO:0097164 ammonium ion metabolic process; GO:0044699 single-organism process; GO:0044255 cellular lipid metabolic process; GO:0009058 biosynthetic process; GO:1901566 organonitrogen compound biosynthetic process; GO:0044237 cellular metabolic process; GO:0006…		GO:0008757 S-adenosylmethionine-dependent methyltransferase activity; GO:0008168 methyltransferase activity; GO:0003824 catalytic activity; GO:0000234 phosphoethanolamine N-methyltransferase activity; GO:0016741 transferase activity, transferring one-carbon groups; GO:0008170 N-methyltransferase activity; GO:0016740 transferase activity;	IPR029063; IPR013216;	S-adenosyl-L-methionine-dependent methyltransferase; Methyltransferase type 11;
A0A341W6Y5	Uncharacterized protein	1.857	0.000896	Up	43.274	1.065	1.1	1.051	0.519	0.528	0.685	cytoplasm	K00660	CHS; chalcone synthase [EC:2.3.1.74]	osa00941 Flavonoid biosynthesis - Oryza sativa japonica (Japanese rice) (RefSeq); osa01100 Metabolic pathways - Oryza sativa japonica (Japanese rice) (RefSeq); osa04712 Circadian rhythm - plant - Oryza sativa japonica (Japanese rice) (RefSeq); osa01110 Biosynthesis of secondary metabolites - Oryza sativa japonica (Japanese rice) (RefSeq);	GO:0009058 biosynthetic process; GO:0008152 metabolic process;		GO:0016746 transferase activity, transferring acyl groups; GO:0016747 transferase activity, transferring acyl groups other than amino-acyl groups; GO:0003824 catalytic activity; GO:0016740 transferase activity;	IPR016039; IPR001099; IPR012328;	Thiolase-like; Chalcone/stilbene synthase, N-terminal; Chalcone/stilbene synthase, C-terminal;
A0A341Z185	HMA domain-containing protein	1.309	0.0178	Up	8.1773	1.047	1.023	1.045	0.786	0.905	0.688	chloroplast	K07213			GO:0006810 transport; GO:0051179 localization; GO:0006812 cation transport; GO:0030001 metal ion transport; GO:0006811 ion transport; GO:0051234 establishment of localization;		GO:0046872 metal ion binding; GO:0043169 cation binding; GO:0005488 binding; GO:0043167 ion binding;	IPR006121;	Heavy metal-associated domain, HMA;
A0A3B5XTF2	Uncharacterized protein	1.527	0.00345	Up	24.096	0.966	0.963	0.906	0.523	0.651	0.683	chloroplast	K00799	GST; glutathione S-transferase [EC:2.5.1.18]	osa01100 Metabolic pathways - Oryza sativa japonica (Japanese rice) (RefSeq); osa00480 Glutathione metabolism - Oryza sativa japonica (Japanese rice) (RefSeq);			GO:0005515 protein binding; GO:0005488 binding;	IPR004046; IPR010987; IPR012336; IPR004045; IPR034347;	Glutathione S-transferase, C-terminal; Glutathione S-transferase, C-terminal-like; Thioredoxin-like fold; Glutathione S-transferase, N-terminal; Glutathione S-transferases Phi, C-terminal;
A0A3B5XTV6	Uncharacterized protein	2.019	0.0115	Up	28.602	1.245		1.176	0.543		0.656	chloroplast							IPR002902;	Gnk2-homologous domain;
A0A3B5XU54	ENTH domain-containing protein	1.415	0.0257	Up	65.782	0.992	1.082	0.966	0.774	0.561	0.813	chloroplast				GO:0044085 cellular component biogenesis; GO:0016043 cellular component organization; GO:0034622 cellular macromolecular complex assembly; GO:0071822 protein complex subunit organization; GO:0022607 cellular component assembly; GO:0065003 macromolecular complex assembly; GO:0048268 clathrin coat assembly; GO:0070271 protein complex biogenesis; GO:0009987 cellular process; GO:0006461 protein compl…	GO:0043226 organelle; GO:0097708 intracellular vesicle; GO:0043229 intracellular organelle; GO:0030136 clathrin-coated vesicle; GO:0031410 cytoplasmic vesicle; GO:0044464 cell part; GO:0005622 intracellular; GO:0005737 cytoplasm; GO:0031982 vesicle; GO:0044424 intracellular part; GO:0005623 cell; GO:0043227 membrane-bounded organelle; GO:0030135 coated vesicle; GO:0044444 cytoplasmic part;	GO:0030276 clathrin binding; GO:0005545 1-phosphatidylinositol binding; GO:0005488 binding; GO:0005543 phospholipid binding; GO:0035091 phosphatidylinositol binding; GO:0043167 ion binding; GO:0008289 lipid binding; GO:0005515 protein binding; GO:0043168 anion binding;	IPR013809; IPR011417; IPR008942; IPR014712;	ENTH domain; AP180 N-terminal homology (ANTH) domain; ENTH/VHS; Phosphoinositide-binding clathrin adaptor, domain 2;
A0A3B5XU98	Glucose-6-phosphate isomerase	1.577	0.0445	Up	62.307	1.366	1.206		0.88	0.751		cytoplasm	K01810	GPI; glucose-6-phosphate isomerase [EC:5.3.1.9]	osa01200 Carbon metabolism - Oryza sativa japonica (Japanese rice) (RefSeq); osa01100 Metabolic pathways - Oryza sativa japonica (Japanese rice) (RefSeq); osa00010 Glycolysis / Gluconeogenesis - Oryza sativa japonica (Japanese rice) (RefSeq); osa00030 Pentose phosphate pathway - Oryza sativa japonica (Japanese rice) (RefSeq); osa00500 Starch and sucrose metabolism - Oryza sativa japonica (Japanes…	GO:0006757 ATP generation from ADP; GO:0009116 nucleoside metabolic process; GO:0042278 purine nucleoside metabolic process; GO:0006165 nucleoside diphosphate phosphorylation; GO:0046031 ADP metabolic process; GO:0019362 pyridine nucleotide metabolic process; GO:0006096 glycolytic process; GO:0009167 purine ribonucleoside monophosphate metabolic process; GO:0019319 hexose biosynthetic process; GO…		GO:0004347 glucose-6-phosphate isomerase activity; GO:0016853 isomerase activity; GO:0016860 intramolecular oxidoreductase activity; GO:0003824 catalytic activity; GO:0016861 intramolecular oxidoreductase activity, interconverting aldoses and ketoses;	IPR023096;	Phosphoglucose isomerase, C-terminal;
A0A3B5XUK9	CS domain-containing protein	1.636	0.0301	Up	19.64		1.059	1.198		0.725	0.655	chloroplast							IPR007052; IPR008978;	CS domain; HSP20-like chaperone;
A0A3B5XV05	Uncharacterized protein	1.365	0.0051	Up	48.194	1.023	1.049		0.744	0.774		chloroplast				GO:0009064 glutamine family amino acid metabolic process; GO:0044281 small molecule metabolic process; GO:0044763 single-organism cellular process; GO:0006525 arginine metabolic process; GO:0006807 nitrogen compound metabolic process; GO:0044699 single-organism process; GO:0044238 primary metabolic process; GO:1901605 alpha-amino acid metabolic process; GO:0044237 cellular metabolic process; GO:0…		GO:0097159 organic cyclic compound binding; GO:1901363 heterocyclic compound binding; GO:0016769 transferase activity, transferring nitrogenous groups; GO:0003824 catalytic activity; GO:0005488 binding; GO:0043167 ion binding; GO:0043168 anion binding; GO:0008483 transaminase activity; GO:0016740 transferase activity; GO:0048037 cofactor binding; GO:0030170 pyridoxal phosphate binding;	IPR015424; IPR015421; IPR015422;	Pyridoxal phosphate-dependent transferase; Pyridoxal phosphate-dependent transferase, major region, subdomain 1; Pyridoxal phosphate-dependent transferase, major region, subdomain 2;
A0A3B5XVG4	Peroxidase	1.534	0.00451	Up	37.179	1.167	1.198		0.748	0.794		extracellular	K00430	E1.11.1.7; peroxidase [EC:1.11.1.7]	osa01100 Metabolic pathways - Oryza sativa japonica (Japanese rice) (RefSeq); osa00940 Phenylpropanoid biosynthesis - Oryza sativa japonica (Japanese rice) (RefSeq); osa01110 Biosynthesis of secondary metabolites - Oryza sativa japonica (Japanese rice) (RefSeq);	GO:0008152 metabolic process; GO:0042743 hydrogen peroxide metabolic process; GO:0006950 response to stress; GO:0072593 reactive oxygen species metabolic process; GO:0055114 oxidation-reduction process; GO:0044710 single-organism metabolic process; GO:0006979 response to oxidative stress; GO:0044699 single-organism process; GO:0044248 cellular catabolic process; GO:0050896 response to stimulus; G…		GO:0097159 organic cyclic compound binding; GO:1901363 heterocyclic compound binding; GO:0020037 heme binding; GO:0003824 catalytic activity; GO:0005488 binding; GO:0016209 antioxidant activity; GO:0004601 peroxidase activity; GO:0046906 tetrapyrrole binding; GO:0016491 oxidoreductase activity; GO:0016684 oxidoreductase activity, acting on peroxide as acceptor;	IPR033905; IPR002016;	Secretory peroxidase; Haem peroxidase, plant/fungal/bacterial;
A0A3B5XX22	Malic enzyme	1.333	0.0148	Up	63.124	1.184	1.111	1.065	0.748	0.824	0.949	cytoplasm	K00029	E1.1.1.40; malate dehydrogenase (oxaloacetate-decarboxylating)(NADP+) [EC:1.1.1.40]	osa01200 Carbon metabolism - Oryza sativa japonica (Japanese rice) (RefSeq); osa01100 Metabolic pathways - Oryza sativa japonica (Japanese rice) (RefSeq); osa00620 Pyruvate metabolism - Oryza sativa japonica (Japanese rice) (RefSeq); osa00710 Carbon fixation in photosynthetic organisms - Oryza sativa japonica (Japanese rice) (RefSeq);	GO:0043648 dicarboxylic acid metabolic process; GO:0008152 metabolic process; GO:0055114 oxidation-reduction process; GO:0044710 single-organism metabolic process; GO:0006108 malate metabolic process; GO:0044281 small molecule metabolic process; GO:0019752 carboxylic acid metabolic process; GO:0044763 single-organism cellular process; GO:0044699 single-organism process; GO:0006082 organic acid me…		GO:0004471 malate dehydrogenase (decarboxylating) (NAD+) activity; GO:1901265 nucleoside phosphate binding; GO:0000166 nucleotide binding; GO:0048037 cofactor binding; GO:0016491 oxidoreductase activity; GO:0016614 oxidoreductase activity, acting on CH-OH group of donors; GO:1901363 heterocyclic compound binding; GO:0097159 organic cyclic compound binding; GO:0016616 oxidoreductase activity, acti…	IPR012302; IPR012301; IPR016040;	Malic enzyme, NAD-binding; Malic enzyme, N-terminal domain; NAD(P)-binding domain;
A0A3B5XXU8	Uncharacterized protein	2.013	0.00624	Up	33.188	1.264		1.27	0.68		0.579	nucleus
A0A3B5XYT5	UBIQUITIN_CONJUGAT_2 domain-containing protein	1.731	0.000695	Up	16.673	1.174	1.279	1.235	0.7	0.794	0.637	cytoplasm							IPR016135; IPR000608;	Ubiquitin-conjugating enzyme/RWD-like; Ubiquitin-conjugating enzyme E2;
A0A3B5XZ69	Uncharacterized protein	2.26	1.56e-05	Up	25.777	1.204	1.116	1.16	0.517	0.502	0.521	cytoplasm	K00799	GST; glutathione S-transferase [EC:2.5.1.18]	osa01100 Metabolic pathways - Oryza sativa japonica (Japanese rice) (RefSeq); osa00480 Glutathione metabolism - Oryza sativa japonica (Japanese rice) (RefSeq);			GO:0005515 protein binding; GO:0005488 binding;	IPR010987; IPR004045; IPR012336;	Glutathione S-transferase, C-terminal-like; Glutathione S-transferase, N-terminal; Thioredoxin-like fold;
A0A3B5XZ71	Uncharacterized protein	4.54	0.000163	Up	25.488	1.266	1.236	1.266	0.409	0.253	0.168	chloroplast						GO:0005515 protein binding; GO:0005488 binding;	IPR004046; IPR010987; IPR004045; IPR012336;	Glutathione S-transferase, C-terminal; Glutathione S-transferase, C-terminal-like; Glutathione S-transferase, N-terminal; Thioredoxin-like fold;
A0A3B5XZI9	Alpha-galactosidase	1.618	4.93e-05	Up	45.411	1.127	1.114	1.095	0.713	0.646	0.703	extracellular	K07407	E3.2.1.22B; alpha-galactosidase [EC:3.2.1.22]	osa00603 Glycosphingolipid biosynthesis - globo and isoglobo series - Oryza sativa japonica (Japanese rice) (RefSeq); osa00561 Glycerolipid metabolism - Oryza sativa japonica (Japanese rice) (RefSeq); osa01100 Metabolic pathways - Oryza sativa japonica (Japanese rice) (RefSeq); osa00600 Sphingolipid metabolism - Oryza sativa japonica (Japanese rice) (RefSeq); osa00052 Galactose metabolism - Oryza…	GO:0008152 metabolic process; GO:0005975 carbohydrate metabolic process; GO:0044238 primary metabolic process; GO:0071704 organic substance metabolic process;		GO:0004553 hydrolase activity, hydrolyzing O-glycosyl compounds; GO:0016787 hydrolase activity; GO:0003824 catalytic activity; GO:0016798 hydrolase activity, acting on glycosyl bonds;	IPR013785; IPR013780; IPR017853;	Aldolase-type TIM barrel; Glycosyl hydrolase, all-beta; Glycoside hydrolase superfamily;
A0A3B5Y084	Uncharacterized protein	1.308	0.00729	Up	34.449	1.184	1.184	1.122	0.977	0.803	0.889	cytoplasm							IPR023401; IPR016040;	Ornithine cyclodeaminase, N-terminal; NAD(P)-binding domain;
A0A3B5Y1E9	NMO domain-containing protein	2.022	0.000227	Up	36.144	1.275	1.307	1.223	0.624	0.552	0.706	cytoplasm				GO:0044699 single-organism process; GO:0008152 metabolic process; GO:0055114 oxidation-reduction process; GO:0044710 single-organism metabolic process;		GO:0016701 oxidoreductase activity, acting on single donors with incorporation of molecular oxygen; GO:0016703 oxidoreductase activity, acting on single donors with incorporation of molecular oxygen, incorporation of one atom of oxygen (internal monooxygenases or internal mixed function oxidases); GO:0004497 monooxygenase activity; GO:0003824 catalytic activity; GO:0018580 nitronate monooxygenase…	IPR013785; IPR004136;	Aldolase-type TIM barrel; Nitronate monooxygenase;
A0A3B5Y1V2	Peptidase A1 domain-containing protein	1.688	0.0163	Up	44.723	1.348	0.982	1.279	0.788	0.732	0.618	chloroplast							IPR032799; IPR033121; IPR021109; IPR032861; IPR033868;	Xylanase inhibitor, C-terminal; Peptidase family A1 domain; Aspartic peptidase domain; Xylanase inhibitor, N-terminal; Xylanase inhibitor I-like;
A0A3B5Y280	BOWMAN_BIRK domain-containing protein	2.325	2.27e-05	Up	9.8466	0.942	0.947	0.948	0.368	0.402	0.45	extracellular					GO:0005576 extracellular region;	GO:0004867 serine-type endopeptidase inhibitor activity; GO:0030234 enzyme regulator activity; GO:0030414 peptidase inhibitor activity; GO:0061134 peptidase regulator activity; GO:0061135 endopeptidase regulator activity; GO:0098772 molecular function regulator; GO:0004857 enzyme inhibitor activity; GO:0004866 endopeptidase inhibitor activity;	IPR000877;	Proteinase inhibitor I12, Bowman-Birk;
A0A3B5Y2U3	Aldo_ket_red domain-containing protein	2.544	0.000124	Up	33.477	1.393	1.468	1.471	0.591	0.465	0.647	cytoplasm				GO:0044699 single-organism process; GO:0008152 metabolic process; GO:0055114 oxidation-reduction process; GO:0044710 single-organism metabolic process;		GO:0003824 catalytic activity; GO:0016491 oxidoreductase activity;	IPR023210;	NADP-dependent oxidoreductase domain;
A0A3B5Y316	Non-specific lipid-transfer protein	6.334	0.00575	Up	12.535	1.905		2.117	0.391		0.244	extracellular				GO:0006810 transport; GO:0006869 lipid transport; GO:1902578 single-organism localization; GO:0044699 single-organism process; GO:0010876 lipid localization; GO:0071702 organic substance transport; GO:0033036 macromolecule localization; GO:0051179 localization; GO:0044765 single-organism transport; GO:0051234 establishment of localization;		GO:0008289 lipid binding; GO:0005488 binding;	IPR016140;	Bifunctional inhibitor/plant lipid transfer protein/seed storage helical domain;
A0A3B5Y6U1	Uncharacterized protein	1.805	0.00271	Up	10.843	1.192	1.061	1.301	0.66	0.723	0.586	cytoplasm
A0A3B5Y7F7	FAD-binding PCMH-type domain-containing protein	1.77	0.0147	Up	56.199	1.21	1.242	1.368	0.966	0.639	0.553	chloroplast				GO:0044699 single-organism process; GO:0008152 metabolic process; GO:0055114 oxidation-reduction process; GO:0044710 single-organism metabolic process;		GO:0097159 organic cyclic compound binding; GO:1901363 heterocyclic compound binding; GO:0016614 oxidoreductase activity, acting on CH-OH group of donors; GO:1901265 nucleoside phosphate binding; GO:0050660 flavin adenine dinucleotide binding; GO:0003824 catalytic activity; GO:0005488 binding; GO:0043167 ion binding; GO:0043168 anion binding; GO:0000166 nucleotide binding; GO:0048037 cofactor bin…	IPR016166; IPR016169; IPR012951; IPR016167; IPR006094;	FAD-binding, type 2; CO dehydrogenase flavoprotein-like, FAD-binding, subdomain 2; Berberine/berberine-like; FAD-binding, type 2, subdomain 1; FAD linked oxidase, N-terminal;
A0A3B5Y7H0	Glycosyltransferase	3.477	0.000194	Up	52.184	1.148	1.332	1.352	0.404	0.376	0.322	cytoplasm				GO:0008152 metabolic process;		GO:0016757 transferase activity, transferring glycosyl groups; GO:0016758 transferase activity, transferring hexosyl groups; GO:0003824 catalytic activity; GO:0016740 transferase activity;
A0A3B5YPS5	4-hydroxyphenylpyruvate dioxygenase	1.425	0.0488	Up	43.57	1.042	1.258	1.237	1.008	0.83	0.644	chloroplast				GO:0009072 aromatic amino acid family metabolic process; GO:0006725 cellular aromatic compound metabolic process; GO:0055114 oxidation-reduction process; GO:0044281 small molecule metabolic process; GO:0044763 single-organism cellular process; GO:1901360 organic cyclic compound metabolic process; GO:0006807 nitrogen compound metabolic process; GO:0044699 single-organism process; GO:0044238 primar…		GO:0016702 oxidoreductase activity, acting on single donors with incorporation of molecular oxygen, incorporation of two atoms of oxygen; GO:0003868 4-hydroxyphenylpyruvate dioxygenase activity; GO:0016701 oxidoreductase activity, acting on single donors with incorporation of molecular oxygen; GO:0003824 catalytic activity; GO:0051213 dioxygenase activity; GO:0016491 oxidoreductase activity;	IPR029068;	Glyoxalase/Bleomycin resistance protein/Dihydroxybiphenyl dioxygenase;
A0A3B5YPU9	Uncharacterized protein	1.604	0.0127	Up	26.176	1.132	1.229		0.722	0.75		cytoplasm				GO:0006810 transport; GO:0051179 localization; GO:0007034 vacuolar transport; GO:0051234 establishment of localization;
A0A3B5YQ77	Uncharacterized protein	1.401	0.00262	Up	22.727	1.118	1.128	1.226	0.755	0.865	0.859	chloroplast	K07874			GO:0050794 regulation of cellular process; GO:0044700 single organism signaling; GO:0051716 cellular response to stimulus; GO:0007165 signal transduction; GO:0050789 regulation of biological process; GO:0007154 cell communication; GO:0035556 intracellular signal transduction; GO:0044699 single-organism process; GO:0007264 small GTPase mediated signal transduction; GO:0023052 signaling; GO:0050896…		GO:1901265 nucleoside phosphate binding; GO:0001882 nucleoside binding; GO:0043167 ion binding; GO:0000166 nucleotide binding; GO:0097159 organic cyclic compound binding; GO:1901363 heterocyclic compound binding; GO:0032549 ribonucleoside binding; GO:0097367 carbohydrate derivative binding; GO:0032553 ribonucleotide binding; GO:0005488 binding; GO:0032550 purine ribonucleoside binding; GO:0043168…	IPR005225; IPR027417;	Small GTP-binding protein domain; P-loop containing nucleoside triphosphate hydrolase;
A0A3B5YT02	Peroxidase	1.303	0.0375	Up	36.893	1.328	1.14	1.369	1.024	1.07	0.851	extracellular	K00430	E1.11.1.7; peroxidase [EC:1.11.1.7]	osa01100 Metabolic pathways - Oryza sativa japonica (Japanese rice) (RefSeq); osa00940 Phenylpropanoid biosynthesis - Oryza sativa japonica (Japanese rice) (RefSeq); osa01110 Biosynthesis of secondary metabolites - Oryza sativa japonica (Japanese rice) (RefSeq);	GO:0008152 metabolic process; GO:0042743 hydrogen peroxide metabolic process; GO:0006950 response to stress; GO:0072593 reactive oxygen species metabolic process; GO:0055114 oxidation-reduction process; GO:0044710 single-organism metabolic process; GO:0006979 response to oxidative stress; GO:0044699 single-organism process; GO:0044248 cellular catabolic process; GO:0050896 response to stimulus; G…		GO:0097159 organic cyclic compound binding; GO:1901363 heterocyclic compound binding; GO:0020037 heme binding; GO:0003824 catalytic activity; GO:0005488 binding; GO:0016209 antioxidant activity; GO:0004601 peroxidase activity; GO:0046906 tetrapyrrole binding; GO:0016491 oxidoreductase activity; GO:0016684 oxidoreductase activity, acting on peroxide as acceptor;	IPR033905; IPR002016;	Secretory peroxidase; Haem peroxidase, plant/fungal/bacterial;
A0A3B5YV55	CYTOSOL_AP domain-containing protein	1.548	0.035	Up	55.489	1.074	1.018		0.741	0.61		chloroplast				GO:0006508 proteolysis; GO:0008152 metabolic process; GO:0043170 macromolecule metabolic process; GO:0019538 protein metabolic process; GO:0044238 primary metabolic process; GO:0071704 organic substance metabolic process;	GO:0044424 intracellular part; GO:0005623 cell; GO:0005622 intracellular; GO:0044464 cell part; GO:0005737 cytoplasm;	GO:0008233 peptidase activity; GO:0008238 exopeptidase activity; GO:0046914 transition metal ion binding; GO:0003824 catalytic activity; GO:0005488 binding; GO:0008235 metalloexopeptidase activity; GO:0043167 ion binding; GO:0043169 cation binding; GO:0070011 peptidase activity, acting on L-amino acid peptides; GO:0046872 metal ion binding; GO:0008237 metallopeptidase activity; GO:0016787 hydrola…	IPR000819; IPR008283;	Peptidase M17, leucyl aminopeptidase, C-terminal; Peptidase M17, leucyl aminopeptidase, N-terminal;
A0A3B5YW81	Cytochrome b5 heme-binding domain-containing protein	1.818	1.83e-05	Up	21.644	1.344	1.282	1.271	0.732	0.71	0.701	chloroplast	K17278						IPR001199;	Cytochrome b5-like heme/steroid binding domain;
A0A3B5YWB5	Uncharacterized protein	1.345	0.0159	Up	24.386		0.987	0.998		0.706	0.77	chloroplast
A0A3B5YWC8	Uncharacterized protein	1.724	0.000262	Up	25.868	1.14	1.097	1.113	0.679	0.575	0.689	cytoplasm						GO:0005515 protein binding; GO:0005488 binding;	IPR004046; IPR010987; IPR012336; IPR004045;	Glutathione S-transferase, C-terminal; Glutathione S-transferase, C-terminal-like; Thioredoxin-like fold; Glutathione S-transferase, N-terminal;
A0A3B5YXC7	Uncharacterized protein	1.444	0.0328	Up	67.604	1.058	1.165		0.804	0.736		endoplasmic reticulum						GO:0016741 transferase activity, transferring one-carbon groups; GO:0008168 methyltransferase activity; GO:0003824 catalytic activity; GO:0016740 transferase activity;	IPR029063;	S-adenosyl-L-methionine-dependent methyltransferase;
A0A3B5YYW4	Pyruvate, phosphate dikinase	3.107	0.000625	Up	96.194	1.473	1.335	1.648	0.452	0.575	0.407	chloroplast	K01006	ppdK; pyruvate, orthophosphate dikinase [EC:2.7.9.1]	osa01200 Carbon metabolism - Oryza sativa japonica (Japanese rice) (RefSeq); osa01100 Metabolic pathways - Oryza sativa japonica (Japanese rice) (RefSeq); osa00620 Pyruvate metabolism - Oryza sativa japonica (Japanese rice) (RefSeq); osa00710 Carbon fixation in photosynthetic organisms - Oryza sativa japonica (Japanese rice) (RefSeq);	GO:0016310 phosphorylation; GO:0044281 small molecule metabolic process; GO:0044763 single-organism cellular process; GO:0044699 single-organism process; GO:0044237 cellular metabolic process; GO:0006796 phosphate-containing compound metabolic process; GO:0071704 organic substance metabolic process; GO:0008152 metabolic process; GO:0006090 pyruvate metabolic process; GO:0006793 phosphorus metabol…		GO:0005524 ATP binding; GO:1901265 nucleoside phosphate binding; GO:0016781 phosphotransferase activity, paired acceptors; GO:0001882 nucleoside binding; GO:0043167 ion binding; GO:0000166 nucleotide binding; GO:0097159 organic cyclic compound binding; GO:1901363 heterocyclic compound binding; GO:0032549 ribonucleoside binding; GO:0097367 carbohydrate derivative binding; GO:0016301 kinase activit…	IPR002192; IPR015813; IPR008279; IPR013816; IPR000121; IPR013815;	Pyruvate phosphate dikinase, PEP/pyruvate-binding; Pyruvate/Phosphoenolpyruvate kinase-like domain; PEP-utilising enzyme, mobile domain; ATP-grasp fold, subdomain 2; PEP-utilising enzyme, C-terminal; ATP-grasp fold, subdomain 1;
A0A3B5Z013	DLH domain-containing protein	1.612	0.000259	Up	25.441	1.188	1.1	1.101	0.674	0.739	0.689	plasma membrane						GO:0016787 hydrolase activity; GO:0003824 catalytic activity;	IPR029058; IPR002925;	Alpha/Beta hydrolase fold; Dienelactone hydrolase;
A0A3B5Z044	Aldo_ket_red domain-containing protein	1.302	0.0267	Up	33.911	1.093	1.015	1.185	0.841	0.941	0.748	cytoplasm				GO:0044699 single-organism process; GO:0008152 metabolic process; GO:0055114 oxidation-reduction process; GO:0044710 single-organism metabolic process;		GO:0003824 catalytic activity; GO:0016491 oxidoreductase activity;	IPR023210;	NADP-dependent oxidoreductase domain;
A0A3B5Z154	Cysteine proteinase inhibitor	2.2	0.00195	Up	11.77	1.367	1.282	1.284	0.425	0.753	0.61	chloroplast						GO:0061135 endopeptidase regulator activity; GO:0004857 enzyme inhibitor activity; GO:0098772 molecular function regulator; GO:0030234 enzyme regulator activity; GO:0004866 endopeptidase inhibitor activity; GO:0004869 cysteine-type endopeptidase inhibitor activity; GO:0030414 peptidase inhibitor activity; GO:0061134 peptidase regulator activity;	IPR000010;	Cystatin domain;
A0A3B5Z1L6	Uncharacterized protein	1.726	0.00476	Up	70.073	1.133	1.412	1.412	0.718	0.753	0.821	cytoplasm	K00392	sir; sulfite reductase (ferredoxin) [EC:1.8.7.1]	osa01100 Metabolic pathways - Oryza sativa japonica (Japanese rice) (RefSeq); osa00920 Sulfur metabolism - Oryza sativa japonica (Japanese rice) (RefSeq);	GO:0044699 single-organism process; GO:0008152 metabolic process; GO:0055114 oxidation-reduction process; GO:0044710 single-organism metabolic process;		GO:0097159 organic cyclic compound binding; GO:1901363 heterocyclic compound binding; GO:0020037 heme binding; GO:0016673 oxidoreductase activity, acting on a sulfur group of donors, iron-sulfur protein as acceptor; GO:0003824 catalytic activity; GO:0051536 iron-sulfur cluster binding; GO:0005488 binding; GO:0016667 oxidoreductase activity, acting on a sulfur group of donors; GO:0050311 sulfite r…	IPR006067; IPR005117;	Nitrite/sulphite reductase 4Fe-4S domain; Nitrite/Sulfite reductase ferredoxin-like domain;
A0A3B5Z1T0	Uncharacterized protein	1.453	0.0146	Up	101.04	1.487	1.444	1.23	1.087	0.858	0.919	cytoplasm	K03695			GO:0008152 metabolic process; GO:0019538 protein metabolic process; GO:0043170 macromolecule metabolic process; GO:0044238 primary metabolic process; GO:0071704 organic substance metabolic process;		GO:0005524 ATP binding; GO:1901265 nucleoside phosphate binding; GO:0001882 nucleoside binding; GO:0043167 ion binding; GO:0000166 nucleotide binding; GO:0097159 organic cyclic compound binding; GO:1901363 heterocyclic compound binding; GO:0032549 ribonucleoside binding; GO:0097367 carbohydrate derivative binding; GO:0032553 ribonucleotide binding; GO:0005488 binding; GO:0032550 purine ribonucleo…	IPR019489; IPR003959; IPR003593; IPR027417; IPR004176;	Clp ATPase, C-terminal; ATPase, AAA-type, core; AAA+ ATPase domain; P-loop containing nucleoside triphosphate hydrolase; Clp, N-terminal;
A0A3B5Z296	Barwin domain-containing protein	4.313	0.00443	Up	14.115	1.405	1.286		0.277	0.347		chloroplast				GO:0050832 defense response to fungus; GO:0009605 response to external stimulus; GO:0009620 response to fungus; GO:0006950 response to stress; GO:0042742 defense response to bacterium; GO:0098542 defense response to other organism; GO:0006952 defense response; GO:0043207 response to external biotic stimulus; GO:0050896 response to stimulus; GO:0051707 response to other organism; GO:0009617 respon…			IPR009009; IPR001153;	RlpA-like protein, double-psi beta-barrel domain; Barwin domain;
A0A3B5Z327	Uncharacterized protein	1.53	0.000159	Up	56.942	1.191	1.268	1.279	0.843	0.796	0.804	chloroplast	K18798					GO:0005524 ATP binding; GO:1901265 nucleoside phosphate binding; GO:0001882 nucleoside binding; GO:0043167 ion binding; GO:0000166 nucleotide binding; GO:0097159 organic cyclic compound binding; GO:1901363 heterocyclic compound binding; GO:0032549 ribonucleoside binding; GO:0097367 carbohydrate derivative binding; GO:0032553 ribonucleotide binding; GO:0005488 binding; GO:0032550 purine ribonucleo…	IPR027417;	P-loop containing nucleoside triphosphate hydrolase;
A0A3B5Z449	acidPPc domain-containing protein	2.615	0.0294	Up	35.631	1.317		1.633	0.541		0.587	plasma membrane	K18693	DPP1; diacylglycerol diphosphate phosphatase / phosphatidate phosphatase [EC:3.1.3.81 3.1.3.4]	osa00561 Glycerolipid metabolism - Oryza sativa japonica (Japanese rice) (RefSeq); osa00564 Glycerophospholipid metabolism - Oryza sativa japonica (Japanese rice) (RefSeq); osa01110 Biosynthesis of secondary metabolites - Oryza sativa japonica (Japanese rice) (RefSeq);				IPR000326;	Phosphatidic acid phosphatase type 2/haloperoxidase;
A0A3B5Z4G2	Uncharacterized protein	1.304	8.77e-05	Up	54.343	1.07	1.08	1.088	0.83	0.801	0.852	Golgi apparatus	K08245			GO:0008152 metabolic process; GO:0044710 single-organism metabolic process; GO:0044699 single-organism process; GO:0006508 proteolysis; GO:0019538 protein metabolic process; GO:0043170 macromolecule metabolic process; GO:0044238 primary metabolic process; GO:0006629 lipid metabolic process; GO:0071704 organic substance metabolic process;		GO:0004175 endopeptidase activity; GO:0008233 peptidase activity; GO:0003824 catalytic activity; GO:0004190 aspartic-type endopeptidase activity; GO:0070011 peptidase activity, acting on L-amino acid peptides; GO:0016787 hydrolase activity; GO:0070001 aspartic-type peptidase activity;	IPR033869; IPR008139; IPR011001; IPR033121; IPR021109; IPR007856; IPR008138;	Phytepsin; Saposin B type domain; Saposin-like; Peptidase family A1 domain; Aspartic peptidase domain; Saposin-like type B, region 1; Saposin B type, region 2;
A0A3B5Z5F1	Eukaryotic translation initiation factor 3 subunit D	1.428	0.0351	Up	65.73	0.984	1.208	1.323	0.919	0.745	0.798	cytoskeleton	K03251	EIF3D; translation initiation factor 3 subunit D	osa03013 RNA transport - Oryza sativa japonica (Japanese rice) (RefSeq);		GO:0044464 cell part; GO:0005622 intracellular; GO:0005737 cytoplasm; GO:0032991 macromolecular complex; GO:0044424 intracellular part; GO:0043234 protein complex; GO:0005623 cell; GO:0044444 cytoplasmic part; GO:0005852 eukaryotic translation initiation factor 3 complex;	GO:0097159 organic cyclic compound binding; GO:1901363 heterocyclic compound binding; GO:0003723 RNA binding; GO:0008135 translation factor activity, RNA binding; GO:0005488 binding; GO:0003676 nucleic acid binding; GO:0003743 translation initiation factor activity;
A0A3B5Z5Y3	Uncharacterized protein	1.782	0.00126	Up	33.307	1.245	1.175	1.136	0.555	0.708	0.733	cytoplasm	K15095	E1.1.1.208; (+)-neomenthol dehydrogenase [EC:1.1.1.208]	osa01110 Biosynthesis of secondary metabolites - Oryza sativa japonica (Japanese rice) (RefSeq); osa00902 Monoterpenoid biosynthesis - Oryza sativa japonica (Japanese rice) (RefSeq);				IPR016040;	NAD(P)-binding domain;
A0A3B5Z6I7	FAD-binding PCMH-type domain-containing protein	3.862	3.54e-07	Up	54.978	1.319	1.318	1.364	0.34	0.349	0.347	chloroplast				GO:0044699 single-organism process; GO:0008152 metabolic process; GO:0055114 oxidation-reduction process; GO:0044710 single-organism metabolic process;		GO:0097159 organic cyclic compound binding; GO:1901363 heterocyclic compound binding; GO:0016614 oxidoreductase activity, acting on CH-OH group of donors; GO:1901265 nucleoside phosphate binding; GO:0050660 flavin adenine dinucleotide binding; GO:0003824 catalytic activity; GO:0005488 binding; GO:0043167 ion binding; GO:0043168 anion binding; GO:0000166 nucleotide binding; GO:0048037 cofactor bin…	IPR016166; IPR016169; IPR012951; IPR006094; IPR016167;	FAD-binding, type 2; CO dehydrogenase flavoprotein-like, FAD-binding, subdomain 2; Berberine/berberine-like; FAD linked oxidase, N-terminal; FAD-binding, type 2, subdomain 1;
A0A3B5ZMY8	Uncharacterized protein	1.586	0.0168	Up	40.434	1.452	1.065	1.216	0.786	0.834	0.733	plasma membrane	K22588	ASMT; acetylserotonin O-methyltransferase, plant [EC:2.1.1.4]	osa00380 Tryptophan metabolism - Oryza sativa japonica (Japanese rice) (RefSeq); osa01100 Metabolic pathways - Oryza sativa japonica (Japanese rice) (RefSeq);			GO:0016741 transferase activity, transferring one-carbon groups; GO:0005515 protein binding; GO:0008171 O-methyltransferase activity; GO:0008168 methyltransferase activity; GO:0003824 catalytic activity; GO:0016740 transferase activity; GO:0005488 binding; GO:0046983 protein dimerization activity;	IPR011991; IPR012967; IPR029063; IPR001077;	Winged helix-turn-helix DNA-binding domain; Plant methyltransferase dimerisation; S-adenosyl-L-methionine-dependent methyltransferase; O-methyltransferase, family 2;
A0A3B5ZP33	Oxidored_FMN domain-containing protein	3.53	0.000179	Up	40.246	1.237	1.225	1.241	0.237	0.347	0.465	cytoplasm				GO:0044699 single-organism process; GO:0008152 metabolic process; GO:0055114 oxidation-reduction process; GO:0044710 single-organism metabolic process;		GO:0097159 organic cyclic compound binding; GO:1901363 heterocyclic compound binding; GO:0097367 carbohydrate derivative binding; GO:1901265 nucleoside phosphate binding; GO:0003824 catalytic activity; GO:0032553 ribonucleotide binding; GO:0005488 binding; GO:0043167 ion binding; GO:0043168 anion binding; GO:0000166 nucleotide binding; GO:0010181 FMN binding; GO:0048037 cofactor binding; GO:00164…	IPR001155; IPR013785;	NADH:flavin oxidoreductase/NADH oxidase, N-terminal; Aldolase-type TIM barrel;
A0A3B5ZPI1	Uncharacterized protein	1.547	2.03e-05	Up	21.653	1.166	1.164	1.189	0.729	0.784	0.761	chloroplast				GO:0050789 regulation of biological process; GO:0006808 regulation of nitrogen utilization; GO:0065007 biological regulation;		GO:0030234 enzyme regulator activity; GO:0098772 molecular function regulator;	IPR015867; IPR011322;	Nitrogen regulatory protein PII/ATP phosphoribosyltransferase, C-terminal; Nitrogen regulatory PII-like, alpha/beta;
A0A3B5ZPK5	Peroxidase	1.514	0.0365	Up	36.609	0.862	0.972	1.094	0.76	0.692	0.482	extracellular	K00430	E1.11.1.7; peroxidase [EC:1.11.1.7]	osa01100 Metabolic pathways - Oryza sativa japonica (Japanese rice) (RefSeq); osa00940 Phenylpropanoid biosynthesis - Oryza sativa japonica (Japanese rice) (RefSeq); osa01110 Biosynthesis of secondary metabolites - Oryza sativa japonica (Japanese rice) (RefSeq);	GO:0008152 metabolic process; GO:0042743 hydrogen peroxide metabolic process; GO:0006950 response to stress; GO:0072593 reactive oxygen species metabolic process; GO:0055114 oxidation-reduction process; GO:0044710 single-organism metabolic process; GO:0006979 response to oxidative stress; GO:0044699 single-organism process; GO:0044248 cellular catabolic process; GO:0050896 response to stimulus; G…		GO:0097159 organic cyclic compound binding; GO:1901363 heterocyclic compound binding; GO:0020037 heme binding; GO:0003824 catalytic activity; GO:0005488 binding; GO:0016209 antioxidant activity; GO:0004601 peroxidase activity; GO:0046906 tetrapyrrole binding; GO:0016491 oxidoreductase activity; GO:0016684 oxidoreductase activity, acting on peroxide as acceptor;	IPR033905; IPR002016;	Secretory peroxidase; Haem peroxidase, plant/fungal/bacterial;
A0A3B5ZQ79	Uncharacterized protein	1.347	0.0173	Up	45.769	1.143	1.154	1.167	0.859	0.987	0.725	mitochondria	K19861					GO:0016746 transferase activity, transferring acyl groups; GO:0016747 transferase activity, transferring acyl groups other than amino-acyl groups; GO:0003824 catalytic activity; GO:0016740 transferase activity;	IPR023213;	Chloramphenicol acetyltransferase-like domain;
A0A3B5ZQ91	Uncharacterized protein	2.169	0.00601	Up	27.232	1.367	1.353	1.097	0.481	0.504	0.775	chloroplast
A0A3B5ZQJ8	Uncharacterized protein	1.659	0.00869	Up	27.956	1.067	1.049	1.164	0.791	0.505	0.681	cytoplasm						GO:0005515 protein binding; GO:0005488 binding;	IPR004046; IPR010987; IPR004045; IPR012336; IPR034347;	Glutathione S-transferase, C-terminal; Glutathione S-transferase, C-terminal-like; Glutathione S-transferase, N-terminal; Thioredoxin-like fold; Glutathione S-transferases Phi, C-terminal;
A0A3B5ZQK3	Uncharacterized protein	2.926	0.0184	Up	24.999	1.219		1.031	0.424		0.345	chloroplast						GO:0005515 protein binding; GO:0005488 binding;	IPR004046; IPR010987; IPR012336; IPR004045; IPR034347;	Glutathione S-transferase, C-terminal; Glutathione S-transferase, C-terminal-like; Thioredoxin-like fold; Glutathione S-transferase, N-terminal; Glutathione S-transferases Phi, C-terminal;
A0A3B5ZQU4	Lipase_3 domain-containing protein	1.622	0.000197	Up	56.688	1.229	1.179	1.26	0.71	0.748	0.803	cytoplasm				GO:0044699 single-organism process; GO:0008152 metabolic process; GO:0044238 primary metabolic process; GO:0044710 single-organism metabolic process; GO:0006629 lipid metabolic process; GO:0071704 organic substance metabolic process;			IPR002921; IPR029058;	Fungal lipase-like domain; Alpha/Beta hydrolase fold;
A0A3B5ZQV4	Uncharacterized protein	1.415	0.0477	Up	44.577	1.211		1.167	0.764		0.916	chloroplast	K00253	IVD; isovaleryl-CoA dehydrogenase [EC:1.3.8.4]	osa00280 Valine, leucine and isoleucine degradation - Oryza sativa japonica (Japanese rice) (RefSeq); osa01100 Metabolic pathways - Oryza sativa japonica (Japanese rice) (RefSeq);	GO:0044699 single-organism process; GO:0008152 metabolic process; GO:0055114 oxidation-reduction process; GO:0044710 single-organism metabolic process;		GO:1901265 nucleoside phosphate binding; GO:0050660 flavin adenine dinucleotide binding; GO:0043167 ion binding; GO:0000166 nucleotide binding; GO:0048037 cofactor binding; GO:0016491 oxidoreductase activity; GO:0016627 oxidoreductase activity, acting on the CH-CH group of donors; GO:1901363 heterocyclic compound binding; GO:0097159 organic cyclic compound binding; GO:0003824 catalytic activity; …	IPR009100; IPR013786; IPR006091; IPR009075;	Acyl-CoA dehydrogenase/oxidase, N-terminal and middle domain; Acyl-CoA dehydrogenase/oxidase, N-terminal; Acyl-CoA oxidase/dehydrogenase, central domain; Acyl-CoA dehydrogenase/oxidase C-terminal;
A0A3B5ZQX2	Uncharacterized protein	1.461	0.00571	Up	48.471		1.124	1.082		0.739	0.771	chloroplast				GO:0009064 glutamine family amino acid metabolic process; GO:0044281 small molecule metabolic process; GO:0044763 single-organism cellular process; GO:0006525 arginine metabolic process; GO:0006807 nitrogen compound metabolic process; GO:0044699 single-organism process; GO:0044238 primary metabolic process; GO:1901605 alpha-amino acid metabolic process; GO:0044237 cellular metabolic process; GO:0…		GO:0097159 organic cyclic compound binding; GO:1901363 heterocyclic compound binding; GO:0016769 transferase activity, transferring nitrogenous groups; GO:0003824 catalytic activity; GO:0005488 binding; GO:0043167 ion binding; GO:0043168 anion binding; GO:0008483 transaminase activity; GO:0016740 transferase activity; GO:0048037 cofactor binding; GO:0030170 pyridoxal phosphate binding;	IPR015424; IPR015422; IPR015421;	Pyridoxal phosphate-dependent transferase; Pyridoxal phosphate-dependent transferase, major region, subdomain 2; Pyridoxal phosphate-dependent transferase, major region, subdomain 1;
A0A3B5ZR17	Uncharacterized protein	1.54	0.00121	Up	44.28	1.235	1.224	1.112	0.728	0.755	0.836	cytoplasm	K00815	TAT; tyrosine aminotransferase [EC:2.6.1.5]	osa01230 Biosynthesis of amino acids - Oryza sativa japonica (Japanese rice) (RefSeq); osa00960 Tropane, piperidine and pyridine alkaloid biosynthesis - Oryza sativa japonica (Japanese rice) (RefSeq); osa00950 Isoquinoline alkaloid biosynthesis - Oryza sativa japonica (Japanese rice) (RefSeq); osa00400 Phenylalanine, tyrosine and tryptophan biosynthesis - Oryza sativa japonica (Japanese rice) (Re…	GO:0044281 small molecule metabolic process; GO:0044763 single-organism cellular process; GO:0006807 nitrogen compound metabolic process; GO:0044699 single-organism process; GO:0009058 biosynthetic process; GO:0044238 primary metabolic process; GO:0044237 cellular metabolic process; GO:0071704 organic substance metabolic process; GO:0008152 metabolic process; GO:0006520 cellular amino acid metabo…		GO:0097159 organic cyclic compound binding; GO:1901363 heterocyclic compound binding; GO:0016769 transferase activity, transferring nitrogenous groups; GO:0003824 catalytic activity; GO:0005488 binding; GO:0043167 ion binding; GO:0043168 anion binding; GO:0008483 transaminase activity; GO:0016740 transferase activity; GO:0048037 cofactor binding; GO:0030170 pyridoxal phosphate binding;	IPR004839; IPR015424; IPR015422; IPR015421;	Aminotransferase, class I/classII; Pyridoxal phosphate-dependent transferase; Pyridoxal phosphate-dependent transferase, major region, subdomain 2; Pyridoxal phosphate-dependent transferase, major region, subdomain 1;
A0A3B5ZRQ5	Fe2OG dioxygenase domain-containing protein	1.624	0.000118	Up	34.515	1.026	1.004	1.088	0.658	0.635	0.627	cytoplasm	K05933	E1.14.17.4; aminocyclopropanecarboxylate oxidase [EC:1.14.17.4]	osa01100 Metabolic pathways - Oryza sativa japonica (Japanese rice) (RefSeq); osa01110 Biosynthesis of secondary metabolites - Oryza sativa japonica (Japanese rice) (RefSeq); osa00270 Cysteine and methionine metabolism - Oryza sativa japonica (Japanese rice) (RefSeq);	GO:0044699 single-organism process; GO:0008152 metabolic process; GO:0055114 oxidation-reduction process; GO:0044710 single-organism metabolic process;		GO:0003824 catalytic activity; GO:0016491 oxidoreductase activity;	IPR005123; IPR027443; IPR026992;	Oxoglutarate/iron-dependent dioxygenase; Isopenicillin N synthase-like; Non-haem dioxygenase N-terminal domain;
A0A3B5ZRU5	Peroxidase	1.532	0.00242	Up	35.537	1.286	1.198	1.143	0.81	0.855	0.702	endoplasmic reticulum	K00430	E1.11.1.7; peroxidase [EC:1.11.1.7]	osa01100 Metabolic pathways - Oryza sativa japonica (Japanese rice) (RefSeq); osa00940 Phenylpropanoid biosynthesis - Oryza sativa japonica (Japanese rice) (RefSeq); osa01110 Biosynthesis of secondary metabolites - Oryza sativa japonica (Japanese rice) (RefSeq);	GO:0008152 metabolic process; GO:0042743 hydrogen peroxide metabolic process; GO:0006950 response to stress; GO:0072593 reactive oxygen species metabolic process; GO:0055114 oxidation-reduction process; GO:0044710 single-organism metabolic process; GO:0006979 response to oxidative stress; GO:0044699 single-organism process; GO:0044248 cellular catabolic process; GO:0050896 response to stimulus; G…		GO:0097159 organic cyclic compound binding; GO:1901363 heterocyclic compound binding; GO:0020037 heme binding; GO:0003824 catalytic activity; GO:0005488 binding; GO:0016209 antioxidant activity; GO:0004601 peroxidase activity; GO:0046906 tetrapyrrole binding; GO:0016491 oxidoreductase activity; GO:0016684 oxidoreductase activity, acting on peroxide as acceptor;	IPR033905; IPR002016;	Secretory peroxidase; Haem peroxidase, plant/fungal/bacterial;
A0A3B5ZS22	Cyanate hydratase	1.412	0.000116	Up	18.554	1.185	1.12	1.172	0.799	0.831	0.832	cytoplasm	K01725	cynS; cyanate lyase [EC:4.2.1.104]	osa01100 Metabolic pathways - Oryza sativa japonica (Japanese rice) (RefSeq); osa00910 Nitrogen metabolism - Oryza sativa japonica (Japanese rice) (RefSeq);	GO:0008152 metabolic process; GO:0044710 single-organism metabolic process; GO:0044281 small molecule metabolic process; GO:0044763 single-organism cellular process; GO:0006807 nitrogen compound metabolic process; GO:0044699 single-organism process; GO:0034641 cellular nitrogen compound metabolic process; GO:0009439 cyanate metabolic process; GO:0006082 organic acid metabolic process; GO:0009987 …		GO:0097159 organic cyclic compound binding; GO:1901363 heterocyclic compound binding; GO:0016840 carbon-nitrogen lyase activity; GO:0003677 DNA binding; GO:0003824 catalytic activity; GO:0005488 binding; GO:0003676 nucleic acid binding; GO:0016829 lyase activity; GO:0008824 cyanate hydratase activity;	IPR010982; IPR003712;	Lambda repressor-like, DNA-binding domain; Cyanate lyase, C-terminal;
A0A3B5ZSN8	Malic enzyme	1.474	0.000238	Up	68.035	1.141	1.125	1.147	0.716	0.81	0.79	mitochondria	K00028	E1.1.1.39; malate dehydrogenase (decarboxylating) [EC:1.1.1.39]	osa01200 Carbon metabolism - Oryza sativa japonica (Japanese rice) (RefSeq); osa01100 Metabolic pathways - Oryza sativa japonica (Japanese rice) (RefSeq); osa00620 Pyruvate metabolism - Oryza sativa japonica (Japanese rice) (RefSeq); osa00710 Carbon fixation in photosynthetic organisms - Oryza sativa japonica (Japanese rice) (RefSeq);	GO:0043648 dicarboxylic acid metabolic process; GO:0008152 metabolic process; GO:0055114 oxidation-reduction process; GO:0044710 single-organism metabolic process; GO:0006108 malate metabolic process; GO:0044281 small molecule metabolic process; GO:0019752 carboxylic acid metabolic process; GO:0044763 single-organism cellular process; GO:0044699 single-organism process; GO:0006082 organic acid me…		GO:0004471 malate dehydrogenase (decarboxylating) (NAD+) activity; GO:1901265 nucleoside phosphate binding; GO:0000166 nucleotide binding; GO:0048037 cofactor binding; GO:0016491 oxidoreductase activity; GO:0016614 oxidoreductase activity, acting on CH-OH group of donors; GO:1901363 heterocyclic compound binding; GO:0097159 organic cyclic compound binding; GO:0016616 oxidoreductase activity, acti…	IPR012302; IPR012301; IPR016040;	Malic enzyme, NAD-binding; Malic enzyme, N-terminal domain; NAD(P)-binding domain;
A0A3B5ZSP2	EMC1_C domain-containing protein	1.523	0.0203	Up	109.55	0.996	0.986	1.035	0.731	0.771	0.479	plasma membrane	K23562						IPR011678; IPR027295; IPR011047;	Domain of unknown function DUF1620; Quinoprotein alcohol dehydrogenase-like domain; Quinoprotein alcohol dehydrogenase-like superfamily;
A0A3B5ZSZ8	Uncharacterized protein	1.307	0.0316	Up	72.977	1.008	1.235	1.061	0.762	0.896	0.869	chloroplast	K03283	HSPA1s; heat shock 70kDa protein 1/2/6/8	osa04144 Endocytosis - Oryza sativa japonica (Japanese rice) (RefSeq); osa03040 Spliceosome - Oryza sativa japonica (Japanese rice) (RefSeq); osa04141 Protein processing in endoplasmic reticulum - Oryza sativa japonica (Japanese rice) (RefSeq);	GO:0006457 protein folding; GO:0009987 cellular process;		GO:0005524 ATP binding; GO:1901265 nucleoside phosphate binding; GO:0001882 nucleoside binding; GO:0043167 ion binding; GO:0005515 protein binding; GO:0000166 nucleotide binding; GO:0097159 organic cyclic compound binding; GO:1901363 heterocyclic compound binding; GO:0032549 ribonucleoside binding; GO:0097367 carbohydrate derivative binding; GO:0032553 ribonucleotide binding; GO:0005488 binding; …	IPR029048; IPR029047;	Heat shock protein 70kD, C-terminal domain; Heat shock protein 70kD, peptide-binding domain;
A0A3B5ZTH9	Uncharacterized protein	2.095	0.00265	Up	25.758	1.24	1.22	1.214	0.394	0.697	0.663	cytoplasm						GO:0005515 protein binding; GO:0005488 binding;	IPR010987; IPR012336; IPR004045;	Glutathione S-transferase, C-terminal-like; Thioredoxin-like fold; Glutathione S-transferase, N-terminal;
A0A3B5ZTI0	DUF1338 domain-containing protein	2.843	0.0295	Up	40.279	1.397		1.739	0.603		0.5	chloroplast							IPR009770;	Domain of unknown function DUF1338;
A0A3B5ZTJ3	Uncharacterized protein	3.009	2.6e-05	Up	26.077	1.319	1.38	1.342	0.401	0.421	0.521	cytoplasm						GO:0005515 protein binding; GO:0005488 binding;	IPR010987; IPR004046; IPR012336; IPR004045;	Glutathione S-transferase, C-terminal-like; Glutathione S-transferase, C-terminal; Thioredoxin-like fold; Glutathione S-transferase, N-terminal;
A0A3B5ZTU8	Cytochrome b5 heme-binding domain-containing protein	1.308	0.00148	Up	14.847	1.007	1.034	1.065	0.744	0.836	0.794	cytoplasm	K23490					GO:0097159 organic cyclic compound binding; GO:1901363 heterocyclic compound binding; GO:0020037 heme binding; GO:0046906 tetrapyrrole binding; GO:0005488 binding;	IPR001199;	Cytochrome b5-like heme/steroid binding domain;
A0A3B5ZU94	Uncharacterized protein	2.114	0.00197	Up	61.259	1.434		1.477	0.715		0.662	cytoplasm
A0A3B5ZUB2	PAP_fibrillin domain-containing protein	1.519	0.032	Up	38.28	1.158		1.148	0.687		0.831	chloroplast							IPR006843;	Plastid lipid-associated protein/fibrillin conserved domain;
A0A3B5ZUD7	Flavin-containing monooxygenase	1.786	0.00647	Up	53.989	1.288	1.309		0.772	0.682		cytoplasm				GO:0044699 single-organism process; GO:0008152 metabolic process; GO:0055114 oxidation-reduction process; GO:0044710 single-organism metabolic process;		GO:0016709 oxidoreductase activity, acting on paired donors, with incorporation or reduction of molecular oxygen, NAD(P)H as one donor, and incorporation of one atom of oxygen; GO:1901265 nucleoside phosphate binding; GO:0050660 flavin adenine dinucleotide binding; GO:0043167 ion binding; GO:0016705 oxidoreductase activity, acting on paired donors, with incorporation or reduction of molecular oxy…	IPR023753;	FAD/NAD(P)-binding domain;
A0A3B5ZUK0	PMSR domain-containing protein	1.384	0.00925	Up	28.29	1.042	1.182	1.111	0.738	0.767	0.905	chloroplast	K07304			GO:0044699 single-organism process; GO:0008152 metabolic process; GO:0055114 oxidation-reduction process; GO:0044710 single-organism metabolic process;		GO:0016667 oxidoreductase activity, acting on a sulfur group of donors; GO:0008113 peptide-methionine (S)-S-oxide reductase activity; GO:0016671 oxidoreductase activity, acting on a sulfur group of donors, disulfide as acceptor; GO:0003824 catalytic activity; GO:0016491 oxidoreductase activity;	IPR002569;	Peptide methionine sulphoxide reductase MsrA;
A0A3B5ZV66	Uncharacterized protein	1.78	0.00672	Up	25.812	1.181	1.113	1	0.583	0.764	0.504	chloroplast						GO:0005515 protein binding; GO:0005488 binding;	IPR004046; IPR010987; IPR012336; IPR004045;	Glutathione S-transferase, C-terminal; Glutathione S-transferase, C-terminal-like; Thioredoxin-like fold; Glutathione S-transferase, N-terminal;
A0A3B5ZV87	D-3-phosphoglycerate dehydrogenase	1.546	0.00576	Up	64.73	1.357	1.297	1.208	0.704	0.839	0.955	chloroplast	K00058	serA; D-3-phosphoglycerate dehydrogenase / 2-oxoglutarate reductase [EC:1.1.1.95 1.1.1.399]	osa01230 Biosynthesis of amino acids - Oryza sativa japonica (Japanese rice) (RefSeq); osa01200 Carbon metabolism - Oryza sativa japonica (Japanese rice) (RefSeq); osa01100 Metabolic pathways - Oryza sativa japonica (Japanese rice) (RefSeq); osa00260 Glycine, serine and threonine metabolism - Oryza sativa japonica (Japanese rice) (RefSeq); osa00270 Cysteine and methionine metabolism - Oryza sativ…	GO:0008652 cellular amino acid biosynthetic process; GO:0016053 organic acid biosynthetic process; GO:0044711 single-organism biosynthetic process; GO:0055114 oxidation-reduction process; GO:0044281 small molecule metabolic process; GO:0044763 single-organism cellular process; GO:0044699 single-organism process; GO:0006807 nitrogen compound metabolic process; GO:0009058 biosynthetic process; GO:1…		GO:0016597 amino acid binding; GO:1901265 nucleoside phosphate binding; GO:0043167 ion binding; GO:0043177 organic acid binding; GO:0000166 nucleotide binding; GO:0048037 cofactor binding; GO:0016491 oxidoreductase activity; GO:0016614 oxidoreductase activity, acting on CH-OH group of donors; GO:1901363 heterocyclic compound binding; GO:0097159 organic cyclic compound binding; GO:0016616 oxidored…	IPR006139; IPR006140; IPR029009; IPR002912; IPR016040; IPR015878;	D-isomer specific 2-hydroxyacid dehydrogenase, catalytic domain; D-isomer specific 2-hydroxyacid dehydrogenase, NAD-binding domain; Allosteric substrate binding domain; ACT domain; NAD(P)-binding domain; S-adenosyl-L-homocysteine hydrolase, NAD binding domain;
A0A3B5ZWE5	Fe2OG dioxygenase domain-containing protein	1.321	0.00129	Up	39.15	1.134	1.115	1.092	0.795	0.833	0.902	cytoplasm				GO:0044699 single-organism process; GO:0008152 metabolic process; GO:0055114 oxidation-reduction process; GO:0044710 single-organism metabolic process;		GO:0003824 catalytic activity; GO:0016491 oxidoreductase activity;	IPR027443; IPR005123; IPR026992;	Isopenicillin N synthase-like; Oxoglutarate/iron-dependent dioxygenase; Non-haem dioxygenase N-terminal domain;
A0A3B5ZWJ6	A_deaminase domain-containing protein	1.346	0.0494	Up	97.796	1.132	1.059	1.395	0.853	0.971	0.84	chloroplast	K01490	AMPD; AMP deaminase [EC:3.5.4.6]	osa01100 Metabolic pathways - Oryza sativa japonica (Japanese rice) (RefSeq); osa00230 Purine metabolism - Oryza sativa japonica (Japanese rice) (RefSeq); osa01110 Biosynthesis of secondary metabolites - Oryza sativa japonica (Japanese rice) (RefSeq);	GO:0043173 nucleotide salvage; GO:0009165 nucleotide biosynthetic process; GO:0006725 cellular aromatic compound metabolic process; GO:0009167 purine ribonucleoside monophosphate metabolic process; GO:0009259 ribonucleotide metabolic process; GO:0009117 nucleotide metabolic process; GO:0044699 single-organism process; GO:0009058 biosynthetic process; GO:1901566 organonitrogen compound biosyntheti…		GO:0047623 adenosine-phosphate deaminase activity; GO:0019239 deaminase activity; GO:0016787 hydrolase activity; GO:0016814 hydrolase activity, acting on carbon-nitrogen (but not peptide) bonds, in cyclic amidines; GO:0003876 AMP deaminase activity; GO:0003824 catalytic activity; GO:0016810 hydrolase activity, acting on carbon-nitrogen (but not peptide) bonds;	IPR001365; IPR032466;	Adenosine/AMP deaminase domain; Metal-dependent hydrolase;
A0A3B5ZXC3	Chitin-binding type-1 domain-containing protein	2.551	0.0089	Up	35.057	1.105	1.347	1.283		0.378	0.598	chloroplast	K20547	CHIB; basic endochitinase B [EC:3.2.1.14]	osa01100 Metabolic pathways - Oryza sativa japonica (Japanese rice) (RefSeq); osa04016 MAPK signaling pathway - plant - Oryza sativa japonica (Japanese rice) (RefSeq); osa00520 Amino sugar and nucleotide sugar metabolism - Oryza sativa japonica (Japanese rice) (RefSeq);	GO:1901071 glucosamine-containing compound metabolic process; GO:0006030 chitin metabolic process; GO:0044036 cell wall macromolecule metabolic process; GO:0006026 aminoglycan catabolic process; GO:1901136 carbohydrate derivative catabolic process; GO:0006807 nitrogen compound metabolic process; GO:0006032 chitin catabolic process; GO:0005975 carbohydrate metabolic process; GO:0044238 primary met…		GO:0004553 hydrolase activity, hydrolyzing O-glycosyl compounds; GO:0016787 hydrolase activity; GO:0008061 chitin binding; GO:0097367 carbohydrate derivative binding; GO:0004568 chitinase activity; GO:0003824 catalytic activity; GO:0005488 binding; GO:0016798 hydrolase activity, acting on glycosyl bonds;	IPR023346; IPR000726; IPR001002;	Lysozyme-like domain; Glycoside hydrolase, family 19, catalytic; Chitin-binding, type 1;
A0A3B5ZXI9	Pyruvate, phosphate dikinase	3.326	0.00183	Up	101.84		1.553	1.467		0.44	0.468	chloroplast	K01006	ppdK; pyruvate, orthophosphate dikinase [EC:2.7.9.1]	osa01200 Carbon metabolism - Oryza sativa japonica (Japanese rice) (RefSeq); osa01100 Metabolic pathways - Oryza sativa japonica (Japanese rice) (RefSeq); osa00620 Pyruvate metabolism - Oryza sativa japonica (Japanese rice) (RefSeq); osa00710 Carbon fixation in photosynthetic organisms - Oryza sativa japonica (Japanese rice) (RefSeq);	GO:0016310 phosphorylation; GO:0044281 small molecule metabolic process; GO:0044763 single-organism cellular process; GO:0044699 single-organism process; GO:0044237 cellular metabolic process; GO:0006796 phosphate-containing compound metabolic process; GO:0071704 organic substance metabolic process; GO:0008152 metabolic process; GO:0006090 pyruvate metabolic process; GO:0006793 phosphorus metabol…		GO:0005524 ATP binding; GO:1901265 nucleoside phosphate binding; GO:0016781 phosphotransferase activity, paired acceptors; GO:0001882 nucleoside binding; GO:0043167 ion binding; GO:0000166 nucleotide binding; GO:0097159 organic cyclic compound binding; GO:1901363 heterocyclic compound binding; GO:0032549 ribonucleoside binding; GO:0097367 carbohydrate derivative binding; GO:0016301 kinase activit…	IPR002192; IPR008279; IPR015813; IPR013816; IPR000121; IPR013815;	Pyruvate phosphate dikinase, PEP/pyruvate-binding; PEP-utilising enzyme, mobile domain; Pyruvate/Phosphoenolpyruvate kinase-like domain; ATP-grasp fold, subdomain 2; PEP-utilising enzyme, C-terminal; ATP-grasp fold, subdomain 1;
A0A3B5ZY37	Exostosin domain-containing protein	1.353	0.0376	Up	56.495	1.042		1.156	0.818		0.806	chloroplast
A0A3B5ZZ99	Protein DETOXIFICATION	1.61	0.0168	Up	53.058	1.285		1.165	0.771		0.751	plasma membrane				GO:0006810 transport; GO:0042493 response to drug; GO:0055085 transmembrane transport; GO:0042221 response to chemical; GO:1902578 single-organism localization; GO:0044699 single-organism process; GO:0015893 drug transport; GO:0050896 response to stimulus; GO:0051179 localization; GO:0044765 single-organism transport; GO:0006855 drug transmembrane transport; GO:0051234 establishment of localizati…	GO:0016020 membrane;	GO:0022804 active transmembrane transporter activity; GO:0015291 secondary active transmembrane transporter activity; GO:0015238 drug transmembrane transporter activity; GO:0090484 drug transporter activity; GO:0015297 antiporter activity; GO:0022857 transmembrane transporter activity; GO:0005215 transporter activity;
A0A3B5ZZA8	NADH-cytochrome b5 reductase	1.433	0.0309	Up	30.973	1.105	1.223		0.789	0.835		chloroplast	K00326	E1.6.2.2; cytochrome-b5 reductase [EC:1.6.2.2]	osa00520 Amino sugar and nucleotide sugar metabolism - Oryza sativa japonica (Japanese rice) (RefSeq);	GO:0044699 single-organism process; GO:0008152 metabolic process; GO:0055114 oxidation-reduction process; GO:0044710 single-organism metabolic process;		GO:0003824 catalytic activity; GO:0016491 oxidoreductase activity;	IPR001433; IPR017927; IPR008333; IPR017938; IPR001709;	Oxidoreductase FAD/NAD(P)-binding; Ferredoxin reductase-type FAD-binding domain; Oxidoreductase, FAD-binding domain; Riboflavin synthase-like beta-barrel; Flavoprotein pyridine nucleotide cytochrome reductase;
A0A3B5ZZF8	DAO domain-containing protein	3.601	2.68e-09	Up	42.961	1.543	1.55	1.552	0.437	0.422	0.431	cytoplasm	K00306	PIPOX; sarcosine oxidase / L-pipecolate oxidase [EC:1.5.3.1 1.5.3.7]	osa01100 Metabolic pathways - Oryza sativa japonica (Japanese rice) (RefSeq); osa00310 Lysine degradation - Oryza sativa japonica (Japanese rice) (RefSeq); osa00260 Glycine, serine and threonine metabolism - Oryza sativa japonica (Japanese rice) (RefSeq); osa04146 Peroxisome - Oryza sativa japonica (Japanese rice) (RefSeq);	GO:0044699 single-organism process; GO:0008152 metabolic process; GO:0055114 oxidation-reduction process; GO:0044710 single-organism metabolic process;		GO:0003824 catalytic activity; GO:0016491 oxidoreductase activity;	IPR006076; IPR023753;	FAD dependent oxidoreductase; FAD/NAD(P)-binding domain;
A0A3B5ZZP8	Uncharacterized protein	2.875	0.00569	Up	22.708	1.354		1.475	0.527		0.457	nucleus
A0A3B6A0D9	Uncharacterized protein	2.202	0.000185	Up	51.655	1.097	1.079	1.197	0.534	0.543	0.455	chloroplast
A0A3B6A1A1	Uncharacterized protein	1.962	0.0215	Up	33.501	1.196	1.138	1.369	0.666	0.868	0.353	cytoplasm	K15095	E1.1.1.208; (+)-neomenthol dehydrogenase [EC:1.1.1.208]	osa01110 Biosynthesis of secondary metabolites - Oryza sativa japonica (Japanese rice) (RefSeq); osa00902 Monoterpenoid biosynthesis - Oryza sativa japonica (Japanese rice) (RefSeq);				IPR016040;	NAD(P)-binding domain;
A0A3B6A203	FAD-binding PCMH-type domain-containing protein	1.313	0.0329	Up	59.637	1.035	1.204	1.166	0.999	0.795	0.8	chloroplast				GO:0044699 single-organism process; GO:0008152 metabolic process; GO:0055114 oxidation-reduction process; GO:0044710 single-organism metabolic process;		GO:0097159 organic cyclic compound binding; GO:1901363 heterocyclic compound binding; GO:0016614 oxidoreductase activity, acting on CH-OH group of donors; GO:1901265 nucleoside phosphate binding; GO:0050660 flavin adenine dinucleotide binding; GO:0003824 catalytic activity; GO:0005488 binding; GO:0043167 ion binding; GO:0043168 anion binding; GO:0000166 nucleotide binding; GO:0048037 cofactor bin…	IPR016166; IPR016169; IPR012951; IPR006094; IPR016167;	FAD-binding, type 2; CO dehydrogenase flavoprotein-like, FAD-binding, subdomain 2; Berberine/berberine-like; FAD linked oxidase, N-terminal; FAD-binding, type 2, subdomain 1;
A0A3B6A341	Uncharacterized protein	1.372	0.0268	Up	34.912	1.119		1.176	0.88		0.793	plasma membrane
A0A3B6APD4	Glycosyltransferase	1.867	0.0398	Up	51.591	1.208		1.001	0.612		0.571	chloroplast,mitochondria				GO:0008152 metabolic process;		GO:0016757 transferase activity, transferring glycosyl groups; GO:0016758 transferase activity, transferring hexosyl groups; GO:0003824 catalytic activity; GO:0016740 transferase activity;
A0A3B6AQA7	Uncharacterized protein	2.529	0.000177	Up	57.555	1.291	1.445	1.387	0.507	0.628	0.495	chloroplast				GO:0044699 single-organism process; GO:0008152 metabolic process; GO:0055114 oxidation-reduction process; GO:0044710 single-organism metabolic process;		GO:0097159 organic cyclic compound binding; GO:1901363 heterocyclic compound binding; GO:0020037 heme binding; GO:0005506 iron ion binding; GO:0046914 transition metal ion binding; GO:0003824 catalytic activity; GO:0005488 binding; GO:0043167 ion binding; GO:0043169 cation binding; GO:0046872 metal ion binding; GO:0016705 oxidoreductase activity, acting on paired donors, with incorporation or red…
A0A3B6AQH6	Methyltransf_11 domain-containing protein	2.876	0.00611	Up	29.141	1.172	1.554	1.206	0.295	0.417	0.655	mitochondria				GO:0008152 metabolic process;		GO:0016741 transferase activity, transferring one-carbon groups; GO:0008168 methyltransferase activity; GO:0003824 catalytic activity; GO:0016740 transferase activity;	IPR029063; IPR013216;	S-adenosyl-L-methionine-dependent methyltransferase; Methyltransferase type 11;
A0A3B6AQN0	Oxidored_FMN domain-containing protein	1.359	0.000435	Up	40.839	1.072	1.041	0.992	0.743	0.761	0.78	cytoplasm				GO:0044699 single-organism process; GO:0008152 metabolic process; GO:0055114 oxidation-reduction process; GO:0044710 single-organism metabolic process;		GO:0097159 organic cyclic compound binding; GO:1901363 heterocyclic compound binding; GO:0097367 carbohydrate derivative binding; GO:1901265 nucleoside phosphate binding; GO:0003824 catalytic activity; GO:0032553 ribonucleotide binding; GO:0005488 binding; GO:0043167 ion binding; GO:0043168 anion binding; GO:0000166 nucleotide binding; GO:0010181 FMN binding; GO:0048037 cofactor binding; GO:00164…	IPR001155; IPR013785;	NADH:flavin oxidoreductase/NADH oxidase, N-terminal; Aldolase-type TIM barrel;
A0A3B6AQW5	Uncharacterized protein	4.785	0.0159	Up	78.367	2.294	1.874		0.419	0.452		nucleus
A0A3B6ARZ9	Uncharacterized protein	1.551	0.000867	Up	24.754	1.177	1.225	1.118	0.778	0.688	0.803	extracellular							IPR012336;	Thioredoxin-like fold;
A0A3B6AVB5	Uncharacterized protein	1.361	0.0142	Up	26.815	1.106		1.038	0.792		0.783	extracellular	K01166					GO:0003723 RNA binding; GO:0004521 endoribonuclease activity; GO:0016787 hydrolase activity; GO:0016894 endonuclease activity, active with either ribo- or deoxyribonucleic acids and producing 3'-phosphomonoesters; GO:1901363 heterocyclic compound binding; GO:0097159 organic cyclic compound binding; GO:0003824 catalytic activity; GO:0033897 ribonuclease T2 activity; GO:0005488 binding; GO:0016892 …
A0A3B6AWY4	Peptidase_M28 domain-containing protein	1.358	0.0307	Up	85.74	1.077	1.315	1.117	0.974	0.775	0.834	plasma membrane							IPR007484;	Peptidase M28;
A0A3B6AXQ4	Abhydrolase_3 domain-containing protein	2.052	0.00103	Up	32.761	1.478	1.259	1.361	0.569	0.747	0.681	cytoplasm				GO:0008152 metabolic process;		GO:0016787 hydrolase activity; GO:0003824 catalytic activity;	IPR029058; IPR013094;	Alpha/Beta hydrolase fold; Alpha/beta hydrolase fold-3;
A0A3B6AYR2	Aldo_ket_red domain-containing protein	2.25	8.83e-06	Up	37.922	1.207	1.214	1.212	0.504	0.528	0.583	cytoplasm							IPR023210;	NADP-dependent oxidoreductase domain;
A0A3B6AYV3	Nicotinate phosphoribosyltransferase	1.356	0.0196	Up	62.832	1.127	1.087	1.036	0.713	0.745	0.939	chloroplast	K00763	pncB; nicotinate phosphoribosyltransferase [EC:6.3.4.21]	osa00760 Nicotinate and nicotinamide metabolism - Oryza sativa japonica (Japanese rice) (RefSeq); osa01100 Metabolic pathways - Oryza sativa japonica (Japanese rice) (RefSeq);	GO:0051188 cofactor biosynthetic process; GO:0043173 nucleotide salvage; GO:0009165 nucleotide biosynthetic process; GO:0019362 pyridine nucleotide metabolic process; GO:0006725 cellular aromatic compound metabolic process; GO:0046496 nicotinamide nucleotide metabolic process; GO:0009117 nucleotide metabolic process; GO:0044699 single-organism process; GO:0009058 biosynthetic process; GO:0019363 …		GO:0016763 transferase activity, transferring pentosyl groups; GO:0004516 nicotinate phosphoribosyltransferase activity; GO:0016757 transferase activity, transferring glycosyl groups; GO:0004514 nicotinate-nucleotide diphosphorylase (carboxylating) activity; GO:0003824 catalytic activity; GO:0016740 transferase activity;	IPR002638;	Quinolinate phosphoribosyl transferase, C-terminal;
A0A3B6AZC8	Aldo_ket_red domain-containing protein	1.853	0.0274	Up	36.101	1.215	1.276		0.58	0.764		cytoplasm	K22374			GO:0044699 single-organism process; GO:0008152 metabolic process; GO:0055114 oxidation-reduction process; GO:0044710 single-organism metabolic process;		GO:0003824 catalytic activity; GO:0016491 oxidoreductase activity;	IPR023210;	NADP-dependent oxidoreductase domain;
A0A3B6AZK3	AAI domain-containing protein	2.102	0.00709	Up	12.442	1.182	1.527	1.401	0.849	0.571	0.535	extracellular							IPR016140;	Bifunctional inhibitor/plant lipid transfer protein/seed storage helical domain;
A0A3B6B128	Glutamine amidotransferase type-1 domain-containing protein	1.445	0.000228	Up	30.573	1.167	1.098	1.137	0.82	0.78	0.754	chloroplast	K01658	trpG; anthranilate synthase component II [EC:4.1.3.27]	osa01230 Biosynthesis of amino acids - Oryza sativa japonica (Japanese rice) (RefSeq); osa01100 Metabolic pathways - Oryza sativa japonica (Japanese rice) (RefSeq); osa01110 Biosynthesis of secondary metabolites - Oryza sativa japonica (Japanese rice) (RefSeq); osa00400 Phenylalanine, tyrosine and tryptophan biosynthesis - Oryza sativa japonica (Japanese rice) (RefSeq);	GO:0008152 metabolic process;			IPR006221; IPR017926; IPR029062;	Anthranilate synthase/para-aminobenzoate synthase like domain; Glutamine amidotransferase; Class I glutamine amidotransferase-like;
A0A3B6B1X9	Aldedh domain-containing protein	1.469	0.0171	Up	54.626	1.197	0.992	1.181	0.679	0.888	0.727	chloroplast	K00130	betB; betaine-aldehyde dehydrogenase [EC:1.2.1.8]	osa01100 Metabolic pathways - Oryza sativa japonica (Japanese rice) (RefSeq); osa00260 Glycine, serine and threonine metabolism - Oryza sativa japonica (Japanese rice) (RefSeq);	GO:0044699 single-organism process; GO:0008152 metabolic process; GO:0055114 oxidation-reduction process; GO:0044710 single-organism metabolic process;		GO:0016620 oxidoreductase activity, acting on the aldehyde or oxo group of donors, NAD or NADP as acceptor; GO:0003824 catalytic activity; GO:0016491 oxidoreductase activity; GO:0016903 oxidoreductase activity, acting on the aldehyde or oxo group of donors;	IPR016161; IPR015590; IPR016162; IPR016163;	Aldehyde/histidinol dehydrogenase; Aldehyde dehydrogenase domain; Aldehyde dehydrogenase N-terminal domain; Aldehyde dehydrogenase, C-terminal;
A0A3B6B2F0	Chitin-binding type-1 domain-containing protein	1.397	0.0197	Up	28.997	0.988	1.001	1.001	0.577	0.836	0.728	extracellular	K01183	E3.2.1.14; chitinase [EC:3.2.1.14]	osa01100 Metabolic pathways - Oryza sativa japonica (Japanese rice) (RefSeq); osa00520 Amino sugar and nucleotide sugar metabolism - Oryza sativa japonica (Japanese rice) (RefSeq);	GO:1901071 glucosamine-containing compound metabolic process; GO:0006030 chitin metabolic process; GO:0044036 cell wall macromolecule metabolic process; GO:0006026 aminoglycan catabolic process; GO:1901136 carbohydrate derivative catabolic process; GO:0006807 nitrogen compound metabolic process; GO:0006032 chitin catabolic process; GO:0005975 carbohydrate metabolic process; GO:0044238 primary met…		GO:0004553 hydrolase activity, hydrolyzing O-glycosyl compounds; GO:0016787 hydrolase activity; GO:0008061 chitin binding; GO:0097367 carbohydrate derivative binding; GO:0004568 chitinase activity; GO:0003824 catalytic activity; GO:0005488 binding; GO:0016798 hydrolase activity, acting on glycosyl bonds;	IPR023346; IPR000726; IPR001002;	Lysozyme-like domain; Glycoside hydrolase, family 19, catalytic; Chitin-binding, type 1;
A0A3B6B2K3	Phenylalanine ammonia-lyase	1.457	0.00724	Up	77.015	1.092	1.064	1.267	0.72	0.817	0.812	chloroplast	K10775	PAL; phenylalanine ammonia-lyase [EC:4.3.1.24]	osa01100 Metabolic pathways - Oryza sativa japonica (Japanese rice) (RefSeq); osa00940 Phenylpropanoid biosynthesis - Oryza sativa japonica (Japanese rice) (RefSeq); osa00360 Phenylalanine metabolism - Oryza sativa japonica (Japanese rice) (RefSeq); osa01110 Biosynthesis of secondary metabolites - Oryza sativa japonica (Japanese rice) (RefSeq);	GO:1902222 erythrose 4-phosphate/phosphoenolpyruvate family amino acid catabolic process; GO:1901606 alpha-amino acid catabolic process; GO:0006725 cellular aromatic compound metabolic process; GO:0044699 single-organism process; GO:0044237 cellular metabolic process; GO:0071704 organic substance metabolic process; GO:0006559 L-phenylalanine catabolic process; GO:0008152 metabolic process; GO:000…	GO:0044424 intracellular part; GO:0005623 cell; GO:0044464 cell part; GO:0005622 intracellular; GO:0005737 cytoplasm;	GO:0016829 lyase activity; GO:0016840 carbon-nitrogen lyase activity; GO:0016841 ammonia-lyase activity; GO:0003824 catalytic activity;	IPR024083; IPR008948; IPR023144;	Fumarase/histidase, N-terminal; L-Aspartase-like; Phenylalanine ammonia-lyase, shielding domain;
A0A3B6B5Y4	Uncharacterized protein	2.013	0.00586	Up	176.88	1.267	1.366		0.666	0.642		cytoplasm				GO:0006810 transport; GO:0055085 transmembrane transport; GO:0051179 localization; GO:0051234 establishment of localization;	GO:0031224 intrinsic component of membrane; GO:0016020 membrane; GO:0016021 integral component of membrane; GO:0044425 membrane part;	GO:1901265 nucleoside phosphate binding; GO:0015399 primary active transmembrane transporter activity; GO:0016817 hydrolase activity, acting on acid anhydrides; GO:0016787 hydrolase activity; GO:0016887 ATPase activity; GO:0097159 organic cyclic compound binding; GO:1901363 heterocyclic compound binding; GO:0016462 pyrophosphatase activity; GO:0003824 catalytic activity; GO:0032553 ribonucleotide…	IPR003593; IPR003439; IPR011527; IPR027417;	AAA+ ATPase domain; ABC transporter-like; ABC transporter type 1, transmembrane domain; P-loop containing nucleoside triphosphate hydrolase;
A0A3B6B683	Uncharacterized protein	1.785	9.78e-05	Up	76.256	1.347	1.276	1.246	0.682	0.739	0.747	endoplasmic reticulum
A0A3B6B850	Uncharacterized protein	1.406	0.0109	Up	57.25	1.114	1.279	1.041	0.78	0.81	0.853	cytoplasm	K00864	glpK; glycerol kinase [EC:2.7.1.30]	osa04626 Plant-pathogen interaction - Oryza sativa japonica (Japanese rice) (RefSeq); osa00561 Glycerolipid metabolism - Oryza sativa japonica (Japanese rice) (RefSeq); osa01100 Metabolic pathways - Oryza sativa japonica (Japanese rice) (RefSeq);	GO:0008152 metabolic process; GO:0006793 phosphorus metabolic process; GO:0052646 alditol phosphate metabolic process; GO:1901135 carbohydrate derivative metabolic process; GO:0019637 organophosphate metabolic process; GO:0006072 glycerol-3-phosphate metabolic process; GO:0005975 carbohydrate metabolic process; GO:0044238 primary metabolic process; GO:0044237 cellular metabolic process; GO:000998…		GO:0004370 glycerol kinase activity; GO:0016301 kinase activity; GO:0016773 phosphotransferase activity, alcohol group as acceptor; GO:0003824 catalytic activity; GO:0016740 transferase activity; GO:0016772 transferase activity, transferring phosphorus-containing groups;	IPR018484; IPR018485;	Carbohydrate kinase, FGGY, N-terminal; Carbohydrate kinase, FGGY, C-terminal;
A0A3B6B8C8	Uncharacterized protein	3.121	0.0259	Up	25.623	1.381		1.35	0.286		0.589	cytoplasm						GO:0005515 protein binding; GO:0005488 binding;	IPR010987; IPR004046; IPR012336; IPR004045;	Glutathione S-transferase, C-terminal-like; Glutathione S-transferase, C-terminal; Thioredoxin-like fold; Glutathione S-transferase, N-terminal;
A0A3B6B8S7	Uncharacterized protein	2.382	0.000124	Up	60.323	1.341	1.199	1.324	0.568	0.493	0.561	chloroplast				GO:0008152 metabolic process;		GO:0003824 catalytic activity;	IPR025110; IPR000873;	AMP-binding enzyme C-terminal domain; AMP-dependent synthetase/ligase;
A0A3B6BA72	Uncharacterized protein	1.844	0.0211	Up	24.523	1.458	1.349	1.108	0.612	0.556	0.955	chloroplast	K00799	GST; glutathione S-transferase [EC:2.5.1.18]	osa01100 Metabolic pathways - Oryza sativa japonica (Japanese rice) (RefSeq); osa00480 Glutathione metabolism - Oryza sativa japonica (Japanese rice) (RefSeq);			GO:0005515 protein binding; GO:0005488 binding;	IPR010987; IPR004045; IPR012336;	Glutathione S-transferase, C-terminal-like; Glutathione S-transferase, N-terminal; Thioredoxin-like fold;
A0A3B6BXE6	DIOX_N domain-containing protein	1.633	0.00157	Up	23.221	1.217	1.142	1.056	0.64	0.693	0.758	chloroplast							IPR027443; IPR026992;	Isopenicillin N synthase-like; Non-haem dioxygenase N-terminal domain;
A0A3B6BXI4	Uncharacterized protein	2.161	0.00314	Up	41.951	1.31	1.603	1.399	0.501	0.708	0.786	cytoplasm	K21485					GO:0016741 transferase activity, transferring one-carbon groups; GO:0008168 methyltransferase activity; GO:0003824 catalytic activity; GO:0016740 transferase activity;	IPR029063;	S-adenosyl-L-methionine-dependent methyltransferase;
A0A3B6BXM8	Glycosyltransferase	2.453	0.000621	Up	51.589	0.976	1.04	1.011	0.5	0.301	0.433	chloroplast				GO:0008152 metabolic process;		GO:0016757 transferase activity, transferring glycosyl groups; GO:0016758 transferase activity, transferring hexosyl groups; GO:0003824 catalytic activity; GO:0016740 transferase activity;
A0A3B6BYB5	Methyltransf_11 domain-containing protein	2.732	0.0022	Up	29.222	1.049	1.188	1.323	0.543	0.296	0.464	mitochondria				GO:0008152 metabolic process;		GO:0016741 transferase activity, transferring one-carbon groups; GO:0008168 methyltransferase activity; GO:0003824 catalytic activity; GO:0016740 transferase activity;	IPR029063; IPR013216;	S-adenosyl-L-methionine-dependent methyltransferase; Methyltransferase type 11;
A0A3B6BZ54	Glycerol-3-phosphate dehydrogenase	1.534	0.00116	Up	68.402	1.21	1.239		0.799	0.797		chloroplast	K00111	glpA; glycerol-3-phosphate dehydrogenase [EC:1.1.5.3]	osa00564 Glycerophospholipid metabolism - Oryza sativa japonica (Japanese rice) (RefSeq); osa01110 Biosynthesis of secondary metabolites - Oryza sativa japonica (Japanese rice) (RefSeq);	GO:0008152 metabolic process; GO:0006793 phosphorus metabolic process; GO:0055114 oxidation-reduction process; GO:0044710 single-organism metabolic process; GO:0052646 alditol phosphate metabolic process; GO:0044699 single-organism process; GO:1901135 carbohydrate derivative metabolic process; GO:0019637 organophosphate metabolic process; GO:0006072 glycerol-3-phosphate metabolic process; GO:0044…	GO:1902494 catalytic complex; GO:0044464 cell part; GO:0005622 intracellular; GO:1990204 oxidoreductase complex; GO:0005737 cytoplasm; GO:0032991 macromolecular complex; GO:0044424 intracellular part; GO:0009331 glycerol-3-phosphate dehydrogenase complex; GO:0005623 cell; GO:0044444 cytoplasmic part;	GO:0016614 oxidoreductase activity, acting on CH-OH group of donors; GO:0016901 oxidoreductase activity, acting on the CH-OH group of donors, quinone or similar compound as acceptor; GO:0003824 catalytic activity; GO:0004368 glycerol-3-phosphate dehydrogenase activity; GO:0016491 oxidoreductase activity;	IPR006076; IPR031656; IPR023753;	FAD dependent oxidoreductase; Alpha-glycerophosphate oxidase, C-terminal; FAD/NAD(P)-binding domain;
A0A3B6BZS0	Sulfotransferase	1.442	0.00359	Up	39.26	1.137	1.112	1.289	0.812	0.856	0.786	nucleus						GO:0008146 sulfotransferase activity; GO:0016782 transferase activity, transferring sulfur-containing groups; GO:0003824 catalytic activity; GO:0016740 transferase activity;	IPR000863; IPR027417;	Sulfotransferase domain; P-loop containing nucleoside triphosphate hydrolase;
A0A3B6C1U7	Uncharacterized protein	1.875	0.000171	Up	71.269	1.24	1.296	1.184	0.622	0.647	0.715	cytoplasm						GO:0005515 protein binding; GO:0005488 binding;	IPR015943;	WD40/YVTN repeat-like-containing domain;
A0A3B6C2J6	Str_synth domain-containing protein	2.63	0.000113	Up	39.202	1.514	1.599	1.474	0.59	0.489	0.665	chloroplast				GO:0009058 biosynthetic process; GO:0008152 metabolic process;		GO:0016844 strictosidine synthase activity; GO:0016829 lyase activity; GO:0016840 carbon-nitrogen lyase activity; GO:0016843 amine-lyase activity; GO:0003824 catalytic activity;	IPR018119; IPR011042;	Strictosidine synthase, conserved region; Six-bladed beta-propeller, TolB-like;
A0A3B6C2N7	Sulfotransferase	2.24	6.76e-05	Up	41.081	1.324	1.2	1.261	0.543	0.545	0.602	chloroplast						GO:0008146 sulfotransferase activity; GO:0016782 transferase activity, transferring sulfur-containing groups; GO:0003824 catalytic activity; GO:0016740 transferase activity;	IPR000863; IPR027417;	Sulfotransferase domain; P-loop containing nucleoside triphosphate hydrolase;
A0A3B6C4Z1	Abhydrolase_3 domain-containing protein	1.99	0.00952	Up	42.292	1.427		1.57	0.737		0.769	mitochondria				GO:0008152 metabolic process;		GO:0016787 hydrolase activity; GO:0003824 catalytic activity;	IPR029058; IPR013094;	Alpha/Beta hydrolase fold; Alpha/beta hydrolase fold-3;
A0A3B6C558	Uncharacterized protein	1.455	0.00741	Up	17.984	1.271	1.135	1.256	0.756	0.962	0.799	chloroplast	K02109	ATPF0B; F-type H+-transporting ATPase subunit b	osa01100 Metabolic pathways - Oryza sativa japonica (Japanese rice) (RefSeq); osa00195 Photosynthesis - Oryza sativa japonica (Japanese rice) (RefSeq); osa00190 Oxidative phosphorylation - Oryza sativa japonica (Japanese rice) (RefSeq);		GO:0043226 organelle; GO:0043231 intracellular membrane-bounded organelle; GO:0043229 intracellular organelle; GO:0016020 membrane; GO:0044464 cell part; GO:0005622 intracellular; GO:0044425 membrane part; GO:0005737 cytoplasm; GO:0031224 intrinsic component of membrane; GO:0044424 intracellular part; GO:0005623 cell; GO:0043227 membrane-bounded organelle; GO:0016021 integral component of membran…	GO:0022804 active transmembrane transporter activity; GO:0003824 catalytic activity; GO:0016817 hydrolase activity, acting on acid anhydrides; GO:0016820 hydrolase activity, acting on acid anhydrides, catalyzing transmembrane movement of substances; GO:0016787 hydrolase activity; GO:0005215 transporter activity; GO:0022857 transmembrane transporter activity;	IPR003319; IPR009455;	ATP synthase YMF19-like, N-terminal; ATP synthase YMF19, uncharacterised, C-terminal;
A0A3B6C559	FAD-binding PCMH-type domain-containing protein	1.388	0.000735	Up	60.287	1.254	1.26	1.245	0.84	0.9	0.969	chloroplast	K00102	LDHD; D-lactate dehydrogenase (cytochrome) [EC:1.1.2.4]	osa01100 Metabolic pathways - Oryza sativa japonica (Japanese rice) (RefSeq); osa00620 Pyruvate metabolism - Oryza sativa japonica (Japanese rice) (RefSeq);	GO:0044699 single-organism process; GO:0008152 metabolic process; GO:0055114 oxidation-reduction process; GO:0044710 single-organism metabolic process;		GO:0097159 organic cyclic compound binding; GO:1901363 heterocyclic compound binding; GO:0016614 oxidoreductase activity, acting on CH-OH group of donors; GO:1901265 nucleoside phosphate binding; GO:0050660 flavin adenine dinucleotide binding; GO:0003824 catalytic activity; GO:0005488 binding; GO:0043167 ion binding; GO:0043168 anion binding; GO:0000166 nucleotide binding; GO:0048037 cofactor bin…	IPR016166; IPR004113; IPR016171; IPR016169; IPR016164; IPR016167; IPR006094;	FAD-binding, type 2; FAD-linked oxidase, C-terminal; Vanillyl-alcohol oxidase, C-terminal subdomain 2; CO dehydrogenase flavoprotein-like, FAD-binding, subdomain 2; FAD-linked oxidase-like, C-terminal; FAD-binding, type 2, subdomain 1; FAD linked oxidase, N-terminal;
A0A3B6C641	SOR_SNZ domain-containing protein	3.8	3.16e-05	Up	33.493	1.608	1.635	1.769	0.494	0.442	0.383	cytoplasm	K06215	pdxS; pyridoxal 5'-phosphate synthase pdxS subunit [EC:4.3.3.6]	osa00750 Vitamin B6 metabolism - Oryza sativa japonica (Japanese rice) (RefSeq);	GO:0051188 cofactor biosynthetic process; GO:0009110 vitamin biosynthetic process; GO:0006725 cellular aromatic compound metabolic process; GO:1901615 organic hydroxy compound metabolic process; GO:0042822 pyridoxal phosphate metabolic process; GO:0044699 single-organism process; GO:0009058 biosynthetic process; GO:1901566 organonitrogen compound biosynthetic process; GO:0044237 cellular metaboli…		GO:0003824 catalytic activity;	IPR033755; IPR013785; IPR011060;	PdxS/SNZ N-terminal domain; Aldolase-type TIM barrel; Ribulose-phosphate binding barrel;
A0A3B6C663	Aldo_ket_red domain-containing protein	1.427	0.00296	Up	37.69	1.083	1.135	1.217	0.861	0.737	0.809	cytoplasm							IPR023210;	NADP-dependent oxidoreductase domain;
A0A3B6C755	C2 domain-containing protein	1.567	0.00795	Up	18.26	1.02	1.132	1.188	0.84	0.63	0.662	cytoplasm						GO:0005515 protein binding; GO:0005488 binding;	IPR000008;	C2 domain;
A0A3B6C7V6	Peptidase A1 domain-containing protein	1.57	0.0148	Up	46.905	1.107	1.277	1.335	0.941	0.644	0.784	chloroplast				GO:0006508 proteolysis; GO:0008152 metabolic process; GO:0043170 macromolecule metabolic process; GO:0019538 protein metabolic process; GO:0044238 primary metabolic process; GO:0071704 organic substance metabolic process;		GO:0004175 endopeptidase activity; GO:0008233 peptidase activity; GO:0003824 catalytic activity; GO:0004190 aspartic-type endopeptidase activity; GO:0070011 peptidase activity, acting on L-amino acid peptides; GO:0016787 hydrolase activity; GO:0070001 aspartic-type peptidase activity;	IPR032799; IPR021109; IPR033121; IPR032861; IPR034161;	Xylanase inhibitor, C-terminal; Aspartic peptidase domain; Peptidase family A1 domain; Xylanase inhibitor, N-terminal; Pepsin-like domain, plant;
A0A3B6C7Y4	Aldo_ket_red domain-containing protein	2.555	0.0119	Up	36.068	1.193	1.529	1.417	0.662	0.215	0.743	cytoplasm	K22374			GO:0044699 single-organism process; GO:0008152 metabolic process; GO:0055114 oxidation-reduction process; GO:0044710 single-organism metabolic process;		GO:0003824 catalytic activity; GO:0016491 oxidoreductase activity;	IPR023210;	NADP-dependent oxidoreductase domain;
A0A3B6C8L3	Fe2OG dioxygenase domain-containing protein	1.489	0.0151	Up	32.331	1.163	1.173	1.081	0.739	0.629	0.927	cytoplasm				GO:0044699 single-organism process; GO:0008152 metabolic process; GO:0055114 oxidation-reduction process; GO:0044710 single-organism metabolic process;		GO:0003824 catalytic activity; GO:0016491 oxidoreductase activity;	IPR027443; IPR005123; IPR026992;	Isopenicillin N synthase-like; Oxoglutarate/iron-dependent dioxygenase; Non-haem dioxygenase N-terminal domain;
A0A3B6C8N9	Aldo_ket_red domain-containing protein	4.057	0.000867	Up	33.43		1.324	1.374		0.349	0.316	chloroplast							IPR023210;	NADP-dependent oxidoreductase domain;
A0A3B6C8P7	Aldo_ket_red domain-containing protein	2.613	0.000223	Up	37.996	1.199	1.219	1.301	0.478	0.383	0.562	cytoplasm							IPR023210;	NADP-dependent oxidoreductase domain;
A0A3B6C8S3	PMSR domain-containing protein	1.499	0.0017	Up	20.145	1.158	1.044	1.173	0.711	0.807	0.734	chloroplast	K07304			GO:0044699 single-organism process; GO:0008152 metabolic process; GO:0055114 oxidation-reduction process; GO:0044710 single-organism metabolic process;		GO:0016667 oxidoreductase activity, acting on a sulfur group of donors; GO:0008113 peptide-methionine (S)-S-oxide reductase activity; GO:0016671 oxidoreductase activity, acting on a sulfur group of donors, disulfide as acceptor; GO:0003824 catalytic activity; GO:0016491 oxidoreductase activity;	IPR002569;	Peptide methionine sulphoxide reductase MsrA;
A0A3B6CA26	Glycosyltransferase	1.809	0.00113	Up	51.389	1.131	1.135	1.133	0.505	0.69	0.684	cytoplasm				GO:0008152 metabolic process;		GO:0016757 transferase activity, transferring glycosyl groups; GO:0016758 transferase activity, transferring hexosyl groups; GO:0003824 catalytic activity; GO:0016740 transferase activity;
A0A3B6CB61	Glutathione peroxidase	1.574	0.0167	Up	18.411	1.099	1.024	1.01	0.558	0.585	0.847	nucleus	K00432	gpx; glutathione peroxidase [EC:1.11.1.9]	osa00590 Arachidonic acid metabolism - Oryza sativa japonica (Japanese rice) (RefSeq); osa01100 Metabolic pathways - Oryza sativa japonica (Japanese rice) (RefSeq); osa00480 Glutathione metabolism - Oryza sativa japonica (Japanese rice) (RefSeq);	GO:0008152 metabolic process; GO:0006950 response to stress; GO:0055114 oxidation-reduction process; GO:0044710 single-organism metabolic process; GO:0006979 response to oxidative stress; GO:0044699 single-organism process; GO:0050896 response to stimulus;		GO:0016209 antioxidant activity; GO:0004601 peroxidase activity; GO:0004602 glutathione peroxidase activity; GO:0003824 catalytic activity; GO:0016491 oxidoreductase activity; GO:0016684 oxidoreductase activity, acting on peroxide as acceptor;	IPR012336;	Thioredoxin-like fold;
A0A3B6CBK9	Uncharacterized protein	1.803	0.0189	Up	57.614		0.878	0.956		0.55	0.467	chloroplast				GO:0044699 single-organism process; GO:0008152 metabolic process; GO:0055114 oxidation-reduction process; GO:0044710 single-organism metabolic process;		GO:0097159 organic cyclic compound binding; GO:1901363 heterocyclic compound binding; GO:0020037 heme binding; GO:0005506 iron ion binding; GO:0046914 transition metal ion binding; GO:0003824 catalytic activity; GO:0005488 binding; GO:0043167 ion binding; GO:0043169 cation binding; GO:0046872 metal ion binding; GO:0016705 oxidoreductase activity, acting on paired donors, with incorporation or red…
A0A3B6CBL2	Bet_v_1 domain-containing protein	2.497	0.00568	Up	17.015	1.422	1.151	1.232	0.347	0.732	0.445	cytoplasm				GO:0006952 defense response; GO:0050896 response to stimulus; GO:0006950 response to stress; GO:0009607 response to biotic stimulus;			IPR000916; IPR023393;	Bet v I/Major latex protein; START-like domain;
A0A3B6CBV9	Isocitrate dehydrogenase [NADP]	1.413	0.00124	Up	53.462	1.095	1.216	1.135	0.847	0.775	0.816	chloroplast	K00031	IDH1; isocitrate dehydrogenase [EC:1.1.1.42]	osa01230 Biosynthesis of amino acids - Oryza sativa japonica (Japanese rice) (RefSeq); osa01210 2-Oxocarboxylic acid metabolism - Oryza sativa japonica (Japanese rice) (RefSeq); osa04146 Peroxisome - Oryza sativa japonica (Japanese rice) (RefSeq); osa00020 Citrate cycle (TCA cycle) - Oryza sativa japonica (Japanese rice) (RefSeq); osa00480 Glutathione metabolism - Oryza sativa japonica (Japanese …	GO:0072350 tricarboxylic acid metabolic process; GO:0008152 metabolic process; GO:0055114 oxidation-reduction process; GO:0044710 single-organism metabolic process; GO:0044281 small molecule metabolic process; GO:0044763 single-organism cellular process; GO:0019752 carboxylic acid metabolic process; GO:0044699 single-organism process; GO:0006102 isocitrate metabolic process; GO:0006082 organic ac…		GO:0000287 magnesium ion binding; GO:1901265 nucleoside phosphate binding; GO:0043167 ion binding; GO:0004448 isocitrate dehydrogenase activity; GO:0000166 nucleotide binding; GO:0048037 cofactor binding; GO:0016491 oxidoreductase activity; GO:0016614 oxidoreductase activity, acting on CH-OH group of donors; GO:1901363 heterocyclic compound binding; GO:0097159 organic cyclic compound binding; GO:…	IPR024084;	Isopropylmalate dehydrogenase-like domain;
A0A3B6CD70	FMN hydroxy acid dehydrogenase domain-containing protein	1.689	0.0124	Up	39.745	1.289	1.298		0.707	0.825		peroxisome	K11517	HAO; (S)-2-hydroxy-acid oxidase [EC:1.1.3.15]	osa01200 Carbon metabolism - Oryza sativa japonica (Japanese rice) (RefSeq); osa01100 Metabolic pathways - Oryza sativa japonica (Japanese rice) (RefSeq); osa04146 Peroxisome - Oryza sativa japonica (Japanese rice) (RefSeq); osa00630 Glyoxylate and dicarboxylate metabolism - Oryza sativa japonica (Japanese rice) (RefSeq); osa01110 Biosynthesis of secondary metabolites - Oryza sativa japonica (Jap…	GO:0044699 single-organism process; GO:0008152 metabolic process; GO:0055114 oxidation-reduction process; GO:0044710 single-organism metabolic process;		GO:0097159 organic cyclic compound binding; GO:1901363 heterocyclic compound binding; GO:0097367 carbohydrate derivative binding; GO:1901265 nucleoside phosphate binding; GO:0003824 catalytic activity; GO:0032553 ribonucleotide binding; GO:0005488 binding; GO:0043167 ion binding; GO:0043168 anion binding; GO:0000166 nucleotide binding; GO:0010181 FMN binding; GO:0048037 cofactor binding; GO:00164…	IPR013785; IPR000262;	Aldolase-type TIM barrel; FMN-dependent dehydrogenase;
A0A3B6CDS9	Epimerase domain-containing protein	1.701	0.0117	Up	36.764		1.135	1.241		0.706	0.691	chloroplast	K08695	ANR; anthocyanidin reductase [EC:1.3.1.77]	osa00941 Flavonoid biosynthesis - Oryza sativa japonica (Japanese rice) (RefSeq); osa01100 Metabolic pathways - Oryza sativa japonica (Japanese rice) (RefSeq); osa01110 Biosynthesis of secondary metabolites - Oryza sativa japonica (Japanese rice) (RefSeq);			GO:0048037 cofactor binding; GO:0003824 catalytic activity; GO:0005488 binding; GO:0050662 coenzyme binding;	IPR001509; IPR016040;	NAD-dependent epimerase/dehydratase; NAD(P)-binding domain;
A0A3B6CE31	Uncharacterized protein	1.825	0.000378	Up	56.698	0.992	0.989	0.974	0.601	0.465	0.553	chloroplast				GO:0044699 single-organism process; GO:0008152 metabolic process; GO:0055114 oxidation-reduction process; GO:0044710 single-organism metabolic process;		GO:0097159 organic cyclic compound binding; GO:1901363 heterocyclic compound binding; GO:0020037 heme binding; GO:0005506 iron ion binding; GO:0046914 transition metal ion binding; GO:0003824 catalytic activity; GO:0005488 binding; GO:0043167 ion binding; GO:0043169 cation binding; GO:0046872 metal ion binding; GO:0016705 oxidoreductase activity, acting on paired donors, with incorporation or red…
A0A3B6CE50	Adenosylhomocysteinase	1.468	0.000929	Up	53.247	1.119	1.121	1.208	0.765	0.841	0.743	cytoplasm	K01251	E3.3.1.1; adenosylhomocysteinase [EC:3.3.1.1]	osa01100 Metabolic pathways - Oryza sativa japonica (Japanese rice) (RefSeq); osa00270 Cysteine and methionine metabolism - Oryza sativa japonica (Japanese rice) (RefSeq);	GO:1901606 alpha-amino acid catabolic process; GO:0009116 nucleoside metabolic process; GO:0042278 purine nucleoside metabolic process; GO:0046498 S-adenosylhomocysteine metabolic process; GO:0006725 cellular aromatic compound metabolic process; GO:0044699 single-organism process; GO:0072523 purine-containing compound catabolic process; GO:0044237 cellular metabolic process; GO:0071704 organic su…		GO:0097159 organic cyclic compound binding; GO:1901363 heterocyclic compound binding; GO:0004013 adenosylhomocysteinase activity; GO:0016801 hydrolase activity, acting on ether bonds; GO:1901265 nucleoside phosphate binding; GO:0051287 NAD binding; GO:0003824 catalytic activity; GO:0005488 binding; GO:0016787 hydrolase activity; GO:0000166 nucleotide binding; GO:0048037 cofactor binding; GO:00168…	IPR016040; IPR015878;	NAD(P)-binding domain; S-adenosyl-L-homocysteine hydrolase, NAD binding domain;
A0A3B6CF57	Uncharacterized protein	1.812	0.00144	Up	11.478	1.038	1.231	1.204	0.673	0.659	0.585	extracellular
A0A3B6CF64	Fn3_like domain-containing protein	1.341	0.00219	Up	82.025	1.166	1.293	1.25	0.938	0.955	0.873	plasma membrane	K15920	XYL4; xylan 1,4-beta-xylosidase [EC:3.2.1.37]	osa01100 Metabolic pathways - Oryza sativa japonica (Japanese rice) (RefSeq); osa00520 Amino sugar and nucleotide sugar metabolism - Oryza sativa japonica (Japanese rice) (RefSeq);	GO:0008152 metabolic process; GO:0005975 carbohydrate metabolic process; GO:0044238 primary metabolic process; GO:0071704 organic substance metabolic process;		GO:0004553 hydrolase activity, hydrolyzing O-glycosyl compounds; GO:0016787 hydrolase activity; GO:0003824 catalytic activity; GO:0016798 hydrolase activity, acting on glycosyl bonds;	IPR001764; IPR002772; IPR026891; IPR017853;	Glycoside hydrolase, family 3, N-terminal; Glycoside hydrolase family 3 C-terminal domain; Fibronectin type III-like domain; Glycoside hydrolase superfamily;
A0A3B6CF87	Uncharacterized protein	1.786	0.000859	Up	11.493	1.169	1.089	1.218	0.576	0.724	0.646	extracellular
A0A3B6CFU6	Bet_v_1 domain-containing protein	2.175	0.000897	Up	17.218	1.405	1.299	1.332	0.468	0.679	0.709	cytoplasm				GO:0006952 defense response; GO:0050896 response to stimulus; GO:0006950 response to stress; GO:0009607 response to biotic stimulus;			IPR000916; IPR023393;	Bet v I/Major latex protein; START-like domain;
A0A3B6CG27	Epimerase domain-containing protein	1.923	0.00614	Up	36.698		1.217	1.139		0.634	0.591	chloroplast	K08695	ANR; anthocyanidin reductase [EC:1.3.1.77]	osa00941 Flavonoid biosynthesis - Oryza sativa japonica (Japanese rice) (RefSeq); osa01100 Metabolic pathways - Oryza sativa japonica (Japanese rice) (RefSeq); osa01110 Biosynthesis of secondary metabolites - Oryza sativa japonica (Japanese rice) (RefSeq);			GO:0048037 cofactor binding; GO:0003824 catalytic activity; GO:0005488 binding; GO:0050662 coenzyme binding;	IPR001509; IPR016040;	NAD-dependent epimerase/dehydratase; NAD(P)-binding domain;
A0A3B6CH12	Uncharacterized protein	1.308	0.0303	Up	39.628	0.828	0.816	0.807	0.721	0.633	0.52	cytoplasm						GO:0016741 transferase activity, transferring one-carbon groups; GO:0005515 protein binding; GO:0008171 O-methyltransferase activity; GO:0008168 methyltransferase activity; GO:0003824 catalytic activity; GO:0016740 transferase activity; GO:0005488 binding; GO:0046983 protein dimerization activity;	IPR011991; IPR012967; IPR029063; IPR001077;	Winged helix-turn-helix DNA-binding domain; Plant methyltransferase dimerisation; S-adenosyl-L-methionine-dependent methyltransferase; O-methyltransferase, family 2;
A0A3B6CH98	Peroxidase	1.437	0.0195	Up	36.66	1.512	1.167	1.46	1.017	0.931	0.932	extracellular	K00430	E1.11.1.7; peroxidase [EC:1.11.1.7]	osa01100 Metabolic pathways - Oryza sativa japonica (Japanese rice) (RefSeq); osa00940 Phenylpropanoid biosynthesis - Oryza sativa japonica (Japanese rice) (RefSeq); osa01110 Biosynthesis of secondary metabolites - Oryza sativa japonica (Japanese rice) (RefSeq);	GO:0008152 metabolic process; GO:0042743 hydrogen peroxide metabolic process; GO:0006950 response to stress; GO:0072593 reactive oxygen species metabolic process; GO:0055114 oxidation-reduction process; GO:0044710 single-organism metabolic process; GO:0006979 response to oxidative stress; GO:0044699 single-organism process; GO:0044248 cellular catabolic process; GO:0050896 response to stimulus; G…		GO:0097159 organic cyclic compound binding; GO:1901363 heterocyclic compound binding; GO:0020037 heme binding; GO:0003824 catalytic activity; GO:0005488 binding; GO:0016209 antioxidant activity; GO:0004601 peroxidase activity; GO:0046906 tetrapyrrole binding; GO:0016491 oxidoreductase activity; GO:0016684 oxidoreductase activity, acting on peroxide as acceptor;	IPR033905; IPR002016;	Secretory peroxidase; Haem peroxidase, plant/fungal/bacterial;
A0A3B6CJ56	Uncharacterized protein	1.813	0.037	Up	55.673	1.414	1.035	1.428	0.649	0.976	0.513	cytoplasm	K22133	AAE3; oxalate---CoA ligase [EC:6.2.1.8]	osa01100 Metabolic pathways - Oryza sativa japonica (Japanese rice) (RefSeq); osa00630 Glyoxylate and dicarboxylate metabolism - Oryza sativa japonica (Japanese rice) (RefSeq);	GO:0008152 metabolic process;		GO:0003824 catalytic activity;	IPR025110; IPR000873;	AMP-binding enzyme C-terminal domain; AMP-dependent synthetase/ligase;
A0A3B6D3K3	Aldo_ket_red domain-containing protein	1.416	0.0355	Up	34.31	1.006	0.979	0.957	0.618	0.585	0.874	chloroplast	K22374			GO:0044699 single-organism process; GO:0008152 metabolic process; GO:0055114 oxidation-reduction process; GO:0044710 single-organism metabolic process;		GO:0003824 catalytic activity; GO:0016491 oxidoreductase activity;	IPR023210;	NADP-dependent oxidoreductase domain;
A0A3B6D4K6	Uncharacterized protein	2.446	0.000602	Up	56.963	1.422	1.515	1.415	0.52	0.504	0.755	chloroplast				GO:0044699 single-organism process; GO:0008152 metabolic process; GO:0055114 oxidation-reduction process; GO:0044710 single-organism metabolic process;		GO:0097159 organic cyclic compound binding; GO:1901363 heterocyclic compound binding; GO:0020037 heme binding; GO:0005506 iron ion binding; GO:0046914 transition metal ion binding; GO:0003824 catalytic activity; GO:0005488 binding; GO:0043167 ion binding; GO:0043169 cation binding; GO:0046872 metal ion binding; GO:0016705 oxidoreductase activity, acting on paired donors, with incorporation or red…
A0A3B6D4T4	Fe2OG dioxygenase domain-containing protein	1.59	0.00164	Up	40.211	1.064	1.209	1.067	0.652	0.706	0.743	cytoplasm				GO:0044699 single-organism process; GO:0008152 metabolic process; GO:0055114 oxidation-reduction process; GO:0044710 single-organism metabolic process;		GO:0003824 catalytic activity; GO:0016491 oxidoreductase activity;	IPR005123; IPR027443; IPR026992;	Oxoglutarate/iron-dependent dioxygenase; Isopenicillin N synthase-like; Non-haem dioxygenase N-terminal domain;
A0A3B6D5G4	Uncharacterized protein	1.532	0.00126	Up	31.543	1.206	1.15	1.233	0.838	0.692	0.813	chloroplast							IPR016040;	NAD(P)-binding domain;
A0A3B6D5T6	Glycosyltransferase	1.865	0.00552	Up	50.108	1.277		1.345	0.733		0.673	cytoplasm				GO:0008152 metabolic process;		GO:0016757 transferase activity, transferring glycosyl groups; GO:0016758 transferase activity, transferring hexosyl groups; GO:0003824 catalytic activity; GO:0016740 transferase activity;
A0A3B6D6R2	Peroxidase	1.704	0.00247	Up	33.081		1.1	1.124		0.672	0.633	chloroplast	K00430	E1.11.1.7; peroxidase [EC:1.11.1.7]	osa01100 Metabolic pathways - Oryza sativa japonica (Japanese rice) (RefSeq); osa00940 Phenylpropanoid biosynthesis - Oryza sativa japonica (Japanese rice) (RefSeq); osa01110 Biosynthesis of secondary metabolites - Oryza sativa japonica (Japanese rice) (RefSeq);	GO:0008152 metabolic process; GO:0042743 hydrogen peroxide metabolic process; GO:0006950 response to stress; GO:0072593 reactive oxygen species metabolic process; GO:0055114 oxidation-reduction process; GO:0044710 single-organism metabolic process; GO:0006979 response to oxidative stress; GO:0044699 single-organism process; GO:0044248 cellular catabolic process; GO:0050896 response to stimulus; G…		GO:0097159 organic cyclic compound binding; GO:1901363 heterocyclic compound binding; GO:0020037 heme binding; GO:0003824 catalytic activity; GO:0005488 binding; GO:0016209 antioxidant activity; GO:0004601 peroxidase activity; GO:0046906 tetrapyrrole binding; GO:0016491 oxidoreductase activity; GO:0016684 oxidoreductase activity, acting on peroxide as acceptor;	IPR033905; IPR002016;	Secretory peroxidase; Haem peroxidase, plant/fungal/bacterial;
A0A3B6D7C1	Peroxidase	2.821	2.97e-05	Up	33.056	1.568	1.437	1.557	0.503	0.572	0.542	chloroplast	K00430	E1.11.1.7; peroxidase [EC:1.11.1.7]	osa01100 Metabolic pathways - Oryza sativa japonica (Japanese rice) (RefSeq); osa00940 Phenylpropanoid biosynthesis - Oryza sativa japonica (Japanese rice) (RefSeq); osa01110 Biosynthesis of secondary metabolites - Oryza sativa japonica (Japanese rice) (RefSeq);	GO:0008152 metabolic process; GO:0042743 hydrogen peroxide metabolic process; GO:0006950 response to stress; GO:0072593 reactive oxygen species metabolic process; GO:0055114 oxidation-reduction process; GO:0044710 single-organism metabolic process; GO:0006979 response to oxidative stress; GO:0044699 single-organism process; GO:0044248 cellular catabolic process; GO:0050896 response to stimulus; G…		GO:0097159 organic cyclic compound binding; GO:1901363 heterocyclic compound binding; GO:0020037 heme binding; GO:0003824 catalytic activity; GO:0005488 binding; GO:0016209 antioxidant activity; GO:0004601 peroxidase activity; GO:0046906 tetrapyrrole binding; GO:0016491 oxidoreductase activity; GO:0016684 oxidoreductase activity, acting on peroxide as acceptor;	IPR033905; IPR002016;	Secretory peroxidase; Haem peroxidase, plant/fungal/bacterial;
A0A3B6D7E1	Uncharacterized protein	1.361	0.00832	Up	44.537		1.303	1.318		0.932	0.994	cytoplasm							IPR000772;	Ricin B, lectin domain;
A0A3B6D806	Lactamase_B domain-containing protein	2.703	0.000109	Up	36.992	1.514	1.346	1.387	0.515	0.579	0.477	chloroplast							IPR001279;	Metallo-beta-lactamase;
A0A3B6D886	C3H1-type domain-containing protein	1.42	0.0416	Up	88.102	1.153	1.089	1.167	0.956	0.859	0.585	nucleus				GO:0006396 RNA processing; GO:0006725 cellular aromatic compound metabolic process; GO:1901360 organic cyclic compound metabolic process; GO:0006807 nitrogen compound metabolic process; GO:0044238 primary metabolic process; GO:0044237 cellular metabolic process; GO:0071704 organic substance metabolic process; GO:0016070 RNA metabolic process; GO:0008152 metabolic process; GO:0090304 nucleic acid …		GO:0008168 methyltransferase activity; GO:1901265 nucleoside phosphate binding; GO:0043167 ion binding; GO:0016741 transferase activity, transferring one-carbon groups; GO:0000166 nucleotide binding; GO:1901363 heterocyclic compound binding; GO:0097159 organic cyclic compound binding; GO:0008173 RNA methyltransferase activity; GO:0003824 catalytic activity; GO:0005488 binding; GO:0003676 nucleic …	IPR000571; IPR000504; IPR029063; IPR012677;	Zinc finger, CCCH-type; RNA recognition motif domain; S-adenosyl-L-methionine-dependent methyltransferase; Nucleotide-binding alpha-beta plait domain;
A0A3B6D8F2	Uncharacterized protein	1.302	0.023	Up	7.8421	1.059	1.121	1.209	0.965	0.762	0.875	cytoplasm,nucleus
A0A3B6D8J9	Methyltransf_11 domain-containing protein	2.437	0.000429	Up	29.026	1.211	1.339	1.335	0.49	0.459	0.645	mitochondria				GO:0008152 metabolic process;		GO:0016741 transferase activity, transferring one-carbon groups; GO:0008168 methyltransferase activity; GO:0003824 catalytic activity; GO:0016740 transferase activity;	IPR029063; IPR013216;	S-adenosyl-L-methionine-dependent methyltransferase; Methyltransferase type 11;
A0A3B6D8M9	Uncharacterized protein	2.024	0.000195	Up	70.902	1.147	1.194	1.211	0.665	0.526	0.564	cytoplasm							IPR011042;	Six-bladed beta-propeller, TolB-like;
A0A3B6D933	Glycosyltransferase	3.38	0.000529	Up	51.588	1.597	1.376	1.418	0.397	0.578	0.324	chloroplast				GO:0008152 metabolic process;		GO:0016757 transferase activity, transferring glycosyl groups; GO:0016758 transferase activity, transferring hexosyl groups; GO:0003824 catalytic activity; GO:0016740 transferase activity;
A0A3B6D9J6	Sulfotransferase	1.974	0.000121	Up	37.903	1.229	1.196	1.232	0.563	0.693	0.597	cytoplasm						GO:0008146 sulfotransferase activity; GO:0016782 transferase activity, transferring sulfur-containing groups; GO:0003824 catalytic activity; GO:0016740 transferase activity;	IPR000863; IPR027417;	Sulfotransferase domain; P-loop containing nucleoside triphosphate hydrolase;
A0A3B6DA61	Protein kinase domain-containing protein	2.14	0.0474	Up	35.944	1.171		1.463	0.677		0.554	mitochondria	K08867			GO:0016310 phosphorylation; GO:0044267 cellular protein metabolic process; GO:0044238 primary metabolic process; GO:0044237 cellular metabolic process; GO:0006796 phosphate-containing compound metabolic process; GO:0071704 organic substance metabolic process; GO:0008152 metabolic process; GO:0006468 protein phosphorylation; GO:0006793 phosphorus metabolic process; GO:0044260 cellular macromolecul…		GO:0005524 ATP binding; GO:1901265 nucleoside phosphate binding; GO:0016773 phosphotransferase activity, alcohol group as acceptor; GO:0001882 nucleoside binding; GO:0043167 ion binding; GO:0004672 protein kinase activity; GO:0000166 nucleotide binding; GO:0097159 organic cyclic compound binding; GO:1901363 heterocyclic compound binding; GO:0032549 ribonucleoside binding; GO:0097367 carbohydrate …	IPR000719; IPR011009;	Protein kinase domain; Protein kinase-like domain;
A0A3B6DAV0	Uncharacterized protein	2.084	0.0388	Up	19.202	1.346		1.207	0.497		0.728	extracellular
A0A3B6DBJ8	Nudix hydrolase domain-containing protein	1.419	0.0423	Up	26.226	1.153	1.196		0.898	0.757		mitochondria	K01823	idi; isopentenyl-diphosphate Delta-isomerase [EC:5.3.3.2]	osa01100 Metabolic pathways - Oryza sativa japonica (Japanese rice) (RefSeq); osa00900 Terpenoid backbone biosynthesis - Oryza sativa japonica (Japanese rice) (RefSeq); osa01110 Biosynthesis of secondary metabolites - Oryza sativa japonica (Japanese rice) (RefSeq);	GO:0006720 isoprenoid metabolic process; GO:0044711 single-organism biosynthetic process; GO:0044763 single-organism cellular process; GO:0044699 single-organism process; GO:0009058 biosynthetic process; GO:0044255 cellular lipid metabolic process; GO:0044238 primary metabolic process; GO:1901576 organic substance biosynthetic process; GO:0044237 cellular metabolic process; GO:0044249 cellular bi…		GO:0016787 hydrolase activity; GO:0004452 isopentenyl-diphosphate delta-isomerase activity; GO:0016853 isomerase activity; GO:0016860 intramolecular oxidoreductase activity; GO:0003824 catalytic activity; GO:0016863 intramolecular oxidoreductase activity, transposing C=C bonds;	IPR015797; IPR000086;	NUDIX hydrolase domain-like; NUDIX hydrolase domain;
A0A3B6DBK7	Beta-amylase	1.521	0.00228	Up	56.101	1.045	1.165	1.149	0.792	0.657	0.759	peroxisome				GO:1901575 organic substance catabolic process; GO:0008152 metabolic process; GO:0005976 polysaccharide metabolic process; GO:0009057 macromolecule catabolic process; GO:0043170 macromolecule metabolic process; GO:0000272 polysaccharide catabolic process; GO:0044238 primary metabolic process; GO:0005975 carbohydrate metabolic process; GO:0009056 catabolic process; GO:0016052 carbohydrate cataboli…		GO:0004553 hydrolase activity, hydrolyzing O-glycosyl compounds; GO:0016787 hydrolase activity; GO:0016160 amylase activity; GO:0016161 beta-amylase activity; GO:0003824 catalytic activity; GO:0016798 hydrolase activity, acting on glycosyl bonds;	IPR017853; IPR013781;	Glycoside hydrolase superfamily; Glycoside hydrolase, catalytic domain;
A0A3B6DCF6	Uncharacterized protein	2.11	0.00294	Up	8.5479	1.455		1.438	0.726		0.645	mitochondria
A0A3B6DDG4	DUF4091 domain-containing protein	1.463	0.00132	Up	73.382	1.166	1.153	1.082	0.708	0.833	0.784	cytoplasm							IPR025150;	Domain of unknown function DUF4091;
A0A3B6DFD8	Aldo_ket_red domain-containing protein	3.229	1.88e-05	Up	37.675	1.231	1.203	1.254	0.437	0.324	0.381	cytoplasm							IPR023210;	NADP-dependent oxidoreductase domain;
A0A3B6DFG8	Aldo_ket_red domain-containing protein	2.814	0.00485	Up	35.897	1.332	1.404	1.735	0.674	0.616	0.299	cytoplasm	K22374			GO:0044699 single-organism process; GO:0008152 metabolic process; GO:0055114 oxidation-reduction process; GO:0044710 single-organism metabolic process;		GO:0003824 catalytic activity; GO:0016491 oxidoreductase activity;	IPR023210;	NADP-dependent oxidoreductase domain;
A0A3B6DFN5	Uncharacterized protein	1.324	0.0487	Up	83.608	1.268	1.049	1.193	0.841	0.927		chloroplast						GO:0003824 catalytic activity;	IPR013785; IPR017853;	Aldolase-type TIM barrel; Glycoside hydrolase superfamily;
A0A3B6DH60	NB-ARC domain-containing protein	1.471	0.0135	Up	87.464	1	1.033	1.036	0.847	0.598	0.642	cytoplasm						GO:1901265 nucleoside phosphate binding; GO:0001882 nucleoside binding; GO:0043167 ion binding; GO:0005515 protein binding; GO:0000166 nucleotide binding; GO:0097159 organic cyclic compound binding; GO:1901363 heterocyclic compound binding; GO:0032549 ribonucleoside binding; GO:0097367 carbohydrate derivative binding; GO:0032553 ribonucleotide binding; GO:0005488 binding; GO:0032550 purine ribonu…	IPR002182; IPR027417; IPR032675;	NB-ARC; P-loop containing nucleoside triphosphate hydrolase; Leucine-rich repeat domain, L domain-like;
A0A3B6DH72	Abhydrolase_3 domain-containing protein	2.397	0.000942	Up	34.561	1.225	1.191	1.278	0.658	0.493	0.39	cytoplasm				GO:0008152 metabolic process;		GO:0016787 hydrolase activity; GO:0003824 catalytic activity;	IPR029058; IPR013094;	Alpha/Beta hydrolase fold; Alpha/beta hydrolase fold-3;
A0A3B6DHG3	Uncharacterized protein	1.327	0.0116	Up	80.958	1.12	1.081	1.095	0.729	0.937	0.818	cytoplasm				GO:0006508 proteolysis; GO:0008152 metabolic process; GO:0043170 macromolecule metabolic process; GO:0019538 protein metabolic process; GO:0044238 primary metabolic process; GO:0071704 organic substance metabolic process;		GO:0004252 serine-type endopeptidase activity; GO:0004175 endopeptidase activity; GO:0008233 peptidase activity; GO:0003824 catalytic activity; GO:0017171 serine hydrolase activity; GO:0008236 serine-type peptidase activity; GO:0070011 peptidase activity, acting on L-amino acid peptides; GO:0016787 hydrolase activity;	IPR034197; IPR000209; IPR010259;	Cucumisin-like catalytic domain; Peptidase S8/S53 domain; Peptidase S8 propeptide/proteinase inhibitor I9;
A0A3B6DIJ0	Uncharacterized protein	1.517	0.0169	Up	53.708	1.152		1.168	0.816		0.713	chloroplast						GO:0097159 organic cyclic compound binding; GO:1901363 heterocyclic compound binding; GO:0016769 transferase activity, transferring nitrogenous groups; GO:0003824 catalytic activity; GO:0005488 binding; GO:0043167 ion binding; GO:0043168 anion binding; GO:0008483 transaminase activity; GO:0016740 transferase activity; GO:0048037 cofactor binding; GO:0030170 pyridoxal phosphate binding;	IPR015424; IPR015422; IPR015421;	Pyridoxal phosphate-dependent transferase; Pyridoxal phosphate-dependent transferase, major region, subdomain 2; Pyridoxal phosphate-dependent transferase, major region, subdomain 1;
A0A3B6DK06	Uncharacterized protein	4.419	0.0168	Up	28.204	1.379		1.582	0.446		0.224	cytoplasm						GO:0003824 catalytic activity; GO:0016491 oxidoreductase activity;	IPR016040;	NAD(P)-binding domain;
A0A3B6DK56	Glycosyltransferase	1.625	0.000111	Up	50.886	1.236	1.192	1.143	0.759	0.726	0.712	cytoplasm	K08237			GO:0008152 metabolic process;		GO:0016757 transferase activity, transferring glycosyl groups; GO:0016758 transferase activity, transferring hexosyl groups; GO:0003824 catalytic activity; GO:0016740 transferase activity;
A0A3B6DLA7	Glycosyltransferase	2.763	7.79e-06	Up	51.269	1.352	1.305	1.269	0.488	0.444	0.489	chloroplast	K13495	CISZOG; cis-zeatin O-glucosyltransferase [EC:2.4.1.215]	osa00908 Zeatin biosynthesis - Oryza sativa japonica (Japanese rice) (RefSeq);	GO:0008152 metabolic process;		GO:0016757 transferase activity, transferring glycosyl groups; GO:0016758 transferase activity, transferring hexosyl groups; GO:0003824 catalytic activity; GO:0016740 transferase activity;
A0A3B6DQK3	Uncharacterized protein	1.443	0.00814	Up	42.977	1.177		1.116	0.804		0.785	endoplasmic reticulum	K08057	CALR; calreticulin	osa04141 Protein processing in endoplasmic reticulum - Oryza sativa japonica (Japanese rice) (RefSeq); osa04145 Phagosome - Oryza sativa japonica (Japanese rice) (RefSeq);	GO:0006457 protein folding; GO:0009987 cellular process;	GO:0043226 organelle; GO:0043231 intracellular membrane-bounded organelle; GO:0043229 intracellular organelle; GO:0005783 endoplasmic reticulum; GO:0044464 cell part; GO:0005622 intracellular; GO:0005737 cytoplasm; GO:0012505 endomembrane system; GO:0044424 intracellular part; GO:0043227 membrane-bounded organelle; GO:0005623 cell; GO:0044444 cytoplasmic part;	GO:0043169 cation binding; GO:0046872 metal ion binding; GO:0005515 protein binding; GO:0005509 calcium ion binding; GO:0051082 unfolded protein binding; GO:0005488 binding; GO:0043167 ion binding;	IPR009033; IPR013320;	Calreticulin/calnexin, P domain; Concanavalin A-like lectin/glucanase domain;
A0A3B6EAS3	Uncharacterized protein	1.489	0.000689	Up	18.788	1.125	1.135	1.136	0.765	0.825	0.69	extracellular					GO:0005576 extracellular region;	GO:0004867 serine-type endopeptidase inhibitor activity; GO:0030234 enzyme regulator activity; GO:0030414 peptidase inhibitor activity; GO:0061134 peptidase regulator activity; GO:0061135 endopeptidase regulator activity; GO:0098772 molecular function regulator; GO:0004857 enzyme inhibitor activity; GO:0004866 endopeptidase inhibitor activity;	IPR000877;	Proteinase inhibitor I12, Bowman-Birk;
A0A3B6EBG0	Uncharacterized protein	1.639	0.000455	Up	63.699	1.056	1.196	1.128	0.677	0.678	0.707	cytoplasm	K01568	PDC; pyruvate decarboxylase [EC:4.1.1.1]	osa01100 Metabolic pathways - Oryza sativa japonica (Japanese rice) (RefSeq); osa00010 Glycolysis / Gluconeogenesis - Oryza sativa japonica (Japanese rice) (RefSeq); osa01110 Biosynthesis of secondary metabolites - Oryza sativa japonica (Japanese rice) (RefSeq);			GO:0000287 magnesium ion binding; GO:0019842 vitamin binding; GO:0043167 ion binding; GO:0016829 lyase activity; GO:0048037 cofactor binding; GO:1901681 sulfur compound binding; GO:0030976 thiamine pyrophosphate binding; GO:1901363 heterocyclic compound binding; GO:0097159 organic cyclic compound binding; GO:0003824 catalytic activity; GO:0005488 binding; GO:0016830 carbon-carbon lyase activity; …	IPR012000; IPR029035; IPR029061; IPR012001; IPR011766;	Thiamine pyrophosphate enzyme, central domain; DHS-like NAD/FAD-binding domain; Thiamin diphosphate-binding fold; Thiamine pyrophosphate enzyme, N-terminal TPP-binding domain; Thiamine pyrophosphate enzyme, C-terminal TPP-binding;
A0A3B6ECD1	Uncharacterized protein	1.614	0.00363	Up	7.847	1.076	1.039	1.122	0.725	0.737	0.543	extracellular				GO:0009611 response to wounding; GO:0050896 response to stimulus; GO:0006950 response to stress;		GO:0004867 serine-type endopeptidase inhibitor activity; GO:0030234 enzyme regulator activity; GO:0030414 peptidase inhibitor activity; GO:0061134 peptidase regulator activity; GO:0061135 endopeptidase regulator activity; GO:0098772 molecular function regulator; GO:0004857 enzyme inhibitor activity; GO:0004866 endopeptidase inhibitor activity;
A0A3B6ECH5	Aminotran_1_2 domain-containing protein	1.701	0.0016	Up	43.599	1.22	1.05	1.25	0.679	0.675	0.715	cytoplasm	K00837	ISS1; aromatic aminotransferase [EC:2.6.1.-]	osa00380 Tryptophan metabolism - Oryza sativa japonica (Japanese rice) (RefSeq); osa01100 Metabolic pathways - Oryza sativa japonica (Japanese rice) (RefSeq); osa00270 Cysteine and methionine metabolism - Oryza sativa japonica (Japanese rice) (RefSeq);	GO:0009058 biosynthetic process; GO:0008152 metabolic process;		GO:0097159 organic cyclic compound binding; GO:1901363 heterocyclic compound binding; GO:0003824 catalytic activity; GO:0005488 binding; GO:0043167 ion binding; GO:0043168 anion binding; GO:0048037 cofactor binding; GO:0030170 pyridoxal phosphate binding;	IPR004839; IPR015424; IPR015421; IPR015422;	Aminotransferase, class I/classII; Pyridoxal phosphate-dependent transferase; Pyridoxal phosphate-dependent transferase, major region, subdomain 1; Pyridoxal phosphate-dependent transferase, major region, subdomain 2;
A0A3B6ECI3	DLH domain-containing protein	1.392	0.0106	Up	29.713	1.113	1.117	1.117	0.88	0.663	0.861	chloroplast	K01061	E3.1.1.45; carboxymethylenebutenolidase [EC:3.1.1.45]	osa01100 Metabolic pathways - Oryza sativa japonica (Japanese rice) (RefSeq);			GO:0016787 hydrolase activity; GO:0003824 catalytic activity;	IPR029058; IPR002925;	Alpha/Beta hydrolase fold; Dienelactone hydrolase;
A0A3B6ECK4	Glutamate decarboxylase	1.362	0.0464	Up	49.693	1.122		1.194	0.792		0.909	cytoplasm				GO:0009064 glutamine family amino acid metabolic process; GO:0043648 dicarboxylic acid metabolic process; GO:0044281 small molecule metabolic process; GO:0044763 single-organism cellular process; GO:0006807 nitrogen compound metabolic process; GO:0044699 single-organism process; GO:1901605 alpha-amino acid metabolic process; GO:0044238 primary metabolic process; GO:0044237 cellular metabolic proc…		GO:0097159 organic cyclic compound binding; GO:1901363 heterocyclic compound binding; GO:0004351 glutamate decarboxylase activity; GO:0003824 catalytic activity; GO:0005488 binding; GO:0016830 carbon-carbon lyase activity; GO:0043167 ion binding; GO:0016831 carboxy-lyase activity; GO:0016829 lyase activity; GO:0043168 anion binding; GO:0048037 cofactor binding; GO:0030170 pyridoxal phosphate bind…	IPR015424; IPR015421;	Pyridoxal phosphate-dependent transferase; Pyridoxal phosphate-dependent transferase, major region, subdomain 1;
A0A3B6ECS9	Lipase_GDSL domain-containing protein	1.491	0.00489	Up	41.363	1.219	1.095	1.065	0.836	0.754	0.677	plasma membrane						GO:0016787 hydrolase activity; GO:0003824 catalytic activity; GO:0016788 hydrolase activity, acting on ester bonds;	IPR001087; IPR013830;	GDSL lipase/esterase; SGNH hydrolase-type esterase domain;
A0A3B6EDL2	FMN_red domain-containing protein	1.847	0.00744	Up	22.411	1.284	1.371	1.062	0.734	0.538	0.74	chloroplast						GO:0003824 catalytic activity; GO:0016491 oxidoreductase activity;	IPR005025; IPR029039;	NADPH-dependent FMN reductase-like; Flavoprotein-like domain;
A0A3B6EDV0	Malic enzyme	1.608	0.0103	Up	70.941	1.294	1.279	1.017	0.697	0.708	0.827	chloroplast	K00029	E1.1.1.40; malate dehydrogenase (oxaloacetate-decarboxylating)(NADP+) [EC:1.1.1.40]	osa01200 Carbon metabolism - Oryza sativa japonica (Japanese rice) (RefSeq); osa01100 Metabolic pathways - Oryza sativa japonica (Japanese rice) (RefSeq); osa00620 Pyruvate metabolism - Oryza sativa japonica (Japanese rice) (RefSeq); osa00710 Carbon fixation in photosynthetic organisms - Oryza sativa japonica (Japanese rice) (RefSeq);	GO:0043648 dicarboxylic acid metabolic process; GO:0008152 metabolic process; GO:0055114 oxidation-reduction process; GO:0044710 single-organism metabolic process; GO:0006108 malate metabolic process; GO:0044281 small molecule metabolic process; GO:0019752 carboxylic acid metabolic process; GO:0044763 single-organism cellular process; GO:0044699 single-organism process; GO:0006082 organic acid me…		GO:0004471 malate dehydrogenase (decarboxylating) (NAD+) activity; GO:1901265 nucleoside phosphate binding; GO:0000166 nucleotide binding; GO:0048037 cofactor binding; GO:0016491 oxidoreductase activity; GO:0016614 oxidoreductase activity, acting on CH-OH group of donors; GO:1901363 heterocyclic compound binding; GO:0097159 organic cyclic compound binding; GO:0016616 oxidoreductase activity, acti…	IPR012302; IPR012301; IPR016040;	Malic enzyme, NAD-binding; Malic enzyme, N-terminal domain; NAD(P)-binding domain;
A0A3B6EEK4	Uncharacterized protein	1.691	0.00063	Up	163.49	1.133	1.284	1.186	0.72	0.747	0.664	plasma membrane				GO:0006810 transport; GO:0055085 transmembrane transport; GO:0051179 localization; GO:0051234 establishment of localization;	GO:0031224 intrinsic component of membrane; GO:0016020 membrane; GO:0016021 integral component of membrane; GO:0044425 membrane part;	GO:1901265 nucleoside phosphate binding; GO:0015399 primary active transmembrane transporter activity; GO:0016817 hydrolase activity, acting on acid anhydrides; GO:0016787 hydrolase activity; GO:0016887 ATPase activity; GO:0097159 organic cyclic compound binding; GO:1901363 heterocyclic compound binding; GO:0016462 pyrophosphatase activity; GO:0003824 catalytic activity; GO:0032553 ribonucleotide…	IPR003593; IPR003439; IPR027417; IPR011527;	AAA+ ATPase domain; ABC transporter-like; P-loop containing nucleoside triphosphate hydrolase; ABC transporter type 1, transmembrane domain;
A0A3B6EG72	Carbonic anhydrase	1.49	0.0184	Up	23.839	1.108	1.206		0.758	0.795		chloroplast				GO:0015976 carbon utilization; GO:0044699 single-organism process;		GO:0046914 transition metal ion binding; GO:0003824 catalytic activity; GO:0005488 binding; GO:0043167 ion binding; GO:0046872 metal ion binding; GO:0043169 cation binding; GO:0016829 lyase activity; GO:0016836 hydro-lyase activity; GO:0004089 carbonate dehydratase activity; GO:0008270 zinc ion binding; GO:0016835 carbon-oxygen lyase activity;
A0A3B6EHT2	Uncharacterized protein	1.752	0.00148	Up	24.742	1.381	1.254	1.194	0.659	0.716	0.81	cytoplasm							IPR032710;	NTF2-like domain;
A0A3B6EI00	Glycosyltransferase	2.108	0.023	Up	50.591	1.337	1.15		0.552	0.628		extracellular				GO:0008152 metabolic process;		GO:0016757 transferase activity, transferring glycosyl groups; GO:0016758 transferase activity, transferring hexosyl groups; GO:0003824 catalytic activity; GO:0016740 transferase activity;
A0A3B6EIC5	Uncharacterized protein	1.726	0.0153	Up	135.71	1.069	1.184		0.667	0.638		plasma membrane	K05658	ABCB1; ATP-binding cassette, subfamily B (MDR/TAP), member 1 [EC:7.6.2.2]	osa02010 ABC transporters - Oryza sativa japonica (Japanese rice) (RefSeq);	GO:0006810 transport; GO:0055085 transmembrane transport; GO:0051179 localization; GO:0051234 establishment of localization;	GO:0031224 intrinsic component of membrane; GO:0016020 membrane; GO:0016021 integral component of membrane; GO:0044425 membrane part;	GO:1901265 nucleoside phosphate binding; GO:0015399 primary active transmembrane transporter activity; GO:0016817 hydrolase activity, acting on acid anhydrides; GO:0016787 hydrolase activity; GO:0016887 ATPase activity; GO:0097159 organic cyclic compound binding; GO:1901363 heterocyclic compound binding; GO:0016462 pyrophosphatase activity; GO:0003824 catalytic activity; GO:0032553 ribonucleotide…	IPR003593; IPR003439; IPR027417; IPR011527;	AAA+ ATPase domain; ABC transporter-like; P-loop containing nucleoside triphosphate hydrolase; ABC transporter type 1, transmembrane domain;
A0A3B6EIN4	ATP synthase subunit beta	1.425	0.0135	Up	58.93	1.106	1.35	1.104	0.834	0.798	0.866	mitochondria	K02133	ATPeF1B; F-type H+-transporting ATPase subunit beta [EC:7.1.2.2]	osa01100 Metabolic pathways - Oryza sativa japonica (Japanese rice) (RefSeq); osa00190 Oxidative phosphorylation - Oryza sativa japonica (Japanese rice) (RefSeq);	GO:0009116 nucleoside metabolic process; GO:0042278 purine nucleoside metabolic process; GO:0009167 purine ribonucleoside monophosphate metabolic process; GO:0009117 nucleotide metabolic process; GO:0044699 single-organism process; GO:0009058 biosynthetic process; GO:0009163 nucleoside biosynthetic process; GO:0046129 purine ribonucleoside biosynthetic process; GO:0009156 ribonucleoside monophosp…	GO:0016020 membrane; GO:0098800 inner mitochondrial membrane protein complex; GO:0031090 organelle membrane; GO:0098796 membrane protein complex; GO:0005737 cytoplasm; GO:0032991 macromolecular complex; GO:0098798 mitochondrial protein complex; GO:0044424 intracellular part; GO:0044455 mitochondrial membrane part; GO:0005623 cell; GO:0044422 organelle part; GO:0005740 mitochondrial envelope; GO:0…	GO:0042625 ATPase coupled ion transmembrane transporter activity; GO:1901265 nucleoside phosphate binding; GO:0015399 primary active transmembrane transporter activity; GO:0022892 substrate-specific transporter activity; GO:0044769 ATPase activity, coupled to transmembrane movement of ions, rotational mechanism; GO:0016817 hydrolase activity, acting on acid anhydrides; GO:0015077 monovalent inorg…	IPR003593; IPR004100; IPR020971; IPR000194; IPR027417; IPR024034;	AAA+ ATPase domain; ATPase, F1/V1/A1 complex, alpha/beta subunit, N-terminal domain; ATP synthase, F1 beta subunit; ATPase, F1/V1/A1 complex, alpha/beta subunit, nucleotide-binding domain; P-loop containing nucleoside triphosphate hydrolase; ATPase, F1/V1 complex, beta subunit, C-terminal;
A0A3B6EJL6	Uncharacterized protein	1.359	0.00546	Up	42.814	1.137		1.126	0.811		0.854	cytoplasm	K05605	HIBCH; 3-hydroxyisobutyryl-CoA hydrolase [EC:3.1.2.4]	osa00640 Propanoate metabolism - Oryza sativa japonica (Japanese rice) (RefSeq); osa00280 Valine, leucine and isoleucine degradation - Oryza sativa japonica (Japanese rice) (RefSeq); osa01200 Carbon metabolism - Oryza sativa japonica (Japanese rice) (RefSeq); osa01100 Metabolic pathways - Oryza sativa japonica (Japanese rice) (RefSeq); osa00410 beta-Alanine metabolism - Oryza sativa japonica (Jap…			GO:0016787 hydrolase activity; GO:0016289 CoA hydrolase activity; GO:0016790 thiolester hydrolase activity; GO:0003824 catalytic activity; GO:0003860 3-hydroxyisobutyryl-CoA hydrolase activity; GO:0016788 hydrolase activity, acting on ester bonds;	IPR029045;	ClpP/crotonase-like domain;
A0A3B6EJQ5	AAA domain-containing protein	1.426	0.01	Up	42.299	1.162		1.095	0.797		0.786	cytoplasm	K07767					GO:0005524 ATP binding; GO:1901265 nucleoside phosphate binding; GO:0001882 nucleoside binding; GO:0043167 ion binding; GO:0000166 nucleotide binding; GO:0097159 organic cyclic compound binding; GO:1901363 heterocyclic compound binding; GO:0032549 ribonucleoside binding; GO:0097367 carbohydrate derivative binding; GO:0032553 ribonucleotide binding; GO:0005488 binding; GO:0032550 purine ribonucleo…	IPR003593; IPR003959; IPR027417;	AAA+ ATPase domain; ATPase, AAA-type, core; P-loop containing nucleoside triphosphate hydrolase;
A0A3B6EJV7	Peroxidase	2.128	0.000522	Up	38.37	1.124	1.16	1.138	0.423	0.567	0.618	chloroplast				GO:0008152 metabolic process; GO:0042743 hydrogen peroxide metabolic process; GO:0006950 response to stress; GO:0072593 reactive oxygen species metabolic process; GO:0055114 oxidation-reduction process; GO:0044710 single-organism metabolic process; GO:0006979 response to oxidative stress; GO:0044699 single-organism process; GO:0044248 cellular catabolic process; GO:0050896 response to stimulus; G…		GO:0097159 organic cyclic compound binding; GO:1901363 heterocyclic compound binding; GO:0020037 heme binding; GO:0003824 catalytic activity; GO:0005488 binding; GO:0016209 antioxidant activity; GO:0004601 peroxidase activity; GO:0046906 tetrapyrrole binding; GO:0016491 oxidoreductase activity; GO:0016684 oxidoreductase activity, acting on peroxide as acceptor;	IPR033905; IPR002016;	Secretory peroxidase; Haem peroxidase, plant/fungal/bacterial;
A0A3B6EK57	Uncharacterized protein	1.325	0.00338	Up	61.316		1.126	1.098		0.832	0.847	cytoplasm	K18660	ACSF3; malonyl-CoA/methylmalonyl-CoA synthetase [EC:6.2.1.-]	osa00280 Valine, leucine and isoleucine degradation - Oryza sativa japonica (Japanese rice) (RefSeq); osa01100 Metabolic pathways - Oryza sativa japonica (Japanese rice) (RefSeq); osa01212 Fatty acid metabolism - Oryza sativa japonica (Japanese rice) (RefSeq); osa00061 Fatty acid biosynthesis - Oryza sativa japonica (Japanese rice) (RefSeq);	GO:0008152 metabolic process;		GO:0003824 catalytic activity;	IPR020459; IPR025110; IPR000873;	AMP-binding; AMP-binding enzyme C-terminal domain; AMP-dependent synthetase/ligase;
A0A3B6EK99	Uncharacterized protein	2.092	0.000346	Up	58.031	1.332		1.354	0.649		0.635	cytoplasm	K00487	CYP73A; trans-cinnamate 4-monooxygenase [EC:1.14.14.91]	osa00941 Flavonoid biosynthesis - Oryza sativa japonica (Japanese rice) (RefSeq); osa00999 Biosynthesis of secondary metabolites - unclassified - Oryza sativa japonica (Japanese rice) (RefSeq); osa01100 Metabolic pathways - Oryza sativa japonica (Japanese rice) (RefSeq); osa00940 Phenylpropanoid biosynthesis - Oryza sativa japonica (Japanese rice) (RefSeq); osa00945 Stilbenoid, diarylheptanoid an…	GO:0044699 single-organism process; GO:0008152 metabolic process; GO:0055114 oxidation-reduction process; GO:0044710 single-organism metabolic process;		GO:0097159 organic cyclic compound binding; GO:1901363 heterocyclic compound binding; GO:0020037 heme binding; GO:0005506 iron ion binding; GO:0046914 transition metal ion binding; GO:0003824 catalytic activity; GO:0005488 binding; GO:0043167 ion binding; GO:0043169 cation binding; GO:0046872 metal ion binding; GO:0016705 oxidoreductase activity, acting on paired donors, with incorporation or red…
A0A3B6EL42	Glycosyltransferase	1.436	0.00307	Up	50.633	1.143	1.191	1.221	0.812	0.92	0.743	chloroplast				GO:0008152 metabolic process;		GO:0016757 transferase activity, transferring glycosyl groups; GO:0016758 transferase activity, transferring hexosyl groups; GO:0003824 catalytic activity; GO:0016740 transferase activity;
A0A3B6ELU9	LigB domain-containing protein	1.462	0.00579	Up	31.379	1.009		1.047	0.687		0.719	cytoplasm	K15777	DOPA; 4,5-DOPA dioxygenase extradiol [EC:1.13.11.-]	osa00965 Betalain biosynthesis - Oryza sativa japonica (Japanese rice) (RefSeq);	GO:0008152 metabolic process; GO:0006725 cellular aromatic compound metabolic process; GO:0055114 oxidation-reduction process; GO:0044710 single-organism metabolic process; GO:0044699 single-organism process; GO:0009987 cellular process; GO:0044237 cellular metabolic process;		GO:0005506 iron ion binding; GO:0016701 oxidoreductase activity, acting on single donors with incorporation of molecular oxygen; GO:0046914 transition metal ion binding; GO:0003824 catalytic activity; GO:0005488 binding; GO:0043167 ion binding; GO:0046872 metal ion binding; GO:0043169 cation binding; GO:0008270 zinc ion binding; GO:0008198 ferrous iron binding; GO:0016491 oxidoreductase activity;	IPR004183;	Extradiol ring-cleavage dioxygenase, class III enzyme, subunit B;
A0A3B6EM20	Uncharacterized protein	1.638	0.0281	Up	58.75	1.251		1.299	0.86		0.697	plasma membrane				GO:0008152 metabolic process;		GO:0003824 catalytic activity;	IPR025110; IPR000873;	AMP-binding enzyme C-terminal domain; AMP-dependent synthetase/ligase;
A0A3B6EM74	Uncharacterized protein	1.575	0.00362	Up	87.672	1.16	1.158	1.011	0.723	0.62	0.77	chloroplast	K01301						IPR003137; IPR007365; IPR007484;	PA domain; Transferrin receptor-like, dimerisation domain; Peptidase M28;
A0A3B6EMA6	Glycosyltransferase	1.757	0.0108	Up	50.844	1.255	1.213		0.651	0.754		chloroplast				GO:0008152 metabolic process;		GO:0016757 transferase activity, transferring glycosyl groups; GO:0016758 transferase activity, transferring hexosyl groups; GO:0003824 catalytic activity; GO:0016740 transferase activity;
A0A3B6EMB0	Uncharacterized protein	1.351	0.000218	Up	43.904	1.104	1.083	1.13	0.844	0.828	0.784	cytoplasm							IPR029030;	Caspase-like domain;
A0A3B6EMZ4	Laccase	1.459	0.00398	Up	62.271		1.116	1.143		0.792	0.756	chloroplast	K05909			GO:0006725 cellular aromatic compound metabolic process; GO:0055114 oxidation-reduction process; GO:0044712 single-organism catabolic process; GO:0044763 single-organism cellular process; GO:1901360 organic cyclic compound metabolic process; GO:0044699 single-organism process; GO:0044237 cellular metabolic process; GO:0009698 phenylpropanoid metabolic process; GO:0071704 organic substance metabol…	GO:0048046 apoplast; GO:0005576 extracellular region;	GO:0016682 oxidoreductase activity, acting on diphenols and related substances as donors, oxygen as acceptor; GO:0046914 transition metal ion binding; GO:0016679 oxidoreductase activity, acting on diphenols and related substances as donors; GO:0003824 catalytic activity; GO:0005488 binding; GO:0043167 ion binding; GO:0046872 metal ion binding; GO:0043169 cation binding; GO:0052716 hydroquinone:ox…	IPR034289; IPR011707; IPR011706; IPR008972; IPR034285; IPR034288; IPR001117;	Laccase, third cupredoxin domain; Multicopper oxidase, type 3; Multicopper oxidase, type 2; Cupredoxin; Laccase, second cupredoxin domain; Laccase, first cupredoxin domain; Multicopper oxidase, type 1;
A0A3B6ENJ3	PfkB domain-containing protein	1.968	0.0208	Up	58.617	1.083	1.226		0.629	0.544		chloroplast							IPR011611; IPR029056;	Carbohydrate kinase PfkB; Ribokinase-like;
A0A3B6ENW8	Uncharacterized protein	1.558	0.000543	Up	60.271	1.103	1.216	1.186	0.787	0.758	0.705	chloroplast	K12261	HACL1; 2-hydroxyacyl-CoA lyase 1 [EC:4.1.-.-]	osa04146 Peroxisome - Oryza sativa japonica (Japanese rice) (RefSeq);			GO:0000287 magnesium ion binding; GO:0019842 vitamin binding; GO:0043167 ion binding; GO:0048037 cofactor binding; GO:1901681 sulfur compound binding; GO:0030976 thiamine pyrophosphate binding; GO:1901363 heterocyclic compound binding; GO:0097159 organic cyclic compound binding; GO:0003824 catalytic activity; GO:0005488 binding; GO:0043169 cation binding; GO:0046872 metal ion binding; GO:0043168 …	IPR012000; IPR029035; IPR029061; IPR011766; IPR012001;	Thiamine pyrophosphate enzyme, central domain; DHS-like NAD/FAD-binding domain; Thiamin diphosphate-binding fold; Thiamine pyrophosphate enzyme, C-terminal TPP-binding; Thiamine pyrophosphate enzyme, N-terminal TPP-binding domain;
A0A3B6EP60	GHMP_kinases_N domain-containing protein	2.154	0.00494	Up	44.454	1.309	1.063	1.121	0.681	0.395	0.546	chloroplast	K00919	ispE; 4-diphosphocytidyl-2-C-methyl-D-erythritol kinase [EC:2.7.1.148]	osa01100 Metabolic pathways - Oryza sativa japonica (Japanese rice) (RefSeq); osa00900 Terpenoid backbone biosynthesis - Oryza sativa japonica (Japanese rice) (RefSeq); osa01110 Biosynthesis of secondary metabolites - Oryza sativa japonica (Japanese rice) (RefSeq);	GO:0006720 isoprenoid metabolic process; GO:0044711 single-organism biosynthetic process; GO:0044763 single-organism cellular process; GO:0044699 single-organism process; GO:0009058 biosynthetic process; GO:0044255 cellular lipid metabolic process; GO:0044238 primary metabolic process; GO:1901576 organic substance biosynthetic process; GO:0044237 cellular metabolic process; GO:0044249 cellular bi…		GO:0005524 ATP binding; GO:1901265 nucleoside phosphate binding; GO:0016773 phosphotransferase activity, alcohol group as acceptor; GO:0050515 4-(cytidine 5'-diphospho)-2-C-methyl-D-erythritol kinase activity; GO:0001882 nucleoside binding; GO:0043167 ion binding; GO:0000166 nucleotide binding; GO:0097159 organic cyclic compound binding; GO:1901363 heterocyclic compound binding; GO:0032549 ribonu…	IPR020568; IPR006204; IPR014721; IPR013750;	Ribosomal protein S5 domain 2-type fold; GHMP kinase N-terminal domain; Ribosomal protein S5 domain 2-type fold, subgroup; GHMP kinase, C-terminal domain;
A0A3B6EPN4	Uncharacterized protein	1.434	0.0157	Up	28.841	0.965	1.12	1.238	0.741	0.824	0.752	extracellular	K01166					GO:0003723 RNA binding; GO:0004521 endoribonuclease activity; GO:0016787 hydrolase activity; GO:0016894 endonuclease activity, active with either ribo- or deoxyribonucleic acids and producing 3'-phosphomonoesters; GO:1901363 heterocyclic compound binding; GO:0097159 organic cyclic compound binding; GO:0003824 catalytic activity; GO:0033897 ribonuclease T2 activity; GO:0005488 binding; GO:0016892 …
A0A3B6ER15	Uncharacterized protein	2.589	0.00145	Up	25.172	1.228	1.069	1.232	0.355	0.602	0.406	chloroplast	K00799	GST; glutathione S-transferase [EC:2.5.1.18]	osa01100 Metabolic pathways - Oryza sativa japonica (Japanese rice) (RefSeq); osa00480 Glutathione metabolism - Oryza sativa japonica (Japanese rice) (RefSeq);			GO:0005515 protein binding; GO:0005488 binding;	IPR010987; IPR012336; IPR004045;	Glutathione S-transferase, C-terminal-like; Thioredoxin-like fold; Glutathione S-transferase, N-terminal;
A0A3B6ERH2	Uncharacterized protein	1.897	0.0259	Up	38.279	0.968	1.028	1.406	0.695	0.642	0.456	chloroplast				GO:0008152 metabolic process; GO:0005975 carbohydrate metabolic process; GO:0044238 primary metabolic process; GO:0071704 organic substance metabolic process;		GO:0004553 hydrolase activity, hydrolyzing O-glycosyl compounds; GO:0016787 hydrolase activity; GO:0003824 catalytic activity; GO:0016798 hydrolase activity, acting on glycosyl bonds;	IPR017853; IPR013781;	Glycoside hydrolase superfamily; Glycoside hydrolase, catalytic domain;
A0A3B6FIV2	Uncharacterized protein	2.951	0.00133	Up	19.13	1.575	1.244	1.313	0.418	0.573	0.409	extracellular					GO:0005576 extracellular region;	GO:0004867 serine-type endopeptidase inhibitor activity; GO:0030234 enzyme regulator activity; GO:0030414 peptidase inhibitor activity; GO:0061134 peptidase regulator activity; GO:0061135 endopeptidase regulator activity; GO:0098772 molecular function regulator; GO:0004857 enzyme inhibitor activity; GO:0004866 endopeptidase inhibitor activity;	IPR000877;	Proteinase inhibitor I12, Bowman-Birk;
A0A3B6FR44	ADP,ATP carrier protein	1.339	0.0165	Up	67.047	1.057	1.244	1.128	0.781	0.945	0.835	chloroplast	K03301			GO:0006810 transport; GO:0051179 localization; GO:0051234 establishment of localization;	GO:0031224 intrinsic component of membrane; GO:0016020 membrane; GO:0016021 integral component of membrane; GO:0044425 membrane part;	GO:0015216 purine nucleotide transmembrane transporter activity; GO:1901265 nucleoside phosphate binding; GO:0000295 adenine nucleotide transmembrane transporter activity; GO:0022892 substrate-specific transporter activity; GO:0005471 ATP:ADP antiporter activity; GO:0015297 antiporter activity; GO:0022891 substrate-specific transmembrane transporter activity; GO:0099516 ion antiporter activity; G…
A0A3B6FTI3	Uncharacterized protein	1.302	0.0194	Up	7.0871		1.122	1.053		0.844	0.826	chloroplast	K02135	ATPeF1E; F-type H+-transporting ATPase subunit epsilon	osa01100 Metabolic pathways - Oryza sativa japonica (Japanese rice) (RefSeq); osa00190 Oxidative phosphorylation - Oryza sativa japonica (Japanese rice) (RefSeq);	GO:0009116 nucleoside metabolic process; GO:0042278 purine nucleoside metabolic process; GO:0009167 purine ribonucleoside monophosphate metabolic process; GO:0009117 nucleotide metabolic process; GO:0044699 single-organism process; GO:0046129 purine ribonucleoside biosynthetic process; GO:0009163 nucleoside biosynthetic process; GO:0009058 biosynthetic process; GO:0009156 ribonucleoside monophosp…	GO:0016020 membrane; GO:0098800 inner mitochondrial membrane protein complex; GO:0031090 organelle membrane; GO:0098796 membrane protein complex; GO:0005737 cytoplasm; GO:0032991 macromolecular complex; GO:0098798 mitochondrial protein complex; GO:0044424 intracellular part; GO:0005623 cell; GO:0044455 mitochondrial membrane part; GO:0044422 organelle part; GO:0005740 mitochondrial envelope; GO:0…	GO:0022804 active transmembrane transporter activity; GO:0042625 ATPase coupled ion transmembrane transporter activity; GO:0015075 ion transmembrane transporter activity; GO:0022853 active ion transmembrane transporter activity; GO:0015399 primary active transmembrane transporter activity; GO:0022892 substrate-specific transporter activity; GO:0044769 ATPase activity, coupled to transmembrane mov…
A0A3B6FU02	Peptidase A1 domain-containing protein	1.653	0.00533	Up	43.708	1.26	1.147	1.085	0.574	0.748	0.79	chloroplast							IPR032799; IPR033121; IPR021109; IPR032861; IPR033868;	Xylanase inhibitor, C-terminal; Peptidase family A1 domain; Aspartic peptidase domain; Xylanase inhibitor, N-terminal; Xylanase inhibitor I-like;
A0A3B6FVK6	Epimerase domain-containing protein	1.48	0.0321	Up	35.766	1.396	1.114	1.029	0.713	0.832	0.846	cytoplasm						GO:0048037 cofactor binding; GO:0003824 catalytic activity; GO:0005488 binding; GO:0050662 coenzyme binding;	IPR001509; IPR016040;	NAD-dependent epimerase/dehydratase; NAD(P)-binding domain;
A0A3B6FWP1	AAI domain-containing protein	3.28	3.88e-05	Up	11.345	1.636	1.673	1.562	0.587	0.433	0.465	extracellular							IPR016140;	Bifunctional inhibitor/plant lipid transfer protein/seed storage helical domain;
A0A3B6FX02	Uncharacterized protein	1.856	0.0015	Up	25.668	1.077	1.183	1.102	0.708	0.598	0.505	cytoplasm						GO:0005515 protein binding; GO:0005488 binding;	IPR004046; IPR010987; IPR004045; IPR012336;	Glutathione S-transferase, C-terminal; Glutathione S-transferase, C-terminal-like; Glutathione S-transferase, N-terminal; Thioredoxin-like fold;
A0A3B6FXL2	Uncharacterized protein	1.683	0.00105	Up	34.758	1.166	1.164	1.026	0.677	0.614	0.703	chloroplast				GO:0008152 metabolic process; GO:0005975 carbohydrate metabolic process; GO:0044238 primary metabolic process; GO:0071704 organic substance metabolic process;		GO:0004553 hydrolase activity, hydrolyzing O-glycosyl compounds; GO:0016787 hydrolase activity; GO:0003824 catalytic activity; GO:0016798 hydrolase activity, acting on glycosyl bonds;	IPR017853; IPR013781;	Glycoside hydrolase superfamily; Glycoside hydrolase, catalytic domain;
A0A3B6FYA0	Peroxidase	5.175	5.83e-05	Up	37.895	1.122	0.987	1.027	0.156	0.207	0.243	cytoplasm	K00430	E1.11.1.7; peroxidase [EC:1.11.1.7]	osa01100 Metabolic pathways - Oryza sativa japonica (Japanese rice) (RefSeq); osa00940 Phenylpropanoid biosynthesis - Oryza sativa japonica (Japanese rice) (RefSeq); osa01110 Biosynthesis of secondary metabolites - Oryza sativa japonica (Japanese rice) (RefSeq);	GO:0008152 metabolic process; GO:0042743 hydrogen peroxide metabolic process; GO:0006950 response to stress; GO:0072593 reactive oxygen species metabolic process; GO:0055114 oxidation-reduction process; GO:0044710 single-organism metabolic process; GO:0006979 response to oxidative stress; GO:0044699 single-organism process; GO:0044248 cellular catabolic process; GO:0050896 response to stimulus; G…		GO:0097159 organic cyclic compound binding; GO:1901363 heterocyclic compound binding; GO:0020037 heme binding; GO:0003824 catalytic activity; GO:0005488 binding; GO:0016209 antioxidant activity; GO:0004601 peroxidase activity; GO:0046906 tetrapyrrole binding; GO:0016491 oxidoreductase activity; GO:0016684 oxidoreductase activity, acting on peroxide as acceptor;	IPR033905; IPR002016;	Secretory peroxidase; Haem peroxidase, plant/fungal/bacterial;
A0A3B6GKR4	Uncharacterized protein	1.674	0.00136	Up	56.657	1.129	1.176	1.161	0.679	0.598	0.794	chloroplast				GO:0008152 metabolic process;		GO:0016757 transferase activity, transferring glycosyl groups; GO:0016758 transferase activity, transferring hexosyl groups; GO:0003824 catalytic activity; GO:0016740 transferase activity;
A0A3B6GKR5	Uncharacterized protein	1.471	0.000353	Up	116.83	1.195	1.257	1.257	0.859	0.785	0.878	nucleus	K00696	E2.4.1.14; sucrose-phosphate synthase [EC:2.4.1.14]	osa01100 Metabolic pathways - Oryza sativa japonica (Japanese rice) (RefSeq); osa00500 Starch and sucrose metabolism - Oryza sativa japonica (Japanese rice) (RefSeq);	GO:0044723 single-organism carbohydrate metabolic process; GO:0008152 metabolic process; GO:0005985 sucrose metabolic process; GO:0044262 cellular carbohydrate metabolic process; GO:0044710 single-organism metabolic process; GO:0044763 single-organism cellular process; GO:0044699 single-organism process; GO:0009311 oligosaccharide metabolic process; GO:0005984 disaccharide metabolic process; GO:0…		GO:0016758 transferase activity, transferring hexosyl groups; GO:0003824 catalytic activity; GO:0046524 sucrose-phosphate synthase activity; GO:0035251 UDP-glucosyltransferase activity; GO:0008194 UDP-glycosyltransferase activity; GO:0046527 glucosyltransferase activity; GO:0016757 transferase activity, transferring glycosyl groups; GO:0016157 sucrose synthase activity; GO:0016740 transferase act…	IPR006380; IPR000368; IPR001296;	Sucrose-phosphatase, N-terminal; Sucrose synthase; Glycosyl transferase, family 1;
A0A3B6GL62	Uncharacterized protein	3.397	0.0154	Up	26.027	1.12	1.231		0.434	0.258		cytoplasm						GO:0005515 protein binding; GO:0005488 binding;	IPR010987; IPR004045; IPR012336;	Glutathione S-transferase, C-terminal-like; Glutathione S-transferase, N-terminal; Thioredoxin-like fold;
A0A3B6GP35	Uncharacterized protein	2.69	0.0284	Up	50.985	1.515		1.444	0.394		0.706	cytoplasm	K08237			GO:0008152 metabolic process;		GO:0016757 transferase activity, transferring glycosyl groups; GO:0016758 transferase activity, transferring hexosyl groups; GO:0003824 catalytic activity; GO:0016740 transferase activity;
A0A3B6GP63	BOWMAN_BIRK domain-containing protein	1.713	0.000191	Up	21.917	1.23	1.255	1.184	0.653	0.725	0.764	extracellular					GO:0005576 extracellular region;	GO:0004867 serine-type endopeptidase inhibitor activity; GO:0030234 enzyme regulator activity; GO:0030414 peptidase inhibitor activity; GO:0061134 peptidase regulator activity; GO:0061135 endopeptidase regulator activity; GO:0098772 molecular function regulator; GO:0004857 enzyme inhibitor activity; GO:0004866 endopeptidase inhibitor activity;	IPR000877;	Proteinase inhibitor I12, Bowman-Birk;
A0A3B6GPN9	Uncharacterized protein	1.592	0.000478	Up	51.331	1.246	1.121	1.2	0.715	0.737	0.788	cytoplasm	K08237			GO:0008152 metabolic process;		GO:0016757 transferase activity, transferring glycosyl groups; GO:0016758 transferase activity, transferring hexosyl groups; GO:0003824 catalytic activity; GO:0016740 transferase activity;
A0A3B6GPW1	Aminotran_1_2 domain-containing protein	1.639	0.0083	Up	43.605	1.073	1.354	1.193	0.751	0.639	0.819	cytoplasm	K00837	ISS1; aromatic aminotransferase [EC:2.6.1.-]	osa00380 Tryptophan metabolism - Oryza sativa japonica (Japanese rice) (RefSeq); osa01100 Metabolic pathways - Oryza sativa japonica (Japanese rice) (RefSeq); osa00270 Cysteine and methionine metabolism - Oryza sativa japonica (Japanese rice) (RefSeq);	GO:0009058 biosynthetic process; GO:0008152 metabolic process;		GO:0097159 organic cyclic compound binding; GO:1901363 heterocyclic compound binding; GO:0003824 catalytic activity; GO:0005488 binding; GO:0043167 ion binding; GO:0043168 anion binding; GO:0048037 cofactor binding; GO:0030170 pyridoxal phosphate binding;	IPR015424; IPR004839; IPR015421; IPR015422;	Pyridoxal phosphate-dependent transferase; Aminotransferase, class I/classII; Pyridoxal phosphate-dependent transferase, major region, subdomain 1; Pyridoxal phosphate-dependent transferase, major region, subdomain 2;
A0A3B6GRF4	Uncharacterized protein	2.043	0.00232	Up	35.645	1.359	1.105	1.319	0.555	0.716	0.581	cytoplasm	K18482	ADCL; 4-amino-4-deoxychorismate lyase [EC:4.1.3.38]	osa00790 Folate biosynthesis - Oryza sativa japonica (Japanese rice) (RefSeq);	GO:0051188 cofactor biosynthetic process; GO:0042559 pteridine-containing compound biosynthetic process; GO:0043648 dicarboxylic acid metabolic process; GO:0009110 vitamin biosynthetic process; GO:0006725 cellular aromatic compound metabolic process; GO:0016053 organic acid biosynthetic process; GO:0044699 single-organism process; GO:0042398 cellular modified amino acid biosynthetic process; GO:0…		GO:0097159 organic cyclic compound binding; GO:1901363 heterocyclic compound binding; GO:0003824 catalytic activity; GO:0016833 oxo-acid-lyase activity; GO:0005488 binding; GO:0016830 carbon-carbon lyase activity; GO:0043167 ion binding; GO:0016829 lyase activity; GO:0008696 4-amino-4-deoxychorismate lyase activity; GO:0043168 anion binding; GO:0048037 cofactor binding; GO:0030170 pyridoxal phosp…
A0A3B6GRI2	FMN_red domain-containing protein	3.624	0.000347	Up	22.56	1.672	1.544	1.437	0.311	0.413	0.56	chloroplast						GO:0003824 catalytic activity; GO:0016491 oxidoreductase activity;	IPR005025; IPR029039;	NADPH-dependent FMN reductase-like; Flavoprotein-like domain;
A0A3B6GT32	Uncharacterized protein	1.365	0.0383	Up	26.538		0.964	1.043		0.698	0.772	cytoplasm						GO:0005515 protein binding; GO:0005488 binding;	IPR010987; IPR004045; IPR012336;	Glutathione S-transferase, C-terminal-like; Glutathione S-transferase, N-terminal; Thioredoxin-like fold;
A0A3B6GTZ9	Methyltransf_11 domain-containing protein	2.702	0.000999	Up	28.842	1.342	1.636	1.513	0.672	0.434	0.556	chloroplast				GO:0008152 metabolic process;		GO:0016741 transferase activity, transferring one-carbon groups; GO:0008168 methyltransferase activity; GO:0003824 catalytic activity; GO:0016740 transferase activity;	IPR029063; IPR013216;	S-adenosyl-L-methionine-dependent methyltransferase; Methyltransferase type 11;
A0A3B6GV36	Uncharacterized protein	1.332	0.00617	Up	25.891	1.187	1.114	1.078	0.93	0.811	0.796	cytoplasm				GO:0009058 biosynthetic process; GO:0008152 metabolic process;		GO:0003824 catalytic activity;
A0A3B6GV47	Uncharacterized protein	3.845	0.0121	Up	31.81	1.444		1.555	0.5		0.28	cytoplasm				GO:0009058 biosynthetic process; GO:0008152 metabolic process;		GO:0003824 catalytic activity;
A0A3B6GV54	Uncharacterized protein	1.417	0.0248	Up	49.891	1.081		1.111	0.823		0.724	cytoplasm							IPR003137; IPR007484;	PA domain; Peptidase M28;
A0A3B6GVA2	Glycosyltransferase	1.56	0.0125	Up	50.84	1.39		1.316	0.908		0.827	chloroplast				GO:0008152 metabolic process;		GO:0016757 transferase activity, transferring glycosyl groups; GO:0016758 transferase activity, transferring hexosyl groups; GO:0003824 catalytic activity; GO:0016740 transferase activity;
A0A3B6GVH3	Peroxiredoxin	1.392	0.00312	Up	17.328	1.214	1.054	1.139	0.783	0.851	0.814	cytoplasm				GO:0050794 regulation of cellular process; GO:0042592 homeostatic process; GO:0065008 regulation of biological quality; GO:0050789 regulation of biological process; GO:0045454 cell redox homeostasis; GO:0044763 single-organism cellular process; GO:0019725 cellular homeostasis; GO:0044699 single-organism process; GO:0009987 cellular process; GO:0065007 biological regulation;		GO:0003824 catalytic activity; GO:0016491 oxidoreductase activity;	IPR013766; IPR013740; IPR012336;	Thioredoxin domain; Redoxin; Thioredoxin-like fold;
A0A3B6GVJ4	Flavodoxin-like domain-containing protein	1.853	0.000106	Up	25.558	1.132	1.233	1.207	0.674	0.646	0.608	mitochondria	K03809	wrbA; NAD(P)H dehydrogenase (quinone) [EC:1.6.5.2]	osa01100 Metabolic pathways - Oryza sativa japonica (Japanese rice) (RefSeq); osa01110 Biosynthesis of secondary metabolites - Oryza sativa japonica (Japanese rice) (RefSeq); osa00130 Ubiquinone and other terpenoid-quinone biosynthesis - Oryza sativa japonica (Japanese rice) (RefSeq);			GO:0016651 oxidoreductase activity, acting on NAD(P)H; GO:1901265 nucleoside phosphate binding; GO:0003955 NAD(P)H dehydrogenase (quinone) activity; GO:0043167 ion binding; GO:0000166 nucleotide binding; GO:0048037 cofactor binding; GO:0016655 oxidoreductase activity, acting on NAD(P)H, quinone or similar compound as acceptor; GO:0016491 oxidoreductase activity; GO:1901363 heterocyclic compound b…	IPR005025; IPR029039; IPR008254;	NADPH-dependent FMN reductase-like; Flavoprotein-like domain; Flavodoxin/nitric oxide synthase;
A0A3B6GW29	Uncharacterized protein	1.398	0.0017	Up	46.113	1.014	1.038	1.122	0.715	0.796	0.759	cytoplasm						GO:0016787 hydrolase activity; GO:0016811 hydrolase activity, acting on carbon-nitrogen (but not peptide) bonds, in linear amides; GO:0003824 catalytic activity; GO:0016810 hydrolase activity, acting on carbon-nitrogen (but not peptide) bonds;
A0A3B6GWP0	Uncharacterized protein	1.402	0.0486	Up	44.682	1.133	1.089		0.723	0.862		chloroplast
A0A3B6GWS2	Peroxidase	1.349	0.011	Up	38.306	0.986	1.02		0.722	0.765		chloroplast				GO:0008152 metabolic process; GO:0042743 hydrogen peroxide metabolic process; GO:0006950 response to stress; GO:0072593 reactive oxygen species metabolic process; GO:0055114 oxidation-reduction process; GO:0044710 single-organism metabolic process; GO:0006979 response to oxidative stress; GO:0044699 single-organism process; GO:0044248 cellular catabolic process; GO:0050896 response to stimulus; G…		GO:0097159 organic cyclic compound binding; GO:1901363 heterocyclic compound binding; GO:0020037 heme binding; GO:0003824 catalytic activity; GO:0005488 binding; GO:0016209 antioxidant activity; GO:0004601 peroxidase activity; GO:0046906 tetrapyrrole binding; GO:0016491 oxidoreductase activity; GO:0016684 oxidoreductase activity, acting on peroxide as acceptor;	IPR033905; IPR002016;	Secretory peroxidase; Haem peroxidase, plant/fungal/bacterial;
A0A3B6GXH6	Uncharacterized protein	2.342	0.000495	Up	50.924	1.511	1.484		0.653	0.626		vacuolar membrane				GO:0008152 metabolic process; GO:0044710 single-organism metabolic process; GO:0044699 single-organism process; GO:0006508 proteolysis; GO:0019538 protein metabolic process; GO:0043170 macromolecule metabolic process; GO:0044238 primary metabolic process; GO:0006629 lipid metabolic process; GO:0071704 organic substance metabolic process;		GO:0004175 endopeptidase activity; GO:0008233 peptidase activity; GO:0003824 catalytic activity; GO:0004190 aspartic-type endopeptidase activity; GO:0070011 peptidase activity, acting on L-amino acid peptides; GO:0016787 hydrolase activity; GO:0070001 aspartic-type peptidase activity;	IPR008139; IPR011001; IPR033121; IPR021109; IPR007856; IPR008138;	Saposin B type domain; Saposin-like; Peptidase family A1 domain; Aspartic peptidase domain; Saposin-like type B, region 1; Saposin B type, region 2;
A0A3B6GXK9	Glycosyltransferase	5.624	1.05e-05	Up	53.11	1.359	1.462	1.476	0.228	0.298	0.238	chloroplast				GO:0008152 metabolic process;		GO:0016757 transferase activity, transferring glycosyl groups; GO:0016758 transferase activity, transferring hexosyl groups; GO:0003824 catalytic activity; GO:0016740 transferase activity;
A0A3B6GY57	Delta-1-pyrroline-5-carboxylate synthase	1.629	1.85e-05	Up	74.454	1.282	1.244	1.228	0.762	0.75	0.792	plasma membrane	K12657	ALDH18A1; delta-1-pyrroline-5-carboxylate synthetase [EC:2.7.2.11 1.2.1.41]	osa01230 Biosynthesis of amino acids - Oryza sativa japonica (Japanese rice) (RefSeq); osa01100 Metabolic pathways - Oryza sativa japonica (Japanese rice) (RefSeq); osa01110 Biosynthesis of secondary metabolites - Oryza sativa japonica (Japanese rice) (RefSeq); osa00330 Arginine and proline metabolism - Oryza sativa japonica (Japanese rice) (RefSeq);	GO:0016053 organic acid biosynthetic process; GO:0044699 single-organism process; GO:0009058 biosynthetic process; GO:1901566 organonitrogen compound biosynthetic process; GO:0044237 cellular metabolic process; GO:0009084 glutamine family amino acid biosynthetic process; GO:0071704 organic substance metabolic process; GO:0008152 metabolic process; GO:0006520 cellular amino acid metabolic process;…		GO:0016774 phosphotransferase activity, carboxyl group as acceptor; GO:0016620 oxidoreductase activity, acting on the aldehyde or oxo group of donors, NAD or NADP as acceptor; GO:0016301 kinase activity; GO:0004350 glutamate-5-semialdehyde dehydrogenase activity; GO:0003824 catalytic activity; GO:0016903 oxidoreductase activity, acting on the aldehyde or oxo group of donors; GO:0019202 amino acid…	IPR000965; IPR016161; IPR015590; IPR001048; IPR016162; IPR016163;	GPR domain; Aldehyde/histidinol dehydrogenase; Aldehyde dehydrogenase domain; Aspartate/glutamate/uridylate kinase; Aldehyde dehydrogenase N-terminal domain; Aldehyde dehydrogenase, C-terminal;
A0A3B6GYI1	Glycosyltransferase	1.746	0.0231	Up	50.804	1.089	1.405	1.169	0.865	0.49	0.743	endoplasmic reticulum				GO:0008152 metabolic process;		GO:0016757 transferase activity, transferring glycosyl groups; GO:0016758 transferase activity, transferring hexosyl groups; GO:0003824 catalytic activity; GO:0016740 transferase activity;
A0A3B6GYN9	Aldo_ket_red domain-containing protein	1.306	0.00139	Up	34.329	1.126	1.146	1.07	0.806	0.886	0.866	chloroplast				GO:0044699 single-organism process; GO:0008152 metabolic process; GO:0055114 oxidation-reduction process; GO:0044710 single-organism metabolic process;		GO:0003824 catalytic activity; GO:0016491 oxidoreductase activity;	IPR023210;	NADP-dependent oxidoreductase domain;
A0A3B6GYU9	Uncharacterized protein	1.594	2.35e-05	Up	34.57	1.147	1.204	1.19	0.756	0.723	0.742	chloroplast	K00020	mmsB; 3-hydroxyisobutyrate dehydrogenase [EC:1.1.1.31]	osa00640 Propanoate metabolism - Oryza sativa japonica (Japanese rice) (RefSeq); osa00280 Valine, leucine and isoleucine degradation - Oryza sativa japonica (Japanese rice) (RefSeq); osa01200 Carbon metabolism - Oryza sativa japonica (Japanese rice) (RefSeq); osa01100 Metabolic pathways - Oryza sativa japonica (Japanese rice) (RefSeq); osa00410 beta-Alanine metabolism - Oryza sativa japonica (Jap…	GO:0044699 single-organism process; GO:0008152 metabolic process; GO:0055114 oxidation-reduction process; GO:0044710 single-organism metabolic process;		GO:0097159 organic cyclic compound binding; GO:1901363 heterocyclic compound binding; GO:0016614 oxidoreductase activity, acting on CH-OH group of donors; GO:0016616 oxidoreductase activity, acting on the CH-OH group of donors, NAD or NADP as acceptor; GO:0004616 phosphogluconate dehydrogenase (decarboxylating) activity; GO:1901265 nucleoside phosphate binding; GO:0051287 NAD binding; GO:0003824 …	IPR006115; IPR013328; IPR008927; IPR016040; IPR029154;	6-phosphogluconate dehydrogenase, NADP-binding; 6-phosphogluconate dehydrogenase, domain 2; 6-phosphogluconate dehydrogenase C-terminal domain-like; NAD(P)-binding domain; 3-hydroxyisobutyrate dehydrogenase, NAD-binding domain;
A0A3B6GYZ1	Glycosyltransferase	1.589	0.0263	Up	51.118	1.101	1.114	1.108	0.609	0.549	0.933	chloroplast				GO:0008152 metabolic process;		GO:0016757 transferase activity, transferring glycosyl groups; GO:0016758 transferase activity, transferring hexosyl groups; GO:0003824 catalytic activity; GO:0016740 transferase activity;
A0A3B6GZ25	Aldedh domain-containing protein	1.522	0.0474	Up	53.971	1.261	1.188		0.717	0.892		cytoplasm	K12355	REF1; coniferyl-aldehyde dehydrogenase [EC:1.2.1.68]	osa00940 Phenylpropanoid biosynthesis - Oryza sativa japonica (Japanese rice) (RefSeq);	GO:0044699 single-organism process; GO:0008152 metabolic process; GO:0055114 oxidation-reduction process; GO:0044710 single-organism metabolic process;		GO:0016620 oxidoreductase activity, acting on the aldehyde or oxo group of donors, NAD or NADP as acceptor; GO:0003824 catalytic activity; GO:0016491 oxidoreductase activity; GO:0016903 oxidoreductase activity, acting on the aldehyde or oxo group of donors;	IPR016161; IPR015590; IPR016162; IPR016163;	Aldehyde/histidinol dehydrogenase; Aldehyde dehydrogenase domain; Aldehyde dehydrogenase N-terminal domain; Aldehyde dehydrogenase, C-terminal;
A0A3B6GZD3	Uncharacterized protein	1.838	0.0176	Up	36.88	1.247	1.321		0.629	0.768		chloroplast						GO:0016787 hydrolase activity; GO:0016289 CoA hydrolase activity; GO:0016790 thiolester hydrolase activity; GO:0003824 catalytic activity; GO:0003860 3-hydroxyisobutyryl-CoA hydrolase activity; GO:0016788 hydrolase activity, acting on ester bonds;	IPR029045;	ClpP/crotonase-like domain;
A0A3B6GZG8	Uncharacterized protein	1.938	0.0379	Up	61.69	1.166	1.519	1.229	1.018	0.441	0.561	chloroplast				GO:0006396 RNA processing; GO:0006725 cellular aromatic compound metabolic process; GO:1901360 organic cyclic compound metabolic process; GO:0006807 nitrogen compound metabolic process; GO:0044238 primary metabolic process; GO:0044237 cellular metabolic process; GO:0071704 organic substance metabolic process; GO:0016070 RNA metabolic process; GO:0008152 metabolic process; GO:0090304 nucleic acid …		GO:0016741 transferase activity, transferring one-carbon groups; GO:0008168 methyltransferase activity; GO:0008173 RNA methyltransferase activity; GO:0003824 catalytic activity; GO:0016740 transferase activity;	IPR029063;	S-adenosyl-L-methionine-dependent methyltransferase;
A0A3B6GZH7	Peroxidase	1.721	0.0265	Up	38.251	1.045	1.086	1.157	0.891	0.555	0.465	chloroplast				GO:0008152 metabolic process; GO:0042743 hydrogen peroxide metabolic process; GO:0006950 response to stress; GO:0072593 reactive oxygen species metabolic process; GO:0055114 oxidation-reduction process; GO:0044710 single-organism metabolic process; GO:0006979 response to oxidative stress; GO:0044699 single-organism process; GO:0044248 cellular catabolic process; GO:0050896 response to stimulus; G…		GO:0097159 organic cyclic compound binding; GO:1901363 heterocyclic compound binding; GO:0020037 heme binding; GO:0003824 catalytic activity; GO:0005488 binding; GO:0016209 antioxidant activity; GO:0004601 peroxidase activity; GO:0046906 tetrapyrrole binding; GO:0016491 oxidoreductase activity; GO:0016684 oxidoreductase activity, acting on peroxide as acceptor;	IPR033905; IPR002016;	Secretory peroxidase; Haem peroxidase, plant/fungal/bacterial;
A0A3B6H015	Uncharacterized protein	1.443	0.000345	Up	45.266	1.059	1.102	1.058	0.696	0.752	0.782	chloroplast	K08057	CALR; calreticulin	osa04141 Protein processing in endoplasmic reticulum - Oryza sativa japonica (Japanese rice) (RefSeq); osa04145 Phagosome - Oryza sativa japonica (Japanese rice) (RefSeq);	GO:0006457 protein folding; GO:0009987 cellular process;	GO:0043226 organelle; GO:0043231 intracellular membrane-bounded organelle; GO:0043229 intracellular organelle; GO:0005783 endoplasmic reticulum; GO:0044464 cell part; GO:0005622 intracellular; GO:0005737 cytoplasm; GO:0012505 endomembrane system; GO:0044424 intracellular part; GO:0043227 membrane-bounded organelle; GO:0005623 cell; GO:0044444 cytoplasmic part;	GO:0043169 cation binding; GO:0046872 metal ion binding; GO:0005515 protein binding; GO:0005509 calcium ion binding; GO:0051082 unfolded protein binding; GO:0005488 binding; GO:0043167 ion binding;	IPR009033; IPR013320;	Calreticulin/calnexin, P domain; Concanavalin A-like lectin/glucanase domain;
A0A3B6H067	Uncharacterized protein	1.786	0.00274	Up	10.251	1.23	1.429	1.187	0.723	0.643	0.788	chloroplast
A0A3B6H0C1	AB hydrolase-1 domain-containing protein	2.476	0.00196	Up	29.225	1.203		1.196	0.453		0.516	chloroplast							IPR029058; IPR000073;	Alpha/Beta hydrolase fold; Alpha/beta hydrolase fold-1;
A0A3B6H0Q3	Peptidase A1 domain-containing protein	1.482	0.0301	Up	44.601	0.886	0.905	1.17	0.617	0.729	0.652	chloroplast							IPR032799; IPR033121; IPR021109; IPR032861; IPR033868;	Xylanase inhibitor, C-terminal; Peptidase family A1 domain; Aspartic peptidase domain; Xylanase inhibitor, N-terminal; Xylanase inhibitor I-like;
A0A3B6H0S6	Uncharacterized protein	2.694	0.0161	Up	25.304	1.383	1.214		0.544	0.42		cytoplasm	K00799	GST; glutathione S-transferase [EC:2.5.1.18]	osa01100 Metabolic pathways - Oryza sativa japonica (Japanese rice) (RefSeq); osa00480 Glutathione metabolism - Oryza sativa japonica (Japanese rice) (RefSeq);			GO:0005515 protein binding; GO:0005488 binding;	IPR010987; IPR012336; IPR004045;	Glutathione S-transferase, C-terminal-like; Thioredoxin-like fold; Glutathione S-transferase, N-terminal;
A0A3B6H0Z1	Uncharacterized protein	1.846	0.000408	Up	54.028	1.337	1.449	1.328	0.666	0.749	0.814	cytoplasm	K17285	SELENBP1; methanethiol oxidase [EC:1.8.3.4]	osa01100 Metabolic pathways - Oryza sativa japonica (Japanese rice) (RefSeq); osa00920 Sulfur metabolism - Oryza sativa japonica (Japanese rice) (RefSeq);			GO:0005515 protein binding; GO:0008430 selenium binding; GO:0005488 binding;	IPR015943;	WD40/YVTN repeat-like-containing domain;
A0A3B6H1E6	Uncharacterized protein	1.615	0.00068	Up	32.983	1.199	1.111	1.173	0.723	0.783	0.65	chloroplast				GO:0008152 metabolic process; GO:0005975 carbohydrate metabolic process; GO:0044238 primary metabolic process; GO:0071704 organic substance metabolic process;		GO:0004553 hydrolase activity, hydrolyzing O-glycosyl compounds; GO:0016787 hydrolase activity; GO:0003824 catalytic activity; GO:0016798 hydrolase activity, acting on glycosyl bonds;	IPR017853; IPR013781;	Glycoside hydrolase superfamily; Glycoside hydrolase, catalytic domain;
A0A3B6H1H6	Uncharacterized protein	1.674	0.00648	Up	53.78	1.192	1.15	1.301	0.788	0.826	0.562	chloroplast	K14508	NPR1; regulatory protein NPR1	osa04075 Plant hormone signal transduction - Oryza sativa japonica (Japanese rice) (RefSeq);			GO:0005515 protein binding; GO:0005488 binding;	IPR011333; IPR024228; IPR020683; IPR000210;	SKP1/BTB/POZ domain; Regulatory protein NPR, central domain; Ankyrin repeat-containing domain; BTB/POZ domain;
A0A3B6H1Q8	PUM-HD domain-containing protein	1.351	0.0114	Up	111.02	1.035	1.114	1.045	0.902	0.72	0.743	nucleus	K17943					GO:0097159 organic cyclic compound binding; GO:1901363 heterocyclic compound binding; GO:0003723 RNA binding; GO:0005488 binding; GO:0003676 nucleic acid binding;	IPR012940; IPR011989; IPR033712; IPR016024; IPR033133;	Nucleic acid binding NABP; Armadillo-like helical; Pumilio, RNA binding domain; Armadillo-type fold; Pumilio homology domain;
A0A3B6H1R2	PKS_ER domain-containing protein	1.897	0.00124	Up	39.679	1.254	1.278	1.115	0.637	0.558	0.728	cytoplasm	K00083	CAD; cinnamyl-alcohol dehydrogenase [EC:1.1.1.195]	osa01100 Metabolic pathways - Oryza sativa japonica (Japanese rice) (RefSeq); osa00940 Phenylpropanoid biosynthesis - Oryza sativa japonica (Japanese rice) (RefSeq); osa01110 Biosynthesis of secondary metabolites - Oryza sativa japonica (Japanese rice) (RefSeq);	GO:0044699 single-organism process; GO:0008152 metabolic process; GO:0055114 oxidation-reduction process; GO:0044710 single-organism metabolic process;		GO:0046914 transition metal ion binding; GO:0003824 catalytic activity; GO:0005488 binding; GO:0043167 ion binding; GO:0046872 metal ion binding; GO:0043169 cation binding; GO:0008270 zinc ion binding; GO:0016491 oxidoreductase activity;	IPR011032; IPR020843; IPR016040; IPR013154; IPR013149;	GroES-like; Polyketide synthase, enoylreductase domain; NAD(P)-binding domain; Alcohol dehydrogenase, N-terminal; Alcohol dehydrogenase, C-terminal;
A0A3B6H269	LRRNT_2 domain-containing protein	1.886	0.0174	Up	24.534	1.005	1.085	1.071	0.807	0.431	0.438	extracellular						GO:0005515 protein binding; GO:0005488 binding;	IPR013210; IPR032675;	Leucine-rich repeat-containing N-terminal, plant-type; Leucine-rich repeat domain, L domain-like;
A0A3B6H3A5	Uncharacterized protein	2.727	0.00605	Up	26.966		1.423	1.389		0.448	0.583	chloroplast						GO:0005515 protein binding; GO:0005488 binding;	IPR010987; IPR004045; IPR012336;	Glutathione S-transferase, C-terminal-like; Glutathione S-transferase, N-terminal; Thioredoxin-like fold;
A0A3B6H3P5	Peroxidase	2.28	0.000786	Up	37.742	1.133	1.011	0.977	0.464	0.379	0.526	chloroplast	K00430	E1.11.1.7; peroxidase [EC:1.11.1.7]	osa01100 Metabolic pathways - Oryza sativa japonica (Japanese rice) (RefSeq); osa00940 Phenylpropanoid biosynthesis - Oryza sativa japonica (Japanese rice) (RefSeq); osa01110 Biosynthesis of secondary metabolites - Oryza sativa japonica (Japanese rice) (RefSeq);	GO:0008152 metabolic process; GO:0042743 hydrogen peroxide metabolic process; GO:0006950 response to stress; GO:0072593 reactive oxygen species metabolic process; GO:0055114 oxidation-reduction process; GO:0044710 single-organism metabolic process; GO:0006979 response to oxidative stress; GO:0044699 single-organism process; GO:0044248 cellular catabolic process; GO:0050896 response to stimulus; G…		GO:0097159 organic cyclic compound binding; GO:1901363 heterocyclic compound binding; GO:0020037 heme binding; GO:0003824 catalytic activity; GO:0005488 binding; GO:0016209 antioxidant activity; GO:0004601 peroxidase activity; GO:0046906 tetrapyrrole binding; GO:0016491 oxidoreductase activity; GO:0016684 oxidoreductase activity, acting on peroxide as acceptor;	IPR033905; IPR002016;	Secretory peroxidase; Haem peroxidase, plant/fungal/bacterial;
A0A3B6H4Q4	PKS_ER domain-containing protein	1.478	0.000397	Up	46.868	1.098	1.121	1.046	0.755	0.764	0.69	chloroplast	K00083	CAD; cinnamyl-alcohol dehydrogenase [EC:1.1.1.195]	osa01100 Metabolic pathways - Oryza sativa japonica (Japanese rice) (RefSeq); osa00940 Phenylpropanoid biosynthesis - Oryza sativa japonica (Japanese rice) (RefSeq); osa01110 Biosynthesis of secondary metabolites - Oryza sativa japonica (Japanese rice) (RefSeq);	GO:0044699 single-organism process; GO:0008152 metabolic process; GO:0055114 oxidation-reduction process; GO:0044710 single-organism metabolic process;		GO:0046914 transition metal ion binding; GO:0003824 catalytic activity; GO:0005488 binding; GO:0043167 ion binding; GO:0046872 metal ion binding; GO:0043169 cation binding; GO:0008270 zinc ion binding; GO:0016491 oxidoreductase activity;	IPR011032; IPR020843; IPR016040; IPR013154; IPR013149;	GroES-like; Polyketide synthase, enoylreductase domain; NAD(P)-binding domain; Alcohol dehydrogenase, N-terminal; Alcohol dehydrogenase, C-terminal;
A0A3B6H5N4	Uncharacterized protein	1.996	0.00592	Up	26.784	1.265	1.412	1.199	0.702	0.448	0.792	cytoplasm						GO:0005515 protein binding; GO:0005488 binding;	IPR010987; IPR004045; IPR012336;	Glutathione S-transferase, C-terminal-like; Glutathione S-transferase, N-terminal; Thioredoxin-like fold;
A0A3B6H679	6-phosphogluconate dehydrogenase, decarboxylating	1.338	0.0108	Up	54.267	1.135	1.15	1.159	0.917	0.73	0.927	chloroplast	K00033	PGD; 6-phosphogluconate dehydrogenase [EC:1.1.1.44 1.1.1.343]	osa01200 Carbon metabolism - Oryza sativa japonica (Japanese rice) (RefSeq); osa01100 Metabolic pathways - Oryza sativa japonica (Japanese rice) (RefSeq); osa00030 Pentose phosphate pathway - Oryza sativa japonica (Japanese rice) (RefSeq); osa00480 Glutathione metabolism - Oryza sativa japonica (Japanese rice) (RefSeq); osa01110 Biosynthesis of secondary metabolites - Oryza sativa japonica (Japan…	GO:0006739 NADP metabolic process; GO:0019362 pyridine nucleotide metabolic process; GO:0006725 cellular aromatic compound metabolic process; GO:0046496 nicotinamide nucleotide metabolic process; GO:0009117 nucleotide metabolic process; GO:0044699 single-organism process; GO:0072524 pyridine-containing compound metabolic process; GO:0044237 cellular metabolic process; GO:0006796 phosphate-contain…		GO:0016614 oxidoreductase activity, acting on CH-OH group of donors; GO:0016616 oxidoreductase activity, acting on the CH-OH group of donors, NAD or NADP as acceptor; GO:0004616 phosphogluconate dehydrogenase (decarboxylating) activity; GO:0003824 catalytic activity; GO:0016491 oxidoreductase activity;	IPR006115; IPR013328; IPR008927; IPR006114; IPR016040; IPR012284;	6-phosphogluconate dehydrogenase, NADP-binding; 6-phosphogluconate dehydrogenase, domain 2; 6-phosphogluconate dehydrogenase C-terminal domain-like; 6-phosphogluconate dehydrogenase, C-terminal; NAD(P)-binding domain; 6-phosphogluconate dehydrogenase, domain 3;
A0A3B6H6A6	OMPdecase domain-containing protein	1.513	0.00513	Up	51.101	1.252	1.168	1.095	0.731	0.708	0.884	cytoplasm				GO:0046132 pyrimidine ribonucleoside biosynthetic process; GO:0009116 nucleoside metabolic process; GO:0009130 pyrimidine nucleoside monophosphate biosynthetic process; GO:0009117 nucleotide metabolic process; GO:0044699 single-organism process; GO:0009058 biosynthetic process; GO:0009163 nucleoside biosynthetic process; GO:0009156 ribonucleoside monophosphate biosynthetic process; GO:0044237 cel…		GO:0016763 transferase activity, transferring pentosyl groups; GO:0004590 orotidine-5'-phosphate decarboxylase activity; GO:0003824 catalytic activity; GO:0016830 carbon-carbon lyase activity; GO:0016831 carboxy-lyase activity; GO:0016829 lyase activity; GO:0016757 transferase activity, transferring glycosyl groups; GO:0016740 transferase activity; GO:0004588 orotate phosphoribosyltransferase act…	IPR013785; IPR000836; IPR011060; IPR001754; IPR029057;	Aldolase-type TIM barrel; Phosphoribosyltransferase domain; Ribulose-phosphate binding barrel; Orotidine 5'-phosphate decarboxylase domain; Phosphoribosyltransferase-like;
A0A3B6H6C1	Bgal_small_N domain-containing protein	1.844	0.0427	Up	126.21	1.401	1.173		0.645	0.751		chloroplast	K01190	lacZ; beta-galactosidase [EC:3.2.1.23]	osa01100 Metabolic pathways - Oryza sativa japonica (Japanese rice) (RefSeq); osa00511 Other glycan degradation - Oryza sativa japonica (Japanese rice) (RefSeq); osa00600 Sphingolipid metabolism - Oryza sativa japonica (Japanese rice) (RefSeq); osa00052 Galactose metabolism - Oryza sativa japonica (Japanese rice) (RefSeq);	GO:0008152 metabolic process; GO:0005975 carbohydrate metabolic process; GO:0044238 primary metabolic process; GO:0071704 organic substance metabolic process;	GO:0032991 macromolecular complex; GO:1902494 catalytic complex; GO:0009341 beta-galactosidase complex;	GO:0015925 galactosidase activity; GO:0003824 catalytic activity; GO:0005488 binding; GO:0016798 hydrolase activity, acting on glycosyl bonds; GO:0030246 carbohydrate binding; GO:0004553 hydrolase activity, hydrolyzing O-glycosyl compounds; GO:0016787 hydrolase activity; GO:0004565 beta-galactosidase activity;	IPR006102; IPR004199; IPR017853; IPR006103; IPR011013; IPR014718; IPR006104; IPR008979; IPR032312; IPR013812; IPR013781;	Glycoside hydrolase, family 2, immunoglobulin-like beta-sandwich; Beta galactosidase small chain/ domain 5; Glycoside hydrolase superfamily; Glycoside hydrolase family 2, catalytic domain; Galactose mutarotase-like domain; Glycoside hydrolase-type carbohydrate-binding; Glycosyl hydrolases family 2, sugar binding domain; Galactose-binding domain-like; Beta-galactosidase, domain 4; Glycoside hydrol…
A0A3B6H6D6	FMN_red domain-containing protein	1.658	0.0151	Up	22.401	1.122		1.034	0.62		0.68	chloroplast						GO:0003824 catalytic activity; GO:0016491 oxidoreductase activity;	IPR005025; IPR029039;	NADPH-dependent FMN reductase-like; Flavoprotein-like domain;
A0A3B6HNZ1	Uncharacterized protein	1.31	0.0216	Up	31.046	1.021	1.085		0.823	0.785		nucleus
A0A3B6HQ14	Uncharacterized protein	1.689	0.0123	Up	79.043	1.216	1.125	1.385	0.801	0.845	0.56	mitochondria	K01610	E4.1.1.49; phosphoenolpyruvate carboxykinase (ATP) [EC:4.1.1.49]	osa01200 Carbon metabolism - Oryza sativa japonica (Japanese rice) (RefSeq); osa01100 Metabolic pathways - Oryza sativa japonica (Japanese rice) (RefSeq); osa00620 Pyruvate metabolism - Oryza sativa japonica (Japanese rice) (RefSeq); osa00010 Glycolysis / Gluconeogenesis - Oryza sativa japonica (Japanese rice) (RefSeq); osa00020 Citrate cycle (TCA cycle) - Oryza sativa japonica (Japanese rice) (R…	GO:0016051 carbohydrate biosynthetic process; GO:0019319 hexose biosynthetic process; GO:0044711 single-organism biosynthetic process; GO:0044281 small molecule metabolic process; GO:0044699 single-organism process; GO:0009058 biosynthetic process; GO:0046364 monosaccharide biosynthetic process; GO:0044238 primary metabolic process; GO:0005975 carbohydrate metabolic process; GO:1901576 organic su…		GO:0005524 ATP binding; GO:1901265 nucleoside phosphate binding; GO:0004611 phosphoenolpyruvate carboxykinase activity; GO:0001882 nucleoside binding; GO:0043167 ion binding; GO:0016829 lyase activity; GO:0000166 nucleotide binding; GO:0004612 phosphoenolpyruvate carboxykinase (ATP) activity; GO:0097159 organic cyclic compound binding; GO:1901363 heterocyclic compound binding; GO:0032549 ribonucl…	IPR008210; IPR013035;	Phosphoenolpyruvate carboxykinase, N-terminal; Phosphoenolpyruvate carboxykinase, C-terminal;
A0A3B6HQX0	Asparagine synthetase [glutamine-hydrolyzing]	2.143	0.000705	Up	66.053	1.315	1.469	1.352	0.745	0.529	0.656	mitochondria	K01953	asnB; asparagine synthase (glutamine-hydrolysing) [EC:6.3.5.4]	osa01230 Biosynthesis of amino acids - Oryza sativa japonica (Japanese rice) (RefSeq); osa01100 Metabolic pathways - Oryza sativa japonica (Japanese rice) (RefSeq); osa00250 Alanine, aspartate and glutamate metabolism - Oryza sativa japonica (Japanese rice) (RefSeq); osa01110 Biosynthesis of secondary metabolites - Oryza sativa japonica (Japanese rice) (RefSeq);	GO:0016053 organic acid biosynthetic process; GO:0009066 aspartate family amino acid metabolic process; GO:0044699 single-organism process; GO:0009058 biosynthetic process; GO:1901566 organonitrogen compound biosynthetic process; GO:0044237 cellular metabolic process; GO:0071704 organic substance metabolic process; GO:0008152 metabolic process; GO:0006520 cellular amino acid metabolic process; GO…		GO:0016879 ligase activity, forming carbon-nitrogen bonds; GO:0016884 carbon-nitrogen ligase activity, with glutamine as amido-N-donor; GO:0003824 catalytic activity; GO:0004066 asparagine synthase (glutamine-hydrolyzing) activity; GO:0016874 ligase activity;	IPR014729; IPR029055; IPR033738; IPR001962; IPR017932;	Rossmann-like alpha/beta/alpha sandwich fold; Nucleophile aminohydrolases, N-terminal; Asparagine synthase, N-terminal domain; Asparagine synthase; Glutamine amidotransferase type 2 domain;
A0A3B6HRT9	X8 domain-containing protein	1.749	0.0146	Up	45.943		1.216	1.18		0.745	0.625	chloroplast				GO:0008152 metabolic process; GO:0005975 carbohydrate metabolic process; GO:0044238 primary metabolic process; GO:0071704 organic substance metabolic process;		GO:0004553 hydrolase activity, hydrolyzing O-glycosyl compounds; GO:0016787 hydrolase activity; GO:0003824 catalytic activity; GO:0016798 hydrolase activity, acting on glycosyl bonds;	IPR012946; IPR017853; IPR013781;	X8 domain; Glycoside hydrolase superfamily; Glycoside hydrolase, catalytic domain;
A0A3B6HS74	Sucrose synthase	2.926	0.00509	Up	92.301	1.581	1.766	1.271	0.515	0.34	0.723	cytoplasm	K00695	E2.4.1.13; sucrose synthase [EC:2.4.1.13]	osa01100 Metabolic pathways - Oryza sativa japonica (Japanese rice) (RefSeq); osa00500 Starch and sucrose metabolism - Oryza sativa japonica (Japanese rice) (RefSeq);	GO:0044723 single-organism carbohydrate metabolic process; GO:0008152 metabolic process; GO:0005985 sucrose metabolic process; GO:0044262 cellular carbohydrate metabolic process; GO:0044710 single-organism metabolic process; GO:0044763 single-organism cellular process; GO:0044699 single-organism process; GO:0009311 oligosaccharide metabolic process; GO:0005984 disaccharide metabolic process; GO:0…		GO:0016758 transferase activity, transferring hexosyl groups; GO:0003824 catalytic activity; GO:0035251 UDP-glucosyltransferase activity; GO:0008194 UDP-glycosyltransferase activity; GO:0046527 glucosyltransferase activity; GO:0016757 transferase activity, transferring glycosyl groups; GO:0016157 sucrose synthase activity; GO:0016740 transferase activity;	IPR000368; IPR001296;	Sucrose synthase; Glycosyl transferase, family 1;
A0A3B6HS82	Uncharacterized protein	3.422	1.52e-05	Up	27.083	1.515	1.592	1.65	0.504	0.458	0.428	cytoplasm	K00799	GST; glutathione S-transferase [EC:2.5.1.18]	osa01100 Metabolic pathways - Oryza sativa japonica (Japanese rice) (RefSeq); osa00480 Glutathione metabolism - Oryza sativa japonica (Japanese rice) (RefSeq);			GO:0005515 protein binding; GO:0005488 binding;	IPR010987; IPR012336; IPR004045;	Glutathione S-transferase, C-terminal-like; Thioredoxin-like fold; Glutathione S-transferase, N-terminal;
A0A3B6HT09	Uncharacterized protein	1.482	0.00506	Up	52.707	1.171	1.198	1.131	0.764	0.688	0.91	cytoplasm	K01723	AOS; hydroperoxide dehydratase [EC:4.2.1.92]	osa00592 alpha-Linolenic acid metabolism - Oryza sativa japonica (Japanese rice) (RefSeq); osa01100 Metabolic pathways - Oryza sativa japonica (Japanese rice) (RefSeq); osa01110 Biosynthesis of secondary metabolites - Oryza sativa japonica (Japanese rice) (RefSeq);	GO:0044699 single-organism process; GO:0008152 metabolic process; GO:0055114 oxidation-reduction process; GO:0044710 single-organism metabolic process;		GO:0097159 organic cyclic compound binding; GO:1901363 heterocyclic compound binding; GO:0020037 heme binding; GO:0005506 iron ion binding; GO:0046914 transition metal ion binding; GO:0003824 catalytic activity; GO:0005488 binding; GO:0043167 ion binding; GO:0043169 cation binding; GO:0046872 metal ion binding; GO:0016705 oxidoreductase activity, acting on paired donors, with incorporation or red…
A0A3B6HTP4	Peroxidase	1.326	0.00392	Up	33.91	1.043	1.047	1.057	0.728	0.873	0.772	chloroplast	K00430	E1.11.1.7; peroxidase [EC:1.11.1.7]	osa01100 Metabolic pathways - Oryza sativa japonica (Japanese rice) (RefSeq); osa00940 Phenylpropanoid biosynthesis - Oryza sativa japonica (Japanese rice) (RefSeq); osa01110 Biosynthesis of secondary metabolites - Oryza sativa japonica (Japanese rice) (RefSeq);	GO:0008152 metabolic process; GO:0042743 hydrogen peroxide metabolic process; GO:0006950 response to stress; GO:0072593 reactive oxygen species metabolic process; GO:0055114 oxidation-reduction process; GO:0044710 single-organism metabolic process; GO:0006979 response to oxidative stress; GO:0044699 single-organism process; GO:0044248 cellular catabolic process; GO:0050896 response to stimulus; G…		GO:0097159 organic cyclic compound binding; GO:1901363 heterocyclic compound binding; GO:0020037 heme binding; GO:0003824 catalytic activity; GO:0005488 binding; GO:0016209 antioxidant activity; GO:0004601 peroxidase activity; GO:0046906 tetrapyrrole binding; GO:0016491 oxidoreductase activity; GO:0016684 oxidoreductase activity, acting on peroxide as acceptor;	IPR033905; IPR002016;	Secretory peroxidase; Haem peroxidase, plant/fungal/bacterial;
A0A3B6HU54	Bet_v_1 domain-containing protein	2.338	0.00892	Up	17.083	1.213	1.647	1.213	0.545	0.471	0.726	cytoplasm				GO:0006952 defense response; GO:0050896 response to stimulus; GO:0006950 response to stress; GO:0009607 response to biotic stimulus;			IPR000916; IPR023393;	Bet v I/Major latex protein; START-like domain;
A0A3B6HUJ4	Uncharacterized protein	1.383	0.00466	Up	27.114	1.153	1.195	1.062	0.753	0.826	0.887	cytoplasm						GO:0005515 protein binding; GO:0005488 binding;	IPR010987; IPR012336; IPR004045;	Glutathione S-transferase, C-terminal-like; Thioredoxin-like fold; Glutathione S-transferase, N-terminal;
A0A3B6HVK5	Ricin B-type lectin domain-containing protein	1.635	0.0129	Up	38.635	1.218		1.247	0.807		0.701	cytoskeleton							IPR000772;	Ricin B, lectin domain;
A0A3B6HW46	Uncharacterized protein	1.722	0.00479	Up	48.828	0.976		1.033	0.59		0.577	chloroplast				GO:0008654 phospholipid biosynthetic process; GO:0044699 single-organism process; GO:0009058 biosynthetic process; GO:0044255 cellular lipid metabolic process; GO:0044237 cellular metabolic process; GO:0050993 dimethylallyl diphosphate metabolic process; GO:0006796 phosphate-containing compound metabolic process; GO:0008610 lipid biosynthetic process; GO:0071704 organic substance metabolic proces…		GO:0016725 oxidoreductase activity, acting on CH or CH2 groups; GO:0016726 oxidoreductase activity, acting on CH or CH2 groups, NAD or NADP as acceptor; GO:0003824 catalytic activity; GO:0005488 binding; GO:0043167 ion binding; GO:0043169 cation binding; GO:0046872 metal ion binding; GO:0051745 4-hydroxy-3-methylbut-2-en-1-yl diphosphate reductase activity; GO:0016491 oxidoreductase activity;
A0A3B6HX25	Germin-like protein	3.508	0.000301	Up	23.476		1.436	1.423		0.424	0.391	extracellular						GO:0046914 transition metal ion binding; GO:0005488 binding; GO:0043167 ion binding; GO:0046872 metal ion binding; GO:0043169 cation binding; GO:0045735 nutrient reservoir activity; GO:0030145 manganese ion binding;	IPR011051; IPR006045; IPR014710;	RmlC-like cupin domain; Cupin 1; RmlC-like jelly roll fold;
A0A3B6HXP8	Uncharacterized protein	2.398	4.81e-06	Up	23.922	1.338	1.343	1.365	0.546	0.606	0.535	chloroplast
A0A3B6HXR2	Uncharacterized protein	1.498	0.000874	Up	8.5298	0.909	0.873	0.981	0.603	0.601	0.641	extracellular
A0A3B6HYQ0	Uncharacterized protein	2.408	0.024	Up	14.999		1.358	1.17		0.456	0.594	nucleus				GO:0006950 response to stress; GO:0050896 response to stimulus;
A0A3B6HZY0	Uncharacterized protein	1.319	0.0063	Up	61.484	1.038	1.203	1.104	0.854	0.81	0.872	chloroplast				GO:0006457 protein folding; GO:0009987 cellular process; GO:0042026 protein refolding;	GO:0044424 intracellular part; GO:0005623 cell; GO:0044464 cell part; GO:0005622 intracellular; GO:0005737 cytoplasm;	GO:0005524 ATP binding; GO:1901265 nucleoside phosphate binding; GO:0001882 nucleoside binding; GO:0043167 ion binding; GO:0000166 nucleotide binding; GO:0097159 organic cyclic compound binding; GO:1901363 heterocyclic compound binding; GO:0032549 ribonucleoside binding; GO:0097367 carbohydrate derivative binding; GO:0032553 ribonucleotide binding; GO:0005488 binding; GO:0032550 purine ribonucleo…	IPR027409; IPR027413;	GroEL-like apical domain; GroEL-like equatorial domain;
A0A3B6I0D3	ANK_REP_REGION domain-containing protein	1.504	0.011	Up	43.719	1.063	1.336	1.235	0.845	0.72	0.852	cytoplasm						GO:0005515 protein binding; GO:0005488 binding;	IPR020683;	Ankyrin repeat-containing domain;
A0A3B6I0E8	Uncharacterized protein	3.071	0.00505	Up	48.947		1.306	1.326		0.491	0.366	extracellular						GO:0016746 transferase activity, transferring acyl groups; GO:0016747 transferase activity, transferring acyl groups other than amino-acyl groups; GO:0003824 catalytic activity; GO:0016740 transferase activity;	IPR023213;	Chloramphenicol acetyltransferase-like domain;
A0A3B6I2E1	Uncharacterized protein	1.432	0.0246	Up	22.738	1.119	1.265	0.955	0.728	0.762	0.841	nucleus,plasma membrane				GO:0007031 peroxisome organization; GO:0016043 cellular component organization; GO:0006996 organelle organization; GO:0048285 organelle fission; GO:0009987 cellular process; GO:0071840 cellular component organization or biogenesis; GO:0016559 peroxisome fission;	GO:0016020 membrane; GO:0043229 intracellular organelle; GO:0031903 microbody membrane; GO:0031231 intrinsic component of peroxisomal membrane; GO:0044439 peroxisomal part; GO:0098588 bounding membrane of organelle; GO:0031090 organelle membrane; GO:0005777 peroxisome; GO:0005737 cytoplasm; GO:0044446 intracellular organelle part; GO:0031224 intrinsic component of membrane; GO:0044438 microbody p…
A0A3B6I386	Dirigent protein	1.773	0.00391	Up	20.172	1.326	1.164	1.066	0.624	0.631	0.751	chloroplast
A0A3B6I3V3	Uncharacterized protein	1.366	0.0225	Up	54.906	1.021		1.099	0.795		0.757	chloroplast	K18674			GO:0016310 phosphorylation; GO:0044281 small molecule metabolic process; GO:0044699 single-organism process; GO:0005975 carbohydrate metabolic process; GO:0044238 primary metabolic process; GO:0044237 cellular metabolic process; GO:0006796 phosphate-containing compound metabolic process; GO:0071704 organic substance metabolic process; GO:0044723 single-organism carbohydrate metabolic process; GO:…	GO:0044424 intracellular part; GO:0005623 cell; GO:0044464 cell part; GO:0005622 intracellular; GO:0005737 cytoplasm;	GO:0005524 ATP binding; GO:1901265 nucleoside phosphate binding; GO:0016773 phosphotransferase activity, alcohol group as acceptor; GO:0001882 nucleoside binding; GO:0043167 ion binding; GO:0000166 nucleotide binding; GO:0097159 organic cyclic compound binding; GO:1901363 heterocyclic compound binding; GO:0032549 ribonucleoside binding; GO:0019200 carbohydrate kinase activity; GO:0097367 carbohyd…	IPR019539; IPR020568; IPR006204; IPR014721; IPR013750;	Galactokinase galactose-binding domain; Ribosomal protein S5 domain 2-type fold; GHMP kinase N-terminal domain; Ribosomal protein S5 domain 2-type fold, subgroup; GHMP kinase, C-terminal domain;
A0A3B6I5M9	Uncharacterized protein	2.128	0.00196	Up	26.414	1.269	1.234	1.2	0.414	0.61	0.716	chloroplast	K00799	GST; glutathione S-transferase [EC:2.5.1.18]	osa01100 Metabolic pathways - Oryza sativa japonica (Japanese rice) (RefSeq); osa00480 Glutathione metabolism - Oryza sativa japonica (Japanese rice) (RefSeq);			GO:0005515 protein binding; GO:0005488 binding;	IPR010987; IPR004045; IPR012336;	Glutathione S-transferase, C-terminal-like; Glutathione S-transferase, N-terminal; Thioredoxin-like fold;
A0A3B6IKB1	Beta-amylase	1.521	0.0127	Up	62.34	1.186		1.113	0.73		0.782	nucleus	K01177	E3.2.1.2; beta-amylase [EC:3.2.1.2]	osa01100 Metabolic pathways - Oryza sativa japonica (Japanese rice) (RefSeq); osa00500 Starch and sucrose metabolism - Oryza sativa japonica (Japanese rice) (RefSeq);	GO:1901575 organic substance catabolic process; GO:0008152 metabolic process; GO:0005976 polysaccharide metabolic process; GO:0009057 macromolecule catabolic process; GO:0043170 macromolecule metabolic process; GO:0000272 polysaccharide catabolic process; GO:0044238 primary metabolic process; GO:0005975 carbohydrate metabolic process; GO:0009056 catabolic process; GO:0016052 carbohydrate cataboli…		GO:0004553 hydrolase activity, hydrolyzing O-glycosyl compounds; GO:0016787 hydrolase activity; GO:0016160 amylase activity; GO:0016161 beta-amylase activity; GO:0003824 catalytic activity; GO:0016798 hydrolase activity, acting on glycosyl bonds;	IPR017853; IPR013781; IPR008540;	Glycoside hydrolase superfamily; Glycoside hydrolase, catalytic domain; BES1/BZR1 plant transcription factor, N-terminal;
A0A3B6ILA6	Uncharacterized protein	1.58	0.0145	Up	16.557		1.114	1.019		0.671	0.679	cytoplasm	K00799	GST; glutathione S-transferase [EC:2.5.1.18]	osa01100 Metabolic pathways - Oryza sativa japonica (Japanese rice) (RefSeq); osa00480 Glutathione metabolism - Oryza sativa japonica (Japanese rice) (RefSeq);				IPR023352;	Membrane associated eicosanoid/glutathione metabolism-like domain;
A0A3B6ILP3	Aldehyde dehydrogenase	1.349	0.0436	Up	52.066	1.056	1.145		0.858	0.773		plasma membrane	K00128	ALDH; aldehyde dehydrogenase (NAD+) [EC:1.2.1.3]	osa00380 Tryptophan metabolism - Oryza sativa japonica (Japanese rice) (RefSeq); osa00340 Histidine metabolism - Oryza sativa japonica (Japanese rice) (RefSeq); osa00310 Lysine degradation - Oryza sativa japonica (Japanese rice) (RefSeq); osa00071 Fatty acid degradation - Oryza sativa japonica (Japanese rice) (RefSeq); osa00620 Pyruvate metabolism - Oryza sativa japonica (Japanese rice) (RefSeq);…	GO:0008152 metabolic process; GO:0055114 oxidation-reduction process; GO:0044710 single-organism metabolic process; GO:0044763 single-organism cellular process; GO:0044699 single-organism process; GO:0006081 cellular aldehyde metabolic process; GO:0009987 cellular process; GO:0044237 cellular metabolic process; GO:0071704 organic substance metabolic process;		GO:0016620 oxidoreductase activity, acting on the aldehyde or oxo group of donors, NAD or NADP as acceptor; GO:0003824 catalytic activity; GO:0004030 aldehyde dehydrogenase [NAD(P)+] activity; GO:0016491 oxidoreductase activity; GO:0016903 oxidoreductase activity, acting on the aldehyde or oxo group of donors;	IPR016161; IPR015590; IPR016162; IPR016163;	Aldehyde/histidinol dehydrogenase; Aldehyde dehydrogenase domain; Aldehyde dehydrogenase N-terminal domain; Aldehyde dehydrogenase, C-terminal;
A0A3B6ILZ0	Uncharacterized protein	1.329	0.0224	Up	48.768	0.872	0.876	0.873	0.67	0.754	0.548	cytoplasm	K03527	ispH; 4-hydroxy-3-methylbut-2-en-1-yl diphosphate reductase [EC:1.17.7.4]	osa01100 Metabolic pathways - Oryza sativa japonica (Japanese rice) (RefSeq); osa00900 Terpenoid backbone biosynthesis - Oryza sativa japonica (Japanese rice) (RefSeq); osa01110 Biosynthesis of secondary metabolites - Oryza sativa japonica (Japanese rice) (RefSeq);	GO:0008654 phospholipid biosynthetic process; GO:0044699 single-organism process; GO:0009058 biosynthetic process; GO:0044255 cellular lipid metabolic process; GO:0044237 cellular metabolic process; GO:0050993 dimethylallyl diphosphate metabolic process; GO:0006796 phosphate-containing compound metabolic process; GO:0008610 lipid biosynthetic process; GO:0071704 organic substance metabolic proces…		GO:0016725 oxidoreductase activity, acting on CH or CH2 groups; GO:0016726 oxidoreductase activity, acting on CH or CH2 groups, NAD or NADP as acceptor; GO:0003824 catalytic activity; GO:0005488 binding; GO:0043167 ion binding; GO:0043169 cation binding; GO:0046872 metal ion binding; GO:0051745 4-hydroxy-3-methylbut-2-en-1-yl diphosphate reductase activity; GO:0016491 oxidoreductase activity;
A0A3B6IMD2	Germin-like protein	7.833	7.26e-10	Up	23.548	1.76	1.745	1.759	0.221	0.225	0.226	chloroplast						GO:0046914 transition metal ion binding; GO:0005488 binding; GO:0043167 ion binding; GO:0046872 metal ion binding; GO:0043169 cation binding; GO:0045735 nutrient reservoir activity; GO:0030145 manganese ion binding;	IPR011051; IPR006045; IPR014710;	RmlC-like cupin domain; Cupin 1; RmlC-like jelly roll fold;
A0A3B6INB3	Germin-like protein	7.998	7.34e-06	Up	23.547	1.526	1.671	1.634	0.236	0.19	0.178	extracellular						GO:0046914 transition metal ion binding; GO:0005488 binding; GO:0043167 ion binding; GO:0046872 metal ion binding; GO:0043169 cation binding; GO:0045735 nutrient reservoir activity; GO:0030145 manganese ion binding;	IPR011051; IPR006045; IPR014710;	RmlC-like cupin domain; Cupin 1; RmlC-like jelly roll fold;
A0A3B6IP07	Aminotran_5 domain-containing protein	1.416	0.00966	Up	50.858		1.184	1.23		0.879	0.826	chloroplast	K11717	sufS; cysteine desulfurase / selenocysteine lyase [EC:2.8.1.7 4.4.1.16]	osa00450 Selenocompound metabolism - Oryza sativa japonica (Japanese rice) (RefSeq); osa01100 Metabolic pathways - Oryza sativa japonica (Japanese rice) (RefSeq);	GO:0006790 sulfur compound metabolic process; GO:0044281 small molecule metabolic process; GO:0044763 single-organism cellular process; GO:0006807 nitrogen compound metabolic process; GO:0044699 single-organism process; GO:1901605 alpha-amino acid metabolic process; GO:0044238 primary metabolic process; GO:0044237 cellular metabolic process; GO:0000096 sulfur amino acid metabolic process; GO:0071…		GO:0097159 organic cyclic compound binding; GO:1901363 heterocyclic compound binding; GO:0003824 catalytic activity; GO:0005488 binding; GO:0031071 cysteine desulfurase activity; GO:0043167 ion binding; GO:0043168 anion binding; GO:0016782 transferase activity, transferring sulfur-containing groups; GO:0016783 sulfurtransferase activity; GO:0016740 transferase activity; GO:0048037 cofactor bindin…	IPR015424; IPR000192; IPR015422; IPR015421;	Pyridoxal phosphate-dependent transferase; Aminotransferase class V domain; Pyridoxal phosphate-dependent transferase, major region, subdomain 2; Pyridoxal phosphate-dependent transferase, major region, subdomain 1;
A0A3B6IP32	Semialdhyde_dh domain-containing protein	1.621	0.000136	Up	44.829	1.225	1.204	1.25	0.703	0.806	0.761	chloroplast	K00145	argC; N-acetyl-gamma-glutamyl-phosphate reductase [EC:1.2.1.38]	osa01230 Biosynthesis of amino acids - Oryza sativa japonica (Japanese rice) (RefSeq); osa01100 Metabolic pathways - Oryza sativa japonica (Japanese rice) (RefSeq); osa01210 2-Oxocarboxylic acid metabolism - Oryza sativa japonica (Japanese rice) (RefSeq); osa01110 Biosynthesis of secondary metabolites - Oryza sativa japonica (Japanese rice) (RefSeq); osa00220 Arginine biosynthesis - Oryza sativa …	GO:0009064 glutamine family amino acid metabolic process; GO:0008652 cellular amino acid biosynthetic process; GO:0006526 arginine biosynthetic process; GO:0016053 organic acid biosynthetic process; GO:0044711 single-organism biosynthetic process; GO:0055114 oxidation-reduction process; GO:0044281 small molecule metabolic process; GO:0006525 arginine metabolic process; GO:0044763 single-organism …	GO:0044424 intracellular part; GO:0005623 cell; GO:0044464 cell part; GO:0005622 intracellular; GO:0005737 cytoplasm;	GO:1901265 nucleoside phosphate binding; GO:0046983 protein dimerization activity; GO:0016903 oxidoreductase activity, acting on the aldehyde or oxo group of donors; GO:0005515 protein binding; GO:0000166 nucleotide binding; GO:0048037 cofactor binding; GO:0016491 oxidoreductase activity; GO:0016620 oxidoreductase activity, acting on the aldehyde or oxo group of donors, NAD or NADP as acceptor; G…	IPR012280; IPR000534; IPR016040;	Semialdehyde dehydrogenase, dimerisation domain; Semialdehyde dehydrogenase, NAD-binding; NAD(P)-binding domain;
A0A3B6IPA6	PKS_ER domain-containing protein	2.953	1.21e-06	Up	38.681	1.388	1.341	1.378	0.438	0.477	0.476	cytoplasm				GO:0044699 single-organism process; GO:0008152 metabolic process; GO:0055114 oxidation-reduction process; GO:0044710 single-organism metabolic process;		GO:0003824 catalytic activity; GO:0016491 oxidoreductase activity;	IPR011032; IPR020843; IPR016040; IPR013149;	GroES-like; Polyketide synthase, enoylreductase domain; NAD(P)-binding domain; Alcohol dehydrogenase, C-terminal;
A0A3B6IQB0	Glutamine amidotransferase type-2 domain-containing protein	2.229	0.00359	Up	57.826	1.444		1.543	0.67		0.67	mitochondria				GO:0016053 organic acid biosynthetic process; GO:0009066 aspartate family amino acid metabolic process; GO:0044699 single-organism process; GO:0009058 biosynthetic process; GO:1901566 organonitrogen compound biosynthetic process; GO:0044237 cellular metabolic process; GO:0071704 organic substance metabolic process; GO:0008152 metabolic process; GO:0006520 cellular amino acid metabolic process; GO…		GO:0016879 ligase activity, forming carbon-nitrogen bonds; GO:0016884 carbon-nitrogen ligase activity, with glutamine as amido-N-donor; GO:0003824 catalytic activity; GO:0004066 asparagine synthase (glutamine-hydrolyzing) activity; GO:0016874 ligase activity;	IPR014729; IPR029055; IPR033738; IPR001962; IPR017932;	Rossmann-like alpha/beta/alpha sandwich fold; Nucleophile aminohydrolases, N-terminal; Asparagine synthase, N-terminal domain; Asparagine synthase; Glutamine amidotransferase type 2 domain;
A0A3B6IR10	Ricin B-type lectin domain-containing protein	1.42	0.00714	Up	38.658	1.168	0.97	1.086	0.772	0.708	0.791	cytoskeleton							IPR000772;	Ricin B, lectin domain;
A0A3B6IR50	Uncharacterized protein	1.549	0.0375	Up	15.461	1.152		1.01	0.67		0.726	mitochondria				GO:0006950 response to stress; GO:0050896 response to stimulus;
A0A3B6IRV7	Uncharacterized protein	1.314	0.000863	Up	72.44	1.164	1.17	1.199	0.955	0.863	0.87	cytoplasm	K01262					GO:0008233 peptidase activity; GO:0008238 exopeptidase activity; GO:0003824 catalytic activity; GO:0070006 metalloaminopeptidase activity; GO:0008235 metalloexopeptidase activity; GO:0070011 peptidase activity, acting on L-amino acid peptides; GO:0004177 aminopeptidase activity; GO:0016787 hydrolase activity; GO:0008237 metallopeptidase activity;	IPR029149; IPR000994; IPR033740; IPR028980; IPR032416; IPR000587;	Creatinase/Aminopeptidase P/Spt16, N-terminal; Peptidase M24; Aminopeptidase P; Creatinase/Aminopeptidase P, N-terminal; Peptidase M24, C-terminal domain; Creatinase, N-terminal;
A0A3B6IRY1	Non-specific serine/threonine protein kinase	1.325	0.00566	Up	54.569	1.143	1.191	1.19	0.789	0.911	0.96	cytoplasm	K07198			GO:0016310 phosphorylation; GO:0044267 cellular protein metabolic process; GO:0044238 primary metabolic process; GO:0044237 cellular metabolic process; GO:0006796 phosphate-containing compound metabolic process; GO:0071704 organic substance metabolic process; GO:0008152 metabolic process; GO:0006468 protein phosphorylation; GO:0006793 phosphorus metabolic process; GO:0044260 cellular macromolecul…		GO:0005524 ATP binding; GO:1901265 nucleoside phosphate binding; GO:0016773 phosphotransferase activity, alcohol group as acceptor; GO:0001882 nucleoside binding; GO:0043167 ion binding; GO:0004672 protein kinase activity; GO:0000166 nucleotide binding; GO:0097159 organic cyclic compound binding; GO:1901363 heterocyclic compound binding; GO:0032549 ribonucleoside binding; GO:0097367 carbohydrate …	IPR015940; IPR028375; IPR000719; IPR011009;	Ubiquitin-associated domain; KA1 domain/Ssp2, C-terminal; Protein kinase domain; Protein kinase-like domain;
A0A3B6IS32	Uncharacterized protein	1.932	0.00848	Up	27.08	1.346	1.636	1.429	0.991	0.593	0.699	cytoplasm	K00799	GST; glutathione S-transferase [EC:2.5.1.18]	osa01100 Metabolic pathways - Oryza sativa japonica (Japanese rice) (RefSeq); osa00480 Glutathione metabolism - Oryza sativa japonica (Japanese rice) (RefSeq);			GO:0005515 protein binding; GO:0005488 binding;	IPR010987; IPR004045; IPR012336;	Glutathione S-transferase, C-terminal-like; Glutathione S-transferase, N-terminal; Thioredoxin-like fold;
A0A3B6IU05	Flavodoxin-like domain-containing protein	1.429	0.0074	Up	21.371	1.229	1.049	1.248	0.825	0.769	0.874	cytoplasm						GO:0016651 oxidoreductase activity, acting on NAD(P)H; GO:1901265 nucleoside phosphate binding; GO:0003955 NAD(P)H dehydrogenase (quinone) activity; GO:0043167 ion binding; GO:0000166 nucleotide binding; GO:0048037 cofactor binding; GO:0016655 oxidoreductase activity, acting on NAD(P)H, quinone or similar compound as acceptor; GO:0016491 oxidoreductase activity; GO:1901363 heterocyclic compound b…	IPR005025; IPR008254; IPR029039;	NADPH-dependent FMN reductase-like; Flavodoxin/nitric oxide synthase; Flavoprotein-like domain;
A0A3B6IU95	Uncharacterized protein	1.365	0.0252	Up	64.868	1.081	0.984	1.12	0.738	0.915	0.68	cytoplasm	K01568	PDC; pyruvate decarboxylase [EC:4.1.1.1]	osa01100 Metabolic pathways - Oryza sativa japonica (Japanese rice) (RefSeq); osa00010 Glycolysis / Gluconeogenesis - Oryza sativa japonica (Japanese rice) (RefSeq); osa01110 Biosynthesis of secondary metabolites - Oryza sativa japonica (Japanese rice) (RefSeq);			GO:0000287 magnesium ion binding; GO:0019842 vitamin binding; GO:0043167 ion binding; GO:0016829 lyase activity; GO:0048037 cofactor binding; GO:1901681 sulfur compound binding; GO:0030976 thiamine pyrophosphate binding; GO:1901363 heterocyclic compound binding; GO:0097159 organic cyclic compound binding; GO:0003824 catalytic activity; GO:0016830 carbon-carbon lyase activity; GO:0005488 binding; …	IPR012000; IPR029035; IPR029061; IPR011766; IPR012001;	Thiamine pyrophosphate enzyme, central domain; DHS-like NAD/FAD-binding domain; Thiamin diphosphate-binding fold; Thiamine pyrophosphate enzyme, C-terminal TPP-binding; Thiamine pyrophosphate enzyme, N-terminal TPP-binding domain;
A0A3B6IUI2	Uncharacterized protein	3.375	0.0158	Up	73.571	2.089	2.139	1.243	0.448	0.375	0.798	chloroplast	K01610	E4.1.1.49; phosphoenolpyruvate carboxykinase (ATP) [EC:4.1.1.49]	osa01200 Carbon metabolism - Oryza sativa japonica (Japanese rice) (RefSeq); osa01100 Metabolic pathways - Oryza sativa japonica (Japanese rice) (RefSeq); osa00620 Pyruvate metabolism - Oryza sativa japonica (Japanese rice) (RefSeq); osa00010 Glycolysis / Gluconeogenesis - Oryza sativa japonica (Japanese rice) (RefSeq); osa00020 Citrate cycle (TCA cycle) - Oryza sativa japonica (Japanese rice) (R…	GO:0016051 carbohydrate biosynthetic process; GO:0019319 hexose biosynthetic process; GO:0044711 single-organism biosynthetic process; GO:0044281 small molecule metabolic process; GO:0044699 single-organism process; GO:0009058 biosynthetic process; GO:0046364 monosaccharide biosynthetic process; GO:0044238 primary metabolic process; GO:0005975 carbohydrate metabolic process; GO:1901576 organic su…		GO:0005524 ATP binding; GO:1901265 nucleoside phosphate binding; GO:0004611 phosphoenolpyruvate carboxykinase activity; GO:0001882 nucleoside binding; GO:0043167 ion binding; GO:0016829 lyase activity; GO:0000166 nucleotide binding; GO:0004612 phosphoenolpyruvate carboxykinase (ATP) activity; GO:0097159 organic cyclic compound binding; GO:1901363 heterocyclic compound binding; GO:0032549 ribonucl…	IPR008210; IPR013035;	Phosphoenolpyruvate carboxykinase, N-terminal; Phosphoenolpyruvate carboxykinase, C-terminal;
A0A3B6IUL2	Phosphoserine aminotransferase	1.356	0.00177	Up	44.278	1.17	1.096	1.072	0.811	0.781	0.87	chloroplast	K00831	serC; phosphoserine aminotransferase [EC:2.6.1.52]	osa01230 Biosynthesis of amino acids - Oryza sativa japonica (Japanese rice) (RefSeq); osa01200 Carbon metabolism - Oryza sativa japonica (Japanese rice) (RefSeq); osa01100 Metabolic pathways - Oryza sativa japonica (Japanese rice) (RefSeq); osa00260 Glycine, serine and threonine metabolism - Oryza sativa japonica (Japanese rice) (RefSeq); osa00750 Vitamin B6 metabolism - Oryza sativa japonica (J…	GO:0008652 cellular amino acid biosynthetic process; GO:0016053 organic acid biosynthetic process; GO:0044711 single-organism biosynthetic process; GO:0044281 small molecule metabolic process; GO:0044763 single-organism cellular process; GO:0006807 nitrogen compound metabolic process; GO:0044699 single-organism process; GO:0009058 biosynthetic process; GO:1901605 alpha-amino acid metabolic proces…		GO:0016769 transferase activity, transferring nitrogenous groups; GO:0004648 O-phospho-L-serine:2-oxoglutarate aminotransferase activity; GO:0008483 transaminase activity; GO:0003824 catalytic activity; GO:0016740 transferase activity;	IPR015424; IPR000192; IPR015421; IPR015422;	Pyridoxal phosphate-dependent transferase; Aminotransferase class V domain; Pyridoxal phosphate-dependent transferase, major region, subdomain 1; Pyridoxal phosphate-dependent transferase, major region, subdomain 2;
A0A3B6IUS6	Uncharacterized protein	1.864	0.000619	Up	71.287	1.264	1.294	1.13	0.663	0.607	0.709	cytoplasm	K03283	HSPA1s; heat shock 70kDa protein 1/2/6/8	osa04144 Endocytosis - Oryza sativa japonica (Japanese rice) (RefSeq); osa03040 Spliceosome - Oryza sativa japonica (Japanese rice) (RefSeq); osa04141 Protein processing in endoplasmic reticulum - Oryza sativa japonica (Japanese rice) (RefSeq);				IPR029048; IPR029047;	Heat shock protein 70kD, C-terminal domain; Heat shock protein 70kD, peptide-binding domain;
A0A3B6IV90	CN hydrolase domain-containing protein	1.415	0.00586	Up	37.651	1.17	1.079	1.131	0.724	0.759	0.906	chloroplast	K13566	NIT2; omega-amidase [EC:3.5.1.3]	osa01100 Metabolic pathways - Oryza sativa japonica (Japanese rice) (RefSeq); osa00250 Alanine, aspartate and glutamate metabolism - Oryza sativa japonica (Japanese rice) (RefSeq);	GO:0006807 nitrogen compound metabolic process; GO:0008152 metabolic process;		GO:0016787 hydrolase activity; GO:0003824 catalytic activity; GO:0016810 hydrolase activity, acting on carbon-nitrogen (but not peptide) bonds;	IPR003010;	Carbon-nitrogen hydrolase;
A0A3B6IVF5	Uncharacterized protein	1.841	0.00668	Up	77.165	1.113	1.17		0.652	0.588		nucleus						GO:0043169 cation binding; GO:0046872 metal ion binding; GO:0005515 protein binding; GO:0008270 zinc ion binding; GO:0046914 transition metal ion binding; GO:0005488 binding; GO:0043167 ion binding;	IPR001841; IPR013083; IPR032838; IPR002035;	Zinc finger, RING-type; Zinc finger, RING/FYVE/PHD-type; VWA-Hint protein, Vwaint domain; von Willebrand factor, type A;
A0A3B6IVK1	Uncharacterized protein	1.458	0.00341	Up	58.473		1.137	1.179		0.798	0.791	mitochondria	K17732			GO:0006508 proteolysis; GO:0008152 metabolic process; GO:0043170 macromolecule metabolic process; GO:0019538 protein metabolic process; GO:0044238 primary metabolic process; GO:0071704 organic substance metabolic process;		GO:0004175 endopeptidase activity; GO:0004222 metalloendopeptidase activity; GO:0008233 peptidase activity; GO:0003824 catalytic activity; GO:0005488 binding; GO:0043167 ion binding; GO:0070011 peptidase activity, acting on L-amino acid peptides; GO:0043169 cation binding; GO:0046872 metal ion binding; GO:0008237 metallopeptidase activity; GO:0016787 hydrolase activity;	IPR007863; IPR011765; IPR011249; IPR011237;	Peptidase M16, C-terminal; Peptidase M16, N-terminal; Metalloenzyme, LuxS/M16 peptidase-like; Peptidase M16 domain;
A0A3B6IW19	Glycosyltransferase	1.708	0.000174	Up	53.04	1.158	1.152	1.254	0.665	0.712	0.71	chloroplast				GO:0008152 metabolic process;		GO:0016757 transferase activity, transferring glycosyl groups; GO:0016758 transferase activity, transferring hexosyl groups; GO:0003824 catalytic activity; GO:0016740 transferase activity;
A0A3B6IW73	Uncharacterized protein	1.326	0.00378	Up	40.787	1.057	1.025	1.137	0.803	0.861	0.764	chloroplast	K00766	trpD; anthranilate phosphoribosyltransferase [EC:2.4.2.18]	osa01230 Biosynthesis of amino acids - Oryza sativa japonica (Japanese rice) (RefSeq); osa01100 Metabolic pathways - Oryza sativa japonica (Japanese rice) (RefSeq); osa01110 Biosynthesis of secondary metabolites - Oryza sativa japonica (Japanese rice) (RefSeq); osa00400 Phenylalanine, tyrosine and tryptophan biosynthesis - Oryza sativa japonica (Japanese rice) (RefSeq);	GO:0006725 cellular aromatic compound metabolic process; GO:0016053 organic acid biosynthetic process; GO:0000162 tryptophan biosynthetic process; GO:0044699 single-organism process; GO:0009058 biosynthetic process; GO:1901566 organonitrogen compound biosynthetic process; GO:0042435 indole-containing compound biosynthetic process; GO:0044237 cellular metabolic process; GO:0006576 cellular biogeni…		GO:0016763 transferase activity, transferring pentosyl groups; GO:0016757 transferase activity, transferring glycosyl groups; GO:0003824 catalytic activity; GO:0016740 transferase activity; GO:0004048 anthranilate phosphoribosyltransferase activity;	IPR017459; IPR000312;	Glycosyl transferase family 3, N-terminal domain; Glycosyl transferase, family 3;
A0A3B6IWA3	FAD_binding_3 domain-containing protein	5.871	7.77e-07	Up	44.927	1.624	1.675	1.674	0.249	0.28	0.318	chloroplast				GO:0044699 single-organism process; GO:0008152 metabolic process; GO:0055114 oxidation-reduction process; GO:0044710 single-organism metabolic process;		GO:0097159 organic cyclic compound binding; GO:1901363 heterocyclic compound binding; GO:1901265 nucleoside phosphate binding; GO:0050660 flavin adenine dinucleotide binding; GO:0003824 catalytic activity; GO:0005488 binding; GO:0043167 ion binding; GO:0043168 anion binding; GO:0000166 nucleotide binding; GO:0048037 cofactor binding; GO:0016491 oxidoreductase activity; GO:0036094 small molecule b…	IPR002938; IPR023753;	FAD-binding domain; FAD/NAD(P)-binding domain;
A0A3B6IWK6	Germin-like protein	3.149	2.69e-06	Up	30.563	1.261	1.241	1.311	0.417	0.388	0.406	chloroplast						GO:0046914 transition metal ion binding; GO:0005488 binding; GO:0043167 ion binding; GO:0046872 metal ion binding; GO:0043169 cation binding; GO:0045735 nutrient reservoir activity; GO:0030145 manganese ion binding;	IPR011051; IPR006045; IPR014710;	RmlC-like cupin domain; Cupin 1; RmlC-like jelly roll fold;
A0A3B6IXA3	Glutathione reductase	1.33	0.0453	Up	59.566	1.089	1.348	1.032	0.83	0.869	0.909	chloroplast	K00383	GSR; glutathione reductase (NADPH) [EC:1.8.1.7]	osa01100 Metabolic pathways - Oryza sativa japonica (Japanese rice) (RefSeq); osa00480 Glutathione metabolism - Oryza sativa japonica (Japanese rice) (RefSeq);	GO:0050794 regulation of cellular process; GO:0006790 sulfur compound metabolic process; GO:0065008 regulation of biological quality; GO:0006518 peptide metabolic process; GO:0055114 oxidation-reduction process; GO:0045454 cell redox homeostasis; GO:0044763 single-organism cellular process; GO:0019725 cellular homeostasis; GO:0044699 single-organism process; GO:0006807 nitrogen compound metabolic…		GO:0016651 oxidoreductase activity, acting on NAD(P)H; GO:1901265 nucleoside phosphate binding; GO:0050660 flavin adenine dinucleotide binding; GO:0043167 ion binding; GO:0016209 antioxidant activity; GO:0000166 nucleotide binding; GO:0016668 oxidoreductase activity, acting on a sulfur group of donors, NAD(P) as acceptor; GO:0048037 cofactor binding; GO:0004362 glutathione-disulfide reductase act…	IPR016156; IPR004099; IPR023753;	FAD/NAD-linked reductase, dimerisation domain; Pyridine nucleotide-disulphide oxidoreductase, dimerisation domain; FAD/NAD(P)-binding domain;
A0A3B6IY22	Germin-like protein	2.214	0.00621	Up	19.375	1.102	1.251	1.096	0.732	0.377	0.449	cytoplasm						GO:0046914 transition metal ion binding; GO:0005488 binding; GO:0043167 ion binding; GO:0046872 metal ion binding; GO:0043169 cation binding; GO:0045735 nutrient reservoir activity; GO:0030145 manganese ion binding;	IPR011051; IPR006045; IPR014710;	RmlC-like cupin domain; Cupin 1; RmlC-like jelly roll fold;
A0A3B6J093	Germin-like protein	2.288	0.00084	Up	24.712	1.193	1.154	1.257	0.611	0.575	0.389	extracellular						GO:0046914 transition metal ion binding; GO:0005488 binding; GO:0043167 ion binding; GO:0046872 metal ion binding; GO:0043169 cation binding; GO:0045735 nutrient reservoir activity; GO:0030145 manganese ion binding;	IPR011051; IPR006045; IPR014710;	RmlC-like cupin domain; Cupin 1; RmlC-like jelly roll fold;
A0A3B6JCC8	Uncharacterized protein	1.572	0.00786	Up	53.127	1.092	1.347	1.283	0.828	0.85	0.69	cytoplasm						GO:0005515 protein binding; GO:0005488 binding;	IPR011990;	Tetratricopeptide-like helical domain;
A0A3B6JCH1	Germin-like protein	2.47	0.0023	Up	23.65		1.355	1.308		0.509	0.569	extracellular						GO:0046914 transition metal ion binding; GO:0005488 binding; GO:0043167 ion binding; GO:0046872 metal ion binding; GO:0043169 cation binding; GO:0045735 nutrient reservoir activity; GO:0030145 manganese ion binding;	IPR011051; IPR006045; IPR014710;	RmlC-like cupin domain; Cupin 1; RmlC-like jelly roll fold;
A0A3B6JD70	Lipoxygenase	2.137	0.0158	Up	92.687	1.389	1.261		0.557	0.683		cytoplasm	K15718	LOX1_5; linoleate 9S-lipoxygenase [EC:1.13.11.58]	osa00591 Linoleic acid metabolism - Oryza sativa japonica (Japanese rice) (RefSeq);	GO:0044699 single-organism process; GO:0008152 metabolic process; GO:0055114 oxidation-reduction process; GO:0044710 single-organism metabolic process;		GO:0016702 oxidoreductase activity, acting on single donors with incorporation of molecular oxygen, incorporation of two atoms of oxygen; GO:0016701 oxidoreductase activity, acting on single donors with incorporation of molecular oxygen; GO:0003824 catalytic activity; GO:0005488 binding; GO:0051213 dioxygenase activity; GO:0043167 ion binding; GO:0043169 cation binding; GO:0046872 metal ion bindi…	IPR027433; IPR001024; IPR013819;	Lipoxygenase, domain 3; PLAT/LH2 domain; Lipoxygenase, C-terminal;
A0A3B6JDF8	Uncharacterized protein	1.995	3.89e-06	Up	24.402	1.259	1.216	1.225	0.599	0.617	0.639	chloroplast
A0A3B6JDY6	Metallophos domain-containing protein	1.39	0.0426	Up	43.988	1.066	1.107	1.078	0.574	0.88	0.885	cytoplasm						GO:0016787 hydrolase activity; GO:0003824 catalytic activity;	IPR029052; IPR004843;	Metallo-dependent phosphatase-like; Calcineurin-like phosphoesterase domain, ApaH type;
A0A3B6JED4	VOC domain-containing protein	1.905	0.00143	Up	15.272	1.211	1.373	1.489	0.693	0.746	0.699	cytoplasm							IPR029068; IPR004360;	Glyoxalase/Bleomycin resistance protein/Dihydroxybiphenyl dioxygenase; Glyoxalase/fosfomycin resistance/dioxygenase domain;
A0A3B6JF08	Germin-like protein	1.583	0.0332	Up	23.398	1.073	1.497	1.214	0.946	0.707	0.737	chloroplast						GO:0046914 transition metal ion binding; GO:0005488 binding; GO:0043167 ion binding; GO:0046872 metal ion binding; GO:0043169 cation binding; GO:0045735 nutrient reservoir activity; GO:0030145 manganese ion binding;	IPR011051; IPR006045; IPR014710;	RmlC-like cupin domain; Cupin 1; RmlC-like jelly roll fold;
A0A3B6JF34	Peroxidase	1.657	0.00259	Up	33.993	1.163	1.277	1.244	0.793	0.817	0.613	chloroplast				GO:0008152 metabolic process; GO:0042743 hydrogen peroxide metabolic process; GO:0006950 response to stress; GO:0072593 reactive oxygen species metabolic process; GO:0055114 oxidation-reduction process; GO:0044710 single-organism metabolic process; GO:0006979 response to oxidative stress; GO:0044699 single-organism process; GO:0044248 cellular catabolic process; GO:0050896 response to stimulus; G…		GO:0097159 organic cyclic compound binding; GO:1901363 heterocyclic compound binding; GO:0020037 heme binding; GO:0003824 catalytic activity; GO:0005488 binding; GO:0016209 antioxidant activity; GO:0004601 peroxidase activity; GO:0046906 tetrapyrrole binding; GO:0016491 oxidoreductase activity; GO:0016684 oxidoreductase activity, acting on peroxide as acceptor;	IPR033905; IPR002016;	Secretory peroxidase; Haem peroxidase, plant/fungal/bacterial;
A0A3B6JFF8	Nucleoside diphosphate kinase	2.761	0.00103	Up	16.809	1.562	1.277	1.518	0.41	0.624	0.544	cytoplasm	K00940	ndk; nucleoside-diphosphate kinase [EC:2.7.4.6]	osa01100 Metabolic pathways - Oryza sativa japonica (Japanese rice) (RefSeq); osa00240 Pyrimidine metabolism - Oryza sativa japonica (Japanese rice) (RefSeq); osa00230 Purine metabolism - Oryza sativa japonica (Japanese rice) (RefSeq); osa04016 MAPK signaling pathway - plant - Oryza sativa japonica (Japanese rice) (RefSeq); osa01110 Biosynthesis of secondary metabolites - Oryza sativa japonica (J…	GO:0042278 purine nucleoside metabolic process; GO:0009116 nucleoside metabolic process; GO:0046132 pyrimidine ribonucleoside biosynthetic process; GO:0006165 nucleoside diphosphate phosphorylation; GO:0009147 pyrimidine nucleoside triphosphate metabolic process; GO:0009117 nucleotide metabolic process; GO:0044699 single-organism process; GO:0046129 purine ribonucleoside biosynthetic process; GO:…		GO:0016301 kinase activity; GO:0003824 catalytic activity; GO:0004550 nucleoside diphosphate kinase activity; GO:0019205 nucleobase-containing compound kinase activity; GO:0016740 transferase activity; GO:0016776 phosphotransferase activity, phosphate group as acceptor; GO:0016772 transferase activity, transferring phosphorus-containing groups;
A0A3B6JFN1	BZIP domain-containing protein	1.401	0.0187	Up	38.307	1.085	1.191	1.213	0.813	0.705	0.972	nucleus				GO:0050794 regulation of cellular process; GO:0010468 regulation of gene expression; GO:0006355 regulation of transcription, DNA-templated; GO:0031326 regulation of cellular biosynthetic process; GO:0080090 regulation of primary metabolic process; GO:0060255 regulation of macromolecule metabolic process; GO:0019219 regulation of nucleobase-containing compound metabolic process; GO:0010556 regulat…		GO:0097159 organic cyclic compound binding; GO:1901363 heterocyclic compound binding; GO:0003677 DNA binding; GO:0005488 binding; GO:0001071 nucleic acid binding transcription factor activity; GO:0003676 nucleic acid binding; GO:0043565 sequence-specific DNA binding; GO:0003700 transcription factor activity, sequence-specific DNA binding;	IPR004827;	Basic-leucine zipper domain;
A0A3B6JFW1	J domain-containing protein	1.308	0.00203	Up	26.886	1.105		1.11	0.835		0.858	nucleus							IPR001623;	DnaJ domain;
A0A3B6JGR6	Peroxidase	1.97	0.000306	Up	33.965	1.093	1.228	1.213	0.644	0.557	0.593	chloroplast	K00430	E1.11.1.7; peroxidase [EC:1.11.1.7]	osa01100 Metabolic pathways - Oryza sativa japonica (Japanese rice) (RefSeq); osa00940 Phenylpropanoid biosynthesis - Oryza sativa japonica (Japanese rice) (RefSeq); osa01110 Biosynthesis of secondary metabolites - Oryza sativa japonica (Japanese rice) (RefSeq);	GO:0008152 metabolic process; GO:0042743 hydrogen peroxide metabolic process; GO:0006950 response to stress; GO:0072593 reactive oxygen species metabolic process; GO:0055114 oxidation-reduction process; GO:0044710 single-organism metabolic process; GO:0006979 response to oxidative stress; GO:0044699 single-organism process; GO:0044248 cellular catabolic process; GO:0050896 response to stimulus; G…		GO:0097159 organic cyclic compound binding; GO:1901363 heterocyclic compound binding; GO:0020037 heme binding; GO:0003824 catalytic activity; GO:0005488 binding; GO:0016209 antioxidant activity; GO:0004601 peroxidase activity; GO:0046906 tetrapyrrole binding; GO:0016491 oxidoreductase activity; GO:0016684 oxidoreductase activity, acting on peroxide as acceptor;	IPR033905; IPR002016;	Secretory peroxidase; Haem peroxidase, plant/fungal/bacterial;
A0A3B6JGW2	Uncharacterized protein	1.719	0.000763	Up	71.113	1.173	1.08	1.172	0.747	0.624	0.621	cytoplasm	K03283	HSPA1s; heat shock 70kDa protein 1/2/6/8	osa04144 Endocytosis - Oryza sativa japonica (Japanese rice) (RefSeq); osa03040 Spliceosome - Oryza sativa japonica (Japanese rice) (RefSeq); osa04141 Protein processing in endoplasmic reticulum - Oryza sativa japonica (Japanese rice) (RefSeq);				IPR029048; IPR029047;	Heat shock protein 70kD, C-terminal domain; Heat shock protein 70kD, peptide-binding domain;
A0A3B6JH47	Peptidase A1 domain-containing protein	1.47	7.17e-06	Up	44.376	0.968	0.975	0.992	0.653	0.665	0.679	chloroplast				GO:0006508 proteolysis; GO:0008152 metabolic process; GO:0043170 macromolecule metabolic process; GO:0019538 protein metabolic process; GO:0044238 primary metabolic process; GO:0071704 organic substance metabolic process;		GO:0004175 endopeptidase activity; GO:0008233 peptidase activity; GO:0003824 catalytic activity; GO:0004190 aspartic-type endopeptidase activity; GO:0070011 peptidase activity, acting on L-amino acid peptides; GO:0016787 hydrolase activity; GO:0070001 aspartic-type peptidase activity;	IPR032799; IPR021109; IPR033121; IPR032861;	Xylanase inhibitor, C-terminal; Aspartic peptidase domain; Peptidase family A1 domain; Xylanase inhibitor, N-terminal;
A0A3B6JI39	Cytochrome b-c1 complex subunit 6	1.369	0.0191	Up	8.2184		1.124	1.115		0.776	0.86	chloroplast	K00416	QCR6; ubiquinol-cytochrome c reductase subunit 6	osa01100 Metabolic pathways - Oryza sativa japonica (Japanese rice) (RefSeq); osa00190 Oxidative phosphorylation - Oryza sativa japonica (Japanese rice) (RefSeq);	GO:0016310 phosphorylation; GO:0009116 nucleoside metabolic process; GO:0042278 purine nucleoside metabolic process; GO:0006725 cellular aromatic compound metabolic process; GO:0009167 purine ribonucleoside monophosphate metabolic process; GO:0042773 ATP synthesis coupled electron transport; GO:0009259 ribonucleotide metabolic process; GO:0009117 nucleotide metabolic process; GO:0044699 single-or…		GO:0008121 ubiquinol-cytochrome-c reductase activity; GO:0015075 ion transmembrane transporter activity; GO:0016679 oxidoreductase activity, acting on diphenols and related substances as donors; GO:0003824 catalytic activity; GO:0022892 substrate-specific transporter activity; GO:0015077 monovalent inorganic cation transmembrane transporter activity; GO:0022890 inorganic cation transmembrane tran…	IPR023184;	Ubiquinol-cytochrome C reductase hinge domain;
A0A3B6JIA6	Glycosyltransferase	3.074	0.000128	Up	53.526	1.442		1.441	0.458		0.48	chloroplast				GO:0008152 metabolic process;		GO:0016757 transferase activity, transferring glycosyl groups; GO:0016758 transferase activity, transferring hexosyl groups; GO:0003824 catalytic activity; GO:0016740 transferase activity;
A0A3B6JIA8	Asparagine synthetase [glutamine-hydrolyzing]	2.865	0.0019	Up	66.154	1.419	1.394	1.616	0.543	0.694	0.309	mitochondria	K01953	asnB; asparagine synthase (glutamine-hydrolysing) [EC:6.3.5.4]	osa01230 Biosynthesis of amino acids - Oryza sativa japonica (Japanese rice) (RefSeq); osa01100 Metabolic pathways - Oryza sativa japonica (Japanese rice) (RefSeq); osa00250 Alanine, aspartate and glutamate metabolism - Oryza sativa japonica (Japanese rice) (RefSeq); osa01110 Biosynthesis of secondary metabolites - Oryza sativa japonica (Japanese rice) (RefSeq);	GO:0016053 organic acid biosynthetic process; GO:0009066 aspartate family amino acid metabolic process; GO:0044699 single-organism process; GO:0009058 biosynthetic process; GO:1901566 organonitrogen compound biosynthetic process; GO:0044237 cellular metabolic process; GO:0071704 organic substance metabolic process; GO:0008152 metabolic process; GO:0006520 cellular amino acid metabolic process; GO…		GO:0016879 ligase activity, forming carbon-nitrogen bonds; GO:0016884 carbon-nitrogen ligase activity, with glutamine as amido-N-donor; GO:0003824 catalytic activity; GO:0004066 asparagine synthase (glutamine-hydrolyzing) activity; GO:0016874 ligase activity;	IPR014729; IPR029055; IPR033738; IPR001962; IPR017932;	Rossmann-like alpha/beta/alpha sandwich fold; Nucleophile aminohydrolases, N-terminal; Asparagine synthase, N-terminal domain; Asparagine synthase; Glutamine amidotransferase type 2 domain;
A0A3B6JIK9	AB hydrolase-1 domain-containing protein	1.532	0.000125	Up	29.113	1.148	1.19	1.205	0.815	0.746	0.752	cytoplasm							IPR029058; IPR000073;	Alpha/Beta hydrolase fold; Alpha/beta hydrolase fold-1;
A0A3B6JJE1	Uncharacterized protein	1.807	0.000276	Up	25.542	1.136	1.206	1.18	0.72	0.587	0.642	cytoplasm	K00799	GST; glutathione S-transferase [EC:2.5.1.18]	osa01100 Metabolic pathways - Oryza sativa japonica (Japanese rice) (RefSeq); osa00480 Glutathione metabolism - Oryza sativa japonica (Japanese rice) (RefSeq);			GO:0005515 protein binding; GO:0005488 binding;	IPR004046; IPR010987; IPR004045; IPR012336;	Glutathione S-transferase, C-terminal; Glutathione S-transferase, C-terminal-like; Glutathione S-transferase, N-terminal; Thioredoxin-like fold;
A0A3B6JJG0	VWFA domain-containing protein	1.471	0.0184	Up	42.118	0.991	1.061		0.669	0.726		cytoplasm	K03029	PSMD4; 26S proteasome regulatory subunit N10	osa03050 Proteasome - Oryza sativa japonica (Japanese rice) (RefSeq);				IPR002035;	von Willebrand factor, type A;
A0A3B6JJR1	Uncharacterized protein	1.852	0.00161	Up	18.763	1.083	1.119		0.604	0.585		cytoplasm
A0A3B6JK28	Uncharacterized protein	1.487	0.00107	Up	49.892		1.199	1.186		0.813	0.791	mitochondria	K00827	AGXT2; alanine-glyoxylate transaminase / (R)-3-amino-2-methylpropionate-pyruvate transaminase [EC:2.6.1.44 2.6.1.40]	osa00280 Valine, leucine and isoleucine degradation - Oryza sativa japonica (Japanese rice) (RefSeq); osa01100 Metabolic pathways - Oryza sativa japonica (Japanese rice) (RefSeq); osa00250 Alanine, aspartate and glutamate metabolism - Oryza sativa japonica (Japanese rice) (RefSeq); osa00260 Glycine, serine and threonine metabolism - Oryza sativa japonica (Japanese rice) (RefSeq); osa01110 Biosynt…			GO:0097159 organic cyclic compound binding; GO:1901363 heterocyclic compound binding; GO:0016769 transferase activity, transferring nitrogenous groups; GO:0003824 catalytic activity; GO:0005488 binding; GO:0043167 ion binding; GO:0043168 anion binding; GO:0008483 transaminase activity; GO:0016740 transferase activity; GO:0048037 cofactor binding; GO:0030170 pyridoxal phosphate binding;	IPR015424; IPR015422; IPR015421;	Pyridoxal phosphate-dependent transferase; Pyridoxal phosphate-dependent transferase, major region, subdomain 2; Pyridoxal phosphate-dependent transferase, major region, subdomain 1;
A0A3B6JKB0	Ricin B-type lectin domain-containing protein	1.481	0.013	Up	38.674		1.154	1.108		0.728	0.799	cytoskeleton							IPR000772;	Ricin B, lectin domain;
A0A3B6JL09	Glycosyltransferase	1.373	0.00154	Up	51.302	1.026	1.055	1.01	0.795	0.684	0.773	chloroplast				GO:0008152 metabolic process;		GO:0016757 transferase activity, transferring glycosyl groups; GO:0016758 transferase activity, transferring hexosyl groups; GO:0003824 catalytic activity; GO:0016740 transferase activity;
A0A3B6JL41	Phosphoserine aminotransferase	1.311	0.00387	Up	44.575	1.089	1.066	1.102	0.747	0.852	0.885	chloroplast	K00831	serC; phosphoserine aminotransferase [EC:2.6.1.52]	osa01230 Biosynthesis of amino acids - Oryza sativa japonica (Japanese rice) (RefSeq); osa01200 Carbon metabolism - Oryza sativa japonica (Japanese rice) (RefSeq); osa01100 Metabolic pathways - Oryza sativa japonica (Japanese rice) (RefSeq); osa00260 Glycine, serine and threonine metabolism - Oryza sativa japonica (Japanese rice) (RefSeq); osa00750 Vitamin B6 metabolism - Oryza sativa japonica (J…	GO:0008652 cellular amino acid biosynthetic process; GO:0016053 organic acid biosynthetic process; GO:0044711 single-organism biosynthetic process; GO:0044281 small molecule metabolic process; GO:0044763 single-organism cellular process; GO:0006807 nitrogen compound metabolic process; GO:0044699 single-organism process; GO:0009058 biosynthetic process; GO:1901605 alpha-amino acid metabolic proces…		GO:0016769 transferase activity, transferring nitrogenous groups; GO:0004648 O-phospho-L-serine:2-oxoglutarate aminotransferase activity; GO:0008483 transaminase activity; GO:0003824 catalytic activity; GO:0016740 transferase activity;	IPR015424; IPR000192; IPR015421; IPR015422;	Pyridoxal phosphate-dependent transferase; Aminotransferase class V domain; Pyridoxal phosphate-dependent transferase, major region, subdomain 1; Pyridoxal phosphate-dependent transferase, major region, subdomain 2;
A0A3B6JL53	Uncharacterized protein	2.272	0.00426	Up	63.262	1.427	1.504	1.189	0.565	0.47	0.778	cytoplasm	K01913	AAE7; acetate/butyrate---CoA ligase [EC:6.2.1.1 6.2.1.2]	osa00650 Butanoate metabolism - Oryza sativa japonica (Japanese rice) (RefSeq); osa01200 Carbon metabolism - Oryza sativa japonica (Japanese rice) (RefSeq); osa01100 Metabolic pathways - Oryza sativa japonica (Japanese rice) (RefSeq); osa00620 Pyruvate metabolism - Oryza sativa japonica (Japanese rice) (RefSeq); osa00010 Glycolysis / Gluconeogenesis - Oryza sativa japonica (Japanese rice) (RefSeq…	GO:0008152 metabolic process;		GO:0003824 catalytic activity;	IPR025110; IPR000873;	AMP-binding enzyme C-terminal domain; AMP-dependent synthetase/ligase;
A0A3B6JL78	PEROXIDASE_4 domain-containing protein	1.394	0.00849	Up	27.487	1.021	0.945	1.059	0.796	0.743	0.631	cytoplasm	K00434	E1.11.1.11; L-ascorbate peroxidase [EC:1.11.1.11]	osa01100 Metabolic pathways - Oryza sativa japonica (Japanese rice) (RefSeq); osa00480 Glutathione metabolism - Oryza sativa japonica (Japanese rice) (RefSeq); osa00053 Ascorbate and aldarate metabolism - Oryza sativa japonica (Japanese rice) (RefSeq);	GO:0008152 metabolic process; GO:0006950 response to stress; GO:0055114 oxidation-reduction process; GO:0044710 single-organism metabolic process; GO:0006979 response to oxidative stress; GO:0044699 single-organism process; GO:0050896 response to stimulus;		GO:0097159 organic cyclic compound binding; GO:1901363 heterocyclic compound binding; GO:0020037 heme binding; GO:0003824 catalytic activity; GO:0005488 binding; GO:0016209 antioxidant activity; GO:0004601 peroxidase activity; GO:0046906 tetrapyrrole binding; GO:0016491 oxidoreductase activity; GO:0016684 oxidoreductase activity, acting on peroxide as acceptor;	IPR002016;	Haem peroxidase, plant/fungal/bacterial;
A0A3B6JL81	Glutamate decarboxylase	1.762	0.00376	Up	56.582	1.425	1.192	1.282	0.692	0.863	0.658	cytoplasm	K01580	E4.1.1.15; glutamate decarboxylase [EC:4.1.1.15]	osa00650 Butanoate metabolism - Oryza sativa japonica (Japanese rice) (RefSeq); osa01100 Metabolic pathways - Oryza sativa japonica (Japanese rice) (RefSeq); osa00430 Taurine and hypotaurine metabolism - Oryza sativa japonica (Japanese rice) (RefSeq); osa00250 Alanine, aspartate and glutamate metabolism - Oryza sativa japonica (Japanese rice) (RefSeq); osa01110 Biosynthesis of secondary metabolit…	GO:0009064 glutamine family amino acid metabolic process; GO:0043648 dicarboxylic acid metabolic process; GO:0044281 small molecule metabolic process; GO:0044763 single-organism cellular process; GO:0006807 nitrogen compound metabolic process; GO:0044699 single-organism process; GO:1901605 alpha-amino acid metabolic process; GO:0044238 primary metabolic process; GO:0044237 cellular metabolic proc…		GO:0097159 organic cyclic compound binding; GO:1901363 heterocyclic compound binding; GO:0004351 glutamate decarboxylase activity; GO:0003824 catalytic activity; GO:0005488 binding; GO:0016830 carbon-carbon lyase activity; GO:0043167 ion binding; GO:0016831 carboxy-lyase activity; GO:0016829 lyase activity; GO:0043168 anion binding; GO:0048037 cofactor binding; GO:0030170 pyridoxal phosphate bind…	IPR015424; IPR015421;	Pyridoxal phosphate-dependent transferase; Pyridoxal phosphate-dependent transferase, major region, subdomain 1;
A0A3B6JLF7	Uncharacterized protein	2.569	0.00229	Up	45.654	1.926	1.674	1.537	0.497	0.662	0.841	vacuolar membrane
A0A3B6JLK6	Superoxide dismutase [Cu-Zn]	1.374	0.00388	Up	16.662	1.158	1.135	1.014	0.831	0.758	0.818	cytoplasm	K04565	SOD1; superoxide dismutase, Cu-Zn family [EC:1.15.1.1]	osa04146 Peroxisome - Oryza sativa japonica (Japanese rice) (RefSeq);	GO:0006801 superoxide metabolic process; GO:0008152 metabolic process; GO:0072593 reactive oxygen species metabolic process; GO:0055114 oxidation-reduction process; GO:0044710 single-organism metabolic process; GO:0044699 single-organism process; GO:0009987 cellular process; GO:0044237 cellular metabolic process;		GO:0004784 superoxide dismutase activity; GO:0003824 catalytic activity; GO:0016721 oxidoreductase activity, acting on superoxide radicals as acceptor; GO:0005488 binding; GO:0043167 ion binding; GO:0016209 antioxidant activity; GO:0043169 cation binding; GO:0046872 metal ion binding; GO:0016491 oxidoreductase activity;	IPR001424;	Superoxide dismutase, copper/zinc binding domain;
A0A3B6JM77	Uncharacterized protein	1.652	0.00311	Up	40.933	1.067	1.075	1.102	0.775	0.547	0.642	cytoplasm	K00121	frmA; S-(hydroxymethyl)glutathione dehydrogenase / alcohol dehydrogenase [EC:1.1.1.284 1.1.1.1]	osa01200 Carbon metabolism - Oryza sativa japonica (Japanese rice) (RefSeq); osa01100 Metabolic pathways - Oryza sativa japonica (Japanese rice) (RefSeq); osa00071 Fatty acid degradation - Oryza sativa japonica (Japanese rice) (RefSeq); osa00010 Glycolysis / Gluconeogenesis - Oryza sativa japonica (Japanese rice) (RefSeq); osa00350 Tyrosine metabolism - Oryza sativa japonica (Japanese rice) (RefS…	GO:0044699 single-organism process; GO:0008152 metabolic process; GO:0055114 oxidation-reduction process; GO:0044710 single-organism metabolic process;		GO:0046914 transition metal ion binding; GO:0003824 catalytic activity; GO:0005488 binding; GO:0043167 ion binding; GO:0046872 metal ion binding; GO:0043169 cation binding; GO:0008270 zinc ion binding; GO:0016491 oxidoreductase activity;	IPR011032; IPR016040; IPR013154; IPR013149;	GroES-like; NAD(P)-binding domain; Alcohol dehydrogenase, N-terminal; Alcohol dehydrogenase, C-terminal;
A0A3B6JMF7	Chorismate synthase	1.31	0.00522	Up	47.09	0.947	1.043	1.072	0.781	0.74	0.816	chloroplast	K01736	aroC; chorismate synthase [EC:4.2.3.5]	osa01230 Biosynthesis of amino acids - Oryza sativa japonica (Japanese rice) (RefSeq); osa01100 Metabolic pathways - Oryza sativa japonica (Japanese rice) (RefSeq); osa01110 Biosynthesis of secondary metabolites - Oryza sativa japonica (Japanese rice) (RefSeq); osa00400 Phenylalanine, tyrosine and tryptophan biosynthesis - Oryza sativa japonica (Japanese rice) (RefSeq);	GO:0008652 cellular amino acid biosynthetic process; GO:0009072 aromatic amino acid family metabolic process; GO:0016053 organic acid biosynthetic process; GO:0044711 single-organism biosynthetic process; GO:0006725 cellular aromatic compound metabolic process; GO:0044281 small molecule metabolic process; GO:0044763 single-organism cellular process; GO:0044699 single-organism process; GO:0006807 …		GO:0016829 lyase activity; GO:0004107 chorismate synthase activity; GO:0016838 carbon-oxygen lyase activity, acting on phosphates; GO:0003824 catalytic activity; GO:0016835 carbon-oxygen lyase activity;
A0A3B6JMT3	Uncharacterized protein	1.565	0.000208	Up	25.066	0.916	0.938	0.919	0.586	0.636	0.55	cytoplasm						GO:0005515 protein binding; GO:0005488 binding;	IPR010987; IPR004046; IPR012336; IPR004045;	Glutathione S-transferase, C-terminal-like; Glutathione S-transferase, C-terminal; Thioredoxin-like fold; Glutathione S-transferase, N-terminal;
A0A3B6JMU6	Purple acid phosphatase	1.661	0.00289	Up	38.043	1.338	1.205	1.357	0.906	0.748	0.694	vacuolar membrane	K14379	ACP5; tartrate-resistant acid phosphatase type 5 [EC:3.1.3.2]	osa00740 Riboflavin metabolism - Oryza sativa japonica (Japanese rice) (RefSeq); osa01100 Metabolic pathways - Oryza sativa japonica (Japanese rice) (RefSeq);			GO:0016787 hydrolase activity; GO:0003993 acid phosphatase activity; GO:0042578 phosphoric ester hydrolase activity; GO:0003824 catalytic activity; GO:0016791 phosphatase activity; GO:0016788 hydrolase activity, acting on ester bonds;	IPR029052; IPR004843;	Metallo-dependent phosphatase-like; Calcineurin-like phosphoesterase domain, ApaH type;
A0A3B6JN37	Uncharacterized protein	1.843	0.00364	Up	52.909		1.165	1.104		0.623	0.608	cytoplasm	K01723	AOS; hydroperoxide dehydratase [EC:4.2.1.92]	osa00592 alpha-Linolenic acid metabolism - Oryza sativa japonica (Japanese rice) (RefSeq); osa01100 Metabolic pathways - Oryza sativa japonica (Japanese rice) (RefSeq); osa01110 Biosynthesis of secondary metabolites - Oryza sativa japonica (Japanese rice) (RefSeq);	GO:0044699 single-organism process; GO:0008152 metabolic process; GO:0055114 oxidation-reduction process; GO:0044710 single-organism metabolic process;		GO:0097159 organic cyclic compound binding; GO:1901363 heterocyclic compound binding; GO:0020037 heme binding; GO:0005506 iron ion binding; GO:0046914 transition metal ion binding; GO:0003824 catalytic activity; GO:0005488 binding; GO:0043167 ion binding; GO:0043169 cation binding; GO:0046872 metal ion binding; GO:0016705 oxidoreductase activity, acting on paired donors, with incorporation or red…
A0A3B6JNS2	FAD_binding_3 domain-containing protein	3.054	0.0114	Up	44.554	1.607	1.554	1.057	0.3	0.381	0.7	chloroplast				GO:0044699 single-organism process; GO:0008152 metabolic process; GO:0055114 oxidation-reduction process; GO:0044710 single-organism metabolic process;		GO:0097159 organic cyclic compound binding; GO:1901363 heterocyclic compound binding; GO:1901265 nucleoside phosphate binding; GO:0050660 flavin adenine dinucleotide binding; GO:0003824 catalytic activity; GO:0005488 binding; GO:0043167 ion binding; GO:0043168 anion binding; GO:0000166 nucleotide binding; GO:0048037 cofactor binding; GO:0016491 oxidoreductase activity; GO:0036094 small molecule b…	IPR002938; IPR023753;	FAD-binding domain; FAD/NAD(P)-binding domain;
A0A3B6JNS7	FAD_binding_3 domain-containing protein	1.317	0.044	Up	42.606	1.335	1.206	1.139	1.071	0.781	0.942	chloroplast				GO:0044699 single-organism process; GO:0008152 metabolic process; GO:0055114 oxidation-reduction process; GO:0044710 single-organism metabolic process;		GO:0097159 organic cyclic compound binding; GO:1901363 heterocyclic compound binding; GO:1901265 nucleoside phosphate binding; GO:0050660 flavin adenine dinucleotide binding; GO:0003824 catalytic activity; GO:0005488 binding; GO:0043167 ion binding; GO:0043168 anion binding; GO:0000166 nucleotide binding; GO:0048037 cofactor binding; GO:0016491 oxidoreductase activity; GO:0036094 small molecule b…	IPR002938; IPR023753;	FAD-binding domain; FAD/NAD(P)-binding domain;
A0A3B6JNV1	Uncharacterized protein	1.961	0.0163	Up	58.816	1.273	1.182		0.563	0.689		chloroplast	K20771			GO:0044699 single-organism process; GO:0008152 metabolic process; GO:0055114 oxidation-reduction process; GO:0044710 single-organism metabolic process;		GO:0097159 organic cyclic compound binding; GO:1901363 heterocyclic compound binding; GO:0020037 heme binding; GO:0005506 iron ion binding; GO:0046914 transition metal ion binding; GO:0003824 catalytic activity; GO:0005488 binding; GO:0043167 ion binding; GO:0043169 cation binding; GO:0046872 metal ion binding; GO:0016705 oxidoreductase activity, acting on paired donors, with incorporation or red…
A0A3B6JNX8	UBIQUITIN_CONJUGAT_2 domain-containing protein	1.309	0.00222	Up	21.004	1.145	1.209	1.095	0.838	0.907	0.889	nucleus	K10576	UBE2H; ubiquitin-conjugating enzyme E2 H [EC:2.3.2.23]	osa04120 Ubiquitin mediated proteolysis - Oryza sativa japonica (Japanese rice) (RefSeq);				IPR016135; IPR000608;	Ubiquitin-conjugating enzyme/RWD-like; Ubiquitin-conjugating enzyme E2;
A0A3B6JPF4	Uncharacterized protein	1.714	0.0128	Up	37.66	1.109	1.076	1.022	0.8	0.62	0.451	chloroplast							IPR018392;	LysM domain;
A0A3B6JQ15	AB hydrolase-1 domain-containing protein	1.4	0.0297	Up	29.539	1.03	1.09	1.154	0.954	0.689	0.696	cytoplasm							IPR029058; IPR000073;	Alpha/Beta hydrolase fold; Alpha/beta hydrolase fold-1;
A0A3B6JQ25	Cyanate hydratase	2.349	0.00566	Up	18.124	1.209	1.163		0.459	0.551		mitochondria				GO:0008152 metabolic process; GO:0044710 single-organism metabolic process; GO:0044281 small molecule metabolic process; GO:0044763 single-organism cellular process; GO:0006807 nitrogen compound metabolic process; GO:0044699 single-organism process; GO:0034641 cellular nitrogen compound metabolic process; GO:0009439 cyanate metabolic process; GO:0006082 organic acid metabolic process; GO:0009987 …		GO:0097159 organic cyclic compound binding; GO:1901363 heterocyclic compound binding; GO:0016840 carbon-nitrogen lyase activity; GO:0003677 DNA binding; GO:0003824 catalytic activity; GO:0005488 binding; GO:0003676 nucleic acid binding; GO:0016829 lyase activity; GO:0008824 cyanate hydratase activity;	IPR010982; IPR003712;	Lambda repressor-like, DNA-binding domain; Cyanate lyase, C-terminal;
A0A3B6JQK8	Glycosyltransferase	1.941	0.00646	Up	52.386	1.32		1.261	0.624		0.706	chloroplast				GO:0008152 metabolic process;		GO:0016757 transferase activity, transferring glycosyl groups; GO:0016758 transferase activity, transferring hexosyl groups; GO:0003824 catalytic activity; GO:0016740 transferase activity;
A0A3B6K987	Uncharacterized protein	4.704	0.000572	Up	55.891	1.541	1.493		0.307	0.338		chloroplast	K05917	CYP51; sterol 14alpha-demethylase [EC:1.14.14.154 1.14.15.36]	osa00100 Steroid biosynthesis - Oryza sativa japonica (Japanese rice) (RefSeq); osa01100 Metabolic pathways - Oryza sativa japonica (Japanese rice) (RefSeq); osa01110 Biosynthesis of secondary metabolites - Oryza sativa japonica (Japanese rice) (RefSeq);	GO:0044699 single-organism process; GO:0008152 metabolic process; GO:0055114 oxidation-reduction process; GO:0044710 single-organism metabolic process;		GO:0097159 organic cyclic compound binding; GO:1901363 heterocyclic compound binding; GO:0020037 heme binding; GO:0005506 iron ion binding; GO:0046914 transition metal ion binding; GO:0003824 catalytic activity; GO:0005488 binding; GO:0043167 ion binding; GO:0043169 cation binding; GO:0046872 metal ion binding; GO:0016705 oxidoreductase activity, acting on paired donors, with incorporation or red…
A0A3B6K9P2	Uncharacterized protein	2.186	0.000713	Up	24.906	1.216	1.331	1.137	0.591	0.477	0.617	chloroplast	K00799	GST; glutathione S-transferase [EC:2.5.1.18]	osa01100 Metabolic pathways - Oryza sativa japonica (Japanese rice) (RefSeq); osa00480 Glutathione metabolism - Oryza sativa japonica (Japanese rice) (RefSeq);			GO:0005515 protein binding; GO:0005488 binding;	IPR010987; IPR004046; IPR012336; IPR004045; IPR034347;	Glutathione S-transferase, C-terminal-like; Glutathione S-transferase, C-terminal; Thioredoxin-like fold; Glutathione S-transferase, N-terminal; Glutathione S-transferases Phi, C-terminal;
A0A3B6KAC6	Uncharacterized protein	1.571	0.0281	Up	24.757	1.247	1.073	1.372	0.645	0.979	0.726	chloroplast	K01800	maiA; maleylacetoacetate isomerase [EC:5.2.1.2]	osa01100 Metabolic pathways - Oryza sativa japonica (Japanese rice) (RefSeq); osa00350 Tyrosine metabolism - Oryza sativa japonica (Japanese rice) (RefSeq);	GO:0009072 aromatic amino acid family metabolic process; GO:0006725 cellular aromatic compound metabolic process; GO:0044281 small molecule metabolic process; GO:0044763 single-organism cellular process; GO:1901360 organic cyclic compound metabolic process; GO:0006807 nitrogen compound metabolic process; GO:0044699 single-organism process; GO:0044238 primary metabolic process; GO:0044237 cellular…	GO:0044424 intracellular part; GO:0005623 cell; GO:0044464 cell part; GO:0005622 intracellular; GO:0005737 cytoplasm;	GO:0005515 protein binding; GO:0003824 catalytic activity; GO:0005488 binding;	IPR010987; IPR034333; IPR012336; IPR004045; IPR034330;	Glutathione S-transferase, C-terminal-like; Glutathione S-transferases, class Zeta , N-terminal; Thioredoxin-like fold; Glutathione S-transferase, N-terminal; Glutathione S-transferases, class Zeta , C-terminal;
A0A3B6KBV6	CP-type G domain-containing protein	1.305	0.000915	Up	65.064	1.107	1.154	1.107	0.813	0.9	0.867	nucleus	K14539	LSG1; large subunit GTPase 1 [EC:3.6.1.-]	osa03008 Ribosome biogenesis in eukaryotes - Oryza sativa japonica (Japanese rice) (RefSeq);			GO:1901265 nucleoside phosphate binding; GO:0001882 nucleoside binding; GO:0043167 ion binding; GO:0000166 nucleotide binding; GO:0097159 organic cyclic compound binding; GO:1901363 heterocyclic compound binding; GO:0032549 ribonucleoside binding; GO:0097367 carbohydrate derivative binding; GO:0032553 ribonucleotide binding; GO:0005488 binding; GO:0032550 purine ribonucleoside binding; GO:0043168…	IPR006073; IPR027417; IPR023179; IPR030378;	GTP binding domain; P-loop containing nucleoside triphosphate hydrolase; GTP-binding protein, orthogonal bundle domain; Circularly permuted (CP)-type guanine nucleotide-binding (G) domain;
A0A3B6KBW5	HMA domain-containing protein	1.368	0.0167	Up	34.403	1.185	1.043	1.229	0.78	0.951	0.796	nucleus				GO:0006810 transport; GO:0051179 localization; GO:0006812 cation transport; GO:0030001 metal ion transport; GO:0006811 ion transport; GO:0051234 establishment of localization;		GO:0046872 metal ion binding; GO:0043169 cation binding; GO:0005488 binding; GO:0043167 ion binding;	IPR006121;	Heavy metal-associated domain, HMA;
A0A3B6KCF5	Uncharacterized protein	6.869	4.61e-05	Up	17.868	1.739	1.902	1.792	0.293	0.137	0.361	chloroplast
A0A3B6KCP1	AB hydrolase-1 domain-containing protein	2.188	0.0036	Up	37.091	1.192	1.375	1.244	0.766	0.43	0.546	cytoplasm						GO:0003824 catalytic activity;	IPR029058; IPR000073;	Alpha/Beta hydrolase fold; Alpha/beta hydrolase fold-1;
A0A3B6KCT5	Bet_v_1 domain-containing protein	1.836	0.000922	Up	17.127	1.079	0.978	0.937	0.49	0.593	0.548	cytoplasm				GO:0006952 defense response; GO:0050896 response to stimulus; GO:0006950 response to stress; GO:0009607 response to biotic stimulus;			IPR000916; IPR023393;	Bet v I/Major latex protein; START-like domain;
A0A3B6KCU6	Uncharacterized protein	1.461	0.0225	Up	53.891		1.225	1.158		0.862	0.769	chloroplast	K18151	UAH; ureidoglycolate amidohydrolase [EC:3.5.1.116]	osa01100 Metabolic pathways - Oryza sativa japonica (Japanese rice) (RefSeq); osa00230 Purine metabolism - Oryza sativa japonica (Japanese rice) (RefSeq);	GO:0008152 metabolic process;		GO:0016787 hydrolase activity; GO:0003824 catalytic activity; GO:0016810 hydrolase activity, acting on carbon-nitrogen (but not peptide) bonds; GO:0016813 hydrolase activity, acting on carbon-nitrogen (but not peptide) bonds, in linear amidines;	IPR011650;	Peptidase M20, dimerisation domain;
A0A3B6KD06	HVA22-like protein	1.674	0.00115	Up	17.362	1.502	1.384	1.318	0.798	0.793	0.92	extracellular	K17279
A0A3B6KDN7	Peroxidase	1.419	0.00476	Up	33.319	1.163	1.103	1.141	0.715	0.907	0.779	chloroplast	K00430	E1.11.1.7; peroxidase [EC:1.11.1.7]	osa01100 Metabolic pathways - Oryza sativa japonica (Japanese rice) (RefSeq); osa00940 Phenylpropanoid biosynthesis - Oryza sativa japonica (Japanese rice) (RefSeq); osa01110 Biosynthesis of secondary metabolites - Oryza sativa japonica (Japanese rice) (RefSeq);	GO:0008152 metabolic process; GO:0042743 hydrogen peroxide metabolic process; GO:0006950 response to stress; GO:0072593 reactive oxygen species metabolic process; GO:0055114 oxidation-reduction process; GO:0044710 single-organism metabolic process; GO:0006979 response to oxidative stress; GO:0044699 single-organism process; GO:0044248 cellular catabolic process; GO:0050896 response to stimulus; G…		GO:0097159 organic cyclic compound binding; GO:1901363 heterocyclic compound binding; GO:0020037 heme binding; GO:0003824 catalytic activity; GO:0005488 binding; GO:0016209 antioxidant activity; GO:0004601 peroxidase activity; GO:0046906 tetrapyrrole binding; GO:0016491 oxidoreductase activity; GO:0016684 oxidoreductase activity, acting on peroxide as acceptor;	IPR033905; IPR002016;	Secretory peroxidase; Haem peroxidase, plant/fungal/bacterial;
A0A3B6KF21	Uncharacterized protein	1.334	0.0287	Up	56.754	1.116	1.102		0.784	0.879		chloroplast	K13832	aroDE; 3-dehydroquinate dehydratase / shikimate dehydrogenase [EC:4.2.1.10 1.1.1.25]	osa01230 Biosynthesis of amino acids - Oryza sativa japonica (Japanese rice) (RefSeq); osa01100 Metabolic pathways - Oryza sativa japonica (Japanese rice) (RefSeq); osa01110 Biosynthesis of secondary metabolites - Oryza sativa japonica (Japanese rice) (RefSeq); osa00400 Phenylalanine, tyrosine and tryptophan biosynthesis - Oryza sativa japonica (Japanese rice) (RefSeq);	GO:0008152 metabolic process; GO:1901615 organic hydroxy compound metabolic process; GO:0055114 oxidation-reduction process; GO:0044710 single-organism metabolic process; GO:0019632 shikimate metabolic process; GO:0044281 small molecule metabolic process; GO:0019752 carboxylic acid metabolic process; GO:0044763 single-organism cellular process; GO:0032787 monocarboxylic acid metabolic process; GO…		GO:1901265 nucleoside phosphate binding; GO:0016829 lyase activity; GO:0016836 hydro-lyase activity; GO:0000166 nucleotide binding; GO:0048037 cofactor binding; GO:0016835 carbon-oxygen lyase activity; GO:0016491 oxidoreductase activity; GO:1901363 heterocyclic compound binding; GO:0097159 organic cyclic compound binding; GO:0003855 3-dehydroquinate dehydratase activity; GO:0016614 oxidoreductase…	IPR006151; IPR013785; IPR016040; IPR013708;	Quinate/shikimate 5-dehydrogenase/glutamyl-tRNA reductase; Aldolase-type TIM barrel; NAD(P)-binding domain; Shikimate dehydrogenase substrate binding, N-terminal;
A0A3B6KFA2	PAP_fibrillin domain-containing protein	1.357	0.00713	Up	33.055	1.125	1.164		0.827	0.86		chloroplast							IPR006843;	Plastid lipid-associated protein/fibrillin conserved domain;
A0A3B6KFE8	Uncharacterized protein	1.603	0.000534	Up	34.039	1.285	1.399	1.286	0.888	0.792	0.796	chloroplast						GO:0005515 protein binding; GO:0005488 binding;	IPR015915;	Kelch-type beta propeller;
A0A3B6KFM7	Pyruvate carboxyltransferase domain-containing protein	1.46	0.0195	Up	67.293	1.295	1.082	1.193	0.731	0.971	0.744	chloroplast	K01649	leuA; 2-isopropylmalate synthase [EC:2.3.3.13]	osa01230 Biosynthesis of amino acids - Oryza sativa japonica (Japanese rice) (RefSeq); osa01100 Metabolic pathways - Oryza sativa japonica (Japanese rice) (RefSeq); osa00290 Valine, leucine and isoleucine biosynthesis - Oryza sativa japonica (Japanese rice) (RefSeq); osa00620 Pyruvate metabolism - Oryza sativa japonica (Japanese rice) (RefSeq); osa01210 2-Oxocarboxylic acid metabolism - Oryza sat…	GO:0008652 cellular amino acid biosynthetic process; GO:0016053 organic acid biosynthetic process; GO:0044711 single-organism biosynthetic process; GO:0009082 branched-chain amino acid biosynthetic process; GO:0044281 small molecule metabolic process; GO:0009098 leucine biosynthetic process; GO:0044763 single-organism cellular process; GO:0006807 nitrogen compound metabolic process; GO:0044699 si…		GO:0016746 transferase activity, transferring acyl groups; GO:0003852 2-isopropylmalate synthase activity; GO:0003824 catalytic activity; GO:0016740 transferase activity; GO:0046912 transferase activity, transferring acyl groups, acyl groups converted into alkyl on transfer;	IPR013785; IPR013709; IPR000891;	Aldolase-type TIM barrel; 2-isopropylmalate synthase LeuA, allosteric (dimerisation) domain; Pyruvate carboxyltransferase;
A0A3B6KI02	Abhydrolase_3 domain-containing protein	1.686	0.00593	Up	34.168	1.023	1.247	1.091	0.766	0.583	0.645	cytoplasm				GO:0008152 metabolic process;		GO:0016787 hydrolase activity; GO:0003824 catalytic activity;	IPR029058; IPR013094;	Alpha/Beta hydrolase fold; Alpha/beta hydrolase fold-3;
A0A3B6KJC0	PKS_ER domain-containing protein	1.593	0.00836	Up	36.894	1.16	1.226	1.266	0.703	0.938	0.651	chloroplast	K00083	CAD; cinnamyl-alcohol dehydrogenase [EC:1.1.1.195]	osa01100 Metabolic pathways - Oryza sativa japonica (Japanese rice) (RefSeq); osa00940 Phenylpropanoid biosynthesis - Oryza sativa japonica (Japanese rice) (RefSeq); osa01110 Biosynthesis of secondary metabolites - Oryza sativa japonica (Japanese rice) (RefSeq);	GO:0044699 single-organism process; GO:0008152 metabolic process; GO:0055114 oxidation-reduction process; GO:0044710 single-organism metabolic process;		GO:0046914 transition metal ion binding; GO:0003824 catalytic activity; GO:0005488 binding; GO:0043167 ion binding; GO:0046872 metal ion binding; GO:0043169 cation binding; GO:0008270 zinc ion binding; GO:0016491 oxidoreductase activity;	IPR011032; IPR020843; IPR016040; IPR013154; IPR013149;	GroES-like; Polyketide synthase, enoylreductase domain; NAD(P)-binding domain; Alcohol dehydrogenase, N-terminal; Alcohol dehydrogenase, C-terminal;
A0A3B6KJM9	Abhydrolase_3 domain-containing protein	1.493	0.00631	Up	39.479	1.112	1.139	1.297	0.83	0.848	0.699	cytoplasm				GO:0008152 metabolic process;		GO:0016787 hydrolase activity; GO:0003824 catalytic activity;	IPR029058; IPR013094;	Alpha/Beta hydrolase fold; Alpha/beta hydrolase fold-3;
A0A3B6KKB8	Uncharacterized protein	1.44	0.03	Up	14.424	1.136		1.258	0.853		0.809	nucleus
A0A3B6KKD4	Glycosyltransferase	1.678	0.0463	Up	52.486	1.207	1.201		0.609	0.826		chloroplast				GO:0008152 metabolic process;		GO:0016757 transferase activity, transferring glycosyl groups; GO:0016758 transferase activity, transferring hexosyl groups; GO:0003824 catalytic activity; GO:0016740 transferase activity;
A0A3B6KM96	Ornithine aminotransferase	1.936	0.00044	Up	51.422	1.166	1.33	1.271	0.71	0.613	0.623	mitochondria	K00819	rocD; ornithine--oxo-acid transaminase [EC:2.6.1.13]	osa01100 Metabolic pathways - Oryza sativa japonica (Japanese rice) (RefSeq); osa01110 Biosynthesis of secondary metabolites - Oryza sativa japonica (Japanese rice) (RefSeq); osa00330 Arginine and proline metabolism - Oryza sativa japonica (Japanese rice) (RefSeq);			GO:0097159 organic cyclic compound binding; GO:1901363 heterocyclic compound binding; GO:0016769 transferase activity, transferring nitrogenous groups; GO:0003824 catalytic activity; GO:0005488 binding; GO:0043167 ion binding; GO:0043168 anion binding; GO:0008483 transaminase activity; GO:0016740 transferase activity; GO:0048037 cofactor binding; GO:0030170 pyridoxal phosphate binding;	IPR015424; IPR015422; IPR015421;	Pyridoxal phosphate-dependent transferase; Pyridoxal phosphate-dependent transferase, major region, subdomain 2; Pyridoxal phosphate-dependent transferase, major region, subdomain 1;
A0A3B6KMB5	Uncharacterized protein	1.627	0.0157	Up	33.77	1.345	1.156	1.167	0.587	0.737	0.931	cytoplasm	K15104			GO:0006810 transport; GO:0051179 localization; GO:0006839 mitochondrial transport; GO:0051234 establishment of localization;	GO:0016020 membrane; GO:0043229 intracellular organelle; GO:0044429 mitochondrial part; GO:0031090 organelle membrane; GO:0005737 cytoplasm; GO:0044446 intracellular organelle part; GO:0031967 organelle envelope; GO:0044424 intracellular part; GO:0005623 cell; GO:0044422 organelle part; GO:0005739 mitochondrion; GO:0005740 mitochondrial envelope; GO:0043231 intracellular membrane-bounded organell…		IPR023395;	Mitochondrial carrier domain;
A0A3B6KNF9	Uncharacterized protein	2.457	0.00079	Up	24.788	1.35		1.367	0.574		0.532	chloroplast	K00799	GST; glutathione S-transferase [EC:2.5.1.18]	osa01100 Metabolic pathways - Oryza sativa japonica (Japanese rice) (RefSeq); osa00480 Glutathione metabolism - Oryza sativa japonica (Japanese rice) (RefSeq);			GO:0005515 protein binding; GO:0005488 binding;	IPR004046; IPR010987; IPR012336; IPR004045; IPR034347;	Glutathione S-transferase, C-terminal; Glutathione S-transferase, C-terminal-like; Thioredoxin-like fold; Glutathione S-transferase, N-terminal; Glutathione S-transferases Phi, C-terminal;
A0A3B6KP10	Copper transporter	1.43	0.000242	Up	39.73	1.068	1.069	1.138	0.753	0.749	0.789	plasma membrane				GO:0006810 transport; GO:0055085 transmembrane transport; GO:0051179 localization; GO:0051234 establishment of localization;	GO:0031224 intrinsic component of membrane; GO:0016020 membrane; GO:0016021 integral component of membrane; GO:0044425 membrane part;	GO:0022857 transmembrane transporter activity; GO:0005215 transporter activity;	IPR020846;	Major facilitator superfamily domain;
A0A3B6KPB6	Uncharacterized protein	1.986	0.00626	Up	40.259	1.045	1.078		0.573	0.496		chloroplast							IPR006946; IPR008979;	Domain of unknown function DUF642; Galactose-binding domain-like;
A0A3B6KPQ1	Uncharacterized protein	1.535	0.00188	Up	165.67	1.108	1.139		0.739	0.725		plasma membrane				GO:0006810 transport; GO:0055085 transmembrane transport; GO:0051179 localization; GO:0051234 establishment of localization;	GO:0031224 intrinsic component of membrane; GO:0016020 membrane; GO:0016021 integral component of membrane; GO:0044425 membrane part;	GO:1901265 nucleoside phosphate binding; GO:0015399 primary active transmembrane transporter activity; GO:0016817 hydrolase activity, acting on acid anhydrides; GO:0016787 hydrolase activity; GO:0016887 ATPase activity; GO:0097159 organic cyclic compound binding; GO:1901363 heterocyclic compound binding; GO:0016462 pyrophosphatase activity; GO:0003824 catalytic activity; GO:0032553 ribonucleotide…	IPR003593; IPR003439; IPR027417; IPR011527;	AAA+ ATPase domain; ABC transporter-like; P-loop containing nucleoside triphosphate hydrolase; ABC transporter type 1, transmembrane domain;
A0A3B6KQR9	AAI domain-containing protein	5.248	0.0033	Up	6.9293		1.854	1.982		0.428	0.303	mitochondria							IPR016140;	Bifunctional inhibitor/plant lipid transfer protein/seed storage helical domain;
A0A3B6KRD0	Uncharacterized protein	1.702	0.00129	Up	43.581	1.1	1.159	1.075	0.735	0.559	0.665	endoplasmic reticulum	K13473	CEBIP; chitin elicitor-binding protein	osa04626 Plant-pathogen interaction - Oryza sativa japonica (Japanese rice) (RefSeq);				IPR018392;	LysM domain;
A0A3B6KS87	Germin-like protein	1.936	0.0025	Up	22.854	1.097	1.116	1.067	0.411	0.637	0.646	extracellular						GO:0046914 transition metal ion binding; GO:0005488 binding; GO:0043167 ion binding; GO:0046872 metal ion binding; GO:0043169 cation binding; GO:0045735 nutrient reservoir activity; GO:0030145 manganese ion binding;	IPR011051; IPR006045; IPR014710;	RmlC-like cupin domain; Cupin 1; RmlC-like jelly roll fold;
A0A3B6KSA8	Uncharacterized protein	1.818	3.09e-05	Up	29.913	1.232	1.211	1.148	0.648	0.664	0.663	extracellular						GO:0016787 hydrolase activity; GO:0003993 acid phosphatase activity; GO:0003824 catalytic activity; GO:0042578 phosphoric ester hydrolase activity; GO:0016791 phosphatase activity; GO:0016788 hydrolase activity, acting on ester bonds;	IPR023214;	HAD-like domain;
A0A3B6KSH4	Beta-amylase	1.523	0.0157	Up	58.864	1.149	1.06	1.166	0.826		0.651	cytoplasm				GO:1901575 organic substance catabolic process; GO:0008152 metabolic process; GO:0005976 polysaccharide metabolic process; GO:0009057 macromolecule catabolic process; GO:0043170 macromolecule metabolic process; GO:0000272 polysaccharide catabolic process; GO:0044238 primary metabolic process; GO:0005975 carbohydrate metabolic process; GO:0009056 catabolic process; GO:0016052 carbohydrate cataboli…		GO:0004553 hydrolase activity, hydrolyzing O-glycosyl compounds; GO:0016787 hydrolase activity; GO:0016160 amylase activity; GO:0016161 beta-amylase activity; GO:0003824 catalytic activity; GO:0016798 hydrolase activity, acting on glycosyl bonds;	IPR017853; IPR013781;	Glycoside hydrolase superfamily; Glycoside hydrolase, catalytic domain;
A0A3B6KT66	PfkB domain-containing protein	1.951	0.0242	Up	28.196	1.059	1.192		0.633	0.521		cytoplasm							IPR011611; IPR029056;	Carbohydrate kinase PfkB; Ribokinase-like;
A0A3B6KT79	Aconitate hydratase	1.316	0.00246	Up	106.93	1.244	1.206	1.11	0.89	0.888	0.928	chloroplast	K01681	ACO; aconitate hydratase [EC:4.2.1.3]	osa01230 Biosynthesis of amino acids - Oryza sativa japonica (Japanese rice) (RefSeq); osa01200 Carbon metabolism - Oryza sativa japonica (Japanese rice) (RefSeq); osa01100 Metabolic pathways - Oryza sativa japonica (Japanese rice) (RefSeq); osa01210 2-Oxocarboxylic acid metabolism - Oryza sativa japonica (Japanese rice) (RefSeq); osa00020 Citrate cycle (TCA cycle) - Oryza sativa japonica (Japane…	GO:0008152 metabolic process;			IPR001030; IPR000573; IPR015932; IPR015928; IPR015931;	Aconitase/3-isopropylmalate dehydratase large subunit, alpha/beta/alpha domain; Aconitase A/isopropylmalate dehydratase small subunit, swivel domain; Aconitase/3-isopropylmalate dehydratase large subunit, alpha/beta/alpha, subdomain 2; Aconitase/3-isopropylmalate dehydratase, swivel; Aconitase/3-isopropylmalate dehydratase large subunit, alpha/beta/alpha, subdomain 1/3;
A0A3B6KUD0	Germin-like protein	3.773	0.00117	Up	24.698	1.266	1.192	1.338	0.297	0.177	0.532	extracellular						GO:0046914 transition metal ion binding; GO:0005488 binding; GO:0043167 ion binding; GO:0046872 metal ion binding; GO:0043169 cation binding; GO:0045735 nutrient reservoir activity; GO:0030145 manganese ion binding;	IPR011051; IPR006045; IPR014710;	RmlC-like cupin domain; Cupin 1; RmlC-like jelly roll fold;
A0A3B6LDJ7	Uncharacterized protein	1.587	0.00325	Up	26.928	1.157	1.13	1.351	0.745	0.754	0.794	chloroplast
A0A3B6LF06	Uncharacterized protein	2.023	0.000865	Up	55.4	1.425	1.302	1.309	0.698	0.54	0.757	chloroplast				GO:0044699 single-organism process; GO:0008152 metabolic process; GO:0055114 oxidation-reduction process; GO:0044710 single-organism metabolic process;		GO:0097159 organic cyclic compound binding; GO:1901363 heterocyclic compound binding; GO:0020037 heme binding; GO:0005506 iron ion binding; GO:0046914 transition metal ion binding; GO:0003824 catalytic activity; GO:0005488 binding; GO:0043167 ion binding; GO:0043169 cation binding; GO:0046872 metal ion binding; GO:0016705 oxidoreductase activity, acting on paired donors, with incorporation or red…
A0A3B6LHR4	Usp domain-containing protein	1.442	0.0195	Up	17.883	1.191	1.097	1.163	0.808	0.639	0.947	chloroplast				GO:0006950 response to stress; GO:0050896 response to stimulus;			IPR014729; IPR006016;	Rossmann-like alpha/beta/alpha sandwich fold; UspA;
A0A3B6LJ99	Pyruvate carboxyltransferase domain-containing protein	1.533	0.00251	Up	67.25	1.307	1.175	1.207	0.742	0.765	0.9	chloroplast	K01649	leuA; 2-isopropylmalate synthase [EC:2.3.3.13]	osa01230 Biosynthesis of amino acids - Oryza sativa japonica (Japanese rice) (RefSeq); osa01100 Metabolic pathways - Oryza sativa japonica (Japanese rice) (RefSeq); osa00290 Valine, leucine and isoleucine biosynthesis - Oryza sativa japonica (Japanese rice) (RefSeq); osa00620 Pyruvate metabolism - Oryza sativa japonica (Japanese rice) (RefSeq); osa01210 2-Oxocarboxylic acid metabolism - Oryza sat…	GO:0008652 cellular amino acid biosynthetic process; GO:0016053 organic acid biosynthetic process; GO:0044711 single-organism biosynthetic process; GO:0009082 branched-chain amino acid biosynthetic process; GO:0044281 small molecule metabolic process; GO:0009098 leucine biosynthetic process; GO:0044763 single-organism cellular process; GO:0006807 nitrogen compound metabolic process; GO:0044699 si…		GO:0016746 transferase activity, transferring acyl groups; GO:0003852 2-isopropylmalate synthase activity; GO:0003824 catalytic activity; GO:0016740 transferase activity; GO:0046912 transferase activity, transferring acyl groups, acyl groups converted into alkyl on transfer;	IPR013785; IPR013709; IPR000891;	Aldolase-type TIM barrel; 2-isopropylmalate synthase LeuA, allosteric (dimerisation) domain; Pyruvate carboxyltransferase;
A0A3B6LKD0	Uncharacterized protein	1.874	0.00387	Up	7.3129	1.377	1.251	1.413	0.637	0.616	0.903	chloroplast
A0A3B6LL76	Uncharacterized protein	1.46	0.0298	Up	110.18	1.194		1.317	0.893		0.827	cytoplasm	K01595	ppc; phosphoenolpyruvate carboxylase [EC:4.1.1.31]	osa01200 Carbon metabolism - Oryza sativa japonica (Japanese rice) (RefSeq); osa01100 Metabolic pathways - Oryza sativa japonica (Japanese rice) (RefSeq); osa00620 Pyruvate metabolism - Oryza sativa japonica (Japanese rice) (RefSeq); osa00710 Carbon fixation in photosynthetic organisms - Oryza sativa japonica (Japanese rice) (RefSeq);	GO:0072350 tricarboxylic acid metabolic process; GO:0055114 oxidation-reduction process; GO:0044281 small molecule metabolic process; GO:0044763 single-organism cellular process; GO:0006099 tricarboxylic acid cycle; GO:0044699 single-organism process; GO:0044238 primary metabolic process; GO:0045333 cellular respiration; GO:0044237 cellular metabolic process; GO:0071704 organic substance metaboli…		GO:0016831 carboxy-lyase activity; GO:0016829 lyase activity; GO:0008964 phosphoenolpyruvate carboxylase activity; GO:0003824 catalytic activity; GO:0016830 carbon-carbon lyase activity; GO:0004611 phosphoenolpyruvate carboxykinase activity;	IPR015813;	Pyruvate/Phosphoenolpyruvate kinase-like domain;
A0A3B6LM09	PKS_ER domain-containing protein	1.645	0.0228	Up	37.438	0.887	0.983		0.539	0.598		cytoplasm	K00083	CAD; cinnamyl-alcohol dehydrogenase [EC:1.1.1.195]	osa01100 Metabolic pathways - Oryza sativa japonica (Japanese rice) (RefSeq); osa00940 Phenylpropanoid biosynthesis - Oryza sativa japonica (Japanese rice) (RefSeq); osa01110 Biosynthesis of secondary metabolites - Oryza sativa japonica (Japanese rice) (RefSeq);	GO:0044699 single-organism process; GO:0008152 metabolic process; GO:0055114 oxidation-reduction process; GO:0044710 single-organism metabolic process;		GO:0046914 transition metal ion binding; GO:0003824 catalytic activity; GO:0005488 binding; GO:0043167 ion binding; GO:0046872 metal ion binding; GO:0043169 cation binding; GO:0008270 zinc ion binding; GO:0016491 oxidoreductase activity;	IPR011032; IPR020843; IPR016040; IPR013154; IPR013149;	GroES-like; Polyketide synthase, enoylreductase domain; NAD(P)-binding domain; Alcohol dehydrogenase, N-terminal; Alcohol dehydrogenase, C-terminal;
A0A3B6LMN6	Epimerase domain-containing protein	1.7	0.0156	Up	37.503	1.296	0.928	1.175	0.612	0.744	0.644	chloroplast	K09753	CCR; cinnamoyl-CoA reductase [EC:1.2.1.44]	osa01100 Metabolic pathways - Oryza sativa japonica (Japanese rice) (RefSeq); osa00940 Phenylpropanoid biosynthesis - Oryza sativa japonica (Japanese rice) (RefSeq); osa01110 Biosynthesis of secondary metabolites - Oryza sativa japonica (Japanese rice) (RefSeq);			GO:0048037 cofactor binding; GO:0003824 catalytic activity; GO:0005488 binding; GO:0050662 coenzyme binding;	IPR001509; IPR016040;	NAD-dependent epimerase/dehydratase; NAD(P)-binding domain;
A0A3B6LNA6	Uncharacterized protein	3.243	0.00195	Up	37.014	1.374		1.457	0.449		0.424	chloroplast	K15102						IPR023395;	Mitochondrial carrier domain;
A0A3B6LNS3	Uncharacterized protein	1.627	0.0204	Up	29.214	1.347	1.279		0.742	0.872		extracellular				GO:1901606 alpha-amino acid catabolic process; GO:0006725 cellular aromatic compound metabolic process; GO:0044699 single-organism process; GO:0044237 cellular metabolic process; GO:0071704 organic substance metabolic process; GO:0006576 cellular biogenic amine metabolic process; GO:0044270 cellular nitrogen compound catabolic process; GO:0008152 metabolic process; GO:0006520 cellular amino acid …		GO:0016787 hydrolase activity; GO:0016811 hydrolase activity, acting on carbon-nitrogen (but not peptide) bonds, in linear amides; GO:0004061 arylformamidase activity; GO:0003824 catalytic activity; GO:0016810 hydrolase activity, acting on carbon-nitrogen (but not peptide) bonds;
A0A3B6LP26	Uncharacterized protein	1.858	0.000884	Up	58.018	1.142	1.139	1.185	0.69	0.669	0.506	chloroplast	K01188	E3.2.1.21; beta-glucosidase [EC:3.2.1.21]	osa00460 Cyanoamino acid metabolism - Oryza sativa japonica (Japanese rice) (RefSeq); osa01100 Metabolic pathways - Oryza sativa japonica (Japanese rice) (RefSeq); osa00940 Phenylpropanoid biosynthesis - Oryza sativa japonica (Japanese rice) (RefSeq); osa00500 Starch and sucrose metabolism - Oryza sativa japonica (Japanese rice) (RefSeq); osa01110 Biosynthesis of secondary metabolites - Oryza sat…	GO:0008152 metabolic process; GO:0005975 carbohydrate metabolic process; GO:0044238 primary metabolic process; GO:0071704 organic substance metabolic process;		GO:0004553 hydrolase activity, hydrolyzing O-glycosyl compounds; GO:0016787 hydrolase activity; GO:0003824 catalytic activity; GO:0016798 hydrolase activity, acting on glycosyl bonds;	IPR017853; IPR013781;	Glycoside hydrolase superfamily; Glycoside hydrolase, catalytic domain;
A0A3B6LQ96	Uncharacterized protein	1.593	0.00844	Up	35.348	1.022	0.932	1.18	0.714	0.66	0.593	peroxisome	K19658						IPR002539; IPR029069;	MaoC-like domain; HotDog domain;
A0A3B6LQR8	Probable 6-phosphogluconolactonase	1.312	0.000323	Up	34.484	1.128	1.149	1.102	0.838	0.841	0.896	chloroplast	K01057	PGLS; 6-phosphogluconolactonase [EC:3.1.1.31]	osa01200 Carbon metabolism - Oryza sativa japonica (Japanese rice) (RefSeq); osa01100 Metabolic pathways - Oryza sativa japonica (Japanese rice) (RefSeq); osa00030 Pentose phosphate pathway - Oryza sativa japonica (Japanese rice) (RefSeq); osa01110 Biosynthesis of secondary metabolites - Oryza sativa japonica (Japanese rice) (RefSeq);	GO:0006739 NADP metabolic process; GO:0019362 pyridine nucleotide metabolic process; GO:0006725 cellular aromatic compound metabolic process; GO:0046496 nicotinamide nucleotide metabolic process; GO:0009117 nucleotide metabolic process; GO:0044699 single-organism process; GO:0072524 pyridine-containing compound metabolic process; GO:0044237 cellular metabolic process; GO:0006796 phosphate-contain…		GO:0017057 6-phosphogluconolactonase activity; GO:0016787 hydrolase activity; GO:0052689 carboxylic ester hydrolase activity; GO:0003824 catalytic activity; GO:0016788 hydrolase activity, acting on ester bonds;	IPR006148; IPR005900;	Glucosamine/galactosamine-6-phosphate isomerase; 6-phosphogluconolactonase, DevB-type;
A0A3B6LS14	Uncharacterized protein	1.986	0.0299	Up	36.642	1.238	1.467		0.713	0.649		chloroplast						GO:0045735 nutrient reservoir activity;	IPR011051; IPR006045; IPR014710;	RmlC-like cupin domain; Cupin 1; RmlC-like jelly roll fold;
A0A3B6LSA0	Uncharacterized protein	1.789	0.000491	Up	34.777	1.18	1.268	1.222	0.715	0.742	0.594	chloroplast						GO:0045735 nutrient reservoir activity;	IPR011051; IPR006045; IPR014710;	RmlC-like cupin domain; Cupin 1; RmlC-like jelly roll fold;
A0A3B6LTF7	N-acetyltransferase domain-containing protein	1.462	0.00185	Up	20.182	1.095	1.059	1.187	0.802	0.705	0.779	mitochondria						GO:0016746 transferase activity, transferring acyl groups; GO:0008080 N-acetyltransferase activity; GO:0003824 catalytic activity; GO:0016740 transferase activity; GO:0016747 transferase activity, transferring acyl groups other than amino-acyl groups; GO:0016407 acetyltransferase activity; GO:0016410 N-acyltransferase activity;	IPR000182; IPR016181;	GNAT domain; Acyl-CoA N-acyltransferase;
A0A3B6LUE0	Uncharacterized protein	2.677	0.00104	Up	25.014	1.327	1.292	1.554	0.466	0.641	0.452	chloroplast	K00799	GST; glutathione S-transferase [EC:2.5.1.18]	osa01100 Metabolic pathways - Oryza sativa japonica (Japanese rice) (RefSeq); osa00480 Glutathione metabolism - Oryza sativa japonica (Japanese rice) (RefSeq);			GO:0005515 protein binding; GO:0005488 binding;	IPR010987; IPR012336; IPR004045;	Glutathione S-transferase, C-terminal-like; Thioredoxin-like fold; Glutathione S-transferase, N-terminal;
A0A3B6LUH0	Uncharacterized protein	1.365	0.0173	Up	145.5	1.226	1.168	1.128	0.74	0.842	0.998	endoplasmic reticulum	K11817	AAO1_2; indole-3-acetaldehyde oxidase [EC:1.2.3.7]	osa00380 Tryptophan metabolism - Oryza sativa japonica (Japanese rice) (RefSeq); osa01100 Metabolic pathways - Oryza sativa japonica (Japanese rice) (RefSeq);	GO:0044699 single-organism process; GO:0008152 metabolic process; GO:0055114 oxidation-reduction process; GO:0044710 single-organism metabolic process;		GO:0051537 2 iron, 2 sulfur cluster binding; GO:1901265 nucleoside phosphate binding; GO:0005506 iron ion binding; GO:0050660 flavin adenine dinucleotide binding; GO:0043167 ion binding; GO:0000166 nucleotide binding; GO:0048037 cofactor binding; GO:0016491 oxidoreductase activity; GO:0009055 electron carrier activity; GO:0016614 oxidoreductase activity, acting on CH-OH group of donors; GO:190136…	IPR001041; IPR002346; IPR012675; IPR002888; IPR016166; IPR005107; IPR016169; IPR000674; IPR008274;	2Fe-2S ferredoxin-type iron-sulfur binding domain; Molybdopterin dehydrogenase, FAD-binding; Beta-grasp domain; [2Fe-2S]-binding; FAD-binding, type 2; CO dehydrogenase flavoprotein, C-terminal; CO dehydrogenase flavoprotein-like, FAD-binding, subdomain 2; Aldehyde oxidase/xanthine dehydrogenase, a/b hammerhead; Aldehyde oxidase/xanthine dehydrogenase, molybdopterin binding;
A0A3B6LUI1	Uncharacterized protein	1.31	0.0248	Up	41.912	1.048	1.124		0.845	0.813		nucleus	K10523					GO:0005515 protein binding; GO:0005488 binding;	IPR008974; IPR002083; IPR011333; IPR034090; IPR000210;	TRAF-like; MATH/TRAF domain; SKP1/BTB/POZ domain; BPM, C-terminal; BTB/POZ domain;
A0A3B6LUI4	Abhydrolase_3 domain-containing protein	1.69	0.0225	Up	35.328	1.275	1.161	1.228	0.479	0.748	0.941	cytoplasm				GO:0008152 metabolic process;		GO:0016787 hydrolase activity; GO:0003824 catalytic activity;	IPR029058; IPR013094;	Alpha/Beta hydrolase fold; Alpha/beta hydrolase fold-3;
A0A3B6LV14	H15 domain-containing protein	1.68	0.00941	Up	26.17	0.98	1.013	1.062	0.511	0.775	0.532	nucleus	K11275			GO:0044085 cellular component biogenesis; GO:0016043 cellular component organization; GO:0034728 nucleosome organization; GO:0034622 cellular macromolecular complex assembly; GO:0006333 chromatin assembly or disassembly; GO:0043933 macromolecular complex subunit organization; GO:0065004 protein-DNA complex assembly; GO:0006323 DNA packaging; GO:0006334 nucleosome assembly; GO:0051276 chromosome o…	GO:0043229 intracellular organelle; GO:0043232 intracellular non-membrane-bounded organelle; GO:0044446 intracellular organelle part; GO:0032991 macromolecular complex; GO:0044424 intracellular part; GO:0005623 cell; GO:0044422 organelle part; GO:0044427 chromosomal part; GO:0000786 nucleosome; GO:0043228 non-membrane-bounded organelle; GO:0043231 intracellular membrane-bounded organelle; GO:0043…	GO:0097159 organic cyclic compound binding; GO:1901363 heterocyclic compound binding; GO:0003677 DNA binding; GO:0005488 binding; GO:0003676 nucleic acid binding;	IPR011991; IPR005818;	Winged helix-turn-helix DNA-binding domain; Linker histone H1/H5, domain H15;
A0A3B6LV84	DUF1618 domain-containing protein	1.398	0.0129	Up	61.831	1.138	1.098		0.83	0.769		cytoplasm							IPR011676;	Domain of unknown function DUF1618;
A0A3B6LW43	Uncharacterized protein	2.026	0.0064	Up	24.019	1.182	0.946	1.192	0.568	0.657	0.414	chloroplast	K07937	ARF1; ADP-ribosylation factor 1	osa04144 Endocytosis - Oryza sativa japonica (Japanese rice) (RefSeq);	GO:0050794 regulation of cellular process; GO:0044700 single organism signaling; GO:0051716 cellular response to stimulus; GO:0007165 signal transduction; GO:0050789 regulation of biological process; GO:0007154 cell communication; GO:0035556 intracellular signal transduction; GO:0044699 single-organism process; GO:0007264 small GTPase mediated signal transduction; GO:0023052 signaling; GO:0050896…	GO:0005623 cell; GO:0005622 intracellular; GO:0044464 cell part;	GO:1901265 nucleoside phosphate binding; GO:0001882 nucleoside binding; GO:0043167 ion binding; GO:0000166 nucleotide binding; GO:0097159 organic cyclic compound binding; GO:1901363 heterocyclic compound binding; GO:0032549 ribonucleoside binding; GO:0097367 carbohydrate derivative binding; GO:0032553 ribonucleotide binding; GO:0005488 binding; GO:0032550 purine ribonucleoside binding; GO:0043168…	IPR005225; IPR027417;	Small GTP-binding protein domain; P-loop containing nucleoside triphosphate hydrolase;
A0A3B6LW53	Uncharacterized protein	2.139	0.0258	Up	165.78		1.353	1.147		0.549	0.62	chloroplast				GO:0006810 transport; GO:0055085 transmembrane transport; GO:0051179 localization; GO:0051234 establishment of localization;	GO:0031224 intrinsic component of membrane; GO:0016020 membrane; GO:0016021 integral component of membrane; GO:0044425 membrane part;	GO:1901265 nucleoside phosphate binding; GO:0015399 primary active transmembrane transporter activity; GO:0016817 hydrolase activity, acting on acid anhydrides; GO:0016787 hydrolase activity; GO:0016887 ATPase activity; GO:0097159 organic cyclic compound binding; GO:1901363 heterocyclic compound binding; GO:0016462 pyrophosphatase activity; GO:0003824 catalytic activity; GO:0032553 ribonucleotide…	IPR003593; IPR003439; IPR011527; IPR027417;	AAA+ ATPase domain; ABC transporter-like; ABC transporter type 1, transmembrane domain; P-loop containing nucleoside triphosphate hydrolase;
A0A3B6LZ71	Uncharacterized protein	1.373	0.0327	Up	26.351	1.134	0.968	1.165	0.82	0.662	0.897	mitochondria	K00799	GST; glutathione S-transferase [EC:2.5.1.18]	osa01100 Metabolic pathways - Oryza sativa japonica (Japanese rice) (RefSeq); osa00480 Glutathione metabolism - Oryza sativa japonica (Japanese rice) (RefSeq);			GO:0005515 protein binding; GO:0005488 binding;	IPR010987; IPR012336; IPR004045;	Glutathione S-transferase, C-terminal-like; Thioredoxin-like fold; Glutathione S-transferase, N-terminal;
A0A3B6MKH9	Guanosine nucleotide diphosphate dissociation inhibitor	1.852	0.00945	Up	49.451	1.353	1.29		0.764	0.663		cytoplasm	K17255			GO:0050794 regulation of cellular process; GO:0044700 single organism signaling; GO:0051716 cellular response to stimulus; GO:0035556 intracellular signal transduction; GO:0055114 oxidation-reduction process; GO:0044699 single-organism process; GO:0071702 organic substance transport; GO:0007264 small GTPase mediated signal transduction; GO:0023052 signaling; GO:0050896 response to stimulus; GO:00…		GO:0030234 enzyme regulator activity; GO:0003824 catalytic activity; GO:0005093 Rab GDP-dissociation inhibitor activity; GO:0060589 nucleoside-triphosphatase regulator activity; GO:0005092 GDP-dissociation inhibitor activity; GO:0030695 GTPase regulator activity; GO:0098772 molecular function regulator; GO:0016491 oxidoreductase activity;	IPR023753;	FAD/NAD(P)-binding domain;
A0A3B6ML82	Elp3 domain-containing protein	1.613	0.0147	Up	52.083	1.04	1.414	1.271	0.836	0.713	0.76	chloroplast	K03639	moaA; GTP 3',8-cyclase [EC:4.1.99.22]	osa00790 Folate biosynthesis - Oryza sativa japonica (Japanese rice) (RefSeq); osa01100 Metabolic pathways - Oryza sativa japonica (Japanese rice) (RefSeq); osa04122 Sulfur relay system - Oryza sativa japonica (Japanese rice) (RefSeq);	GO:0051188 cofactor biosynthetic process; GO:0018130 heterocycle biosynthetic process; GO:0043545 molybdopterin cofactor metabolic process; GO:0044267 cellular protein metabolic process; GO:0006777 Mo-molybdopterin cofactor biosynthetic process; GO:0006807 nitrogen compound metabolic process; GO:1901360 organic cyclic compound metabolic process; GO:0006732 coenzyme metabolic process; GO:0009058 b…	GO:0032991 macromolecular complex; GO:0043234 protein complex; GO:0005623 cell; GO:0044464 cell part; GO:0019008 molybdopterin synthase complex;	GO:0003824 catalytic activity; GO:0051536 iron-sulfur cluster binding; GO:0005488 binding; GO:0043167 ion binding; GO:0043169 cation binding; GO:0046872 metal ion binding; GO:0051539 4 iron, 4 sulfur cluster binding; GO:0051540 metal cluster binding;	IPR010505; IPR013785; IPR006638; IPR007197;	Molybdenum cofactor synthesis C-terminal; Aldolase-type TIM barrel; Elongator protein 3/MiaB/NifB; Radical SAM;
A0A3B6MLF3	Abhydrolase_3 domain-containing protein	1.728	0.0368	Up	37.781	1.311	1.289		0.86	0.645		chloroplast				GO:0008152 metabolic process;		GO:0016787 hydrolase activity; GO:0003824 catalytic activity;	IPR029058; IPR013094;	Alpha/Beta hydrolase fold; Alpha/beta hydrolase fold-3;
A0A3B6MLI4	Uncharacterized protein	1.343	0.0384	Up	27.992	0.934		1.012	0.693		0.756	chloroplast	K08081	TR1; tropinone reductase I [EC:1.1.1.206]	osa01100 Metabolic pathways - Oryza sativa japonica (Japanese rice) (RefSeq); osa00960 Tropane, piperidine and pyridine alkaloid biosynthesis - Oryza sativa japonica (Japanese rice) (RefSeq); osa01110 Biosynthesis of secondary metabolites - Oryza sativa japonica (Japanese rice) (RefSeq);			GO:0003824 catalytic activity; GO:0016491 oxidoreductase activity;	IPR016040;	NAD(P)-binding domain;
A0A3B6MN38	Uncharacterized protein	1.563	0.00149	Up	57.924	1.081	1.07	1.11	0.662	0.792	0.632	cytoplasm				GO:0008152 metabolic process; GO:0005975 carbohydrate metabolic process; GO:0044238 primary metabolic process; GO:0071704 organic substance metabolic process;		GO:0016853 isomerase activity; GO:0003824 catalytic activity; GO:0016866 intramolecular transferase activity; GO:0016868 intramolecular transferase activity, phosphotransferases;	IPR005843; IPR005846; IPR005845; IPR016055; IPR005844;	Alpha-D-phosphohexomutase, C-terminal; Alpha-D-phosphohexomutase, alpha/beta/alpha domain III; Alpha-D-phosphohexomutase, alpha/beta/alpha domain II; Alpha-D-phosphohexomutase, alpha/beta/alpha I/II/III; Alpha-D-phosphohexomutase, alpha/beta/alpha domain I;
A0A3B6MN52	Uncharacterized protein	1.332	0.0151	Up	25.12	1.158	1.198		0.854	0.915		chloroplast				GO:0008152 metabolic process;		GO:0003824 catalytic activity;
A0A3B6MNS5	Bet_v_1 domain-containing protein	2.231	0.00399	Up	17.123	0.71	0.792	0.87	0.296	0.299	0.468	cytoplasm				GO:0006952 defense response; GO:0050896 response to stimulus; GO:0006950 response to stress; GO:0009607 response to biotic stimulus;			IPR023393; IPR000916;	START-like domain; Bet v I/Major latex protein;
A0A3B6MQ09	Uncharacterized protein	1.763	0.000827	Up	551.53	1.207	1.201	1.068	0.67	0.705	0.597	nucleus	K10691					GO:0043169 cation binding; GO:0046872 metal ion binding; GO:0005515 protein binding; GO:0008270 zinc ion binding; GO:0046914 transition metal ion binding; GO:0005488 binding; GO:0043167 ion binding;	IPR017986; IPR016024; IPR000433; IPR003126;	WD40-repeat-containing domain; Armadillo-type fold; Zinc finger, ZZ-type; Zinc finger, UBR-type;
A0A3B6MQ73	Uncharacterized protein	1.369	0.00249	Up	34.034	1.289	1.293	1.306	0.887	1.049	0.904	chloroplast						GO:0005515 protein binding; GO:0005488 binding;	IPR015915;	Kelch-type beta propeller;
A0A3B6MQ90	UBX domain-containing protein	1.482	0.00264	Up	46.16	0.957	1.063	1.039	0.646	0.654	0.764	chloroplast	K14011	UBXN6; UBX domain-containing protein 6	osa04141 Protein processing in endoplasmic reticulum - Oryza sativa japonica (Japanese rice) (RefSeq);	GO:0033554 cellular response to stress; GO:0051716 cellular response to stimulus; GO:0006725 cellular aromatic compound metabolic process; GO:0006950 response to stress; GO:0006259 DNA metabolic process; GO:1901360 organic cyclic compound metabolic process; GO:0006807 nitrogen compound metabolic process; GO:0044238 primary metabolic process; GO:0050896 response to stimulus; GO:0044237 cellular me…		GO:0097159 organic cyclic compound binding; GO:1901363 heterocyclic compound binding; GO:0003677 DNA binding; GO:0005515 protein binding; GO:0005488 binding; GO:0003676 nucleic acid binding;	IPR001012; IPR018997; IPR029071; IPR006642;	UBX domain; PUB domain; Ubiquitin-related domain; Zinc finger, Rad18-type putative;
A0A3B6MQG8	Non-specific lipid-transfer protein	8.828	7.26e-05	Up	12.097	2.343	2.371		0.278	0.256		extracellular				GO:0006810 transport; GO:0006869 lipid transport; GO:1902578 single-organism localization; GO:0044699 single-organism process; GO:0010876 lipid localization; GO:0071702 organic substance transport; GO:0033036 macromolecule localization; GO:0051179 localization; GO:0044765 single-organism transport; GO:0051234 establishment of localization;		GO:0008289 lipid binding; GO:0005488 binding;	IPR016140;	Bifunctional inhibitor/plant lipid transfer protein/seed storage helical domain;
A0A3B6MQT7	Uncharacterized protein	1.512	0.0213	Up	30.082	1.152		1.066	0.698		0.769	plasma membrane					GO:0031224 intrinsic component of membrane; GO:0016020 membrane; GO:0016021 integral component of membrane; GO:0044425 membrane part;
A0A3B6MR11	Uncharacterized protein	1.356	0.0426	Up	68.073	1.098	1.149		0.886	0.771		cytoplasm	K01938	fhs; formate--tetrahydrofolate ligase [EC:6.3.4.3]	osa00670 One carbon pool by folate - Oryza sativa japonica (Japanese rice) (RefSeq); osa01200 Carbon metabolism - Oryza sativa japonica (Japanese rice) (RefSeq); osa01100 Metabolic pathways - Oryza sativa japonica (Japanese rice) (RefSeq);	GO:0051188 cofactor biosynthetic process; GO:0042559 pteridine-containing compound biosynthetic process; GO:0006725 cellular aromatic compound metabolic process; GO:0016053 organic acid biosynthetic process; GO:0042398 cellular modified amino acid biosynthetic process; GO:0044699 single-organism process; GO:0009058 biosynthetic process; GO:1901566 organonitrogen compound biosynthetic process; GO:…		GO:0005524 ATP binding; GO:1901265 nucleoside phosphate binding; GO:0016874 ligase activity; GO:0001882 nucleoside binding; GO:0043167 ion binding; GO:0000166 nucleotide binding; GO:0016879 ligase activity, forming carbon-nitrogen bonds; GO:0097159 organic cyclic compound binding; GO:1901363 heterocyclic compound binding; GO:0032549 ribonucleoside binding; GO:0097367 carbohydrate derivative bindi…	IPR027417;	P-loop containing nucleoside triphosphate hydrolase;
A0A3B6MRF8	Uncharacterized protein	2.289	0.019	Up	99.6	1.228	1.05		0.508	0.487		cytoplasm	K01256	pepN; aminopeptidase N [EC:3.4.11.2]	osa01100 Metabolic pathways - Oryza sativa japonica (Japanese rice) (RefSeq); osa00480 Glutathione metabolism - Oryza sativa japonica (Japanese rice) (RefSeq);			GO:0008233 peptidase activity; GO:0046914 transition metal ion binding; GO:0003824 catalytic activity; GO:0005488 binding; GO:0043167 ion binding; GO:0070011 peptidase activity, acting on L-amino acid peptides; GO:0046872 metal ion binding; GO:0043169 cation binding; GO:0016787 hydrolase activity; GO:0008237 metallopeptidase activity; GO:0008270 zinc ion binding;	IPR014782; IPR024601;	Peptidase M1, membrane alanine aminopeptidase, N-terminal; Peptidase M1, alanyl aminopeptidase, C-terminal;
A0A3B6MRQ0	Uncharacterized protein	1.343	0.00577	Up	77.438	1.207	1.127	1.093	0.766	0.889	0.897	chloroplast				GO:0008152 metabolic process;		GO:0003824 catalytic activity;	IPR032387; IPR000873;	Acetyl-coenzyme A synthetase, N-terminal domain; AMP-dependent synthetase/ligase;
A0A3B6MU49	Abhydrolase_3 domain-containing protein	31.972	0.00138	Up	40.708	1.983	1.999	1.629	0.075	0.042		chloroplast				GO:0008152 metabolic process;		GO:0016787 hydrolase activity; GO:0003824 catalytic activity;	IPR029058; IPR013094;	Alpha/Beta hydrolase fold; Alpha/beta hydrolase fold-3;
A0A3B6MUG0	Purple acid phosphatase	1.454	0.0187	Up	59.407	1.151	0.925	0.988	0.698	0.62	0.79	nucleus	K22390					GO:0003993 acid phosphatase activity; GO:0042578 phosphoric ester hydrolase activity; GO:0003824 catalytic activity; GO:0016791 phosphatase activity; GO:0005488 binding; GO:0016788 hydrolase activity, acting on ester bonds; GO:0043167 ion binding; GO:0043169 cation binding; GO:0046872 metal ion binding; GO:0016787 hydrolase activity;	IPR029052; IPR015914; IPR004843; IPR025733; IPR008963;	Metallo-dependent phosphatase-like; Purple acid phosphatase, N-terminal; Calcineurin-like phosphoesterase domain, ApaH type; Iron/zinc purple acid phosphatase-like C-terminal domain; Purple acid phosphatase-like, N-terminal;
A0A3B6MUH5	Knot1 domain-containing protein	4.801	3.26e-05	Up	8.621	2.333	2.4	2.579	0.476	0.62	0.427	extracellular				GO:0006952 defense response; GO:0050896 response to stimulus; GO:0006950 response to stress;			IPR003614;	Knottin, scorpion toxin-like;
A0A3B6MUH6	PKS_ER domain-containing protein	1.63	0.00512	Up	34.607	1.159		1.178	0.748		0.686	chloroplast				GO:0044699 single-organism process; GO:0008152 metabolic process; GO:0055114 oxidation-reduction process; GO:0044710 single-organism metabolic process;		GO:0003824 catalytic activity; GO:0016491 oxidoreductase activity;	IPR011032; IPR020843; IPR016040; IPR013154;	GroES-like; Polyketide synthase, enoylreductase domain; NAD(P)-binding domain; Alcohol dehydrogenase, N-terminal;
A0A3B6MVM5	Uncharacterized protein	1.337	0.00163	Up	54.296	1.187	1.179	1.118	0.805	0.892	0.908	chloroplast				GO:0044699 single-organism process; GO:0008152 metabolic process; GO:0055114 oxidation-reduction process; GO:0044710 single-organism metabolic process;		GO:0097159 organic cyclic compound binding; GO:1901363 heterocyclic compound binding; GO:0020037 heme binding; GO:0005506 iron ion binding; GO:0046914 transition metal ion binding; GO:0003824 catalytic activity; GO:0005488 binding; GO:0043167 ion binding; GO:0043169 cation binding; GO:0046872 metal ion binding; GO:0016705 oxidoreductase activity, acting on paired donors, with incorporation or red…
A0A3B6MVZ0	DHQ_synthase domain-containing protein	1.477	0.00303	Up	47.374	1.2	1.27	1.071	0.821	0.782	0.794	chloroplast	K01735	aroB; 3-dehydroquinate synthase [EC:4.2.3.4]	osa01230 Biosynthesis of amino acids - Oryza sativa japonica (Japanese rice) (RefSeq); osa01100 Metabolic pathways - Oryza sativa japonica (Japanese rice) (RefSeq); osa01110 Biosynthesis of secondary metabolites - Oryza sativa japonica (Japanese rice) (RefSeq); osa00400 Phenylalanine, tyrosine and tryptophan biosynthesis - Oryza sativa japonica (Japanese rice) (RefSeq);	GO:0008652 cellular amino acid biosynthetic process; GO:0009072 aromatic amino acid family metabolic process; GO:0016053 organic acid biosynthetic process; GO:0044711 single-organism biosynthetic process; GO:0006725 cellular aromatic compound metabolic process; GO:0044281 small molecule metabolic process; GO:0044763 single-organism cellular process; GO:0044699 single-organism process; GO:0006807 …	GO:0044424 intracellular part; GO:0005623 cell; GO:0044464 cell part; GO:0005622 intracellular; GO:0005737 cytoplasm;	GO:0016829 lyase activity; GO:0016838 carbon-oxygen lyase activity, acting on phosphates; GO:0003856 3-dehydroquinate synthase activity; GO:0003824 catalytic activity; GO:0016835 carbon-oxygen lyase activity;	IPR016037; IPR030960;	3-dehydroquinate synthase AroB; 3-dehydroquinate synthase domain;
A0A3B6MWJ0	Uncharacterized protein	1.383	0.00268	Up	34.269	1.075	1.059	1.05	0.736	0.713	0.854	chloroplast	K19658						IPR029069; IPR002539;	HotDog domain; MaoC-like domain;
A0A3B6MWX4	NADPH--cytochrome P450 reductase	1.363	0.000507	Up	76.988	1.173	1.168	1.096	0.822	0.873	0.827	chloroplast	K00327			GO:0044699 single-organism process; GO:0008152 metabolic process; GO:0055114 oxidation-reduction process; GO:0044710 single-organism metabolic process;		GO:0016651 oxidoreductase activity, acting on NAD(P)H; GO:1901265 nucleoside phosphate binding; GO:0016653 oxidoreductase activity, acting on NAD(P)H, heme protein as acceptor; GO:0043167 ion binding; GO:0000166 nucleotide binding; GO:0048037 cofactor binding; GO:0016491 oxidoreductase activity; GO:0003958 NADPH-hemoprotein reductase activity; GO:1901363 heterocyclic compound binding; GO:0097159 …	IPR001433; IPR017927; IPR017938; IPR008254; IPR023173; IPR003097; IPR029039; IPR001709;	Oxidoreductase FAD/NAD(P)-binding; Ferredoxin reductase-type FAD-binding domain; Riboflavin synthase-like beta-barrel; Flavodoxin/nitric oxide synthase; NADPH-cytochrome p450 reductase, FAD-binding, alpha-helical domain-3; FAD-binding, type 1; Flavoprotein-like domain; Flavoprotein pyridine nucleotide cytochrome reductase;
A0A3B6MX79	MFS domain-containing protein	1.707	0.00559	Up	40.223	1.23		1.252	0.764		0.69	plasma membrane				GO:0006810 transport; GO:0055085 transmembrane transport; GO:0051179 localization; GO:0051234 establishment of localization;	GO:0031224 intrinsic component of membrane; GO:0016020 membrane; GO:0016021 integral component of membrane; GO:0044425 membrane part;	GO:0022857 transmembrane transporter activity; GO:0005215 transporter activity;	IPR020846;	Major facilitator superfamily domain;
A0A3B6MXE9	Ornithine aminotransferase	1.413	0.00417	Up	51.493	1.175	1.199		0.821	0.859		chloroplast	K00819	rocD; ornithine--oxo-acid transaminase [EC:2.6.1.13]	osa01100 Metabolic pathways - Oryza sativa japonica (Japanese rice) (RefSeq); osa01110 Biosynthesis of secondary metabolites - Oryza sativa japonica (Japanese rice) (RefSeq); osa00330 Arginine and proline metabolism - Oryza sativa japonica (Japanese rice) (RefSeq);			GO:0097159 organic cyclic compound binding; GO:1901363 heterocyclic compound binding; GO:0016769 transferase activity, transferring nitrogenous groups; GO:0003824 catalytic activity; GO:0005488 binding; GO:0043167 ion binding; GO:0043168 anion binding; GO:0008483 transaminase activity; GO:0016740 transferase activity; GO:0048037 cofactor binding; GO:0030170 pyridoxal phosphate binding;	IPR015424; IPR015421; IPR015422;	Pyridoxal phosphate-dependent transferase; Pyridoxal phosphate-dependent transferase, major region, subdomain 1; Pyridoxal phosphate-dependent transferase, major region, subdomain 2;
A0A3B6MXM2	Uncharacterized protein	10.832	0.00698	Up	14.516	2.83	2	2.774	0.196		0.272	nucleus				GO:0001101 response to acid chemical; GO:0042221 response to chemical; GO:0006950 response to stress; GO:0009415 response to water; GO:0009628 response to abiotic stimulus; GO:1901700 response to oxygen-containing compound; GO:0010035 response to inorganic substance; GO:0050896 response to stimulus;
A0A3B6MXN2	UBA domain-containing protein	1.944	0.00569	Up	42.079		1.124	1.047		0.569	0.548	endoplasmic reticulum					GO:0031224 intrinsic component of membrane; GO:0016020 membrane; GO:0016021 integral component of membrane; GO:0044425 membrane part;	GO:0004252 serine-type endopeptidase activity; GO:0004175 endopeptidase activity; GO:0008233 peptidase activity; GO:0003824 catalytic activity; GO:0017171 serine hydrolase activity; GO:0005488 binding; GO:0008236 serine-type peptidase activity; GO:0070011 peptidase activity, acting on L-amino acid peptides; GO:0005515 protein binding; GO:0016787 hydrolase activity;	IPR015940; IPR022764; IPR009060;	Ubiquitin-associated domain; Peptidase S54, rhomboid domain; UBA-like;
A0A3B6MXU1	Uncharacterized protein	3.589	0.00142	Up	143.87	1.65	1.274	1.35	0.3	0.376	0.515	chloroplast	K11817	AAO1_2; indole-3-acetaldehyde oxidase [EC:1.2.3.7]	osa00380 Tryptophan metabolism - Oryza sativa japonica (Japanese rice) (RefSeq); osa01100 Metabolic pathways - Oryza sativa japonica (Japanese rice) (RefSeq);	GO:0044699 single-organism process; GO:0008152 metabolic process; GO:0055114 oxidation-reduction process; GO:0044710 single-organism metabolic process;		GO:0051537 2 iron, 2 sulfur cluster binding; GO:1901265 nucleoside phosphate binding; GO:0005506 iron ion binding; GO:0050660 flavin adenine dinucleotide binding; GO:0043167 ion binding; GO:0000166 nucleotide binding; GO:0048037 cofactor binding; GO:0016491 oxidoreductase activity; GO:0009055 electron carrier activity; GO:0016614 oxidoreductase activity, acting on CH-OH group of donors; GO:190136…	IPR001041; IPR002346; IPR012675; IPR002888; IPR016166; IPR005107; IPR016169; IPR000674; IPR008274;	2Fe-2S ferredoxin-type iron-sulfur binding domain; Molybdopterin dehydrogenase, FAD-binding; Beta-grasp domain; [2Fe-2S]-binding; FAD-binding, type 2; CO dehydrogenase flavoprotein, C-terminal; CO dehydrogenase flavoprotein-like, FAD-binding, subdomain 2; Aldehyde oxidase/xanthine dehydrogenase, a/b hammerhead; Aldehyde oxidase/xanthine dehydrogenase, molybdopterin binding;
A0A3B6MYG8	AAA domain-containing protein	1.55	0.00935	Up	55.978	1.239	0.985	1.134	0.655	0.714	0.798	chloroplast						GO:0005524 ATP binding; GO:1901265 nucleoside phosphate binding; GO:0001882 nucleoside binding; GO:0043167 ion binding; GO:0000166 nucleotide binding; GO:0097159 organic cyclic compound binding; GO:1901363 heterocyclic compound binding; GO:0032549 ribonucleoside binding; GO:0097367 carbohydrate derivative binding; GO:0032553 ribonucleotide binding; GO:0005488 binding; GO:0032550 purine ribonucleo…	IPR003959; IPR003593; IPR025753; IPR027417;	ATPase, AAA-type, core; AAA+ ATPase domain; AAA-type ATPase, N-terminal domain; P-loop containing nucleoside triphosphate hydrolase;
A0A3B6MZ83	Inosine-5'-monophosphate dehydrogenase	1.303	0.00342	Up	52.129	1.146	1.105	1.077	0.915	0.789	0.85	cytoplasm	K00088	IMPDH; IMP dehydrogenase [EC:1.1.1.205]	osa01100 Metabolic pathways - Oryza sativa japonica (Japanese rice) (RefSeq); osa00230 Purine metabolism - Oryza sativa japonica (Japanese rice) (RefSeq); osa01110 Biosynthesis of secondary metabolites - Oryza sativa japonica (Japanese rice) (RefSeq);	GO:0009165 nucleotide biosynthetic process; GO:0006725 cellular aromatic compound metabolic process; GO:0009117 nucleotide metabolic process; GO:0044699 single-organism process; GO:0009058 biosynthetic process; GO:1901566 organonitrogen compound biosynthetic process; GO:0044237 cellular metabolic process; GO:0006796 phosphate-containing compound metabolic process; GO:0071704 organic substance met…		GO:0016614 oxidoreductase activity, acting on CH-OH group of donors; GO:0016616 oxidoreductase activity, acting on the CH-OH group of donors, NAD or NADP as acceptor; GO:0003938 IMP dehydrogenase activity; GO:0003824 catalytic activity; GO:0016491 oxidoreductase activity;	IPR001093; IPR013785; IPR000644;	IMP dehydrogenase/GMP reductase; Aldolase-type TIM barrel; CBS domain;
A0A3B6MZH7	Uncharacterized protein	2.649	0.000161	Up	38.617	1.067	1.08	1.18	0.475	0.427	0.354	cytoplasm						GO:0016741 transferase activity, transferring one-carbon groups; GO:0005515 protein binding; GO:0008171 O-methyltransferase activity; GO:0008168 methyltransferase activity; GO:0003824 catalytic activity; GO:0016740 transferase activity; GO:0005488 binding; GO:0046983 protein dimerization activity;	IPR011991; IPR012967; IPR029063; IPR001077;	Winged helix-turn-helix DNA-binding domain; Plant methyltransferase dimerisation; S-adenosyl-L-methionine-dependent methyltransferase; O-methyltransferase, family 2;
A0A3B6MZK8	Uncharacterized protein	1.709	0.00393	Up	141.77	1.179	1.128		0.691	0.659		endoplasmic reticulum	K11817	AAO1_2; indole-3-acetaldehyde oxidase [EC:1.2.3.7]	osa00380 Tryptophan metabolism - Oryza sativa japonica (Japanese rice) (RefSeq); osa01100 Metabolic pathways - Oryza sativa japonica (Japanese rice) (RefSeq);	GO:0044699 single-organism process; GO:0008152 metabolic process; GO:0055114 oxidation-reduction process; GO:0044710 single-organism metabolic process;		GO:0051537 2 iron, 2 sulfur cluster binding; GO:1901265 nucleoside phosphate binding; GO:0050660 flavin adenine dinucleotide binding; GO:0043167 ion binding; GO:0000166 nucleotide binding; GO:0048037 cofactor binding; GO:0016491 oxidoreductase activity; GO:0009055 electron carrier activity; GO:0016614 oxidoreductase activity, acting on CH-OH group of donors; GO:1901363 heterocyclic compound bindi…	IPR001041; IPR002346; IPR012675; IPR002888; IPR016166; IPR005107; IPR016169; IPR000674; IPR008274;	2Fe-2S ferredoxin-type iron-sulfur binding domain; Molybdopterin dehydrogenase, FAD-binding; Beta-grasp domain; [2Fe-2S]-binding; FAD-binding, type 2; CO dehydrogenase flavoprotein, C-terminal; CO dehydrogenase flavoprotein-like, FAD-binding, subdomain 2; Aldehyde oxidase/xanthine dehydrogenase, a/b hammerhead; Aldehyde oxidase/xanthine dehydrogenase, molybdopterin binding;
A0A3B6MZM0	Uncharacterized protein	3.41	7.79e-07	Up	54.109	1.307	1.293	1.308	0.393	0.349	0.404	chloroplast				GO:0044699 single-organism process; GO:0008152 metabolic process; GO:0055114 oxidation-reduction process; GO:0044710 single-organism metabolic process;		GO:0097159 organic cyclic compound binding; GO:1901363 heterocyclic compound binding; GO:0020037 heme binding; GO:0005506 iron ion binding; GO:0046914 transition metal ion binding; GO:0003824 catalytic activity; GO:0005488 binding; GO:0043167 ion binding; GO:0043169 cation binding; GO:0046872 metal ion binding; GO:0016705 oxidoreductase activity, acting on paired donors, with incorporation or red…
A0A3B6MZZ4	GRAM domain-containing protein	2.117	1.46e-05	Up	37.259	1.239	1.177	1.177	0.593	0.558	0.546	nucleus							IPR004182;	GRAM domain;
A0A3B6N2D1	NAD(P)-bd_dom domain-containing protein	1.564	0.00176	Up	27.37		1.182	1.215		0.774	0.759	chloroplast							IPR016040;	NAD(P)-binding domain;
A0A3B6N2V3	RING-type domain-containing protein	1.337	0.00788	Up	214.61	1.088	1.138		0.831	0.834		chloroplast	K22377					GO:0043169 cation binding; GO:0046872 metal ion binding; GO:0005515 protein binding; GO:0008270 zinc ion binding; GO:0046914 transition metal ion binding; GO:0005488 binding; GO:0043167 ion binding;	IPR001841; IPR013083; IPR011016; IPR016024;	Zinc finger, RING-type; Zinc finger, RING/FYVE/PHD-type; Zinc finger, RING-CH-type; Armadillo-type fold;
A0A3B6N2Z9	Epimerase domain-containing protein	1.52	0.000797	Up	36.292	1.117	1.087	1.176	0.76	0.787	0.677	chloroplast				GO:0044711 single-organism biosynthetic process; GO:0055114 oxidation-reduction process; GO:0008202 steroid metabolic process; GO:1901360 organic cyclic compound metabolic process; GO:0044699 single-organism process; GO:0009058 biosynthetic process; GO:0044238 primary metabolic process; GO:1901576 organic substance biosynthetic process; GO:0071704 organic substance metabolic process; GO:0008610 l…		GO:0016229 steroid dehydrogenase activity; GO:0016614 oxidoreductase activity, acting on CH-OH group of donors; GO:0016616 oxidoreductase activity, acting on the CH-OH group of donors, NAD or NADP as acceptor; GO:0033764 steroid dehydrogenase activity, acting on the CH-OH group of donors, NAD or NADP as acceptor; GO:0003824 catalytic activity; GO:0003854 3-beta-hydroxy-delta5-steroid dehydrogenas…	IPR002225; IPR016040;	3-beta hydroxysteroid dehydrogenase/isomerase; NAD(P)-binding domain;
A0A3B6N4I5	Fe2OG dioxygenase domain-containing protein	1.453	0.00378	Up	37.966		1.04	1.077		0.72	0.737	cytoplasm				GO:0044699 single-organism process; GO:0008152 metabolic process; GO:0055114 oxidation-reduction process; GO:0044710 single-organism metabolic process;		GO:0003824 catalytic activity; GO:0016491 oxidoreductase activity;	IPR027443; IPR005123; IPR026992;	Isopenicillin N synthase-like; Oxoglutarate/iron-dependent dioxygenase; Non-haem dioxygenase N-terminal domain;
A0A3B6NJU4	Uncharacterized protein	2.765	0.00692	Up	57.479	1.193	1.257		0.5	0.386		chloroplast				GO:0044699 single-organism process; GO:0008152 metabolic process; GO:0055114 oxidation-reduction process; GO:0044710 single-organism metabolic process;		GO:0097159 organic cyclic compound binding; GO:1901363 heterocyclic compound binding; GO:0020037 heme binding; GO:0005506 iron ion binding; GO:0046914 transition metal ion binding; GO:0003824 catalytic activity; GO:0005488 binding; GO:0043167 ion binding; GO:0043169 cation binding; GO:0046872 metal ion binding; GO:0016705 oxidoreductase activity, acting on paired donors, with incorporation or red…
A0A3B6NKC9	Uncharacterized protein	1.783	0.000182	Up	40.713	1.191	1.181	1.091	0.671	0.665	0.606	chloroplast						GO:0005515 protein binding; GO:0005488 binding;	IPR010987; IPR012336; IPR004045;	Glutathione S-transferase, C-terminal-like; Thioredoxin-like fold; Glutathione S-transferase, N-terminal;
A0A3B6NL98	Uncharacterized protein	2.62	0.00157	Up	24.787	1.185	1.332	1.225		0.53	0.422	cytoplasm	K00799	GST; glutathione S-transferase [EC:2.5.1.18]	osa01100 Metabolic pathways - Oryza sativa japonica (Japanese rice) (RefSeq); osa00480 Glutathione metabolism - Oryza sativa japonica (Japanese rice) (RefSeq);			GO:0005515 protein binding; GO:0005488 binding;	IPR010987; IPR012336; IPR004045;	Glutathione S-transferase, C-terminal-like; Thioredoxin-like fold; Glutathione S-transferase, N-terminal;
A0A3B6NLC6	4-hydroxyphenylpyruvate dioxygenase	1.46	0.00103	Up	46.377	1.131	1.14	1.228	0.824	0.833	0.739	chloroplast	K00457	HPD; 4-hydroxyphenylpyruvate dioxygenase [EC:1.13.11.27]	osa01100 Metabolic pathways - Oryza sativa japonica (Japanese rice) (RefSeq); osa00350 Tyrosine metabolism - Oryza sativa japonica (Japanese rice) (RefSeq); osa00360 Phenylalanine metabolism - Oryza sativa japonica (Japanese rice) (RefSeq); osa00130 Ubiquinone and other terpenoid-quinone biosynthesis - Oryza sativa japonica (Japanese rice) (RefSeq);	GO:0009072 aromatic amino acid family metabolic process; GO:0006725 cellular aromatic compound metabolic process; GO:0055114 oxidation-reduction process; GO:0044281 small molecule metabolic process; GO:0044763 single-organism cellular process; GO:1901360 organic cyclic compound metabolic process; GO:0006807 nitrogen compound metabolic process; GO:0044699 single-organism process; GO:0044238 primar…		GO:0016702 oxidoreductase activity, acting on single donors with incorporation of molecular oxygen, incorporation of two atoms of oxygen; GO:0003868 4-hydroxyphenylpyruvate dioxygenase activity; GO:0016701 oxidoreductase activity, acting on single donors with incorporation of molecular oxygen; GO:0003824 catalytic activity; GO:0051213 dioxygenase activity; GO:0016491 oxidoreductase activity;	IPR029068; IPR004360;	Glyoxalase/Bleomycin resistance protein/Dihydroxybiphenyl dioxygenase; Glyoxalase/fosfomycin resistance/dioxygenase domain;
A0A3B6NPE6	Succinate-semialdehyde dehydrogenase	1.459	0.00657	Up	54.602	1.138	1.183	1.36	0.865	0.78	0.878	chloroplast,mitochondria	K17761	SSADH; succinate-semialdehyde dehydrogenase, mitochondrial [EC:1.2.1.24]	osa00650 Butanoate metabolism - Oryza sativa japonica (Japanese rice) (RefSeq); osa01100 Metabolic pathways - Oryza sativa japonica (Japanese rice) (RefSeq); osa00250 Alanine, aspartate and glutamate metabolism - Oryza sativa japonica (Japanese rice) (RefSeq);	GO:0055114 oxidation-reduction process; GO:0044712 single-organism catabolic process; GO:0044281 small molecule metabolic process; GO:0044763 single-organism cellular process; GO:0072329 monocarboxylic acid catabolic process; GO:0006807 nitrogen compound metabolic process; GO:0044699 single-organism process; GO:0044282 small molecule catabolic process; GO:0044238 primary metabolic process; GO:004…		GO:0016620 oxidoreductase activity, acting on the aldehyde or oxo group of donors, NAD or NADP as acceptor; GO:0009013 succinate-semialdehyde dehydrogenase [NAD(P)+] activity; GO:0003824 catalytic activity; GO:0016491 oxidoreductase activity; GO:0016903 oxidoreductase activity, acting on the aldehyde or oxo group of donors;	IPR016161; IPR015590; IPR016162; IPR016163;	Aldehyde/histidinol dehydrogenase; Aldehyde dehydrogenase domain; Aldehyde dehydrogenase N-terminal domain; Aldehyde dehydrogenase, C-terminal;
A0A3B6NPP6	PKS_ER domain-containing protein	2.249	0.000287	Up	38.554	1.35	1.217	1.355	0.503	0.642	0.599	cytoplasm	K00083	CAD; cinnamyl-alcohol dehydrogenase [EC:1.1.1.195]	osa01100 Metabolic pathways - Oryza sativa japonica (Japanese rice) (RefSeq); osa00940 Phenylpropanoid biosynthesis - Oryza sativa japonica (Japanese rice) (RefSeq); osa01110 Biosynthesis of secondary metabolites - Oryza sativa japonica (Japanese rice) (RefSeq);	GO:0044699 single-organism process; GO:0008152 metabolic process; GO:0055114 oxidation-reduction process; GO:0044710 single-organism metabolic process;		GO:0046914 transition metal ion binding; GO:0003824 catalytic activity; GO:0005488 binding; GO:0043167 ion binding; GO:0046872 metal ion binding; GO:0043169 cation binding; GO:0008270 zinc ion binding; GO:0016491 oxidoreductase activity;	IPR011032; IPR020843; IPR016040; IPR013154; IPR013149;	GroES-like; Polyketide synthase, enoylreductase domain; NAD(P)-binding domain; Alcohol dehydrogenase, N-terminal; Alcohol dehydrogenase, C-terminal;
A0A3B6NPU5	Citrate synthase	1.469	0.000309	Up	52.385	1.136	1.19	1.13	0.831	0.745	0.777	mitochondria	K01647	CS; citrate synthase [EC:2.3.3.1]	osa01230 Biosynthesis of amino acids - Oryza sativa japonica (Japanese rice) (RefSeq); osa01200 Carbon metabolism - Oryza sativa japonica (Japanese rice) (RefSeq); osa01100 Metabolic pathways - Oryza sativa japonica (Japanese rice) (RefSeq); osa01210 2-Oxocarboxylic acid metabolism - Oryza sativa japonica (Japanese rice) (RefSeq); osa00020 Citrate cycle (TCA cycle) - Oryza sativa japonica (Japane…	GO:0072350 tricarboxylic acid metabolic process; GO:0055114 oxidation-reduction process; GO:0044281 small molecule metabolic process; GO:0044763 single-organism cellular process; GO:0006099 tricarboxylic acid cycle; GO:0044699 single-organism process; GO:0044238 primary metabolic process; GO:0045333 cellular respiration; GO:0044237 cellular metabolic process; GO:0071704 organic substance metaboli…		GO:0036440 citrate synthase activity; GO:0016746 transferase activity, transferring acyl groups; GO:0046912 transferase activity, transferring acyl groups, acyl groups converted into alkyl on transfer; GO:0003824 catalytic activity; GO:0016740 transferase activity; GO:0004108 citrate (Si)-synthase activity;	IPR016142;	Citrate synthase-like, large alpha subdomain;
A0A3B6NPW7	ADP,ATP carrier protein	1.704	0.00182	Up	66.937	1.228	1.272		0.735	0.732		chloroplast	K03301			GO:0006810 transport; GO:0051179 localization; GO:0051234 establishment of localization;	GO:0031224 intrinsic component of membrane; GO:0016020 membrane; GO:0016021 integral component of membrane; GO:0044425 membrane part;	GO:0015216 purine nucleotide transmembrane transporter activity; GO:1901265 nucleoside phosphate binding; GO:0000295 adenine nucleotide transmembrane transporter activity; GO:0022892 substrate-specific transporter activity; GO:0005471 ATP:ADP antiporter activity; GO:0015297 antiporter activity; GO:0022891 substrate-specific transmembrane transporter activity; GO:0099516 ion antiporter activity; G…
A0A3B6NR71	CN hydrolase domain-containing protein	1.392	0.0034	Up	36.296	1.085	1.074	1.222	0.788	0.846	0.795	cytoplasm	K01501	E3.5.5.1; nitrilase [EC:3.5.5.1]	osa00460 Cyanoamino acid metabolism - Oryza sativa japonica (Japanese rice) (RefSeq); osa00380 Tryptophan metabolism - Oryza sativa japonica (Japanese rice) (RefSeq); osa01100 Metabolic pathways - Oryza sativa japonica (Japanese rice) (RefSeq); osa00910 Nitrogen metabolism - Oryza sativa japonica (Japanese rice) (RefSeq);	GO:0006807 nitrogen compound metabolic process; GO:0008152 metabolic process;		GO:0016787 hydrolase activity; GO:0003824 catalytic activity; GO:0016810 hydrolase activity, acting on carbon-nitrogen (but not peptide) bonds;	IPR003010;	Carbon-nitrogen hydrolase;
A0A3B6NRY7	Uncharacterized protein	1.602	1.07e-05	Up	28.823	1.246	1.253	1.261	0.749	0.797	0.801	nucleus				GO:0001101 response to acid chemical; GO:0042221 response to chemical; GO:0006950 response to stress; GO:0009415 response to water; GO:0009628 response to abiotic stimulus; GO:1901700 response to oxygen-containing compound; GO:0010035 response to inorganic substance; GO:0050896 response to stimulus;
A0A3B6NT84	2-C-methyl-D-erythritol 2,4-cyclodiphosphate synthase	1.521	0.0154	Up	23.589	1.063	0.912	1.065	0.804	0.603	0.592	chloroplast	K01770	ispF; 2-C-methyl-D-erythritol 2,4-cyclodiphosphate synthase [EC:4.6.1.12]	osa01100 Metabolic pathways - Oryza sativa japonica (Japanese rice) (RefSeq); osa00900 Terpenoid backbone biosynthesis - Oryza sativa japonica (Japanese rice) (RefSeq); osa01110 Biosynthesis of secondary metabolites - Oryza sativa japonica (Japanese rice) (RefSeq);	GO:0006720 isoprenoid metabolic process; GO:0044711 single-organism biosynthetic process; GO:0044763 single-organism cellular process; GO:0044699 single-organism process; GO:0009058 biosynthetic process; GO:0044255 cellular lipid metabolic process; GO:0044238 primary metabolic process; GO:1901576 organic substance biosynthetic process; GO:0044237 cellular metabolic process; GO:0044249 cellular bi…		GO:0016829 lyase activity; GO:0016849 phosphorus-oxygen lyase activity; GO:0008685 2-C-methyl-D-erythritol 2,4-cyclodiphosphate synthase activity; GO:0003824 catalytic activity;	IPR003526;	2-C-methyl-D-erythritol 2,4-cyclodiphosphate synthase;
A0A3B6NTC4	Aminotran_1_2 domain-containing protein	1.322	0.000591	Up	45.722	1.109	1.147	1.135	0.825	0.906	0.835	cytoplasm	K00815	TAT; tyrosine aminotransferase [EC:2.6.1.5]	osa01230 Biosynthesis of amino acids - Oryza sativa japonica (Japanese rice) (RefSeq); osa00960 Tropane, piperidine and pyridine alkaloid biosynthesis - Oryza sativa japonica (Japanese rice) (RefSeq); osa00950 Isoquinoline alkaloid biosynthesis - Oryza sativa japonica (Japanese rice) (RefSeq); osa00400 Phenylalanine, tyrosine and tryptophan biosynthesis - Oryza sativa japonica (Japanese rice) (Re…	GO:0044281 small molecule metabolic process; GO:0044763 single-organism cellular process; GO:0006807 nitrogen compound metabolic process; GO:0044699 single-organism process; GO:0009058 biosynthetic process; GO:0044238 primary metabolic process; GO:0044237 cellular metabolic process; GO:0071704 organic substance metabolic process; GO:0008152 metabolic process; GO:0006520 cellular amino acid metabo…		GO:0097159 organic cyclic compound binding; GO:1901363 heterocyclic compound binding; GO:0016769 transferase activity, transferring nitrogenous groups; GO:0003824 catalytic activity; GO:0005488 binding; GO:0043167 ion binding; GO:0043168 anion binding; GO:0008483 transaminase activity; GO:0016740 transferase activity; GO:0048037 cofactor binding; GO:0030170 pyridoxal phosphate binding;	IPR015424; IPR004839; IPR015422; IPR015421;	Pyridoxal phosphate-dependent transferase; Aminotransferase, class I/classII; Pyridoxal phosphate-dependent transferase, major region, subdomain 2; Pyridoxal phosphate-dependent transferase, major region, subdomain 1;
A0A3B6NTR8	Peroxidase	1.359	0.00323	Up	36.29	1.13	1.217	1.132	0.824	0.931	0.805	extracellular	K00430	E1.11.1.7; peroxidase [EC:1.11.1.7]	osa01100 Metabolic pathways - Oryza sativa japonica (Japanese rice) (RefSeq); osa00940 Phenylpropanoid biosynthesis - Oryza sativa japonica (Japanese rice) (RefSeq); osa01110 Biosynthesis of secondary metabolites - Oryza sativa japonica (Japanese rice) (RefSeq);	GO:0008152 metabolic process; GO:0042743 hydrogen peroxide metabolic process; GO:0006950 response to stress; GO:0072593 reactive oxygen species metabolic process; GO:0055114 oxidation-reduction process; GO:0044710 single-organism metabolic process; GO:0006979 response to oxidative stress; GO:0044699 single-organism process; GO:0044248 cellular catabolic process; GO:0050896 response to stimulus; G…		GO:0097159 organic cyclic compound binding; GO:1901363 heterocyclic compound binding; GO:0020037 heme binding; GO:0003824 catalytic activity; GO:0005488 binding; GO:0016209 antioxidant activity; GO:0004601 peroxidase activity; GO:0046906 tetrapyrrole binding; GO:0016491 oxidoreductase activity; GO:0016684 oxidoreductase activity, acting on peroxide as acceptor;	IPR033905; IPR002016;	Secretory peroxidase; Haem peroxidase, plant/fungal/bacterial;
A0A3B6NUU8	Glutathione reductase	1.532	0.00448	Up	53.031	1.156	1.086	1.211	0.822	0.798	0.634	cytoplasm	K00383	GSR; glutathione reductase (NADPH) [EC:1.8.1.7]	osa01100 Metabolic pathways - Oryza sativa japonica (Japanese rice) (RefSeq); osa00480 Glutathione metabolism - Oryza sativa japonica (Japanese rice) (RefSeq);	GO:0050794 regulation of cellular process; GO:0006790 sulfur compound metabolic process; GO:0065008 regulation of biological quality; GO:0006518 peptide metabolic process; GO:0055114 oxidation-reduction process; GO:0045454 cell redox homeostasis; GO:0044763 single-organism cellular process; GO:0019725 cellular homeostasis; GO:0044699 single-organism process; GO:0006807 nitrogen compound metabolic…		GO:0016651 oxidoreductase activity, acting on NAD(P)H; GO:1901265 nucleoside phosphate binding; GO:0050660 flavin adenine dinucleotide binding; GO:0043167 ion binding; GO:0016209 antioxidant activity; GO:0000166 nucleotide binding; GO:0016668 oxidoreductase activity, acting on a sulfur group of donors, NAD(P) as acceptor; GO:0048037 cofactor binding; GO:0004362 glutathione-disulfide reductase act…	IPR016156; IPR004099; IPR023753;	FAD/NAD-linked reductase, dimerisation domain; Pyridine nucleotide-disulphide oxidoreductase, dimerisation domain; FAD/NAD(P)-binding domain;
A0A3B6NV57	Uncharacterized protein	2.849	0.0158	Up	24.922	1.379	1.385		0.371	0.599		extracellular	K01166					GO:0003723 RNA binding; GO:0004521 endoribonuclease activity; GO:0016787 hydrolase activity; GO:0016894 endonuclease activity, active with either ribo- or deoxyribonucleic acids and producing 3'-phosphomonoesters; GO:1901363 heterocyclic compound binding; GO:0097159 organic cyclic compound binding; GO:0003824 catalytic activity; GO:0033897 ribonuclease T2 activity; GO:0005488 binding; GO:0016892 …
A0A3B6NWS9	PKS_ER domain-containing protein	1.667	0.0124	Up	34.137	1.098	1.163		0.717	0.639		cytoplasm	K00344			GO:0044699 single-organism process; GO:0008152 metabolic process; GO:0055114 oxidation-reduction process; GO:0044710 single-organism metabolic process;		GO:0003824 catalytic activity; GO:0016491 oxidoreductase activity;	IPR011032; IPR020843; IPR016040; IPR013154; IPR013149;	GroES-like; Polyketide synthase, enoylreductase domain; NAD(P)-binding domain; Alcohol dehydrogenase, N-terminal; Alcohol dehydrogenase, C-terminal;
A0A3B6NWZ2	DRMBL domain-containing protein	1.423	0.0255	Up	71.807	1.148	1.039	1.243	0.692	0.954	0.764	nucleus	K15340						IPR001279; IPR011084;	Metallo-beta-lactamase; DNA repair metallo-beta-lactamase;
A0A3B6NX10	Barwin domain-containing protein	5.784	1.11e-07	Up	15.336	1.04	1.059	1.059	0.185	0.194	0.167	extracellular				GO:0050832 defense response to fungus; GO:0009605 response to external stimulus; GO:0009620 response to fungus; GO:0006950 response to stress; GO:0042742 defense response to bacterium; GO:0098542 defense response to other organism; GO:0006952 defense response; GO:0043207 response to external biotic stimulus; GO:0050896 response to stimulus; GO:0051707 response to other organism; GO:0009617 respon…			IPR009009; IPR001153;	RlpA-like protein, double-psi beta-barrel domain; Barwin domain;
A0A3B6NX40	Peptidyl-prolyl cis-trans isomerase	3.103	8.97e-06	Up	17.716	1.841	1.885	1.757	0.558	0.578	0.631	cytoplasm				GO:0044267 cellular protein metabolic process; GO:0044238 primary metabolic process; GO:0018208 peptidyl-proline modification; GO:0000413 protein peptidyl-prolyl isomerization; GO:0044237 cellular metabolic process; GO:0071704 organic substance metabolic process; GO:0006457 protein folding; GO:0018193 peptidyl-amino acid modification; GO:0008152 metabolic process; GO:0044260 cellular macromolecul…		GO:0003755 peptidyl-prolyl cis-trans isomerase activity; GO:0016853 isomerase activity; GO:0003824 catalytic activity; GO:0016859 cis-trans isomerase activity;	IPR002130; IPR029000;	Cyclophilin-type peptidyl-prolyl cis-trans isomerase domain; Cyclophilin-like domain;
A0A3B6PGB9	Uncharacterized protein	1.391	0.0399	Up	40.539	1.09	1.245	0.931	0.775	0.706	0.867	chloroplast						GO:0005515 protein binding; GO:0005488 binding;	IPR010987; IPR004045; IPR012336;	Glutathione S-transferase, C-terminal-like; Glutathione S-transferase, N-terminal; Thioredoxin-like fold;
A0A3B6PGL8	Uncharacterized protein	1.904	7.69e-05	Up	81.14	1.036	1.079	1.066	0.539	0.521	0.611	chloroplast				GO:0006508 proteolysis; GO:0008152 metabolic process; GO:0043170 macromolecule metabolic process; GO:0019538 protein metabolic process; GO:0044238 primary metabolic process; GO:0071704 organic substance metabolic process;		GO:0004252 serine-type endopeptidase activity; GO:0004175 endopeptidase activity; GO:0008233 peptidase activity; GO:0003824 catalytic activity; GO:0017171 serine hydrolase activity; GO:0008236 serine-type peptidase activity; GO:0070011 peptidase activity, acting on L-amino acid peptides; GO:0016787 hydrolase activity;	IPR034197; IPR000209; IPR010259;	Cucumisin-like catalytic domain; Peptidase S8/S53 domain; Peptidase S8 propeptide/proteinase inhibitor I9;
A0A3B6PHJ2	Uncharacterized protein	3.654	0.00345	Up	25.757	1.505		1.382	0.4		0.39	cytoplasm	K08770					GO:0005515 protein binding; GO:0005488 binding;	IPR029071; IPR000626;	Ubiquitin-related domain; Ubiquitin domain;
A0A3B6PJ87	Uncharacterized protein	3.183	0.00366	Up	25.192		1.198	1.221		0.429	0.331	chloroplast						GO:0005515 protein binding; GO:0005488 binding;	IPR010987; IPR004046; IPR004045; IPR012336;	Glutathione S-transferase, C-terminal-like; Glutathione S-transferase, C-terminal; Glutathione S-transferase, N-terminal; Thioredoxin-like fold;
A0A3B6PKH5	Glucose-6-phosphate 1-dehydrogenase	1.669	0.0205	Up	58.308	1.293	1.206		0.807	0.69		cytoplasm	K00036	G6PD; glucose-6-phosphate 1-dehydrogenase [EC:1.1.1.49 1.1.1.363]	osa01200 Carbon metabolism - Oryza sativa japonica (Japanese rice) (RefSeq); osa01100 Metabolic pathways - Oryza sativa japonica (Japanese rice) (RefSeq); osa00030 Pentose phosphate pathway - Oryza sativa japonica (Japanese rice) (RefSeq); osa00480 Glutathione metabolism - Oryza sativa japonica (Japanese rice) (RefSeq); osa01110 Biosynthesis of secondary metabolites - Oryza sativa japonica (Japan…	GO:0006006 glucose metabolic process; GO:0044723 single-organism carbohydrate metabolic process; GO:0008152 metabolic process; GO:0055114 oxidation-reduction process; GO:0044710 single-organism metabolic process; GO:0044281 small molecule metabolic process; GO:0005996 monosaccharide metabolic process; GO:0044699 single-organism process; GO:0044238 primary metabolic process; GO:0005975 carbohydrat…		GO:0016614 oxidoreductase activity, acting on CH-OH group of donors; GO:0097159 organic cyclic compound binding; GO:1901363 heterocyclic compound binding; GO:0016616 oxidoreductase activity, acting on the CH-OH group of donors, NAD or NADP as acceptor; GO:1901265 nucleoside phosphate binding; GO:0003824 catalytic activity; GO:0005488 binding; GO:0004345 glucose-6-phosphate dehydrogenase activity;…	IPR022675; IPR016040; IPR022674;	Glucose-6-phosphate dehydrogenase, C-terminal; NAD(P)-binding domain; Glucose-6-phosphate dehydrogenase, NAD-binding;
A0A3B6PKJ3	SurE domain-containing protein	1.558	0.00354	Up	32.313	1.208	1.269	1.223	0.928	0.701	0.746	extracellular	K03787	surE; 5'-nucleotidase [EC:3.1.3.5]	osa00760 Nicotinate and nicotinamide metabolism - Oryza sativa japonica (Japanese rice) (RefSeq); osa01100 Metabolic pathways - Oryza sativa japonica (Japanese rice) (RefSeq); osa00240 Pyrimidine metabolism - Oryza sativa japonica (Japanese rice) (RefSeq); osa00230 Purine metabolism - Oryza sativa japonica (Japanese rice) (RefSeq); osa01110 Biosynthesis of secondary metabolites - Oryza sativa jap…			GO:0016787 hydrolase activity; GO:0042578 phosphoric ester hydrolase activity; GO:0003824 catalytic activity; GO:0008252 nucleotidase activity; GO:0016791 phosphatase activity; GO:0016788 hydrolase activity, acting on ester bonds;	IPR002828;	Survival protein SurE-like phosphatase/nucleotidase;
A0A3B6PL82	PALP domain-containing protein	1.81	0.0146	Up	36.96	0.951	1.06	0.922	0.44	0.445	0.735	cytoplasm	K01738	cysK; cysteine synthase [EC:2.5.1.47]	osa01230 Biosynthesis of amino acids - Oryza sativa japonica (Japanese rice) (RefSeq); osa01200 Carbon metabolism - Oryza sativa japonica (Japanese rice) (RefSeq); osa01100 Metabolic pathways - Oryza sativa japonica (Japanese rice) (RefSeq); osa00920 Sulfur metabolism - Oryza sativa japonica (Japanese rice) (RefSeq); osa01110 Biosynthesis of secondary metabolites - Oryza sativa japonica (Japanese…	GO:0000097 sulfur amino acid biosynthetic process; GO:0016053 organic acid biosynthetic process; GO:0044699 single-organism process; GO:0009058 biosynthetic process; GO:1901566 organonitrogen compound biosynthetic process; GO:0044237 cellular metabolic process; GO:0044272 sulfur compound biosynthetic process; GO:0000096 sulfur amino acid metabolic process; GO:0071704 organic substance metabolic p…		GO:0016829 lyase activity; GO:0004124 cysteine synthase activity; GO:0003824 catalytic activity; GO:0016835 carbon-oxygen lyase activity;	IPR001926;	Tryptophan synthase beta subunit-like PLP-dependent enzyme;
A0A3B6PM17	Uncharacterized protein	1.909	0.00408	Up	133.67	1.115	1.105		0.548	0.615		plasma membrane	K05658	ABCB1; ATP-binding cassette, subfamily B (MDR/TAP), member 1 [EC:7.6.2.2]	osa02010 ABC transporters - Oryza sativa japonica (Japanese rice) (RefSeq);	GO:0006810 transport; GO:0055085 transmembrane transport; GO:0051179 localization; GO:0051234 establishment of localization;	GO:0031224 intrinsic component of membrane; GO:0016020 membrane; GO:0016021 integral component of membrane; GO:0044425 membrane part;	GO:1901265 nucleoside phosphate binding; GO:0015399 primary active transmembrane transporter activity; GO:0016817 hydrolase activity, acting on acid anhydrides; GO:0016787 hydrolase activity; GO:0016887 ATPase activity; GO:0097159 organic cyclic compound binding; GO:1901363 heterocyclic compound binding; GO:0016462 pyrophosphatase activity; GO:0003824 catalytic activity; GO:0032553 ribonucleotide…	IPR003593; IPR003439; IPR011527; IPR027417;	AAA+ ATPase domain; ABC transporter-like; ABC transporter type 1, transmembrane domain; P-loop containing nucleoside triphosphate hydrolase;
A0A3B6PNN6	Rab-GAP TBC domain-containing protein	1.566	0.0208	Up	73.357	1.262		1.196	0.841		0.729	nucleus							IPR000195; IPR021935;	Rab-GTPase-TBC domain; Domain of unknown function DUF3548;
A0A3B6PP98	Phenylalanine ammonia-lyase	1.639	0.00189	Up	77.107	1.147	1.177	1.068	0.792	0.634	0.644	chloroplast	K10775	PAL; phenylalanine ammonia-lyase [EC:4.3.1.24]	osa01100 Metabolic pathways - Oryza sativa japonica (Japanese rice) (RefSeq); osa00940 Phenylpropanoid biosynthesis - Oryza sativa japonica (Japanese rice) (RefSeq); osa00360 Phenylalanine metabolism - Oryza sativa japonica (Japanese rice) (RefSeq); osa01110 Biosynthesis of secondary metabolites - Oryza sativa japonica (Japanese rice) (RefSeq);	GO:1902222 erythrose 4-phosphate/phosphoenolpyruvate family amino acid catabolic process; GO:1901606 alpha-amino acid catabolic process; GO:0006725 cellular aromatic compound metabolic process; GO:0044699 single-organism process; GO:0044237 cellular metabolic process; GO:0071704 organic substance metabolic process; GO:0006559 L-phenylalanine catabolic process; GO:0008152 metabolic process; GO:000…	GO:0044424 intracellular part; GO:0005623 cell; GO:0044464 cell part; GO:0005622 intracellular; GO:0005737 cytoplasm;	GO:0016829 lyase activity; GO:0016840 carbon-nitrogen lyase activity; GO:0016841 ammonia-lyase activity; GO:0003824 catalytic activity;	IPR024083; IPR008948; IPR023144;	Fumarase/histidase, N-terminal; L-Aspartase-like; Phenylalanine ammonia-lyase, shielding domain;
A0A3B6PPB4	Formate dehydrogenase, mitochondrial	3.845	0.00044	Up	41.396	1.617		1.613	0.395		0.445	mitochondria				GO:0044699 single-organism process; GO:0008152 metabolic process; GO:0055114 oxidation-reduction process; GO:0044710 single-organism metabolic process;		GO:1901265 nucleoside phosphate binding; GO:0016903 oxidoreductase activity, acting on the aldehyde or oxo group of donors; GO:0000166 nucleotide binding; GO:0048037 cofactor binding; GO:0016491 oxidoreductase activity; GO:0016614 oxidoreductase activity, acting on CH-OH group of donors; GO:1901363 heterocyclic compound binding; GO:0097159 organic cyclic compound binding; GO:0016620 oxidoreductas…	IPR006139; IPR006140; IPR016040;	D-isomer specific 2-hydroxyacid dehydrogenase, catalytic domain; D-isomer specific 2-hydroxyacid dehydrogenase, NAD-binding domain; NAD(P)-binding domain;
A0A3B6PQA6	Uncharacterized protein	1.395	0.00551	Up	24.124	1.278	1.078	1.245	0.876	0.853	0.852	chloroplast						GO:0005515 protein binding; GO:0005488 binding;	IPR011990;	Tetratricopeptide-like helical domain;
A0A3B6PQD2	Uncharacterized protein	1.966	0.0274	Up	37.243	1.105		1.305	0.616		0.61	chloroplast				GO:0044699 single-organism process; GO:0008152 metabolic process; GO:0055114 oxidation-reduction process; GO:0044710 single-organism metabolic process;		GO:0097159 organic cyclic compound binding; GO:1901363 heterocyclic compound binding; GO:0097367 carbohydrate derivative binding; GO:1901265 nucleoside phosphate binding; GO:0003824 catalytic activity; GO:0032553 ribonucleotide binding; GO:0005488 binding; GO:0043167 ion binding; GO:0043168 anion binding; GO:0000166 nucleotide binding; GO:0010181 FMN binding; GO:0048037 cofactor binding; GO:00164…	IPR001155; IPR013785;	NADH:flavin oxidoreductase/NADH oxidase, N-terminal; Aldolase-type TIM barrel;
A0A3B6PQH4	Uncharacterized protein	1.385	0.00851	Up	136.38	1.149	1.122		0.794	0.846		cytoplasm	K01469	OPLAH; 5-oxoprolinase (ATP-hydrolysing) [EC:3.5.2.9]	osa01100 Metabolic pathways - Oryza sativa japonica (Japanese rice) (RefSeq); osa00480 Glutathione metabolism - Oryza sativa japonica (Japanese rice) (RefSeq);			GO:0016787 hydrolase activity; GO:0003824 catalytic activity;	IPR008040;	Hydantoinaseoxoprolinase, N-terminal;
A0A3B6PQW2	Glycosyltransferase	2.039	0.0204	Up	52.944	1.38	1.381		0.575	0.779		chloroplast				GO:0008152 metabolic process;		GO:0016757 transferase activity, transferring glycosyl groups; GO:0016758 transferase activity, transferring hexosyl groups; GO:0003824 catalytic activity; GO:0016740 transferase activity;
A0A3B6PR61	Uncharacterized protein	1.735	0.00542	Up	113.27	1.317		1.251	0.717		0.763	nucleus	K14157	AASS; alpha-aminoadipic semialdehyde synthase [EC:1.5.1.8 1.5.1.9]	osa01100 Metabolic pathways - Oryza sativa japonica (Japanese rice) (RefSeq); osa00310 Lysine degradation - Oryza sativa japonica (Japanese rice) (RefSeq); osa01110 Biosynthesis of secondary metabolites - Oryza sativa japonica (Japanese rice) (RefSeq);	GO:0044699 single-organism process; GO:0008152 metabolic process; GO:0055114 oxidation-reduction process; GO:0044710 single-organism metabolic process;		GO:0003824 catalytic activity; GO:0016491 oxidoreductase activity;	IPR007698; IPR005097; IPR007886; IPR016040; IPR032095; IPR007545;	Alanine dehydrogenase/pyridine nucleotide transhydrogenase, NAD(H)-binding domain; Saccharopine dehydrogenase, NADP binding domain; Alanine dehydrogenase/pyridine nucleotide transhydrogenase, N-terminal; NAD(P)-binding domain; Saccharopine dehydrogenase, C-terminal; LOR/SDH bifunctional enzyme, conserved domain;
A0A3B6PRB8	Uncharacterized protein	1.342	7.63e-05	Up	31.841	1.121	1.143	1.101	0.83	0.859	0.818	chloroplast	K01507	ppa; inorganic pyrophosphatase [EC:3.6.1.1]	osa00190 Oxidative phosphorylation - Oryza sativa japonica (Japanese rice) (RefSeq);	GO:0008152 metabolic process; GO:0044237 cellular metabolic process; GO:0006793 phosphorus metabolic process; GO:0009987 cellular process; GO:0006796 phosphate-containing compound metabolic process;	GO:0044424 intracellular part; GO:0005623 cell; GO:0044464 cell part; GO:0005622 intracellular; GO:0005737 cytoplasm;	GO:0000287 magnesium ion binding; GO:0004427 inorganic diphosphatase activity; GO:0016462 pyrophosphatase activity; GO:0003824 catalytic activity; GO:0005488 binding; GO:0043167 ion binding; GO:0046872 metal ion binding; GO:0043169 cation binding; GO:0016817 hydrolase activity, acting on acid anhydrides; GO:0016787 hydrolase activity; GO:0016818 hydrolase activity, acting on acid anhydrides, in p…
A0A3B6PRJ1	Phytocyanin domain-containing protein	1.815	0.00331	Up	15.953	1.062	1.118	0.984	0.667	0.454	0.622	extracellular						GO:0009055 electron carrier activity;	IPR003245; IPR008972;	Phytocyanin domain; Cupredoxin;
A0A3B6PRT5	Peroxidase	1.603	0.00678	Up	36.185	1.201	1.17		0.706	0.773		vacuolar membrane	K00430	E1.11.1.7; peroxidase [EC:1.11.1.7]	osa01100 Metabolic pathways - Oryza sativa japonica (Japanese rice) (RefSeq); osa00940 Phenylpropanoid biosynthesis - Oryza sativa japonica (Japanese rice) (RefSeq); osa01110 Biosynthesis of secondary metabolites - Oryza sativa japonica (Japanese rice) (RefSeq);	GO:0008152 metabolic process; GO:0042743 hydrogen peroxide metabolic process; GO:0006950 response to stress; GO:0072593 reactive oxygen species metabolic process; GO:0055114 oxidation-reduction process; GO:0044710 single-organism metabolic process; GO:0006979 response to oxidative stress; GO:0044699 single-organism process; GO:0044248 cellular catabolic process; GO:0050896 response to stimulus; G…		GO:0097159 organic cyclic compound binding; GO:1901363 heterocyclic compound binding; GO:0020037 heme binding; GO:0003824 catalytic activity; GO:0005488 binding; GO:0016209 antioxidant activity; GO:0004601 peroxidase activity; GO:0046906 tetrapyrrole binding; GO:0016491 oxidoreductase activity; GO:0016684 oxidoreductase activity, acting on peroxide as acceptor;	IPR033905; IPR002016;	Secretory peroxidase; Haem peroxidase, plant/fungal/bacterial;
A0A3B6PSJ4	PALP domain-containing protein	1.459	0.000508	Up	45.088	1.136	1.089	1.203	0.79	0.761	0.799	chloroplast	K05396	dcyD; D-cysteine desulfhydrase [EC:4.4.1.15]	osa01100 Metabolic pathways - Oryza sativa japonica (Japanese rice) (RefSeq); osa00270 Cysteine and methionine metabolism - Oryza sativa japonica (Japanese rice) (RefSeq);			GO:0003824 catalytic activity;	IPR001926;	Tryptophan synthase beta subunit-like PLP-dependent enzyme;
A0A3B6PT40	Uncharacterized protein	1.366	0.0222	Up	80.746	1.042	1.13		0.793	0.797		chloroplast				GO:0006508 proteolysis; GO:0008152 metabolic process; GO:0043170 macromolecule metabolic process; GO:0019538 protein metabolic process; GO:0044238 primary metabolic process; GO:0071704 organic substance metabolic process;		GO:0004252 serine-type endopeptidase activity; GO:0004175 endopeptidase activity; GO:0008233 peptidase activity; GO:0003824 catalytic activity; GO:0017171 serine hydrolase activity; GO:0008236 serine-type peptidase activity; GO:0070011 peptidase activity, acting on L-amino acid peptides; GO:0016787 hydrolase activity;	IPR003137; IPR034197; IPR000209; IPR010259;	PA domain; Cucumisin-like catalytic domain; Peptidase S8/S53 domain; Peptidase S8 propeptide/proteinase inhibitor I9;
A0A3B6PT48	ETF domain-containing protein	1.565	0.000194	Up	27.621	1.167	1.266	1.218	0.743	0.797	0.793	chloroplast	K03521					GO:0009055 electron carrier activity;	IPR033948; IPR014729; IPR014730;	Electron transfer flavoprotein, beta subunit, N-terminal; Rossmann-like alpha/beta/alpha sandwich fold; Electron transfer flavoprotein, alpha/beta-subunit, N-terminal;
A0A3B6PTR2	Aldo_ket_red domain-containing protein	1.387	0.00879	Up	36.507	1.133	1.07	1.108	0.915	0.708	0.765	chloroplast							IPR023210;	NADP-dependent oxidoreductase domain;
A0A3B6PVG4	Methyltransf_2 domain-containing protein	1.853	0.00794	Up	39.451	1.008	1.034	0.916	0.599	0.363	0.634	cytoplasm						GO:0016741 transferase activity, transferring one-carbon groups; GO:0008171 O-methyltransferase activity; GO:0008168 methyltransferase activity; GO:0003824 catalytic activity; GO:0016740 transferase activity;	IPR011991; IPR029063; IPR001077;	Winged helix-turn-helix DNA-binding domain; S-adenosyl-L-methionine-dependent methyltransferase; O-methyltransferase, family 2;
A0A3B6Q8U6	Uncharacterized protein	2.018	0.000218	Up	26.523	1.214	1.307	1.261	0.569	0.707	0.598	cytoplasm							IPR032710;	NTF2-like domain;
A0A3B6Q9F4	Uncharacterized protein	2.258	0.00371	Up	144.2	1.085	1.026		0.447	0.488		cytoplasm						GO:1901265 nucleoside phosphate binding; GO:0001882 nucleoside binding; GO:0043167 ion binding; GO:0000166 nucleotide binding; GO:0097159 organic cyclic compound binding; GO:1901363 heterocyclic compound binding; GO:0032549 ribonucleoside binding; GO:0097367 carbohydrate derivative binding; GO:0032553 ribonucleotide binding; GO:0005488 binding; GO:0032550 purine ribonucleoside binding; GO:0043531…	IPR002182; IPR027417; IPR032675;	NB-ARC; P-loop containing nucleoside triphosphate hydrolase; Leucine-rich repeat domain, L domain-like;
A0A3B6QAW2	Uncharacterized protein	2.053	0.00233	Up	139.4	1.45	1.287	1.326	0.489	0.783	0.707	plasma membrane				GO:0006810 transport; GO:0055085 transmembrane transport; GO:0051179 localization; GO:0051234 establishment of localization;	GO:0031224 intrinsic component of membrane; GO:0016020 membrane; GO:0016021 integral component of membrane; GO:0044425 membrane part;	GO:1901265 nucleoside phosphate binding; GO:0015399 primary active transmembrane transporter activity; GO:0016817 hydrolase activity, acting on acid anhydrides; GO:0016787 hydrolase activity; GO:0016887 ATPase activity; GO:0097159 organic cyclic compound binding; GO:1901363 heterocyclic compound binding; GO:0016462 pyrophosphatase activity; GO:0003824 catalytic activity; GO:0032553 ribonucleotide…	IPR003593; IPR003439; IPR011527; IPR027417;	AAA+ ATPase domain; ABC transporter-like; ABC transporter type 1, transmembrane domain; P-loop containing nucleoside triphosphate hydrolase;
A0A3B6QCR8	CBFD_NFYB_HMF domain-containing protein	1.662	0.00382	Up	28.307	1.302		1.364	0.791		0.813	nucleus	K08066					GO:0005515 protein binding; GO:0046982 protein heterodimerization activity; GO:0005488 binding; GO:0046983 protein dimerization activity;	IPR003958; IPR009072;	Transcription factor CBF/NF-Y/archaeal histone domain; Histone-fold;
A0A3B6QD45	Glycosyltransferase	2.44	0.00917	Up	53.015	1.38		1.433	0.652		0.501	chloroplast				GO:0008152 metabolic process;		GO:0016757 transferase activity, transferring glycosyl groups; GO:0016758 transferase activity, transferring hexosyl groups; GO:0003824 catalytic activity; GO:0016740 transferase activity;
A0A3B6QDI2	Aa_trans domain-containing protein	1.808	0.00799	Up	50.242	1.1	1.113		0.568	0.656		mitochondria	K14207						IPR013057;	Amino acid transporter, transmembrane domain;
A0A3B6QE56	Uncharacterized protein	1.754	0.00152	Up	24.817	1.299	1.28	1.132	0.762	0.618	0.736	cytoplasm	K00799	GST; glutathione S-transferase [EC:2.5.1.18]	osa01100 Metabolic pathways - Oryza sativa japonica (Japanese rice) (RefSeq); osa00480 Glutathione metabolism - Oryza sativa japonica (Japanese rice) (RefSeq);			GO:0005515 protein binding; GO:0005488 binding;	IPR010987; IPR012336; IPR004045;	Glutathione S-transferase, C-terminal-like; Thioredoxin-like fold; Glutathione S-transferase, N-terminal;
A0A3B6QER4	Isochorismatase domain-containing protein	2.045	0.0116	Up	26.601	1.327		1.35	0.581		0.728	cytoplasm				GO:0008152 metabolic process;		GO:0003824 catalytic activity;	IPR000868;	Isochorismatase-like;
A0A3B6QER9	RRM domain-containing protein	2.998	0.000285	Up	15.912	1.125	1.193	1.208	0.39	0.498	0.288	nucleus						GO:0097159 organic cyclic compound binding; GO:1901363 heterocyclic compound binding; GO:1901265 nucleoside phosphate binding; GO:0005488 binding; GO:0003676 nucleic acid binding; GO:0000166 nucleotide binding; GO:0036094 small molecule binding;	IPR000504; IPR012677;	RNA recognition motif domain; Nucleotide-binding alpha-beta plait domain;
A0A3B6QG18	Uncharacterized protein	1.423	8.44e-05	Up	71.699	1.125	1.139	1.1	0.768	0.774	0.822	plasma membrane				GO:0016310 phosphorylation; GO:0044267 cellular protein metabolic process; GO:0044238 primary metabolic process; GO:0044237 cellular metabolic process; GO:0006796 phosphate-containing compound metabolic process; GO:0071704 organic substance metabolic process; GO:0008152 metabolic process; GO:0006468 protein phosphorylation; GO:0006793 phosphorus metabolic process; GO:0044260 cellular macromolecul…		GO:0005524 ATP binding; GO:1901265 nucleoside phosphate binding; GO:0016773 phosphotransferase activity, alcohol group as acceptor; GO:0001882 nucleoside binding; GO:0043167 ion binding; GO:0004672 protein kinase activity; GO:0000166 nucleotide binding; GO:0097159 organic cyclic compound binding; GO:1901363 heterocyclic compound binding; GO:0032549 ribonucleoside binding; GO:0097367 carbohydrate …	IPR018392; IPR000719; IPR001245; IPR013320; IPR011009;	LysM domain; Protein kinase domain; Serine-threonine/tyrosine-protein kinase catalytic domain; Concanavalin A-like lectin/glucanase domain; Protein kinase-like domain;
A0A3B6QG76	Glycosyltransferase	2.325	0.00182	Up	52.344	1.38	1.456	1.161	0.678	0.505	0.536	cytoplasm				GO:0008152 metabolic process;		GO:0016757 transferase activity, transferring glycosyl groups; GO:0016758 transferase activity, transferring hexosyl groups; GO:0003824 catalytic activity; GO:0016740 transferase activity;
A0A3B6QGW2	Cytosolic Fe-S cluster assembly factor NBP35	1.775	0.0079	Up	37.166	1.212	1.273	1.265	0.892	0.514	0.707	cytoplasm				GO:0006790 sulfur compound metabolic process; GO:0044085 cellular component biogenesis; GO:0051188 cofactor biosynthetic process; GO:0016043 cellular component organization; GO:0008152 metabolic process; GO:0031163 metallo-sulfur cluster assembly; GO:0022607 cellular component assembly; GO:0016226 iron-sulfur cluster assembly; GO:0009058 biosynthetic process; GO:0009987 cellular process; GO:00442…		GO:0005524 ATP binding; GO:1901265 nucleoside phosphate binding; GO:0001882 nucleoside binding; GO:0043167 ion binding; GO:0000166 nucleotide binding; GO:0051539 4 iron, 4 sulfur cluster binding; GO:0097159 organic cyclic compound binding; GO:1901363 heterocyclic compound binding; GO:0032549 ribonucleoside binding; GO:0097367 carbohydrate derivative binding; GO:0032553 ribonucleotide binding; GO:…	IPR027417;	P-loop containing nucleoside triphosphate hydrolase;
A0A3B6QIV5	Methyltransf_11 domain-containing protein	1.412	0.0437	Up	39.49		1.077	1.207		0.84	0.778	chloroplast	K05928	E2.1.1.95; tocopherol O-methyltransferase [EC:2.1.1.95]	osa01100 Metabolic pathways - Oryza sativa japonica (Japanese rice) (RefSeq); osa01110 Biosynthesis of secondary metabolites - Oryza sativa japonica (Japanese rice) (RefSeq); osa00130 Ubiquinone and other terpenoid-quinone biosynthesis - Oryza sativa japonica (Japanese rice) (RefSeq);	GO:0018130 heterocycle biosynthetic process; GO:0009110 vitamin biosynthetic process; GO:1901615 organic hydroxy compound metabolic process; GO:0044711 single-organism biosynthetic process; GO:0044281 small molecule metabolic process; GO:0042360 vitamin E metabolic process; GO:0044763 single-organism cellular process; GO:1901360 organic cyclic compound metabolic process; GO:0044699 single-organis…		GO:0016741 transferase activity, transferring one-carbon groups; GO:0008757 S-adenosylmethionine-dependent methyltransferase activity; GO:0051741 2-methyl-6-phytyl-1,4-benzoquinone methyltransferase activity; GO:0008168 methyltransferase activity; GO:0003824 catalytic activity; GO:0016740 transferase activity;	IPR029063; IPR013216;	S-adenosyl-L-methionine-dependent methyltransferase; Methyltransferase type 11;
A0A3B6QJ54	Uncharacterized protein	1.935	0.000707	Up	115.52	1.504	1.386	1.333	0.632	0.809	0.741	nucleus	K14157	AASS; alpha-aminoadipic semialdehyde synthase [EC:1.5.1.8 1.5.1.9]	osa01100 Metabolic pathways - Oryza sativa japonica (Japanese rice) (RefSeq); osa00310 Lysine degradation - Oryza sativa japonica (Japanese rice) (RefSeq); osa01110 Biosynthesis of secondary metabolites - Oryza sativa japonica (Japanese rice) (RefSeq);	GO:0044699 single-organism process; GO:0008152 metabolic process; GO:0055114 oxidation-reduction process; GO:0044710 single-organism metabolic process;		GO:0003824 catalytic activity; GO:0016491 oxidoreductase activity;	IPR007698; IPR005097; IPR007886; IPR016040; IPR032095; IPR007545;	Alanine dehydrogenase/pyridine nucleotide transhydrogenase, NAD(H)-binding domain; Saccharopine dehydrogenase, NADP binding domain; Alanine dehydrogenase/pyridine nucleotide transhydrogenase, N-terminal; NAD(P)-binding domain; Saccharopine dehydrogenase, C-terminal; LOR/SDH bifunctional enzyme, conserved domain;
A0A3B6QJ63	Formate dehydrogenase, mitochondrial	1.792	0.00152	Up	37.679	1.158	1.108	1.265	0.751	0.633	0.586	mitochondria				GO:0044699 single-organism process; GO:0008152 metabolic process; GO:0055114 oxidation-reduction process; GO:0044710 single-organism metabolic process;		GO:0097159 organic cyclic compound binding; GO:1901363 heterocyclic compound binding; GO:0016614 oxidoreductase activity, acting on CH-OH group of donors; GO:0016616 oxidoreductase activity, acting on the CH-OH group of donors, NAD or NADP as acceptor; GO:1901265 nucleoside phosphate binding; GO:0051287 NAD binding; GO:0003824 catalytic activity; GO:0005488 binding; GO:0000166 nucleotide binding;…	IPR006139; IPR006140; IPR016040;	D-isomer specific 2-hydroxyacid dehydrogenase, catalytic domain; D-isomer specific 2-hydroxyacid dehydrogenase, NAD-binding domain; NAD(P)-binding domain;
A0A3B6QJ78	HTH myb-type domain-containing protein	1.724	0.00411	Up	95.505	0.845	0.819	0.741	0.424	0.411	0.56	nucleus						GO:0097159 organic cyclic compound binding; GO:1901363 heterocyclic compound binding; GO:0003677 DNA binding; GO:0005488 binding; GO:0003676 nucleic acid binding;	IPR001005; IPR009057; IPR017930;	SANT/Myb domain; Homeobox domain-like; Myb domain;
A0A3B6QJV8	M20_dimer domain-containing protein	1.352	0.000799	Up	48.732	1.135	1.096	1.108	0.877	0.818	0.775	cytoplasm	K01438	argE; acetylornithine deacetylase [EC:3.5.1.16]	osa01230 Biosynthesis of amino acids - Oryza sativa japonica (Japanese rice) (RefSeq); osa01100 Metabolic pathways - Oryza sativa japonica (Japanese rice) (RefSeq); osa01210 2-Oxocarboxylic acid metabolism - Oryza sativa japonica (Japanese rice) (RefSeq); osa01110 Biosynthesis of secondary metabolites - Oryza sativa japonica (Japanese rice) (RefSeq); osa00220 Arginine biosynthesis - Oryza sativa …	GO:0008152 metabolic process;		GO:0016787 hydrolase activity; GO:0003824 catalytic activity;	IPR011650;	Peptidase M20, dimerisation domain;
A0A3B6QKA4	Peptidase A1 domain-containing protein	1.46	0.0217	Up	48.702	1.521	1.22	1.194	0.982	0.866	0.848	extracellular				GO:0006508 proteolysis; GO:0008152 metabolic process; GO:0043170 macromolecule metabolic process; GO:0019538 protein metabolic process; GO:0044238 primary metabolic process; GO:0071704 organic substance metabolic process;		GO:0004175 endopeptidase activity; GO:0008233 peptidase activity; GO:0003824 catalytic activity; GO:0004190 aspartic-type endopeptidase activity; GO:0070011 peptidase activity, acting on L-amino acid peptides; GO:0016787 hydrolase activity; GO:0070001 aspartic-type peptidase activity;	IPR032799; IPR021109; IPR033121; IPR032861;	Xylanase inhibitor, C-terminal; Aspartic peptidase domain; Peptidase family A1 domain; Xylanase inhibitor, N-terminal;
A0A3B6QMN1	Fe2OG dioxygenase domain-containing protein	1.861	0.000548	Up	40.184	0.983	1.015	1.013	0.5	0.489	0.629	cytoplasm				GO:0044699 single-organism process; GO:0008152 metabolic process; GO:0055114 oxidation-reduction process; GO:0044710 single-organism metabolic process;		GO:0003824 catalytic activity; GO:0016491 oxidoreductase activity;	IPR027443; IPR005123; IPR026992;	Isopenicillin N synthase-like; Oxoglutarate/iron-dependent dioxygenase; Non-haem dioxygenase N-terminal domain;
A0A3B6QMP3	Deoxyhypusine hydroxylase	1.411	0.0402	Up	33.736	1.071	1.207		0.799	0.816		chloroplast	K06072			GO:0008612 peptidyl-lysine modification to peptidyl-hypusine; GO:0044267 cellular protein metabolic process; GO:0009058 biosynthetic process; GO:0044238 primary metabolic process; GO:0044237 cellular metabolic process; GO:0071704 organic substance metabolic process; GO:0018193 peptidyl-amino acid modification; GO:0018205 peptidyl-lysine modification; GO:0008152 metabolic process; GO:0044260 cellu…		GO:0016705 oxidoreductase activity, acting on paired donors, with incorporation or reduction of molecular oxygen; GO:0019135 deoxyhypusine monooxygenase activity; GO:0003824 catalytic activity; GO:0004497 monooxygenase activity; GO:0005488 binding; GO:0016491 oxidoreductase activity;	IPR011989; IPR016024;	Armadillo-like helical; Armadillo-type fold;
A0A3B6QNV0	Glutathione reductase	1.921	0.0178	Up	53.044	1.095	1.207	1.565	0.744	0.526	0.743	cytoplasm	K00383	GSR; glutathione reductase (NADPH) [EC:1.8.1.7]	osa01100 Metabolic pathways - Oryza sativa japonica (Japanese rice) (RefSeq); osa00480 Glutathione metabolism - Oryza sativa japonica (Japanese rice) (RefSeq);	GO:0050794 regulation of cellular process; GO:0006790 sulfur compound metabolic process; GO:0065008 regulation of biological quality; GO:0006518 peptide metabolic process; GO:0055114 oxidation-reduction process; GO:0045454 cell redox homeostasis; GO:0044763 single-organism cellular process; GO:0019725 cellular homeostasis; GO:0044699 single-organism process; GO:0006807 nitrogen compound metabolic…		GO:0016651 oxidoreductase activity, acting on NAD(P)H; GO:1901265 nucleoside phosphate binding; GO:0050660 flavin adenine dinucleotide binding; GO:0043167 ion binding; GO:0016209 antioxidant activity; GO:0000166 nucleotide binding; GO:0016668 oxidoreductase activity, acting on a sulfur group of donors, NAD(P) as acceptor; GO:0048037 cofactor binding; GO:0004362 glutathione-disulfide reductase act…	IPR016156; IPR004099; IPR023753;	FAD/NAD-linked reductase, dimerisation domain; Pyridine nucleotide-disulphide oxidoreductase, dimerisation domain; FAD/NAD(P)-binding domain;
A0A3B6R814	Uncharacterized protein	1.552	0.0132	Up	60.391	0.996	1.112	1.138	0.803	0.542	0.747	extracellular				GO:0044699 single-organism process; GO:0008152 metabolic process; GO:0055114 oxidation-reduction process; GO:0044710 single-organism metabolic process;		GO:0097159 organic cyclic compound binding; GO:1901363 heterocyclic compound binding; GO:0020037 heme binding; GO:0005506 iron ion binding; GO:0046914 transition metal ion binding; GO:0003824 catalytic activity; GO:0005488 binding; GO:0043167 ion binding; GO:0043169 cation binding; GO:0046872 metal ion binding; GO:0016705 oxidoreductase activity, acting on paired donors, with incorporation or red…
A0A3B6R9L3	Peptidase_S9 domain-containing protein	1.315	0.00048	Up	37.799	1.111	1.103	1.149	0.895	0.825	0.838	cytoplasm				GO:0006508 proteolysis; GO:0008152 metabolic process; GO:0043170 macromolecule metabolic process; GO:0019538 protein metabolic process; GO:0044238 primary metabolic process; GO:0071704 organic substance metabolic process;		GO:0070011 peptidase activity, acting on L-amino acid peptides; GO:0016787 hydrolase activity; GO:0008233 peptidase activity; GO:0003824 catalytic activity; GO:0017171 serine hydrolase activity; GO:0008236 serine-type peptidase activity;	IPR001375; IPR029058;	Peptidase S9, prolyl oligopeptidase, catalytic domain; Alpha/Beta hydrolase fold;
A0A3B6RAK5	Cyclic nucleotide-binding domain-containing protein	19.743	0.000442	Up	79.581	1.097		1.055	0.059		0.05	cytoplasm	K05391	CNGC; cyclic nucleotide gated channel, plant	osa04626 Plant-pathogen interaction - Oryza sativa japonica (Japanese rice) (RefSeq);	GO:0006810 transport; GO:0055085 transmembrane transport; GO:0051179 localization; GO:0006811 ion transport; GO:0051234 establishment of localization;	GO:0016020 membrane;	GO:0015075 ion transmembrane transporter activity; GO:0022838 substrate-specific channel activity; GO:0005488 binding; GO:0022803 passive transmembrane transporter activity; GO:0022892 substrate-specific transporter activity; GO:0005515 protein binding; GO:0005216 ion channel activity; GO:0015267 channel activity; GO:0022891 substrate-specific transmembrane transporter activity; GO:0022857 transm…	IPR000595; IPR018490; IPR005821; IPR014710;	Cyclic nucleotide-binding domain; Cyclic nucleotide-binding-like; Ion transport domain; RmlC-like jelly roll fold;
A0A3B6RAZ3	Uncharacterized protein	1.979	0.00546	Up	26.581	1.479	1.406	1.137	0.681	0.567	0.784	cytoplasm	K00799	GST; glutathione S-transferase [EC:2.5.1.18]	osa01100 Metabolic pathways - Oryza sativa japonica (Japanese rice) (RefSeq); osa00480 Glutathione metabolism - Oryza sativa japonica (Japanese rice) (RefSeq);			GO:0005515 protein binding; GO:0005488 binding;	IPR010987; IPR004045; IPR012336;	Glutathione S-transferase, C-terminal-like; Glutathione S-transferase, N-terminal; Thioredoxin-like fold;
A0A3B6RC22	Uncharacterized protein	1.425	0.0368	Up	26.99		1.092	1.223		0.831	0.794	cytoplasm						GO:0016741 transferase activity, transferring one-carbon groups; GO:0008171 O-methyltransferase activity; GO:0008168 methyltransferase activity; GO:0003824 catalytic activity; GO:0016740 transferase activity;	IPR029063;	S-adenosyl-L-methionine-dependent methyltransferase;
A0A3B6RCI1	Uncharacterized protein	2.091	0.000285	Up	40.5	1.277		1.282	0.623		0.601	cytoplasm						GO:0016741 transferase activity, transferring one-carbon groups; GO:0005515 protein binding; GO:0008171 O-methyltransferase activity; GO:0008168 methyltransferase activity; GO:0003824 catalytic activity; GO:0016740 transferase activity; GO:0005488 binding; GO:0046983 protein dimerization activity;	IPR011991; IPR012967; IPR029063; IPR001077;	Winged helix-turn-helix DNA-binding domain; Plant methyltransferase dimerisation; S-adenosyl-L-methionine-dependent methyltransferase; O-methyltransferase, family 2;
A0A3B6RD14	Uncharacterized protein	1.356	0.0135	Up	37.704	1.085	1.161	1.059	0.935	0.746	0.757	chloroplast	K15422	SAL; 3'(2'), 5'-bisphosphate nucleotidase / inositol polyphosphate 1-phosphatase [EC:3.1.3.7 3.1.3.57]	osa01100 Metabolic pathways - Oryza sativa japonica (Japanese rice) (RefSeq); osa00920 Sulfur metabolism - Oryza sativa japonica (Japanese rice) (RefSeq); osa04070 Phosphatidylinositol signaling system - Oryza sativa japonica (Japanese rice) (RefSeq); osa00562 Inositol phosphate metabolism - Oryza sativa japonica (Japanese rice) (RefSeq);	GO:0006790 sulfur compound metabolic process; GO:0016310 phosphorylation; GO:0046486 glycerolipid metabolic process; GO:0046854 phosphatidylinositol phosphorylation; GO:0044763 single-organism cellular process; GO:0044699 single-organism process; GO:0044255 cellular lipid metabolic process; GO:0044238 primary metabolic process; GO:0044237 cellular metabolic process; GO:0006796 phosphate-containin…		GO:0008441 3'(2'),5'-bisphosphate nucleotidase activity; GO:0016787 hydrolase activity; GO:0003824 catalytic activity; GO:0042578 phosphoric ester hydrolase activity; GO:0016791 phosphatase activity; GO:0008252 nucleotidase activity; GO:0016788 hydrolase activity, acting on ester bonds;
A0A3B6RDJ0	N-acetyltransferase domain-containing protein	1.708	0.00111	Up	62.092	1.18	1.156	1.143	0.573	0.765	0.699	cytoplasm	K14682	argAB; amino-acid N-acetyltransferase [EC:2.3.1.1]	osa01230 Biosynthesis of amino acids - Oryza sativa japonica (Japanese rice) (RefSeq); osa01100 Metabolic pathways - Oryza sativa japonica (Japanese rice) (RefSeq); osa01210 2-Oxocarboxylic acid metabolism - Oryza sativa japonica (Japanese rice) (RefSeq); osa01110 Biosynthesis of secondary metabolites - Oryza sativa japonica (Japanese rice) (RefSeq); osa00220 Arginine biosynthesis - Oryza sativa …	GO:0009064 glutamine family amino acid metabolic process; GO:0008652 cellular amino acid biosynthetic process; GO:0006526 arginine biosynthetic process; GO:0016053 organic acid biosynthetic process; GO:0044711 single-organism biosynthetic process; GO:0044281 small molecule metabolic process; GO:0044763 single-organism cellular process; GO:0006525 arginine metabolic process; GO:0044699 single-orga…	GO:0044424 intracellular part; GO:0005623 cell; GO:0044464 cell part; GO:0005622 intracellular; GO:0005737 cytoplasm;	GO:0004042 acetyl-CoA:L-glutamate N-acetyltransferase activity; GO:0016746 transferase activity, transferring acyl groups; GO:0008080 N-acetyltransferase activity; GO:0016747 transferase activity, transferring acyl groups other than amino-acyl groups; GO:0016740 transferase activity; GO:0003824 catalytic activity; GO:0016407 acetyltransferase activity; GO:0016410 N-acyltransferase activity;	IPR001048; IPR000182; IPR033719; IPR016181;	Aspartate/glutamate/uridylate kinase; GNAT domain; N-acetylglutamate synthase, kinase-like domain; Acyl-CoA N-acyltransferase;
A0A3B6REM4	Rhodanese domain-containing protein	2.358	0.000345	Up	22.145	1.375	1.275	1.437	0.619	0.637	0.477	cytoplasm							IPR001763;	Rhodanese-like domain;
A0A3B6RF06	Fe2OG dioxygenase domain-containing protein	1.49	0.000183	Up	36.747	1.145	1.201	1.205	0.808	0.752	0.824	cytoplasm	K18054			GO:0044699 single-organism process; GO:0008152 metabolic process; GO:0055114 oxidation-reduction process; GO:0044710 single-organism metabolic process;		GO:0003824 catalytic activity; GO:0016491 oxidoreductase activity;	IPR027443; IPR005123; IPR026992;	Isopenicillin N synthase-like; Oxoglutarate/iron-dependent dioxygenase; Non-haem dioxygenase N-terminal domain;
A0A3B6RFU9	Uncharacterized protein	1.613	0.0168	Up	31.074		1.181	1.27		0.718	0.802	chloroplast	K00891	E2.7.1.71; shikimate kinase [EC:2.7.1.71]	osa01230 Biosynthesis of amino acids - Oryza sativa japonica (Japanese rice) (RefSeq); osa01100 Metabolic pathways - Oryza sativa japonica (Japanese rice) (RefSeq); osa01110 Biosynthesis of secondary metabolites - Oryza sativa japonica (Japanese rice) (RefSeq); osa00400 Phenylalanine, tyrosine and tryptophan biosynthesis - Oryza sativa japonica (Japanese rice) (RefSeq);				IPR027417;	P-loop containing nucleoside triphosphate hydrolase;
A0A3B6RHN0	Uncharacterized protein	1.339	0.0168	Up	27.089	1.132	1.129	1.138	0.74	0.814	0.985	cytoplasm	K18883					GO:0016741 transferase activity, transferring one-carbon groups; GO:0008171 O-methyltransferase activity; GO:0008168 methyltransferase activity; GO:0003824 catalytic activity; GO:0016740 transferase activity;	IPR029063;	S-adenosyl-L-methionine-dependent methyltransferase;
A0A3B6RHZ0	Peroxidase	2.692	6.01e-06	Up	37.598	1.211	1.215	1.238	0.464	0.487	0.41	chloroplast	K00430	E1.11.1.7; peroxidase [EC:1.11.1.7]	osa01100 Metabolic pathways - Oryza sativa japonica (Japanese rice) (RefSeq); osa00940 Phenylpropanoid biosynthesis - Oryza sativa japonica (Japanese rice) (RefSeq); osa01110 Biosynthesis of secondary metabolites - Oryza sativa japonica (Japanese rice) (RefSeq);	GO:0008152 metabolic process; GO:0042743 hydrogen peroxide metabolic process; GO:0006950 response to stress; GO:0072593 reactive oxygen species metabolic process; GO:0055114 oxidation-reduction process; GO:0044710 single-organism metabolic process; GO:0006979 response to oxidative stress; GO:0044699 single-organism process; GO:0044248 cellular catabolic process; GO:0050896 response to stimulus; G…		GO:0097159 organic cyclic compound binding; GO:1901363 heterocyclic compound binding; GO:0020037 heme binding; GO:0003824 catalytic activity; GO:0005488 binding; GO:0016209 antioxidant activity; GO:0004601 peroxidase activity; GO:0046906 tetrapyrrole binding; GO:0016491 oxidoreductase activity; GO:0016684 oxidoreductase activity, acting on peroxide as acceptor;	IPR033905; IPR002016;	Secretory peroxidase; Haem peroxidase, plant/fungal/bacterial;
A0A3B6RI29	Uncharacterized protein	1.837	0.0254	Up	161.99	1.285		1.378	0.812		0.638	plasma membrane				GO:0006810 transport; GO:0055085 transmembrane transport; GO:0051179 localization; GO:0051234 establishment of localization;	GO:0031224 intrinsic component of membrane; GO:0016020 membrane; GO:0016021 integral component of membrane; GO:0044425 membrane part;	GO:1901265 nucleoside phosphate binding; GO:0015399 primary active transmembrane transporter activity; GO:0016817 hydrolase activity, acting on acid anhydrides; GO:0016787 hydrolase activity; GO:0016887 ATPase activity; GO:0097159 organic cyclic compound binding; GO:1901363 heterocyclic compound binding; GO:0016462 pyrophosphatase activity; GO:0003824 catalytic activity; GO:0032553 ribonucleotide…	IPR003593; IPR003439; IPR027417; IPR011527;	AAA+ ATPase domain; ABC transporter-like; P-loop containing nucleoside triphosphate hydrolase; ABC transporter type 1, transmembrane domain;
A0A3B6RIK6	PABS domain-containing protein	1.306	0.032	Up	35.49	1.054	0.981	1.186	0.814	0.912	0.741	chloroplast	K00797	speE; spermidine synthase [EC:2.5.1.16]	osa01100 Metabolic pathways - Oryza sativa japonica (Japanese rice) (RefSeq); osa00480 Glutathione metabolism - Oryza sativa japonica (Japanese rice) (RefSeq); osa00330 Arginine and proline metabolism - Oryza sativa japonica (Japanese rice) (RefSeq); osa00270 Cysteine and methionine metabolism - Oryza sativa japonica (Japanese rice) (RefSeq);	GO:0006595 polyamine metabolic process; GO:0044106 cellular amine metabolic process; GO:0008152 metabolic process; GO:0006807 nitrogen compound metabolic process; GO:0034641 cellular nitrogen compound metabolic process; GO:0009987 cellular process; GO:0044237 cellular metabolic process; GO:0009308 amine metabolic process; GO:0006576 cellular biogenic amine metabolic process; GO:1901564 organonitr…		GO:0003824 catalytic activity;	IPR029063; IPR030374;	S-adenosyl-L-methionine-dependent methyltransferase; Polyamine biosynthesis domain;
A0A3B6RKE1	Glyceraldehyde-3-phosphate dehydrogenase	1.519	0.00552	Up	36.214	1.189	1.274	1.086	0.704	0.758	0.875	cytoplasm	K00134	GAPDH; glyceraldehyde 3-phosphate dehydrogenase [EC:1.2.1.12]	osa01230 Biosynthesis of amino acids - Oryza sativa japonica (Japanese rice) (RefSeq); osa01200 Carbon metabolism - Oryza sativa japonica (Japanese rice) (RefSeq); osa01100 Metabolic pathways - Oryza sativa japonica (Japanese rice) (RefSeq); osa00010 Glycolysis / Gluconeogenesis - Oryza sativa japonica (Japanese rice) (RefSeq); osa01110 Biosynthesis of secondary metabolites - Oryza sativa japonic…	GO:0006006 glucose metabolic process; GO:0044723 single-organism carbohydrate metabolic process; GO:0008152 metabolic process; GO:0055114 oxidation-reduction process; GO:0044710 single-organism metabolic process; GO:0044281 small molecule metabolic process; GO:0005996 monosaccharide metabolic process; GO:0044699 single-organism process; GO:0044238 primary metabolic process; GO:0005975 carbohydrat…		GO:0016620 oxidoreductase activity, acting on the aldehyde or oxo group of donors, NAD or NADP as acceptor; GO:0097159 organic cyclic compound binding; GO:1901363 heterocyclic compound binding; GO:1901265 nucleoside phosphate binding; GO:0051287 NAD binding; GO:0003824 catalytic activity; GO:0005488 binding; GO:0016903 oxidoreductase activity, acting on the aldehyde or oxo group of donors; GO:005…	IPR020829; IPR016040; IPR020828;	Glyceraldehyde 3-phosphate dehydrogenase, catalytic domain; NAD(P)-binding domain; Glyceraldehyde 3-phosphate dehydrogenase, NAD(P) binding domain;
A0A3B6RKK0	FAD-binding PCMH-type domain-containing protein	1.384	0.0104	Up	63.663	1.033	1.028	1.126	0.693	0.878	0.731	chloroplast	K00103	GULO; L-gulonolactone oxidase [EC:1.1.3.8]	osa01100 Metabolic pathways - Oryza sativa japonica (Japanese rice) (RefSeq); osa00053 Ascorbate and aldarate metabolism - Oryza sativa japonica (Japanese rice) (RefSeq);	GO:0044699 single-organism process; GO:0008152 metabolic process; GO:0055114 oxidation-reduction process; GO:0044710 single-organism metabolic process;	GO:0016020 membrane;	GO:0003885 D-arabinono-1,4-lactone oxidase activity; GO:1901265 nucleoside phosphate binding; GO:0050660 flavin adenine dinucleotide binding; GO:0043167 ion binding; GO:0000166 nucleotide binding; GO:0048037 cofactor binding; GO:0016491 oxidoreductase activity; GO:0016614 oxidoreductase activity, acting on CH-OH group of donors; GO:1901363 heterocyclic compound binding; GO:0097159 organic cyclic …	IPR007173; IPR016166; IPR016169; IPR016167; IPR006094;	D-arabinono-1,4-lactone oxidase; FAD-binding, type 2; CO dehydrogenase flavoprotein-like, FAD-binding, subdomain 2; FAD-binding, type 2, subdomain 1; FAD linked oxidase, N-terminal;
A0A3B6RME0	Glycosyltransferase	1.636	0.0028	Up	57.472	1.112	1.208	1.065	0.733	0.586	0.75	chloroplast				GO:0008152 metabolic process;		GO:0016757 transferase activity, transferring glycosyl groups; GO:0016758 transferase activity, transferring hexosyl groups; GO:0003824 catalytic activity; GO:0016740 transferase activity;
A0A3B6RMH1	Uncharacterized protein	1.35	1.52e-05	Up	32.582	1.132	1.14	1.111	0.823	0.85	0.833	cytoplasm	K01759	GLO1; lactoylglutathione lyase [EC:4.4.1.5]	osa01100 Metabolic pathways - Oryza sativa japonica (Japanese rice) (RefSeq); osa00620 Pyruvate metabolism - Oryza sativa japonica (Japanese rice) (RefSeq);			GO:0004462 lactoylglutathione lyase activity; GO:0046872 metal ion binding; GO:0043169 cation binding; GO:0016829 lyase activity; GO:0016846 carbon-sulfur lyase activity; GO:0003824 catalytic activity; GO:0005488 binding; GO:0043167 ion binding;	IPR029068; IPR004360;	Glyoxalase/Bleomycin resistance protein/Dihydroxybiphenyl dioxygenase; Glyoxalase/fosfomycin resistance/dioxygenase domain;
A0A3B6RMI6	Phospholipase D	1.34	0.00012	Up	91.905	1.06	1.093	1.094	0.779	0.818	0.827	chloroplast	K01115	PLD1_2; phospholipase D1/2 [EC:3.1.4.4]	osa00565 Ether lipid metabolism - Oryza sativa japonica (Japanese rice) (RefSeq); osa04144 Endocytosis - Oryza sativa japonica (Japanese rice) (RefSeq); osa01100 Metabolic pathways - Oryza sativa japonica (Japanese rice) (RefSeq); osa00564 Glycerophospholipid metabolism - Oryza sativa japonica (Japanese rice) (RefSeq); osa01110 Biosynthesis of secondary metabolites - Oryza sativa japonica (Japane…	GO:0046470 phosphatidylcholine metabolic process; GO:0046486 glycerolipid metabolic process; GO:0044763 single-organism cellular process; GO:0097164 ammonium ion metabolic process; GO:0006807 nitrogen compound metabolic process; GO:0044699 single-organism process; GO:0044255 cellular lipid metabolic process; GO:0044238 primary metabolic process; GO:0044237 cellular metabolic process; GO:0006796 p…	GO:0016020 membrane;	GO:0003824 catalytic activity; GO:0042578 phosphoric ester hydrolase activity; GO:0005488 binding; GO:0043167 ion binding; GO:0016788 hydrolase activity, acting on ester bonds; GO:0004630 phospholipase D activity; GO:0004620 phospholipase activity; GO:0043169 cation binding; GO:0046872 metal ion binding; GO:0005515 protein binding; GO:0008081 phosphoric diester hydrolase activity; GO:0016787 hydr…	IPR001736; IPR000008; IPR024632;	Phospholipase D/Transphosphatidylase; C2 domain; Phospholipase D, C-terminal;
A0A3B6RN65	Type I inorganic proton-pumping pyrophosphatase 2-A	4.254	0.000787	Up	80.448	1.718		1.787	0.397		0.427	vacuolar membrane	K23025			GO:0006810 transport; GO:1902578 single-organism localization; GO:0006812 cation transport; GO:0006811 ion transport; GO:0044699 single-organism process; GO:0051179 localization; GO:0015672 monovalent inorganic cation transport; GO:0006818 hydrogen transport; GO:0015992 proton transport; GO:0044765 single-organism transport; GO:0051234 establishment of localization;	GO:0016020 membrane;	GO:0022804 active transmembrane transporter activity; GO:0015405 P-P-bond-hydrolysis-driven transmembrane transporter activity; GO:0004427 inorganic diphosphatase activity; GO:0016462 pyrophosphatase activity; GO:0003824 catalytic activity; GO:0015399 primary active transmembrane transporter activity; GO:0016817 hydrolase activity, acting on acid anhydrides; GO:0016787 hydrolase activity; GO:0016…
A0A3B6RP58	Chitin-binding type-1 domain-containing protein	2.552	0.0256	Up	33.451	1.104	1.594	1.835	0.839	0.629	0.308	chloroplast	K20547	CHIB; basic endochitinase B [EC:3.2.1.14]	osa01100 Metabolic pathways - Oryza sativa japonica (Japanese rice) (RefSeq); osa04016 MAPK signaling pathway - plant - Oryza sativa japonica (Japanese rice) (RefSeq); osa00520 Amino sugar and nucleotide sugar metabolism - Oryza sativa japonica (Japanese rice) (RefSeq);	GO:1901071 glucosamine-containing compound metabolic process; GO:0006030 chitin metabolic process; GO:0044036 cell wall macromolecule metabolic process; GO:0006026 aminoglycan catabolic process; GO:1901136 carbohydrate derivative catabolic process; GO:0006807 nitrogen compound metabolic process; GO:0006032 chitin catabolic process; GO:0005975 carbohydrate metabolic process; GO:0044238 primary met…		GO:0004553 hydrolase activity, hydrolyzing O-glycosyl compounds; GO:0016787 hydrolase activity; GO:0008061 chitin binding; GO:0097367 carbohydrate derivative binding; GO:0004568 chitinase activity; GO:0003824 catalytic activity; GO:0005488 binding; GO:0016798 hydrolase activity, acting on glycosyl bonds;	IPR023346; IPR001002; IPR000726;	Lysozyme-like domain; Chitin-binding, type 1; Glycoside hydrolase, family 19, catalytic;
A0A3B6RQN3	Auxin response factor	1.511	0.000146	Up	40.377	1.261	1.23	1.213	0.792	0.79	0.869	cytoplasm				GO:0050794 regulation of cellular process; GO:0010468 regulation of gene expression; GO:0006355 regulation of transcription, DNA-templated; GO:0031326 regulation of cellular biosynthetic process; GO:0080090 regulation of primary metabolic process; GO:0060255 regulation of macromolecule metabolic process; GO:0019219 regulation of nucleobase-containing compound metabolic process; GO:0010556 regulat…	GO:0043226 organelle; GO:0043231 intracellular membrane-bounded organelle; GO:0043229 intracellular organelle; GO:0005634 nucleus; GO:0044464 cell part; GO:0005622 intracellular; GO:0044424 intracellular part; GO:0043227 membrane-bounded organelle; GO:0005623 cell;	GO:0097159 organic cyclic compound binding; GO:1901363 heterocyclic compound binding; GO:0003677 DNA binding; GO:0005488 binding; GO:0003676 nucleic acid binding;	IPR003340; IPR015300; IPR010525;	B3 DNA binding domain; DNA-binding pseudobarrel domain; Auxin response factor;
A0A3B6RQP1	Germin-like protein	2.238	0.000226	Up	24.588	1.174	1.174	1.117	0.535	0.427	0.586	extracellular						GO:0046914 transition metal ion binding; GO:0005488 binding; GO:0043167 ion binding; GO:0046872 metal ion binding; GO:0043169 cation binding; GO:0045735 nutrient reservoir activity; GO:0030145 manganese ion binding;	IPR011051; IPR006045; IPR014710;	RmlC-like cupin domain; Cupin 1; RmlC-like jelly roll fold;
A0A3B6RT63	Dirigent protein	1.57	0.002	Up	32.533	1.123	1.042	1.078	0.614	0.782	0.669	cytoplasm						GO:0030246 carbohydrate binding; GO:0005488 binding;	IPR001229; IPR033734;	Jacalin-like lectin domain; Jacalin-like lectin domain, plant;
A0A3B6S8W5	Fe2OG dioxygenase domain-containing protein	1.404	0.00448	Up	40.964	1.119	1.047	1.064	0.864	0.73	0.706	cytoplasm				GO:0044699 single-organism process; GO:0008152 metabolic process; GO:0055114 oxidation-reduction process; GO:0044710 single-organism metabolic process;		GO:0003824 catalytic activity; GO:0016491 oxidoreductase activity;	IPR005123; IPR027443; IPR026992;	Oxoglutarate/iron-dependent dioxygenase; Isopenicillin N synthase-like; Non-haem dioxygenase N-terminal domain;
A0A3B6S8X9	Uncharacterized protein	1.321	0.00418	Up	76.238	1.04	1.079	1.084	0.857	0.843	0.725	vacuolar membrane				GO:0006810 transport; GO:1902578 single-organism localization; GO:0006812 cation transport; GO:0006811 ion transport; GO:0044699 single-organism process; GO:0051179 localization; GO:0015672 monovalent inorganic cation transport; GO:0006818 hydrogen transport; GO:0015992 proton transport; GO:0044765 single-organism transport; GO:0051234 establishment of localization;	GO:0016020 membrane;	GO:0022804 active transmembrane transporter activity; GO:0015405 P-P-bond-hydrolysis-driven transmembrane transporter activity; GO:0004427 inorganic diphosphatase activity; GO:0016462 pyrophosphatase activity; GO:0003824 catalytic activity; GO:0015399 primary active transmembrane transporter activity; GO:0016817 hydrolase activity, acting on acid anhydrides; GO:0016787 hydrolase activity; GO:0016…
A0A3B6SEI0	Uncharacterized protein	1.928	0.0377	Up	147.76	1.133		1.092	0.472		0.682	chloroplast				GO:0044699 single-organism process; GO:0008152 metabolic process; GO:0005975 carbohydrate metabolic process; GO:0044238 primary metabolic process; GO:0055114 oxidation-reduction process; GO:0044710 single-organism metabolic process; GO:0071704 organic substance metabolic process;		GO:1901265 nucleoside phosphate binding; GO:0043167 ion binding; GO:0016829 lyase activity; GO:0000166 nucleotide binding; GO:0008270 zinc ion binding; GO:0048037 cofactor binding; GO:0016491 oxidoreductase activity; GO:0016614 oxidoreductase activity, acting on CH-OH group of donors; GO:1901363 heterocyclic compound binding; GO:0097159 organic cyclic compound binding; GO:0016616 oxidoreductase a…	IPR013785; IPR006115; IPR013328; IPR008927; IPR010737; IPR029154; IPR031475; IPR016040;	Aldolase-type TIM barrel; 6-phosphogluconate dehydrogenase, NADP-binding; 6-phosphogluconate dehydrogenase, domain 2; 6-phosphogluconate dehydrogenase C-terminal domain-like; Putative sugar-binding, N-terminal domain; 3-hydroxyisobutyrate dehydrogenase, NAD-binding domain; Putative nucleotide-binding C-terminal domain; NAD(P)-binding domain;
A0A3B6SEP9	NmrA domain-containing protein	1.43	0.00587	Up	34.716	1.112	1.15		0.809	0.773		chloroplast							IPR016040; IPR008030;	NAD(P)-binding domain; NmrA-like domain;
A0A3B6SF50	PEP_hydrolase domain-containing protein	1.303	0.0178	Up	79.203	1.177		1.148	0.926		0.859	chloroplast						GO:0003824 catalytic activity;	IPR015813; IPR013785; IPR009215;	Pyruvate/Phosphoenolpyruvate kinase-like domain; Aldolase-type TIM barrel; TIM-barrel domain, IGPS-like;
A0A3B6SF60	Glycosyltransferase	1.411	0.00279	Up	49.56	1.242	1.141	1.181	0.903	0.757	0.866	chloroplast				GO:0008152 metabolic process;		GO:0016757 transferase activity, transferring glycosyl groups; GO:0016758 transferase activity, transferring hexosyl groups; GO:0003824 catalytic activity; GO:0016740 transferase activity;
A0A3B6SFH1	Peroxidase	2.077	1.86e-05	Up	37.476	1.111	1.106	1.088	0.56	0.546	0.485	chloroplast	K00430	E1.11.1.7; peroxidase [EC:1.11.1.7]	osa01100 Metabolic pathways - Oryza sativa japonica (Japanese rice) (RefSeq); osa00940 Phenylpropanoid biosynthesis - Oryza sativa japonica (Japanese rice) (RefSeq); osa01110 Biosynthesis of secondary metabolites - Oryza sativa japonica (Japanese rice) (RefSeq);	GO:0008152 metabolic process; GO:0042743 hydrogen peroxide metabolic process; GO:0006950 response to stress; GO:0072593 reactive oxygen species metabolic process; GO:0055114 oxidation-reduction process; GO:0044710 single-organism metabolic process; GO:0006979 response to oxidative stress; GO:0044699 single-organism process; GO:0044248 cellular catabolic process; GO:0050896 response to stimulus; G…		GO:0097159 organic cyclic compound binding; GO:1901363 heterocyclic compound binding; GO:0020037 heme binding; GO:0003824 catalytic activity; GO:0005488 binding; GO:0016209 antioxidant activity; GO:0004601 peroxidase activity; GO:0046906 tetrapyrrole binding; GO:0016491 oxidoreductase activity; GO:0016684 oxidoreductase activity, acting on peroxide as acceptor;	IPR033905; IPR002016;	Secretory peroxidase; Haem peroxidase, plant/fungal/bacterial;
A0A3B6SFK9	Glyco_hydro_18 domain-containing protein	2.18	0.0158	Up	29.031	1.298	1.137		0.535	0.582		chloroplast				GO:0008152 metabolic process; GO:0005975 carbohydrate metabolic process; GO:0044238 primary metabolic process; GO:0071704 organic substance metabolic process;		GO:0004553 hydrolase activity, hydrolyzing O-glycosyl compounds; GO:0016787 hydrolase activity; GO:0003824 catalytic activity; GO:0016798 hydrolase activity, acting on glycosyl bonds;	IPR001223; IPR017853; IPR013781;	Glycoside hydrolase family 18, catalytic domain; Glycoside hydrolase superfamily; Glycoside hydrolase, catalytic domain;
A0A3B6SG47	Uncharacterized protein	2.374	0.000228	Up	46.307	1.089	1.043	1.182	0.441	0.43	0.525	extracellular
A0A3B6SH56	NmrA domain-containing protein	1.483	5.47e-05	Up	34.296	1.182	1.152	1.219	0.793	0.787	0.816	cytoplasm	K23050						IPR016040; IPR008030;	NAD(P)-binding domain; NmrA-like domain;
A0A3B6SID5	Uncharacterized protein	2.688	0.000667	Up	54.571	1.386	1.657	1.645	0.684	0.545	0.515	chloroplast				GO:0044699 single-organism process; GO:0008152 metabolic process; GO:0055114 oxidation-reduction process; GO:0044710 single-organism metabolic process;		GO:0097159 organic cyclic compound binding; GO:1901363 heterocyclic compound binding; GO:0020037 heme binding; GO:0005506 iron ion binding; GO:0046914 transition metal ion binding; GO:0003824 catalytic activity; GO:0005488 binding; GO:0043167 ion binding; GO:0043169 cation binding; GO:0046872 metal ion binding; GO:0016705 oxidoreductase activity, acting on paired donors, with incorporation or red…
[truncated: 865 more rows]

## Sheet: Nr1 vs Nn
Table S4 The identification basic information of DEPs at proteome levels in Nr1 vs Nn
Protein accession	Protein description	Nr1/Nn Ratio	Nr1/Nn P value	Regulated Type	MW [kDa]	Nr1-1	Nr1-2	Nr1-3	Nn-1	Nn-2	Nn-3	Subcellular localization	KEGG KO No.	KEGG Gene	KEGG pathway	Biological Process	Cellular Component	Molecular Function	IPR ID	Domain description
[truncated: 1,257 more rows]

## Sheet: Nr2 vs Nn
Table S4 The identification basic information of DEPs at proteome levels in Nr2 vs Nn
[truncated: 975 more rows]

[truncated: 1 more sheets: Nr3 vs Nn]
