# Supplementary material for: Transcriptome and Proteomics Analysis of Wheat Seedling Roots Reveals That Increasing NH4+/NO3– Ratio Induced Root Lignification and Reduced Nitrogen Utilization
Source: Front Plant Sci. 2022 Jan 13;12:797260. doi: 10.3389/fpls.2021.797260 (PMC8792948; doi:10.3389/fpls.2021.797260)
Supplement: Supplementary file 6 [file Table_5.xlsx]

## Sheet: Na vs Nn
Table S5 KEGG pathway analysis of DEGs at transcriptome levels in Na vs Nn.
KEGG pathway	Mapping	Background	pvalue	Related genes
ko00940 Phenylpropanoid biosynthesis	512	1626	0	TraesCS3D02G372300 TraesCS5B02G358400 TraesCS2B02G493200 TraesCS2A02G040600 TraesCS5B02G337000 TraesCS2D02G511200 TraesCS2B02G519100 TraesCS7A02G094400 TraesCS7A02G150100 TraesCS7B02G052700 TraesCSU02G209800 TraesCS4D02G248000 TraesCS1D02G318100 TraesCS7D02G391800 TraesCS3A02G099800 TraesCS1B02G330400 TraesCS3D02G305300 TraesCS7D02G003400 TraesCS3B02G375100 TraesCS2B02G048900 TraesCS2B02G398100 T…
ko00480 Glutathione metabolism	224	625	0	TraesCS3B02G025000 TraesCS3A02G309100 TraesCS2B02G609500 TraesCS5A02G024000 TraesCS2A02G067800 TraesCS2B02G609600 TraesCSU02G183000 TraesCS1D02G361400 TraesCS1A02G017400 TraesCS3A02G379200 TraesCS1D02G189600 TraesCS7A02G034300 TraesCS1B02G114300 TraesCS6B02G082000 TraesCS5A02G424100 TraesCS3B02G536100 TraesCS1B02G127900 TraesCS6B02G423100 TraesCS1A02G186600 TraesCS7D02G078700 TraesCS3D02G133100 T…
ko00945 Stilbenoid, diarylheptanoid and gingerol biosynthesis	158	517	6.66134e-16	TraesCS2B02G606400 TraesCS3D02G521100 TraesCS2A02G040600 TraesCS5B02G337000 TraesCS4B02G352200 TraesCS2D02G491100 TraesCS5A02G316600 TraesCS4A02G239900 TraesCS2B02G519100 TraesCS1B02G251600 TraesCS2B02G495100 TraesCS3B02G399600 TraesCS7A02G150100 TraesCS1D02G337700 TraesCS3A02G513900 TraesCS1B02G348400 TraesCS5A02G398000 TraesCS5A02G338700 TraesCS6B02G455900 TraesCS4A02G401500 TraesCS2B02G359600 …
ko00908 Zeatin biosynthesis	101	299	7.49401e-14	TraesCS1A02G303100 TraesCS2D02G031000 TraesCS2B02G040600 TraesCS5D02G471100 TraesCS4A02G442300 TraesCS4D02G311500 TraesCS2B02G183600 TraesCS6B02G347700 TraesCS3A02G100900 TraesCS2B02G005900 TraesCS1A02G061700 TraesCS2D02G475100 TraesCS1D02G062800 TraesCS7D02G019200 TraesCS7D02G212000 TraesCS2A02G162300 TraesCS6D02G297000 TraesCS7A02G022300 TraesCS6B02G362000 TraesCS5A02G145600 TraesCS3B02G144600 …
ko00350 Tyrosine metabolism	137	471	1.67011e-12	TraesCS1A02G014900 TraesCS5D02G309700 TraesCS7B02G246200 TraesCS5B02G189200 TraesCS7D02G383600 TraesCS5A02G270300 TraesCS7D02G530900 TraesCS6D02G130800 TraesCS3A02G072900 TraesCS1A02G016000 TraesCS1A02G356400 TraesCS7D02G369300 TraesCS1D02G052500 TraesCS6A02G282900 TraesCS5B02G150300 TraesCS6A02G396100 TraesCS2A02G271900 TraesCS3D02G072700 TraesCS6A02G163900 TraesCS7D02G456000 TraesCS7A02G353500 …
ko00904 Diterpenoid biosynthesis	100	314	5.53457e-12	TraesCS2D02G029300 TraesCS1D02G421900 TraesCS2B02G445400 TraesCS2B02G445500 TraesCS3B02G460900 TraesCS6A02G296900 TraesCS4A02G496500 TraesCS4A02G399000 TraesCS2D02G006500 TraesCS2B02G533600 TraesCS2A02G027300 TraesCS2D02G375300 TraesCS2D02G029700 TraesCS1A02G106200 TraesCS4B02G389500 TraesCS5B02G358300 TraesCS4A02G234100 TraesCS5B02G060300 TraesCSU02G009100 TraesCS1D02G188100 TraesCS2A02G027600 T…
ko00950 Isoquinoline alkaloid biosynthesis	116	389	1.45548e-11	TraesCS1A02G014900 TraesCS7B02G246200 TraesCS7D02G383600 TraesCS3B02G355900 TraesCS2B02G491400 TraesCS1B02G270300 TraesCS5A02G270300 TraesCS7B02G273000 TraesCS7D02G530900 TraesCS7A02G059500 TraesCS3A02G122400 TraesCS3A02G072900 TraesCS1A02G016000 TraesCS1A02G356400 TraesCS7D02G369300 TraesCS1D02G052500 TraesCS6A02G282900 TraesCS6A02G396100 TraesCS2A02G271900 TraesCS1B02G089000 TraesCS7D02G444500 …
ko00906 Carotenoid biosynthesis	105	348	6.16379e-11	TraesCS3B02G608400 TraesCS7D02G553300 TraesCS6A02G380600 TraesCS7D02G139500 TraesCS5D02G026000 TraesCS5A02G374000 TraesCS2D02G137600 TraesCS2A02G024600 TraesCS2D02G088800 TraesCS2A02G135300 TraesCS5B02G436500 TraesCS4A02G037000 TraesCS3A02G407100 TraesCS5D02G038800 TraesCS4B02G270100 TraesCS7A02G429100 TraesCS5D02G002900 TraesCS3D02G402400 TraesCS5A02G433300 TraesCS2B02G414500 TraesCS1B02G211700 …
ko00941 Flavonoid biosynthesis	156	602	7.96928e-10	TraesCS2B02G606400 TraesCS5B02G053400 TraesCS7D02G279500 TraesCS6A02G320700 TraesCS2A02G040600 TraesCS5B02G337000 TraesCS7D02G142300 TraesCS2D02G491100 TraesCS2B02G519100 TraesCS3B02G399600 TraesCS7A02G150100 TraesCS7A02G141100 TraesCS5A02G338700 TraesCS4B02G003300 TraesCS2A02G579400 TraesCS5B02G488900 TraesCS4A02G401500 TraesCS2B02G200700 TraesCS2A02G177500 TraesCS5D02G233800 TraesCS7D02G003400 …
ko00905 Brassinosteroid biosynthesis	65	191	1.33789e-09	TraesCS7D02G512800 TraesCS6B02G322200 TraesCS3A02G103800 TraesCS2D02G157300 TraesCS3D02G225900 TraesCS3A02G021900 TraesCS2B02G228400 TraesCS7A02G155000 TraesCS4B02G202000 TraesCS2A02G139900 TraesCS2D02G364700 TraesCS6A02G378800 TraesCS2A02G152200 TraesCS7D02G438700 TraesCS7A02G449600 TraesCS2D02G014200 TraesCS1B02G001700 TraesCS3B02G256200 TraesCS2B02G005900 TraesCS5B02G551400 TraesCS5A02G556900 …
ko00942 Anthocyanin biosynthesis	74	232	2.72533e-09	TraesCS3B02G313900 TraesCS3A02G054400 TraesCS3B02G290200 TraesCS7D02G551800 TraesCS3D02G053900 TraesCS3A02G279700 TraesCS2D02G114100 TraesCS7D02G217800 TraesCS7B02G258100 TraesCS3B02G065900 TraesCS2B02G184000 TraesCS3D02G054000 TraesCS5D02G476200 TraesCS5D02G476600 TraesCS5D02G476400 TraesCS3D02G279700 TraesCS5D02G340100 TraesCS3A02G279600 TraesCS3B02G313400 TraesCS3D02G279400 TraesCS3A02G376600 …
ko04626 Plant-pathogen interaction	1032	5439	4.81502e-09	TraesCS6D02G238200 TraesCS3B02G375800 TraesCS1A02G379100 TraesCS6D02G298700 TraesCS3B02G240200 TraesCS6B02G257300 TraesCS2B02G587400 TraesCS5B02G375100 TraesCS2B02G599700 TraesCS6B02G257200 TraesCS1D02G376500 TraesCS6B02G002700 TraesCS6A02G267500 TraesCS7A02G321600 TraesCS7D02G092600 TraesCS7D02G469200 TraesCS4A02G181400 TraesCS2D02G013300 TraesCS2B02G034600 TraesCS4D02G089200 TraesCS2A02G404600 …
ko00520 Amino sugar and nucleotide sugar metabolism	299	1370	2.57404e-08	TraesCS1A02G203600 TraesCS3B02G057900 TraesCSU02G026200 TraesCS2B02G240900 TraesCS5B02G363100 TraesCS7A02G200600 TraesCS2D02G504400 TraesCS5B02G315700 TraesCS3D02G366500 TraesCS5B02G354000 TraesCS4A02G173800 TraesCS3A02G323700 TraesCSU02G069400 TraesCS4D02G160100 TraesCS2A02G485600 TraesCS2A02G350900 TraesCS3D02G064200 TraesCS2B02G623700 TraesCS5A02G503400 TraesCS2A02G217200 TraesCS3B02G039000 Tr…
ko00960 Tropane, piperidine and pyridine alkaloid biosynthesis	102	379	8.78107e-08	TraesCS1A02G014900 TraesCS7B02G246200 TraesCS1B02G270300 TraesCS5A02G270300 TraesCS7B02G273000 TraesCS7D02G530900 TraesCS3A02G122400 TraesCS3A02G072900 TraesCS1A02G016000 TraesCS1A02G356400 TraesCS7D02G369300 TraesCS2B02G386600 TraesCS6A02G282900 TraesCS6A02G396100 TraesCS2A02G271900 TraesCS1B02G089000 TraesCS4A02G327900 TraesCS7D02G444500 TraesCS2D02G131600 TraesCS2B02G067000 TraesCS3D02G072700 …
ko00360 Phenylalanine metabolism	128	506	1.10345e-07	TraesCS1A02G014900 TraesCS7B02G246200 TraesCS5A02G270300 TraesCS7D02G530900 TraesCS6D02G130800 TraesCS3A02G072900 TraesCS1A02G016000 TraesCS1A02G356400 TraesCS7D02G369300 TraesCS6A02G282900 TraesCS5B02G150300 TraesCS6A02G396100 TraesCS2A02G271900 TraesCS3D02G072700 TraesCS6A02G163900 TraesCS4D02G326700 TraesCS3B02G375100 TraesCS7A02G353500 TraesCS7D02G349100 TraesCS2A02G053100 TraesCS2B02G398100 …
ko02010 ABC transporters	110	429	4.07209e-07	TraesCS1D02G220000 TraesCS5A02G158600 TraesCS7D02G114200 TraesCS1A02G049600 TraesCS6B02G199700 TraesCS7A02G427700 TraesCS6D02G166100 TraesCS3A02G417100 TraesCS4A02G331100 TraesCS1A02G218400 TraesCS7D02G355100 TraesCS2B02G472800 TraesCS2B02G149900 TraesCS3A02G217900 TraesCS5B02G087400 TraesCS7A02G391100 TraesCS2A02G451300 TraesCS5B02G479900 TraesCS7D02G080300 TraesCS7B02G000200 TraesCS5D02G452500 …
ko00943 Isoflavonoid biosynthesis	50	161	2.25323e-06	TraesCS7B02G412700 TraesCS6D02G323600 TraesCS4B02G352400 TraesCS7D02G492800 TraesCS6A02G033400 TraesCS4A02G239900 TraesCS4D02G055700 TraesCS7B02G198500 TraesCS4B02G075000 TraesCS6D02G373900 TraesCS7D02G041500 TraesCS7A02G297300 TraesCS2D02G437800 TraesCS4D02G055600 TraesCSU02G191600 TraesCS2A02G363400 TraesCS6B02G429200 TraesCS6B02G429100 TraesCS2B02G057100 TraesCSU02G040500 TraesCS5D02G249500 Tr…
ko00380 Tryptophan metabolism	124	514	2.4183e-06	TraesCS2D02G027000 TraesCS1D02G238100 TraesCS4B02G269700 TraesCS6B02G056800 TraesCS5D02G354300 TraesCS2D02G581700 TraesCS2D02G538600 TraesCS5A02G348200 TraesCS2B02G357200 TraesCS5D02G354400 TraesCS5B02G209100 TraesCS4A02G308600 TraesCS2B02G315600 TraesCS1A02G417900 TraesCS2D02G055500 TraesCSU02G099800 TraesCS5D02G436200 TraesCS2A02G375800 TraesCS2A02G056400 TraesCS6B02G105200 TraesCS5A02G427900 T…
ko00592 alpha-Linolenic acid metabolism	90	358	1.0126e-05	TraesCS1D02G420400 TraesCS1D02G013400 TraesCS7A02G196900 TraesCS4D02G074600 TraesCS4D02G073100 TraesCS1B02G018700 TraesCS5B02G189200 TraesCS7D02G401000 TraesCS3A02G411500 TraesCS4D02G103300 TraesCS4D02G238800 TraesCS2A02G311200 TraesCS7B02G145200 TraesCS7A02G407500 TraesCS3B02G549200 TraesCS4D02G103100 TraesCS1B02G033700 TraesCS3A02G394300 TraesCS4D02G074500 TraesCS6A02G166000 TraesCS1D02G085000 …
ko00903 Limonene and pinene degradation	62	229	2.1978e-05	TraesCS7A02G155500 TraesCS6D02G272400 TraesCS3D02G521100 TraesCS6B02G445100 TraesCS3D02G521300 TraesCS3A02G400400 TraesCS5A02G316600 TraesCS7D02G155800 TraesCS1B02G251600 TraesCS5D02G407400 TraesCS7B02G175200 TraesCS5B02G402800 TraesCS5B02G317200 TraesCS1D02G175700 TraesCS1A02G239400 TraesCS5D02G006800 TraesCS3D02G521200 TraesCS3A02G513900 TraesCS5A02G397800 TraesCS5A02G398000 TraesCS2B02G440800 …
ko00901 Indole alkaloid biosynthesis	27	75	2.6335e-05	TraesCS3B02G495800 TraesCS4A02G008600 TraesCS4A02G008500 TraesCS2A02G449900 TraesCS5B02G133600 TraesCS3D02G448700 TraesCSU02G255300 TraesCS3A02G455800 TraesCS2D02G449400 TraesCS2B02G471700 TraesCS3D02G448900 TraesCS2D02G177900 TraesCSU02G171500 TraesCS3B02G491700 TraesCS2B02G471800 TraesCS1A02G149600 TraesCS2D02G449500 TraesCS5D02G139700 TraesCS3A02G455900 TraesCS3B02G495700 TraesCS2A02G450000 Tr…
ko00910 Nitrogen metabolism	62	235	5.07715e-05	TraesCS3B02G285900 TraesCS6D02G035900 TraesCS6B02G044200 TraesCS7B02G354900 TraesCS6D02G035600 TraesCS6D02G037900 TraesCS7A02G537600 TraesCS7A02G537500 TraesCS6A02G017500 TraesCS7D02G443500 TraesCS2D02G388800 TraesCS6D02G222900 TraesCS6B02G044500 TraesCS3A02G254000 TraesCS3D02G254900 TraesCS6A02G030800 TraesCS3B02G335400 TraesCS2A02G389900 TraesCS4B02G297300 TraesCS3D02G223300 TraesCS6D02G306000 …
ko00710 Carbon fixation in photosynthetic organisms	101	445	0.000236137	TraesCS5B02G267800 TraesCS4A02G345000 TraesCS6D02G012400 TraesCS3D02G110700 TraesCS3D02G353900 TraesCS3B02G199900 TraesCS3A02G108900 TraesCS1A02G174000 TraesCSU02G063400 TraesCS3B02G392100 TraesCS1A02G256700 TraesCS7D02G369300 TraesCS5D02G361500 TraesCS1D02G252900 TraesCS6D02G009800 TraesCS3D02G353800 TraesCS7D02G460700 TraesCS1A02G310300 TraesCS5A02G549900 TraesCS5A02G354300 TraesCS1D02G309800 T…
ko00410 beta-Alanine metabolism	97	437	0.000684429	TraesCS1A02G014900 TraesCS1B02G270300 TraesCS5A02G270300 TraesCS7B02G273000 TraesCS7D02G530900 TraesCS3A02G072900 TraesCS1A02G016000 TraesCS1A02G356400 TraesCS6A02G282900 TraesCS6A02G396100 TraesCS2A02G271900 TraesCS5A02G549600 TraesCS7D02G444500 TraesCS4D02G232700 TraesCS5B02G078500 TraesCS2D02G131600 TraesCS2B02G067000 TraesCS3D02G072700 TraesCS6A02G163900 TraesCS3A02G515300 TraesCS7A02G374200 …
ko00966 Glucosinolate biosynthesis	43	169	0.00144906	TraesCS3D02G326200 TraesCS2D02G538600 TraesCS2B02G200100 TraesCS5D02G312000 TraesCS2A02G073500 TraesCS2B02G003100 TraesCS2B02G315600 TraesCS2D02G055500 TraesCS2B02G002800 TraesCS2B02G392700 TraesCS5B02G148300 TraesCS2A02G375800 TraesCS2D02G039100 TraesCS2A02G056400 TraesCS6B02G105200 TraesCS3A02G332600 TraesCS6D02G035000 TraesCS2B02G088900 TraesCS5B02G435300 TraesCS2B02G063500 TraesCS2D02G054800 …
ko00944 Flavone and flavonol biosynthesis	38	146	0.00170997	TraesCS3D02G540200 TraesCS2A02G378100 TraesCS1D02G319000 TraesCS6D02G323600 TraesCS2D02G374500 TraesCS2A02G378200 TraesCS2B02G395100 TraesCS4D02G055700 TraesCS7B02G198500 TraesCS7A02G297300 TraesCS6B02G011200 TraesCS5D02G488900 TraesCS4D02G055600 TraesCSU02G191600 TraesCS4B02G005600 TraesCS2B02G395000 TraesCS4D02G005300 TraesCSU02G040500 TraesCS3A02G125200 TraesCS5A02G242400 TraesCS1D02G020700 Tr…
ko00073 Cutin, suberine and wax biosynthesis	77	352	0.0033885	TraesCS1A02G161400 TraesCS7B02G400300 TraesCS3D02G074200 TraesCS2B02G215100 TraesCS7D02G206200 TraesCS3B02G403400 TraesCS1D02G189500 TraesCS1A02G277400 TraesCS2D02G059900 TraesCS2A02G385100 TraesCS3D02G084700 TraesCS2B02G215000 TraesCS2B02G016600 TraesCS3B02G006600 TraesCS3A02G119800 TraesCS2A02G072600 TraesCS4D02G283400 TraesCS2B02G425400 TraesCS2B02G402500 TraesCS2A02G407500 TraesCS3D02G003300 …
ko00750 Vitamin B6 metabolism	34	135	0.00506322	TraesCS3A02G222900 TraesCS2A02G274700 TraesCS2D02G336900 TraesCS2D02G336700 TraesCS1D02G379700 TraesCS7D02G460300 TraesCS2D02G336800 TraesCS7A02G473000 TraesCS2A02G325800 TraesCS6B02G149000 TraesCS2D02G273600 TraesCS6D02G110600 TraesCS2A02G326100 TraesCS6D02G222600 TraesCS4A02G016600 TraesCS7A02G125100 TraesCS5D02G336900 TraesCS6A02G120600 TraesCS2B02G355900 TraesCS6B02G284300 TraesCS2B02G267900 …
ko00232 Caffeine metabolism	18	61	0.00682614	TraesCS6B02G125800 TraesCS2B02G016500 TraesCS6D02G085100 TraesCS2D02G547500 TraesCS1D02G048300 TraesCS7D02G415600 TraesCS2B02G357200 TraesCS2B02G559600 TraesCS4A02G469700 TraesCS4A02G308600 TraesCS2B02G519000 TraesCS2A02G529900 TraesCS3B02G408900 TraesCS6A02G097400 TraesCS6D02G043700 TraesCS1A02G047300 TraesCS3D02G363500 TraesCS2D02G005700
ko00402 Benzoxazinoid biosynthesis	43	183	0.00692811	TraesCSU02G110100 TraesCS3A02G061600 TraesCS5B02G444600 TraesCS4D02G069500 TraesCSU02G095600 TraesCS3D02G461200 TraesCS3D02G061900 TraesCSU02G093300 TraesCS3D02G061500 TraesCS3B02G510100 TraesCS6A02G022200 TraesCS3D02G448600 TraesCS3D02G514700 TraesCS2A02G026500 TraesCS2D02G028900 TraesCS7D02G432800 TraesCS6A02G220600 TraesCS4D02G207800 TraesCS5B02G485200 TraesCS5D02G488500 TraesCSU02G122100 Trae…
ko00400 Phenylalanine, tyrosine and tryptophan biosynthesis	49	219	0.0109343	TraesCS7D02G097500 TraesCS1B02G300500 TraesCS7D02G546500 TraesCS4A02G089800 TraesCS2D02G326400 TraesCS7B02G246200 TraesCS2B02G345400 TraesCS1A02G428400 TraesCS1B02G463100 TraesCS2D02G022300 TraesCS1A02G270300 TraesCS7D02G123100 TraesCS5D02G336400 TraesCS4B02G124800 TraesCS5A02G330700 TraesCS7B02G024800 TraesCS5D02G173900 TraesCS5B02G166300 TraesCS3A02G122400 TraesCS1D02G270500 TraesCS7D02G369300 …
ko00270 Cysteine and methionine metabolism	90	446	0.0157596	TraesCS5A02G234200 TraesCS2D02G058200 TraesCS5A02G234300 TraesCS7D02G096800 TraesCS7B02G246200 TraesCS4B02G363000 TraesCS5A02G531200 TraesCS6A02G187300 TraesCS7D02G369300 TraesCS1A02G375800 TraesCS3A02G287400 TraesCS2B02G069900 TraesCS1B02G308900 TraesCS6A02G325700 TraesCS1B02G089000 TraesCS4A02G137000 TraesCS1D02G383100 TraesCS7D02G142100 TraesCS6B02G217200 TraesCS3A02G106600 TraesCS6B02G177100 …
ko04075 Plant hormone signal transduction	519	2937	0.0166441	TraesCS7D02G354700 TraesCS5A02G200500 TraesCS6B02G152300 TraesCS2A02G189600 TraesCS4A02G430400 TraesCS6B02G359400 TraesCS6A02G154600 TraesCS3B02G096000 TraesCS7A02G463800 TraesCS3D02G429300 TraesCS2B02G519200 TraesCS5B02G312000 TraesCS3B02G000400 TraesCS5B02G556500 TraesCS5A02G439700 TraesCS6D02G115900 TraesCS6B02G343600 TraesCS6B02G127800 TraesCS5A02G265600 TraesCS3A02G006300 TraesCS1B02G392200 …
ko00260 Glycine, serine and threonine metabolism	112	573	0.0196741	TraesCS1A02G014900 TraesCS5A02G276200 TraesCS5D02G283600 TraesCS2D02G030900 TraesCS2A02G028600 TraesCS1B02G463100 TraesCS6B02G331600 TraesCS1B02G270300 TraesCS5A02G270300 TraesCS7B02G273000 TraesCS7D02G530900 TraesCS3A02G072900 TraesCS1A02G016000 TraesCS1A02G356400 TraesCS6A02G282900 TraesCS1B02G308900 TraesCS2A02G035000 TraesCS6D02G404600 TraesCS6A02G396100 TraesCS3B02G041900 TraesCS2A02G271900 …
ko00860 Porphyrin and chlorophyll metabolism	99	504	0.0237551	TraesCS4A02G411000 TraesCS3A02G044700 TraesCS2D02G444300 TraesCS2B02G176200 TraesCS4A02G459200 TraesCS3D02G272400 TraesCS2B02G082400 TraesCS7B02G085100 TraesCS2B02G467700 TraesCS2A02G347900 TraesCS2D02G445900 TraesCS6D02G009000 TraesCS5D02G466600 TraesCS3D02G036200 TraesCS1A02G083100 TraesCS2A02G426900 TraesCS6D02G249200 TraesCS1B02G100600 TraesCS2D02G536200 TraesCS3D02G150700 TraesCS1B02G279400 …
ko00591 Linoleic acid metabolism	29	124	0.0246452	TraesCS5B02G382600 TraesCS6B02G125800 TraesCS2B02G016500 TraesCS7D02G244800 TraesCS6D02G085100 TraesCS2D02G547500 TraesCS1D02G048300 TraesCS7D02G415600 TraesCS4A02G275900 TraesCS4A02G009400 TraesCS7A02G246200 TraesCS2B02G357200 TraesCS2B02G559600 TraesCS7B02G145200 TraesCS4D02G035200 TraesCS4A02G469700 TraesCS4A02G308600 TraesCS2B02G519000 TraesCS2B02G555400 TraesCS6A02G097400 TraesCS2A02G529900 …
ko00909 Sesquiterpenoid and triterpenoid biosynthesis	46	217	0.0325581	TraesCS7B02G439400 TraesCS2D02G005300 TraesCS2D02G005200 TraesCS1A02G020800 TraesCS6D02G164000 TraesCS2A02G262100 TraesCS1D02G020400 TraesCS1A02G395100 TraesCS5A02G381100 TraesCS3B02G136200 TraesCS2B02G061000 TraesCS1D02G403100 TraesCS2D02G008100 TraesCS1B02G423200 TraesCS7D02G532100 TraesCS2B02G016700 TraesCS2B02G017400 TraesCSU02G025000 TraesCS7B02G171100 TraesCS5B02G270900 TraesCS2D02G005400 T…

## Sheet: Nr1 vs Nn
Table S5 KEGG pathway analysis of DEGs at transcriptome levels in Nr1 vs Nn.
KEGG pathway	Mapping	Background	pvalue	Related genes
ko00270 Cysteine and methionine metabolism	84	446	0.00324015	TraesCS5A02G234200 TraesCS2D02G058200 TraesCS7D02G096800 TraesCS1A02G291100 TraesCS7B02G246200 TraesCS4B02G014800 TraesCS5A02G531200 TraesCS6A02G187300 TraesCS7D02G369300 TraesCS1A02G375800 TraesCS3A02G287400 TraesCS2B02G069900 TraesCS6A02G325700 TraesCS1B02G089000 TraesCS4A02G137000 TraesCS7D02G142100 TraesCS6B02G217200 TraesCS6B02G177100 TraesCS3D02G433700 TraesCS2B02G070300 TraesCS7A02G353500 …
ko00350 Tyrosine metabolism	125	471	7.94809e-13	TraesCS1A02G291100 TraesCS5D02G309700 TraesCS7B02G246200 TraesCS5B02G189200 TraesCS5A02G131000 TraesCS4D02G103300 TraesCS3B02G355900 TraesCS2B02G491400 TraesCS1B02G270300 TraesCS5A02G270300 TraesCS4B02G305600 TraesCS7D02G530900 TraesCS6D02G130800 TraesCS2D02G364200 TraesCS7A02G059500 TraesCS3A02G072900 TraesCS1A02G016000 TraesCS4D02G103100 TraesCS1A02G356400 TraesCS7D02G369300 TraesCS4A02G020900 …
ko00360 Phenylalanine metabolism	119	506	8.37005e-09	TraesCS5A02G501700 TraesCS2D02G557900 TraesCS2B02G587100 TraesCS1A02G291100 TraesCS7B02G246200 TraesCS1D02G103500 TraesCS1B02G270300 TraesCS1B02G048300 TraesCS5A02G270300 TraesCS7D02G530900 TraesCS6D02G130800 TraesCS2D02G364200 TraesCS3A02G072900 TraesCS1A02G016000 TraesCS1A02G356400 TraesCS1A02G417900 TraesCS7D02G369300 TraesCS6A02G266700 TraesCS4A02G020900 TraesCS2B02G224300 TraesCS6A02G282900 …
ko00410 beta-Alanine metabolism	87	437	0.000501926	TraesCS1B02G270300 TraesCS5A02G270300 TraesCS7D02G530900 TraesCS2D02G364200 TraesCS3A02G072900 TraesCS1A02G016000 TraesCS1A02G356400 TraesCS4A02G020900 TraesCS6A02G282900 TraesCS6A02G396100 TraesCS2A02G271900 TraesCS5A02G549600 TraesCS7D02G444500 TraesCS4D02G232700 TraesCS5B02G078500 TraesCS2D02G131600 TraesCS2B02G067000 TraesCS3D02G072700 TraesCS6A02G163900 TraesCS3A02G515300 TraesCS7A02G374200 …
ko00480 Glutathione metabolism	196	625	0	TraesCS3B02G025000 TraesCS3A02G309100 TraesCS2B02G609500 TraesCS5A02G024000 TraesCS2A02G067800 TraesCS2B02G609600 TraesCS1D02G361400 TraesCS1A02G017400 TraesCS1D02G189600 TraesCS7A02G034300 TraesCS1B02G114300 TraesCS5A02G424100 TraesCS3B02G536100 TraesCS1B02G127900 TraesCS1A02G186600 TraesCS7D02G078700 TraesCS3D02G133100 TraesCS3D02G452100 TraesCS3B02G334500 TraesCS5A02G432600 TraesCS5A02G247500 …
ko00520 Amino sugar and nucleotide sugar metabolism	272	1370	1.76567e-09	TraesCS1A02G203600 TraesCS3B02G057900 TraesCSU02G026200 TraesCS2B02G240900 TraesCS5B02G363100 TraesCS7A02G200600 TraesCS2D02G504400 TraesCS5B02G315700 TraesCS3D02G366500 TraesCS5B02G354000 TraesCS4A02G173800 TraesCS3A02G323700 TraesCSU02G069400 TraesCS4D02G160100 TraesCS2A02G485600 TraesCS2B02G626300 TraesCS2A02G350900 TraesCS2B02G114500 TraesCS2B02G623700 TraesCS5A02G503400 TraesCS2D02G538400 Tr…
ko00591 Linoleic acid metabolism	27	124	0.0131963	TraesCS5B02G382600 TraesCS6B02G125800 TraesCS2B02G016500 TraesCS5A02G378800 TraesCS7D02G244800 TraesCS6D02G085100 TraesCS2D02G547500 TraesCS1D02G048300 TraesCS7D02G415600 TraesCS7A02G246200 TraesCS2B02G357200 TraesCS7B02G145200 TraesCS4A02G308600 TraesCS2B02G519000 TraesCS2B02G555400 TraesCS2B02G577100 TraesCS7D02G019900 TraesCS6A02G097400 TraesCS2A02G529900 TraesCS2D02G313400 TraesCS6D02G043700 …
ko00592 alpha-Linolenic acid metabolism	79	358	2.85564e-05	TraesCS1D02G420400 TraesCS1D02G013400 TraesCS7A02G196900 TraesCS4D02G074600 TraesCS6B02G464800 TraesCS4D02G073100 TraesCS1B02G018700 TraesCS5B02G189200 TraesCS7D02G401000 TraesCS4D02G103300 TraesCS4D02G238800 TraesCS2A02G311200 TraesCS7B02G145200 TraesCS7A02G407500 TraesCS3B02G549200 TraesCS4D02G103100 TraesCS1B02G033700 TraesCS3A02G394300 TraesCS4D02G074500 TraesCS6A02G166000 TraesCS1D02G085000 …
ko04626 Plant-pathogen interaction	922	5439	1.23504e-10	TraesCS7B02G378300 TraesCS6D02G238200 TraesCS2B02G043600 TraesCS3B02G375800 TraesCS7D02G092400 TraesCS6D02G298700 TraesCS3B02G240200 TraesCS5A02G501100 TraesCS2B02G437200 TraesCS6B02G257300 TraesCS1A02G026200 TraesCS5B02G476500 TraesCS2A02G442900 TraesCS5B02G375100 TraesCS2B02G599700 TraesCS3A02G343900 TraesCS4A02G482600 TraesCS3D02G022600 TraesCS6B02G257200 TraesCS6B02G029600 TraesCS1D02G376500 …
ko00750 Vitamin B6 metabolism	31	135	0.00372064	TraesCS5D02G336900 TraesCS2A02G274700 TraesCS6A02G120600 TraesCS2D02G336900 TraesCS2B02G355900 TraesCS6B02G284300 TraesCS3A02G231600 TraesCS2B02G287600 TraesCS2B02G267900 TraesCS4D02G272500 TraesCS2D02G336700 TraesCS2A02G268800 TraesCS3D02G221800 TraesCS4A02G059600 TraesCS3A02G215400 TraesCS2B02G356100 TraesCS4A02G032100 TraesCS1D02G379700 TraesCS3D02G217400 TraesCS7B02G374300 TraesCS2D02G336800 …
ko00901 Indole alkaloid biosynthesis	23	75	0.00017926	TraesCS3B02G354100 TraesCS3B02G495800 TraesCS4A02G008500 TraesCS2A02G449900 TraesCS3D02G448700 TraesCS3A02G455800 TraesCS2D02G449400 TraesCS2B02G471700 TraesCS3D02G448900 TraesCS2D02G177900 TraesCSU02G171500 TraesCS3B02G491700 TraesCS2B02G471800 TraesCS2D02G449500 TraesCS5D02G139700 TraesCS3A02G455900 TraesCS3B02G495700 TraesCS2A02G450000 TraesCS3B02G496200 TraesCS4D02G123900 TraesCS3A02G456200 T…
ko00903 Limonene and pinene degradation	57	229	9.99438e-06	TraesCS7A02G155500 TraesCS6D02G272400 TraesCS3D02G521100 TraesCS6B02G445100 TraesCS3D02G521300 TraesCS3A02G400400 TraesCS6A02G082000 TraesCS7D02G155800 TraesCS1B02G251600 TraesCS5D02G407400 TraesCS5B02G402800 TraesCS5B02G317200 TraesCS1D02G175700 TraesCS1A02G239400 TraesCS5D02G006800 TraesCS3D02G521200 TraesCS3A02G513900 TraesCS5A02G397800 TraesCS5A02G398000 TraesCS2B02G440800 TraesCS2B02G359600 …
ko00904 Diterpenoid biosynthesis	90	314	1.48596e-11	TraesCS2D02G029300 TraesCS1D02G421900 TraesCS2B02G445400 TraesCS2B02G445500 TraesCS3B02G460900 TraesCS6A02G296900 TraesCS4A02G496500 TraesCS4A02G399000 TraesCS2D02G006500 TraesCS2B02G533600 TraesCS2A02G027300 TraesCS2D02G375300 TraesCS2D02G029700 TraesCS1A02G106200 TraesCS4B02G389500 TraesCS6A02G221900 TraesCS5B02G060300 TraesCSU02G009100 TraesCS1D02G188100 TraesCS2A02G027600 TraesCS5B02G560300 T…
ko00905 Brassinosteroid biosynthesis	63	191	2.82815e-11	TraesCS7D02G512800 TraesCS5D02G450800 TraesCS6B02G322200 TraesCS3D02G225900 TraesCS2B02G228400 TraesCS7A02G155000 TraesCS4B02G202000 TraesCS2A02G139900 TraesCS2D02G364700 TraesCS6A02G378800 TraesCS7A02G449600 TraesCS2D02G014200 TraesCS1B02G001700 TraesCS3B02G256200 TraesCS2B02G005900 TraesCS5B02G551400 TraesCS3D02G537800 TraesCS6D02G363100 TraesCS6B02G416900 TraesCS7B02G441100 TraesCS1B02G001900 …
ko00906 Carotenoid biosynthesis	94	348	1.87023e-10	TraesCS5A02G020900 TraesCS7D02G553300 TraesCS6A02G380600 TraesCS7D02G139500 TraesCS5D02G026000 TraesCS5A02G374000 TraesCS2D02G137600 TraesCS3D02G354000 TraesCS2A02G024600 TraesCS2D02G088800 TraesCS2A02G135300 TraesCS4A02G037000 TraesCS3A02G407100 TraesCS4B02G270100 TraesCS7A02G429100 TraesCS5D02G002900 TraesCS5A02G433300 TraesCS2B02G414500 TraesCS1B02G211700 TraesCS2A02G090900 TraesCS2D02G248700 …
ko00908 Zeatin biosynthesis	95	299	4.44089e-15	TraesCS1B02G323900 TraesCS1A02G303100 TraesCS2D02G031000 TraesCS2B02G040600 TraesCS5D02G471100 TraesCS4A02G442300 TraesCS4D02G311500 TraesCS6B02G347700 TraesCS2B02G005900 TraesCS1A02G061700 TraesCS2D02G475100 TraesCS1D02G062800 TraesCS7D02G019200 TraesCS7D02G212000 TraesCS2A02G162300 TraesCS6D02G297000 TraesCS7A02G022300 TraesCS6B02G362000 TraesCS5A02G145600 TraesCS2D02G164200 TraesCS5D02G146500 …
ko00910 Nitrogen metabolism	55	235	8.72475e-05	TraesCS3B02G285900 TraesCS6D02G035900 TraesCS6B02G044200 TraesCS7B02G354900 TraesCS6D02G035600 TraesCS6D02G037900 TraesCS4B02G047400 TraesCS7A02G537600 TraesCS7A02G537500 TraesCS7D02G443500 TraesCS2D02G388800 TraesCS6D02G222900 TraesCS6B02G044500 TraesCS3A02G254000 TraesCS6A02G030800 TraesCS3B02G335400 TraesCS2A02G389900 TraesCS4B02G297300 TraesCS6D02G306000 TraesCS2A02G500400 TraesCS6A02G031200 …
ko00940 Phenylpropanoid biosynthesis	461	1626	5.55112e-16	TraesCS3D02G372300 TraesCS2B02G126200 TraesCS5A02G501700 TraesCS5B02G358400 TraesCS2B02G493200 TraesCS1B02G330500 TraesCS2A02G040600 TraesCS5B02G337000 TraesCS1B02G330800 TraesCS3B02G484500 TraesCS2B02G519100 TraesCS1D02G103500 TraesCS7A02G094400 TraesCS6D02G032900 TraesCS7A02G150100 TraesCS5D02G232400 TraesCS5B02G354000 TraesCS7B02G052700 TraesCS2D02G095600 TraesCS3D02G407200 TraesCS3A02G289400 …
ko00380 Tryptophan metabolism	107	514	1.90321e-05	TraesCS1D02G238100 TraesCS6B02G056800 TraesCS5D02G354300 TraesCS2D02G581700 TraesCS5A02G348200 TraesCS2B02G357200 TraesCS5D02G354400 TraesCS5B02G209100 TraesCS4A02G308600 TraesCS2B02G315600 TraesCS1A02G417900 TraesCS2D02G055500 TraesCS5D02G436200 TraesCS2A02G375800 TraesCS6B02G105200 TraesCS3A02G332600 TraesCS5B02G078500 TraesCS5B02G429900 TraesCS5B02G209200 TraesCS4A02G313200 TraesCS5D02G408500 …
ko00941 Flavonoid biosynthesis	134	602	3.62673e-08	TraesCS2B02G606400 TraesCS5B02G053400 TraesCS7D02G279500 TraesCS6A02G320700 TraesCS2A02G040600 TraesCS5B02G337000 TraesCS7D02G142300 TraesCS2B02G519100 TraesCS3B02G399600 TraesCS7A02G150100 TraesCS7A02G141100 TraesCS2A02G579400 TraesCS2B02G103500 TraesCS5B02G488900 TraesCS2B02G200700 TraesCS5D02G342700 TraesCS3D02G314900 TraesCS5D02G233800 TraesCS7D02G003400 TraesCS3B02G375100 TraesCS3A02G127300 …
ko00402 Benzoxazinoid biosynthesis	46	183	5.25731e-05	TraesCSU02G110100 TraesCS5A02G008900 TraesCS3A02G061600 TraesCS5A02G008700 TraesCS5D02G014300 TraesCS4D02G069500 TraesCSU02G095600 TraesCS4A02G097500 TraesCS3D02G461200 TraesCS3D02G061900 TraesCSU02G093300 TraesCS4D02G005600 TraesCS3D02G061500 TraesCS3B02G510100 TraesCS3D02G448600 TraesCS3D02G514700 TraesCS2D02G028900 TraesCS7D02G432800 TraesCS6A02G220600 TraesCS5A02G008800 TraesCS5D02G488500 Tra…
ko00942 Anthocyanin biosynthesis	68	232	1.54314e-09	TraesCS3B02G313900 TraesCS3A02G054400 TraesCS3B02G290200 TraesCS7D02G551800 TraesCS3D02G053900 TraesCS2D02G114100 TraesCS7D02G217800 TraesCS7B02G258100 TraesCS2A02G203500 TraesCS3B02G065900 TraesCS2B02G184000 TraesCS1B02G349900 TraesCS3D02G054000 TraesCS5D02G476200 TraesCS5D02G476600 TraesCS5D02G476400 TraesCS3D02G279700 TraesCS5D02G340100 TraesCS3A02G279600 TraesCS3B02G313400 TraesCS3D02G279400 …
ko00944 Flavone and flavonol biosynthesis	38	146	0.00010308	TraesCS2A02G378100 TraesCS6D02G323600 TraesCS2D02G374500 TraesCS2B02G065800 TraesCS2B02G395100 TraesCSU02G183500 TraesCS4D02G055700 TraesCS7A02G297300 TraesCS6B02G011200 TraesCS7A02G149800 TraesCS5D02G488900 TraesCS4D02G055600 TraesCSU02G191600 TraesCS4B02G005600 TraesCS1B02G476400 TraesCS4D02G005300 TraesCSU02G040500 TraesCS1D02G020700 TraesCS7A02G411700 TraesCS3B02G143000 TraesCS3D02G126200 Tra…
ko00943 Isoflavonoid biosynthesis	44	161	8.2505e-06	TraesCS7B02G412700 TraesCS6D02G323600 TraesCS6B02G429000 TraesCS4B02G352400 TraesCS7D02G492800 TraesCS4A02G239900 TraesCS4D02G055700 TraesCS4B02G075000 TraesCS7D02G041500 TraesCS7A02G297300 TraesCS2D02G437800 TraesCS7A02G149800 TraesCS4D02G055600 TraesCSU02G191600 TraesCS2A02G363400 TraesCS6B02G429200 TraesCS6B02G429100 TraesCSU02G040500 TraesCS5B02G240000 TraesCS7D02G079600 TraesCS7A02G537900 Tr…
ko00945 Stilbenoid, diarylheptanoid and gingerol biosynthesis	133	517	1.72806e-12	TraesCS2B02G606400 TraesCS3D02G521100 TraesCS2A02G040600 TraesCS5B02G337000 TraesCS4B02G352200 TraesCS4A02G239900 TraesCS2B02G519100 TraesCS1B02G251600 TraesCS2B02G495100 TraesCS3B02G399600 TraesCS7A02G150100 TraesCS1D02G337700 TraesCS3A02G513900 TraesCS1B02G348400 TraesCS5A02G398000 TraesCS6B02G455900 TraesCS2B02G359600 TraesCS6D02G278200 TraesCS7A02G537900 TraesCS5D02G342700 TraesCS3D02G314900 …
ko00710 Carbon fixation in photosynthetic organisms	88	445	0.000584013	TraesCS5B02G267800 TraesCS4A02G345000 TraesCS6D02G012400 TraesCS3D02G110700 TraesCS3D02G353900 TraesCS3B02G199900 TraesCS3A02G108900 TraesCSU02G063400 TraesCS3B02G392100 TraesCS1A02G256700 TraesCS7D02G369300 TraesCS5D02G361500 TraesCS1D02G252900 TraesCS6D02G009800 TraesCS3D02G328900 TraesCS3D02G353800 TraesCS7D02G460700 TraesCS3D02G285700 TraesCS2B02G302000 TraesCS3B02G362000 TraesCS3A02G359700 T…
ko00073 Cutin, suberine and wax biosynthesis	71	352	0.00107898	TraesCS1A02G161400 TraesCS7B02G400300 TraesCS3D02G074200 TraesCS2B02G215100 TraesCS7D02G206200 TraesCS7A02G202900 TraesCS1A02G277400 TraesCS2D02G059900 TraesCS6D02G139700 TraesCS2B02G215000 TraesCS6B02G326100 TraesCS3B02G006600 TraesCS3A02G119800 TraesCS7D02G520200 TraesCS2A02G072600 TraesCS2B02G425400 TraesCS4D02G283400 TraesCS2A02G407500 TraesCS3A02G082900 TraesCS7B02G110300 TraesCS5D02G137000 …
ko00232 Caffeine metabolism	18	61	0.00142886	TraesCS6B02G125800 TraesCS2B02G016500 TraesCS6D02G085100 TraesCS2D02G547500 TraesCS1D02G048300 TraesCS7D02G415600 TraesCS2B02G357200 TraesCS4A02G308600 TraesCS2B02G519000 TraesCS2B02G577100 TraesCS7D02G019900 TraesCS2A02G529900 TraesCS3B02G408900 TraesCS6A02G097400 TraesCS6D02G043700 TraesCS1A02G047300 TraesCS3D02G363500 TraesCS2D02G005700
ko00950 Isoquinoline alkaloid biosynthesis	105	389	1.75225e-11	TraesCS1A02G291100 TraesCS7B02G246200 TraesCS5A02G131000 TraesCS3B02G355900 TraesCS2B02G491400 TraesCS1B02G270300 TraesCS5A02G270300 TraesCS7D02G530900 TraesCS2D02G364200 TraesCS7A02G059500 TraesCS3A02G072900 TraesCS1A02G016000 TraesCS1A02G356400 TraesCS7D02G369300 TraesCS4A02G020900 TraesCS1D02G052500 TraesCS6A02G282900 TraesCS6A02G396100 TraesCS2A02G271900 TraesCS1B02G089000 TraesCS7D02G444500 …
ko00960 Tropane, piperidine and pyridine alkaloid biosynthesis	91	379	1.66947e-07	TraesCS1A02G291100 TraesCS7B02G246200 TraesCS1B02G270300 TraesCS5A02G270300 TraesCS7D02G530900 TraesCS2D02G364200 TraesCS3A02G072900 TraesCS1A02G016000 TraesCS1A02G356400 TraesCS7D02G369300 TraesCS4A02G020900 TraesCS2B02G386600 TraesCS6A02G282900 TraesCS6A02G396100 TraesCS2A02G271900 TraesCS1B02G089000 TraesCS4A02G327900 TraesCS7D02G444500 TraesCS2D02G131600 TraesCS2B02G067000 TraesCS3D02G072700 …
ko00400 Phenylalanine, tyrosine and tryptophan biosynthesis	44	219	0.0091571	TraesCS7D02G097500 TraesCS1B02G300500 TraesCS7D02G546500 TraesCS2D02G326400 TraesCS1A02G291100 TraesCS7B02G246200 TraesCS2B02G345400 TraesCS1A02G428400 TraesCS1B02G463100 TraesCS2D02G022300 TraesCS1A02G270300 TraesCS7D02G123100 TraesCS4B02G124800 TraesCS5A02G330700 TraesCS1D02G289700 TraesCS7B02G024800 TraesCS5D02G173900 TraesCS5B02G166300 TraesCS1D02G270500 TraesCS7D02G369300 TraesCS7D02G066600 …
ko00260 Glycine, serine and threonine metabolism	101	573	0.0101092	TraesCS5A02G276200 TraesCS5D02G283600 TraesCS2D02G030900 TraesCS2A02G028600 TraesCS1B02G463100 TraesCS6B02G331600 TraesCS1B02G270300 TraesCS5A02G270300 TraesCS7D02G530900 TraesCS2D02G364200 TraesCS3A02G072900 TraesCS1A02G016000 TraesCS1A02G356400 TraesCS4A02G020900 TraesCS6A02G282900 TraesCS6A02G396100 TraesCS2A02G271900 TraesCS4A02G137000 TraesCS7D02G444500 TraesCS2D02G131600 TraesCS2B02G067000 …
ko02010 ABC transporters	93	429	1.2635e-05	TraesCS5A02G158600 TraesCS1B02G252600 TraesCS7D02G114200 TraesCS1A02G049600 TraesCS6B02G199700 TraesCS7A02G427700 TraesCS4A02G331100 TraesCS3B02G387500 TraesCS7D02G355100 TraesCS2B02G472800 TraesCS3D02G231500 TraesCS3A02G217900 TraesCS7A02G391100 TraesCS2A02G451300 TraesCS5B02G479900 TraesCS7D02G080300 TraesCS7B02G000200 TraesCS5D02G452500 TraesCS3D02G257500 TraesCS3A02G257500 TraesCS3A02G253700 …
ko00052 Galactose metabolism	78	440	0.0188794	TraesCS2A02G343300 TraesCS3A02G113900 TraesCS2D02G000200 TraesCS2A02G343400 TraesCS7A02G363600 TraesCS7A02G464200 TraesCS4A02G485400 TraesCS3A02G184900 TraesCS5B02G315700 TraesCS3B02G320500 TraesCS2B02G112800 TraesCS2B02G516700 TraesCS5A02G067100 TraesCS3D02G188900 TraesCS3A02G038400 TraesCS3B02G497200 TraesCS2A02G489000 TraesCS7A02G009200 TraesCS3B02G214700 TraesCS4D02G350500 TraesCS1D02G021100 …
ko04075 Plant hormone signal transduction	452	2937	0.0208213	TraesCS5A02G200500 TraesCS1D02G146700 TraesCS4B02G309300 TraesCS6B02G152300 TraesCS2A02G189600 TraesCS2B02G437200 TraesCS1D02G293600 TraesCS4A02G430400 TraesCS3A02G437000 TraesCS2A02G194600 TraesCS6A02G154600 TraesCS6A02G214900 TraesCS3B02G096000 TraesCS7A02G463800 TraesCS3D02G429300 TraesCS2D02G107100 TraesCS2B02G519200 TraesCS5B02G312000 TraesCS5B02G556500 TraesCS5A02G439700 TraesCS1A02G372100 …
ko00966 Glucosinolate biosynthesis	33	169	0.0314131	TraesCS3D02G326200 TraesCS2B02G200100 TraesCS5D02G312000 TraesCS2A02G073500 TraesCS2B02G315600 TraesCS2D02G055500 TraesCS3B02G297600 TraesCS2B02G392700 TraesCS5B02G148300 TraesCS2A02G375800 TraesCS6B02G105200 TraesCS3A02G332600 TraesCS2B02G088900 TraesCS5B02G435300 TraesCS2D02G054800 TraesCS5D02G312100 TraesCS2B02G568200 TraesCS5D02G311900 TraesCS3B02G362800 TraesCS6B02G404000 TraesCS5D02G076400 …

## Sheet: Nr2 vs Nn
Table S5 KEGG pathway analysis of DEGs at transcriptome levels in Nr2 vs Nn.
KEGG pathway	Mapping	Background	pvalue	Related genes
ko00270 Cysteine and methionine metabolism	68	446	0.0054239	TraesCS5A02G234200 TraesCS2D02G058200 TraesCS6B02G355700 TraesCS6A02G187300 TraesCS7D02G369300 TraesCS2B02G069900 TraesCS3A02G287400 TraesCS6A02G325700 TraesCS6A02G325400 TraesCS1B02G089000 TraesCS4A02G137000 TraesCS7D02G142100 TraesCS6B02G217200 TraesCS6B02G177100 TraesCS3D02G433700 TraesCS2B02G070300 TraesCS5A02G226400 TraesCS1B02G117500 TraesCS7A02G363900 TraesCS4B02G242700 TraesCS3B02G475000 …
ko00350 Tyrosine metabolism	98	471	1.03545e-09	TraesCS1A02G014900 TraesCS1D02G012900 TraesCS5D02G309700 TraesCS5B02G189200 TraesCS4D02G103300 TraesCS2B02G491400 TraesCS1B02G270300 TraesCS5A02G270300 TraesCS7B02G273000 TraesCS4B02G305600 TraesCS7D02G530900 TraesCS6D02G130800 TraesCS7A02G059500 TraesCS3A02G072900 TraesCS1A02G016000 TraesCS4D02G103100 TraesCS1A02G356400 TraesCS7D02G369300 TraesCS1D02G052500 TraesCS6A02G396100 TraesCS2A02G271900 …
ko04626 Plant-pathogen interaction	791	5439	6.66134e-16	TraesCS7B02G378300 TraesCS6D02G238200 TraesCS2B02G043600 TraesCS3B02G375800 TraesCS7D02G092400 TraesCS6D02G298700 TraesCS3B02G240200 TraesCS5A02G501100 TraesCS2B02G437200 TraesCS6B02G257300 TraesCS1A02G026200 TraesCS5B02G476500 TraesCS2B02G053300 TraesCS2A02G442900 TraesCS5B02G375100 TraesCS2B02G599700 TraesCS3A02G343900 TraesCS3D02G022600 TraesCS6B02G257200 TraesCS6B02G029600 TraesCS1D02G376500 …
ko00360 Phenylalanine metabolism	99	506	2.35153e-08	TraesCS2D02G557900 TraesCS1A02G014900 TraesCS2B02G587100 TraesCS1D02G012900 TraesCS1D02G103500 TraesCS5B02G468300 TraesCS1B02G270300 TraesCS1B02G048300 TraesCS5A02G270300 TraesCS7B02G273000 TraesCS7D02G530900 TraesCS6D02G130800 TraesCS3A02G072900 TraesCS1A02G016000 TraesCS1A02G356400 TraesCS1A02G417900 TraesCS7D02G369300 TraesCS2B02G224300 TraesCS6A02G396100 TraesCS2A02G271900 TraesCS1B02G089000 …
ko00410 beta-Alanine metabolism	67	437	0.00505	TraesCS1A02G014900 TraesCS1D02G012900 TraesCS1B02G270300 TraesCS5A02G270300 TraesCS7B02G273000 TraesCS7D02G530900 TraesCS3A02G072900 TraesCS1A02G016000 TraesCS1A02G356400 TraesCS6A02G396100 TraesCS2A02G271900 TraesCS7D02G444500 TraesCS4D02G232700 TraesCS5B02G078500 TraesCS2D02G131600 TraesCS2B02G067000 TraesCS3D02G072700 TraesCS6A02G163900 TraesCS3A02G515300 TraesCS7A02G374200 TraesCS5D02G408500 …
ko00480 Glutathione metabolism	161	625	3.33067e-16	TraesCS3B02G025000 TraesCS3A02G309100 TraesCS2B02G609500 TraesCS5A02G024000 TraesCS2B02G609600 TraesCSU02G183000 TraesCS1A02G017400 TraesCS1D02G189600 TraesCS7A02G034300 TraesCS1B02G114300 TraesCS5A02G424100 TraesCS3B02G536100 TraesCS1A02G186600 TraesCS7D02G078700 TraesCS3D02G133100 TraesCS5A02G432600 TraesCS5A02G247500 TraesCS5D02G440700 TraesCS3B02G490600 TraesCS4D02G295400 TraesCS1A02G186800 T…
ko00520 Amino sugar and nucleotide sugar metabolism	239	1370	1.85529e-12	TraesCS1A02G203600 TraesCS3B02G057900 TraesCS5A02G503300 TraesCS1D02G017700 TraesCS7A02G105100 TraesCSU02G026200 TraesCS5B02G403700 TraesCS2B02G512900 TraesCS2B02G240900 TraesCS2B02G236900 TraesCS2A02G211900 TraesCS1A02G018500 TraesCS3A02G365700 TraesCS2A02G033600 TraesCS7A02G200600 TraesCS3D02G411400 TraesCS2D02G504400 TraesCS3D02G418900 TraesCS2D02G222700 TraesCS5B02G315700 TraesCS2D02G538500 T…
ko00591 Linoleic acid metabolism	23	124	0.0104099	TraesCS2B02G016500 TraesCS7D02G244800 TraesCS6D02G085100 TraesCS1D02G048300 TraesCS7D02G415600 TraesCS7A02G246200 TraesCS2B02G357200 TraesCS7B02G145200 TraesCS4A02G308600 TraesCS2B02G519000 TraesCS2B02G555400 TraesCS2B02G577100 TraesCS7D02G019900 TraesCS6A02G097400 TraesCS2D02G313400 TraesCS6D02G043700 TraesCS1A02G047300 TraesCS2A02G525500 TraesCS6A02G166000 TraesCS3D02G363500 TraesCS7A02G457900 …
ko00592 alpha-Linolenic acid metabolism	68	358	9.60666e-06	TraesCS1D02G420400 TraesCS1D02G013400 TraesCS4D02G073100 TraesCS5B02G189200 TraesCS7D02G401000 TraesCS4D02G103300 TraesCS4D02G238800 TraesCS2A02G311200 TraesCS7B02G145200 TraesCS2D02G026400 TraesCS4D02G103100 TraesCS1B02G033700 TraesCS6A02G166000 TraesCS1D02G085000 TraesCS7A02G174700 TraesCS7D02G175800 TraesCS4A02G240400 TraesCS7A02G246200 TraesCS3A02G411600 TraesCS3A02G394200 TraesCS5D02G365800 …
ko00750 Vitamin B6 metabolism	22	135	0.0460696	TraesCS5D02G336900 TraesCS2A02G274700 TraesCS2D02G336900 TraesCS2B02G355900 TraesCS6B02G284300 TraesCS1A02G219200 TraesCS2B02G287600 TraesCS2B02G267900 TraesCS4D02G261600 TraesCS2D02G336700 TraesCS2A02G268800 TraesCS3D02G221800 TraesCS3A02G215400 TraesCS2B02G356100 TraesCS7D02G460300 TraesCS7B02G374300 TraesCS7A02G473000 TraesCS4B02G261600 TraesCS2D02G267800 TraesCS2A02G326100 TraesCS1B02G393100 …
ko00901 Indole alkaloid biosynthesis	17	75	0.00338631	TraesCS3B02G495800 TraesCS2A02G449900 TraesCS3D02G448700 TraesCS3A02G455800 TraesCS2D02G449400 TraesCS2D02G177900 TraesCSU02G171500 TraesCS3B02G491700 TraesCS2B02G471800 TraesCS2D02G449500 TraesCS3A02G455900 TraesCS3B02G495700 TraesCS2A02G450000 TraesCS3B02G496200 TraesCS3A02G456200 TraesCS3D02G448800 TraesCS3D02G449200
ko00903 Limonene and pinene degradation	52	229	5.07503e-07	TraesCSU02G083700 TraesCS7A02G155500 TraesCS6D02G272400 TraesCS3D02G521100 TraesCS6B02G445100 TraesCS3D02G521300 TraesCS3A02G400400 TraesCS5A02G316600 TraesCS7D02G155800 TraesCS1B02G251600 TraesCS5D02G407400 TraesCS5B02G402800 TraesCS1A02G239400 TraesCS5D02G006800 TraesCS3D02G521200 TraesCS3A02G513900 TraesCS5A02G397800 TraesCS5A02G398000 TraesCS2B02G440800 TraesCS3D02G408100 TraesCS5B02G403000 T…
ko00904 Diterpenoid biosynthesis	73	314	9.77196e-10	TraesCS2D02G029300 TraesCS1D02G421900 TraesCS2B02G445400 TraesCS2B02G445500 TraesCS3B02G460900 TraesCS6A02G296900 TraesCS5D02G067700 TraesCS4A02G496500 TraesCS4A02G399000 TraesCS2D02G006500 TraesCS2B02G533600 TraesCS2A02G027300 TraesCS2D02G375300 TraesCS2D02G029700 TraesCS1A02G106200 TraesCSU02G009100 TraesCS1D02G188100 TraesCS2A02G027600 TraesCS7A02G564600 TraesCS2B02G606900 TraesCS2B02G445600 T…
ko00905 Brassinosteroid biosynthesis	57	191	2.18436e-12	TraesCS7D02G512800 TraesCS6B02G322200 TraesCS3D02G225900 TraesCS2B02G228400 TraesCS7A02G155000 TraesCS2D02G157900 TraesCS6A02G378800 TraesCS2D02G014200 TraesCS3B02G256200 TraesCS5B02G551400 TraesCS5A02G556900 TraesCS3D02G537800 TraesCS7A02G450100 TraesCS4D02G235200 TraesCS6D02G363100 TraesCS6B02G416900 TraesCS7B02G441100 TraesCS1B02G001900 TraesCS4A02G078000 TraesCS7D02G438600 TraesCS3B02G256500 …
ko00906 Carotenoid biosynthesis	66	348	1.35348e-05	TraesCS7D02G553300 TraesCS6A02G380600 TraesCS7D02G139500 TraesCS2D02G137600 TraesCS3D02G354000 TraesCS2A02G024600 TraesCS2D02G088800 TraesCS2A02G135300 TraesCS4A02G037000 TraesCS4B02G270100 TraesCS7A02G429100 TraesCS5D02G002900 TraesCS3D02G402400 TraesCS5A02G433300 TraesCS2A02G090900 TraesCS1B02G211700 TraesCS4D02G270000 TraesCS2A02G123000 TraesCS7A02G509200 TraesCS6B02G298500 TraesCS2A02G091000 …
ko00908 Zeatin biosynthesis	73	299	9.33419e-11	TraesCS1A02G303100 TraesCS2D02G031000 TraesCS2B02G040600 TraesCS5D02G471100 TraesCS4A02G442300 TraesCS4D02G311500 TraesCS6B02G347700 TraesCS1A02G061700 TraesCS1D02G062800 TraesCS7D02G019200 TraesCS7D02G212000 TraesCS7A02G022300 TraesCS6B02G362000 TraesCS5A02G145600 TraesCS3B02G144600 TraesCS2D02G164200 TraesCS7B02G312200 TraesCS2D02G130300 TraesCS3B02G118300 TraesCS2A02G273700 TraesCS2D02G407200 …
ko00910 Nitrogen metabolism	53	235	4.97261e-07	TraesCS3B02G285900 TraesCS6D02G035900 TraesCS6B02G044200 TraesCS7B02G354900 TraesCS6D02G035600 TraesCS6D02G037900 TraesCS7A02G537500 TraesCS2D02G388800 TraesCS6D02G222900 TraesCS6B02G044500 TraesCS3A02G254000 TraesCS3D02G254900 TraesCS6A02G030800 TraesCS4D02G047400 TraesCS3B02G335400 TraesCS2A02G389900 TraesCS6B02G284000 TraesCS6D02G306000 TraesCS2A02G500400 TraesCS4A02G389100 TraesCS6A02G031200 …
ko00940 Phenylpropanoid biosynthesis	363	1626	0	TraesCS2B02G126200 TraesCS5B02G358400 TraesCS2B02G493200 TraesCS1B02G330500 TraesCS1B02G330800 TraesCS3B02G484500 TraesCS2D02G491100 TraesCS2B02G519100 TraesCS1D02G103500 TraesCS7A02G094400 TraesCS6D02G032900 TraesCS5D02G232400 TraesCS5B02G354000 TraesCS7B02G052700 TraesCS3D02G407200 TraesCS3A02G289400 TraesCS1B02G355000 TraesCSU02G209800 TraesCS2B02G614000 TraesCS4D02G248000 TraesCS1D02G318100 T…
ko00710 Carbon fixation in photosynthetic organisms	74	445	0.000353863	TraesCS5B02G267800 TraesCS4A02G345000 TraesCS3D02G353900 TraesCS3A02G108900 TraesCS3B02G392100 TraesCS4B02G323000 TraesCS1A02G256700 TraesCS7D02G369300 TraesCS1D02G252900 TraesCS3D02G353800 TraesCS3A02G359700 TraesCS1A02G310300 TraesCS5A02G549900 TraesCS5A02G354300 TraesCS5D02G527800 TraesCS2A02G377200 TraesCS4B02G220200 TraesCS6D02G308500 TraesCS3A02G377600 TraesCS5B02G162800 TraesCS4B02G109900 …
ko00380 Tryptophan metabolism	83	514	0.000422604	TraesCS1D02G238100 TraesCS6B02G056800 TraesCS5D02G354300 TraesCS5A02G348200 TraesCS2B02G357200 TraesCS5D02G354400 TraesCS5B02G209100 TraesCS4A02G308600 TraesCS1A02G417900 TraesCS2B02G315600 TraesCS2D02G055500 TraesCS5D02G436200 TraesCS6B02G105200 TraesCS5A02G427900 TraesCS3A02G332600 TraesCS5B02G078500 TraesCS5B02G209200 TraesCS4A02G313200 TraesCS5D02G408500 TraesCS2B02G088900 TraesCS2B02G103700 …
ko00941 Flavonoid biosynthesis	108	602	5.51968e-07	TraesCS2B02G606400 TraesCS5B02G053400 TraesCS7D02G279500 TraesCS6A02G320700 TraesCS4A02G495900 TraesCS7D02G142300 TraesCS3B02G440500 TraesCS2D02G491100 TraesCS2B02G519100 TraesCS2A02G482300 TraesCS7A02G002700 TraesCS2D02G527800 TraesCS2D02G582000 TraesCS2A02G579400 TraesCS2B02G449700 TraesCS5D02G058700 TraesCS7D02G142000 TraesCS2B02G200700 TraesCS5D02G342700 TraesCS7D02G152300 TraesCS4B02G335900 …
ko00942 Anthocyanin biosynthesis	49	232	9.12818e-06	TraesCS3B02G313900 TraesCS3A02G054400 TraesCS5A02G463900 TraesCS7D02G439400 TraesCS2B02G230800 TraesCS5B02G471000 TraesCS5D02G344500 TraesCS3D02G257400 TraesCS2D02G113900 TraesCS7D02G551800 TraesCS3D02G053900 TraesCS5A02G340500 TraesCS2D02G114100 TraesCS7D02G217800 TraesCS1A02G119300 TraesCS2B02G184000 TraesCS3B02G065900 TraesCS5A02G463700 TraesCS3A02G118300 TraesCS5D02G476600 TraesCS5D02G476400 …
ko00966 Glucosinolate biosynthesis	31	169	0.0039716	TraesCS5B02G435300 TraesCS3D02G326200 TraesCS5D02G312100 TraesCSU02G201400 TraesCS2B02G200100 TraesCS5D02G312000 TraesCS3B02G362800 TraesCS2A02G073500 TraesCS6B02G404000 TraesCS5D02G076400 TraesCS6A02G368500 TraesCS5D02G143300 TraesCS2B02G003100 TraesCS5A02G149600 TraesCS4B02G315900 TraesCS2B02G315600 TraesCS2D02G181000 TraesCS1B02G443400 TraesCS2D02G055500 TraesCS3D02G464800 TraesCS2D02G055000 T…
ko00943 Isoflavonoid biosynthesis	32	161	0.000907867	TraesCS5D02G068400 TraesCS4D02G346800 TraesCS2B02G526100 TraesCS7B02G412700 TraesCS6D02G323600 TraesCS5B02G059800 TraesCS7D02G492800 TraesCS6A02G033400 TraesCS7D02G493000 TraesCS7A02G084900 TraesCS4D02G055700 TraesCS2A02G497900 TraesCS4B02G075000 TraesCS2D02G389600 TraesCS7A02G297300 TraesCS1A02G021100 TraesCS2D02G437800 TraesCS7A02G149800 TraesCS4D02G055600 TraesCSU02G191600 TraesCS2A02G363400 T…
ko00945 Stilbenoid, diarylheptanoid and gingerol biosynthesis	112	517	5.01754e-12	TraesCS2B02G606400 TraesCSU02G083700 TraesCS3D02G521100 TraesCS1B02G348100 TraesCS4A02G495900 TraesCS6B02G445100 TraesCS2D02G491100 TraesCS5A02G316600 TraesCS2B02G519100 TraesCS1B02G251600 TraesCS2B02G495100 TraesCS7A02G002700 TraesCS5B02G402800 TraesCS5D02G006800 TraesCS2D02G527800 TraesCS1D02G337700 TraesCS3A02G513900 TraesCS5A02G398000 TraesCS2D02G582000 TraesCS7A02G084800 TraesCS3D02G408100 T…
ko00196 Photosynthesis - antenna proteins	18	85	0.005624	TraesCS2D02G200700 TraesCS2A02G206200 TraesCS5D02G357600 TraesCS2A02G204800 TraesCS2B02G233400 TraesCS1B02G432700 TraesCS1D02G411300 TraesCS2A02G187200 TraesCS1B02G451100 TraesCS2D02G209900 TraesCS1A02G403300 TraesCS1D02G428200 TraesCS2A02G342600 TraesCS4B02G089500 TraesCS7D02G276300 TraesCS5B02G227900 TraesCS2D02G320900 TraesCS5B02G175000
ko00232 Caffeine metabolism	14	61	0.00663121	TraesCS2B02G519000 TraesCS2B02G577100 TraesCS2B02G016500 TraesCS7D02G019900 TraesCS6D02G085100 TraesCS6A02G097400 TraesCS1D02G048300 TraesCS7D02G415600 TraesCS6D02G043700 TraesCS1A02G047300 TraesCS2B02G357200 TraesCS3D02G363500 TraesCS2D02G005700 TraesCS4A02G308600
ko00950 Isoquinoline alkaloid biosynthesis	81	389	2.68551e-08	TraesCS1A02G014900 TraesCS1D02G012900 TraesCS2B02G491400 TraesCS1B02G270300 TraesCS5A02G270300 TraesCS7B02G273000 TraesCS7D02G530900 TraesCS7A02G059500 TraesCS3A02G072900 TraesCS1A02G016000 TraesCS1A02G356400 TraesCS7D02G369300 TraesCS1D02G052500 TraesCS6A02G396100 TraesCS1B02G089000 TraesCS2A02G271900 TraesCS7D02G444500 TraesCS2D02G518300 TraesCS2D02G131600 TraesCS2B02G067000 TraesCS3D02G072700 …
ko00960 Tropane, piperidine and pyridine alkaloid biosynthesis	70	379	1.89204e-05	TraesCS1A02G014900 TraesCS1D02G012900 TraesCS1B02G270300 TraesCS5A02G270300 TraesCS7B02G273000 TraesCS7D02G530900 TraesCS3A02G072900 TraesCS1A02G016000 TraesCS1A02G356400 TraesCS7D02G369300 TraesCS2B02G386600 TraesCS6A02G396100 TraesCS1B02G089000 TraesCS2A02G271900 TraesCS4A02G327900 TraesCS7D02G444500 TraesCS2D02G131600 TraesCS2B02G067000 TraesCS3D02G072700 TraesCS6A02G163900 TraesCS7A02G374200 …
ko04075 Plant hormone signal transduction	359	2937	0.0380592	TraesCS1A02G304000 TraesCS5A02G200500 TraesCS2A02G189600 TraesCS2B02G437200 TraesCS1D02G293600 TraesCS4A02G430400 TraesCS3A02G437000 TraesCS6A02G214900 TraesCS7A02G463800 TraesCS3D02G429300 TraesCS2D02G107100 TraesCS2B02G519200 TraesCS5A02G439700 TraesCS6D02G115900 TraesCS6B02G343600 TraesCS5B02G288300 TraesCS2A02G106500 TraesCS6B02G127800 TraesCS6D02G169200 TraesCS3D02G429400 TraesCS5B02G443000 …
ko00430 Taurine and hypotaurine metabolism	9	42	0.0401899	TraesCS5D02G031700 TraesCS3D02G523200 TraesCS5A02G025300 TraesCS4B02G231400 TraesCS4A02G075600 TraesCS4D02G232700 TraesCS5B02G023100 TraesCS3A02G515300 TraesCS3A02G076700
ko02010 ABC transporters	65	429	0.00737732	TraesCS5A02G158600 TraesCS7D02G114200 TraesCS6B02G199700 TraesCS7A02G427700 TraesCS6D02G166100 TraesCS4A02G331100 TraesCS7D02G355100 TraesCS3A02G217900 TraesCS5B02G087400 TraesCS7A02G391100 TraesCS5B02G479900 TraesCS7B02G000200 TraesCS5D02G452500 TraesCS5D02G257000 TraesCS3A02G253700 TraesCS4A02G414400 TraesCS4D02G000500 TraesCS2A02G128500 TraesCS3A02G258000 TraesCS2D02G451300 TraesCS7B02G016100 …

## Sheet: Nr3 vs Nn
Table S5 KEGG pathway analysis of DEGs at transcriptome levels in Nr3 vs Nn.
KEGG pathway	Mapping	Background	pvalue	Related genes
ko00270 Cysteine and methionine metabolism	29	446	0.0205962	TraesCS4B02G157700 TraesCS2D02G058200 TraesCS2B02G070300 TraesCS1B02G300500 TraesCS3B02G475100 TraesCS7B02G274100 TraesCS5A02G226400 TraesCS1A02G291100 TraesCS5A02G221200 TraesCS4A02G221300 TraesCS2A02G076600 TraesCS7B02G246200 TraesCS2B02G070200 TraesCS7A02G363900 TraesCS4D02G020000 TraesCS4B02G124800 TraesCSU02G244200 TraesCS1D02G289700 TraesCS5D02G241000 TraesCS7D02G359300 TraesCS4A02G291800 T…
ko00350 Tyrosine metabolism	55	471	3.42714e-11	TraesCS4A02G026200 TraesCS3A02G130800 TraesCS1B02G372500 TraesCS1B02G300500 TraesCS7B02G356500 TraesCS1A02G291100 TraesCS7B02G246200 TraesCS1A02G259900 TraesCS5B02G189200 TraesCS5D02G152300 TraesCS4B02G124800 TraesCS7B02G356700 TraesCS1D02G289700 TraesCS4B02G305600 TraesCS7D02G530900 TraesCS1A02G016000 TraesCS4A02G202200 TraesCS1A02G356400 TraesCS6B02G225800 TraesCS7D02G444500 TraesCS2A02G128900 …
ko00360 Phenylalanine metabolism	43	506	2.47594e-05	TraesCS4A02G026200 TraesCS1B02G372500 TraesCS1B02G300500 TraesCS7B02G356500 TraesCS1A02G291100 TraesCS7B02G246200 TraesCS1A02G259900 TraesCS5D02G152300 TraesCS4B02G124800 TraesCS7B02G356700 TraesCS1D02G289700 TraesCS7D02G530900 TraesCS1A02G016000 TraesCS1A02G356400 TraesCS2D02G026900 TraesCS6B02G225800 TraesCS7D02G444500 TraesCS2A02G128900 TraesCS7D02G444400 TraesCS2D02G131600 TraesCS2B02G067000 …
ko00410 beta-Alanine metabolism	34	437	0.000816473	TraesCS4A02G026200 TraesCS1B02G372500 TraesCS7B02G356500 TraesCS6D02G272400 TraesCS1A02G259900 TraesCS5D02G152300 TraesCS7B02G356700 TraesCS7D02G530900 TraesCS1A02G016000 TraesCS1A02G356400 TraesCS6B02G225800 TraesCS5A02G549600 TraesCS7D02G444500 TraesCS2A02G128900 TraesCS7D02G444400 TraesCS2D02G131600 TraesCS2B02G067000 TraesCS3D02G072700 TraesCS7A02G374200 TraesCS1D02G360400 TraesCS1A02G016100 …
ko00480 Glutathione metabolism	87	625	4.44089e-16	TraesCS3A02G309100 TraesCS6D02G127700 TraesCS5B02G142500 TraesCS5A02G024000 TraesCS2B02G609600 TraesCSU02G234300 TraesCS6B02G167500 TraesCS4A02G269700 TraesCS5D02G148500 TraesCS5A02G143500 TraesCS1D02G014500 TraesCS1A02G186600 TraesCS7D02G078700 TraesCS3A02G437400 TraesCS2A02G578400 TraesCS2D02G224700 TraesCS7D02G479100 TraesCS5D02G440700 TraesCS4D02G295400 TraesCS1A02G186100 TraesCS3B02G152200 T…
ko00520 Amino sugar and nucleotide sugar metabolism	149	1370	1.33227e-15	TraesCS5D02G358600 TraesCS3B02G057900 TraesCS5B02G354500 TraesCS7A02G105100 TraesCSU02G026200 TraesCS5B02G403700 TraesCS2A02G211900 TraesCS7A02G200600 TraesCS2D02G504400 TraesCS3D02G418900 TraesCS2D02G222700 TraesCS5B02G315700 TraesCS2D02G538500 TraesCS5B02G354000 TraesCS2A02G485100 TraesCSU02G026500 TraesCS1D02G018000 TraesCS3A02G039200 TraesCS1B02G283400 TraesCS3D02G040800 TraesCS1B02G368400 Tr…
ko00591 Linoleic acid metabolism	12	124	0.00772753	TraesCS2B02G519000 TraesCS5A02G379000 TraesCS2B02G555400 TraesCS5B02G382400 TraesCS2B02G016500 TraesCS5A02G378800 TraesCS7D02G244800 TraesCS7D02G415600 TraesCS7A02G246200 TraesCS5A02G378700 TraesCS7B02G145200 TraesCS5A02G378900
ko00592 alpha-Linolenic acid metabolism	28	358	0.00207671	TraesCS1D02G013600 TraesCS1D02G013400 TraesCS5A02G356800 TraesCS7D02G244800 TraesCS4B02G106400 TraesCS3A02G470700 TraesCS5B02G189200 TraesCS3A02G411500 TraesCS7B02G206500 TraesCS7A02G246200 TraesCS6B02G353200 TraesCS1A02G015600 TraesCS1A02G370100 TraesCS1A02G266000 TraesCS7B02G145200 TraesCS4B02G106500 TraesCS3A02G411600 TraesCS4A02G202200 TraesCS5D02G365800 TraesCS4B02G048500 TraesCS1D02G376300 …
ko00750 Vitamin B6 metabolism	11	135	0.0331748	TraesCS2A02G274700 TraesCS2D02G336900 TraesCS2B02G355900 TraesCS6B02G284300 TraesCS4D02G261600 TraesCS4A02G040600 TraesCS2D02G336700 TraesCS4B02G261600 TraesCS6D02G127900 TraesCS2A02G326100 TraesCS2B02G356100
ko00901 Indole alkaloid biosynthesis	8	75	0.0158151	TraesCS3B02G491700 TraesCS2D02G449400 TraesCS2B02G471800 TraesCS2B02G471700 TraesCS3B02G496200 TraesCS3A02G456200 TraesCS2A02G449900 TraesCS3D02G449200
ko00903 Limonene and pinene degradation	27	229	2.67411e-06	TraesCS6D02G272400 TraesCS3D02G394800 TraesCS2B02G279200 TraesCS2A02G323000 TraesCS3A02G400400 TraesCS5D02G407300 TraesCS1B02G251600 TraesCS5D02G407400 TraesCS5D02G084300 TraesCS2D02G261100 TraesCS2B02G064600 TraesCS5B02G402800 TraesCS1D02G175700 TraesCS1A02G239400 TraesCS6B02G033900 TraesCS5D02G006800 TraesCS5A02G397900 TraesCS5D02G407500 TraesCS1D02G239600 TraesCS5A02G397800 TraesCS2A02G534600 …
ko00904 Diterpenoid biosynthesis	58	314	2.22045e-16	TraesCS2D02G029300 TraesCS2A02G379000 TraesCS2D02G491000 TraesCS2B02G445400 TraesCS2B02G445500 TraesCS7D02G536900 TraesCS3B02G460900 TraesCS4A02G496500 TraesCS2D02G029600 TraesCS2D02G006500 TraesCS2A02G027300 TraesCSU02G008800 TraesCS2D02G029700 TraesCS2A02G027700 TraesCS2D02G030100 TraesCS6D02G190400 TraesCS4A02G234100 TraesCSU02G009100 TraesCS2D02G030000 TraesCS2A02G027600 TraesCS2D02G289300 Tr…
ko00905 Brassinosteroid biosynthesis	24	191	3.10582e-06	TraesCS7B02G354400 TraesCS2A02G367800 TraesCS3D02G225900 TraesCSU02G129300 TraesCS7A02G449600 TraesCS3B02G256200 TraesCS3D02G537800 TraesCS3B02G609600 TraesCS7B02G441100 TraesCS2D02G014700 TraesCS3A02G532600 TraesCS3B02G609400 TraesCS1A02G254000 TraesCS1B02G001900 TraesCS7D02G438600 TraesCS7B02G349000 TraesCS1D02G004500 TraesCS2D02G213500 TraesCSU02G031600 TraesCS5D02G462500 TraesCS3B02G256400 Tr…
ko00906 Carotenoid biosynthesis	31	348	0.000137527	TraesCS7D02G553300 TraesCS7A02G418900 TraesCS6B02G438800 TraesCS5B02G436300 TraesCSU02G009000 TraesCS7D02G139500 TraesCS4A02G350700 TraesCS2B02G158900 TraesCS7B02G417900 TraesCS2A02G414600 TraesCS2D02G479800 TraesCS2D02G137500 TraesCS2A02G024600 TraesCS2A02G028000 TraesCS2A02G135300 TraesCS5D02G441500 TraesCS5D02G521100 TraesCS4A02G037000 TraesCSU02G169100 TraesCS5B02G516300 TraesCS5B02G180500 Tr…
ko00908 Zeatin biosynthesis	32	299	2.79146e-06	TraesCS1A02G303100 TraesCS7D02G405900 TraesCS2D02G031000 TraesCS2B02G040600 TraesCS4D02G311500 TraesCS2B02G040500 TraesCS7D02G405800 TraesCS7D02G212000 TraesCS2B02G428500 TraesCS6B02G362000 TraesCS6D02G021100 TraesCS6A02G018000 TraesCS4A02G413600 TraesCS6D02G094700 TraesCS2A02G273700 TraesCS2D02G407200 TraesCS7B02G312100 TraesCS5D02G052900 TraesCS4B02G314300 TraesCS4A02G413700 TraesCS6B02G347800 …
ko00910 Nitrogen metabolism	31	235	3.97417e-08	TraesCS6D02G035900 TraesCS6B02G044200 TraesCS7B02G354900 TraesCS7B02G455700 TraesCS6D02G035600 TraesCS6D02G037900 TraesCS6B02G356800 TraesCS7A02G537500 TraesCS7D02G443500 TraesCS7D02G073700 TraesCS6D02G222900 TraesCS6B02G044500 TraesCS6A02G030800 TraesCS7D02G523800 TraesCS6D02G038100 TraesCS6B02G284000 TraesCS6B02G364600 TraesCS6A02G030900 TraesCS6D02G035700 TraesCS6D02G035800 TraesCS6B02G044300 …
ko00402 Benzoxazinoid biosynthesis	21	183	4.93607e-05	TraesCSU02G156500 TraesCS6A02G220600 TraesCS5A02G008800 TraesCS5A02G008900 TraesCS5D02G488500 TraesCS5D02G014200 TraesCS5A02G008700 TraesCS5D02G014300 TraesCS4D02G069500 TraesCS3D02G461200 TraesCS5B02G007000 TraesCS5D02G014100 TraesCS5B02G007200 TraesCSU02G024200 TraesCS4B02G207000 TraesCS5B02G007100 TraesCS2A02G026800 TraesCS4B02G070700 TraesCS6B02G052200 TraesCS4A02G244300 TraesCS2D02G028900
ko00100 Steroid biosynthesis	22	210	0.000129337	TraesCS4B02G097200 TraesCS3D02G148300 TraesCS5A02G004900 TraesCS5B02G004900 TraesCS5A02G004600 TraesCS5A02G004800 TraesCS5D02G011800 TraesCS4B02G360300 TraesCS5D02G012000 TraesCS4B02G360100 TraesCS5D02G422900 TraesCS5D02G012300 TraesCS5B02G004600 TraesCS4B02G398700 TraesCSU02G114500 TraesCS4D02G353400 TraesCS3A02G132000 TraesCS3B02G410100 TraesCS5A02G004500 TraesCS5D02G501500 TraesCS5A02G004700 T…
ko00940 Phenylpropanoid biosynthesis	134	1626	8.55649e-13	TraesCS2B02G606400 TraesCS5B02G358400 TraesCS3B02G484500 TraesCS2D02G491100 TraesCS2B02G519100 TraesCS5B02G036100 TraesCS5B02G354000 TraesCS7B02G052700 TraesCS7B02G251100 TraesCS3D02G407200 TraesCS2A02G277700 TraesCS7D02G391800 TraesCS6D02G366200 TraesCS2D02G152700 TraesCS5D02G342700 TraesCS2B02G125700 TraesCS3D02G305300 TraesCS2B02G614400 TraesCS1D02G304400 TraesCS5B02G294500 TraesCS3D02G305000 …
ko00900 Terpenoid backbone biosynthesis	24	262	0.000497542	TraesCS3D02G363000 TraesCSU02G056300 TraesCS6B02G245100 TraesCS1D02G392500 TraesCS2A02G565400 TraesCS1A02G384300 TraesCS6D02G197800 TraesCS2B02G219400 TraesCS6A02G215500 TraesCS4B02G062800 TraesCS3B02G361100 TraesCS2B02G626400 TraesCS4A02G251600 TraesCS3D02G324400 TraesCS6D02G239700 TraesCS1B02G411100 TraesCS2D02G199700 TraesCS6A02G258500 TraesCS2D02G575800 TraesCS3A02G331000 TraesCS2A02G187900 T…
ko00941 Flavonoid biosynthesis	51	602	4.99585e-06	TraesCS7B02G042100 TraesCS5D02G437200 TraesCS5A02G337700 TraesCS2B02G606400 TraesCS5A02G338600 TraesCS6B02G351600 TraesCS7D02G279500 TraesCS2D02G085800 TraesCS2B02G554900 TraesCS6A02G320700 TraesCS2D02G491100 TraesCS2B02G519100 TraesCS2A02G482300 TraesCS5B02G336700 TraesCS5D02G342400 TraesCS2B02G508500 TraesCS4B02G003300 TraesCS2D02G582000 TraesCS5A02G304100 TraesCS6A02G331400 TraesCS5A02G337900 …
ko00942 Anthocyanin biosynthesis	31	232	2.94204e-08	TraesCS3B02G313900 TraesCS3A02G054400 TraesCS5B02G059400 TraesCS7D02G439400 TraesCS3B02G313400 TraesCS7B02G349900 TraesCS3B02G290200 TraesCS5B02G471000 TraesCS2D02G164500 TraesCS3D02G257400 TraesCS3B02G409000 TraesCS7D02G551800 TraesCS3D02G053900 TraesCS3D02G279800 TraesCS3D02G120200 TraesCS3A02G280000 TraesCS7D02G217800 TraesCS2B02G184000 TraesCS3B02G065900 TraesCS2A02G158200 TraesCS7A02G450200 …
ko00943 Isoflavonoid biosynthesis	15	161	0.00447016	TraesCS7A02G297300 TraesCS5D02G068400 TraesCS5B02G059800 TraesCS7D02G492800 TraesCS6A02G033400 TraesCS7D02G493000 TraesCS4B02G055400 TraesCS4D02G055500 TraesCS5B02G240000 TraesCS7D02G079600 TraesCS7A02G537900 TraesCS4D02G055700 TraesCS2A02G497900 TraesCS4A02G259300 TraesCS2D02G389600
ko04144 Endocytosis	97	1734	0.00641513	TraesCS5A02G463000 TraesCS4B02G205700 TraesCS1D02G394500 TraesCS4B02G377400 TraesCS3D02G351900 TraesCS1B02G294300 TraesCS7A02G473600 TraesCS4A02G098600 TraesCS3D02G352400 TraesCSU02G128800 TraesCS6D02G033000 TraesCS6A02G028800 TraesCS2B02G328000 TraesCS4B02G378300 TraesCS5A02G313300 TraesCSU02G150800 TraesCSU02G145300 TraesCS5A02G544400 TraesCSU02G152800 TraesCS5A02G543900 TraesCS4D02G044400 Trae…
ko00945 Stilbenoid, diarylheptanoid and gingerol biosynthesis	60	517	5.73863e-12	TraesCS6A02G298400 TraesCS5A02G337700 TraesCS2B02G606400 TraesCS5A02G338600 TraesCS5D02G488300 TraesCS3D02G394800 TraesCS2B02G606200 TraesCS2B02G554900 TraesCS3A02G400400 TraesCS2D02G491100 TraesCS2B02G519100 TraesCS6B02G327900 TraesCS1B02G251600 TraesCS5D02G407400 TraesCS5B02G336700 TraesCS5B02G402800 TraesCS5D02G342400 TraesCS1D02G175700 TraesCS1A02G239400 TraesCS5D02G006800 TraesCS5A02G397800 …
ko00260 Glycine, serine and threonine metabolism	37	573	0.011046	TraesCS4B02G354200 TraesCS4A02G026200 TraesCS1B02G372500 TraesCS7B02G356500 TraesCS5A02G521200 TraesCS3B02G475100 TraesCS1A02G259900 TraesCS5D02G152300 TraesCS7B02G356700 TraesCS7D02G530900 TraesCS1A02G016000 TraesCS1A02G356400 TraesCS6B02G225800 TraesCS7D02G444500 TraesCS2A02G128900 TraesCS7D02G444400 TraesCS2D02G131600 TraesCS2B02G067000 TraesCS3D02G072700 TraesCS7A02G374200 TraesCS1D02G360400 …
ko00950 Isoquinoline alkaloid biosynthesis	45	389	2.7398e-09	TraesCS4A02G026200 TraesCS3A02G130800 TraesCS1B02G372500 TraesCS1B02G300500 TraesCS7B02G356500 TraesCS1A02G291100 TraesCS7B02G246200 TraesCS1A02G259900 TraesCS5D02G152300 TraesCS4B02G124800 TraesCS7B02G356700 TraesCS1D02G289700 TraesCS7D02G530900 TraesCS1A02G016000 TraesCS1A02G356400 TraesCS6B02G225800 TraesCS7D02G444500 TraesCS2A02G128900 TraesCS2A02G468500 TraesCS7D02G444400 TraesCS2D02G518300 …
ko00960 Tropane, piperidine and pyridine alkaloid biosynthesis	45	379	1.20299e-09	TraesCS4A02G026200 TraesCS1B02G372500 TraesCS1B02G300500 TraesCS7B02G356500 TraesCS1A02G291100 TraesCS7B02G246200 TraesCS1A02G259900 TraesCS5D02G152300 TraesCS4B02G124800 TraesCS7B02G356700 TraesCS1D02G289700 TraesCS7D02G530900 TraesCS1A02G016000 TraesCS1A02G356400 TraesCS2B02G386600 TraesCS6B02G225800 TraesCS4A02G327900 TraesCS7D02G444500 TraesCS2A02G128900 TraesCS7D02G444400 TraesCS2D02G131600 …
ko00965 Betalain biosynthesis	3	14	0.0206732	TraesCS3D02G381700 TraesCS3B02G421100 TraesCS3A02G387700
ko00944 Flavone and flavonol biosynthesis	12	146	0.0253736	TraesCS7A02G297300 TraesCS5D02G488900 TraesCS4B02G040400 TraesCSU02G184400 TraesCS3D02G126400 TraesCS3B02G144800 TraesCS4B02G055400 TraesCS4D02G055500 TraesCS4D02G055700 TraesCS3A02G124700 TraesCS4A02G259300 TraesCS2D02G374400
ko00450 Selenocompound metabolism	9	102	0.0331325	TraesCS4B02G157700 TraesCS2B02G070200 TraesCS2D02G058200 TraesCS2D02G058100 TraesCS2B02G070300 TraesCS2B02G070600 TraesCS1A02G349500 TraesCSU02G244200 TraesCS7D02G395100
ko02010 ABC transporters	50	429	2.82824e-10	TraesCS2B02G012200 TraesCS6B02G145800 TraesCS2B02G012100 TraesCS7D02G114200 TraesCS6B02G199700 TraesCS7A02G427700 TraesCS4A02G331100 TraesCS2A02G009600 TraesCS7D02G355100 TraesCS7B02G327900 TraesCS5B02G449500 TraesCS4B02G365000 TraesCS5B02G188600 TraesCS3A02G217900 TraesCS5D02G564000 TraesCS7A02G118900 TraesCS2D02G056300 TraesCS5D02G402600 TraesCS7A02G391100 TraesCS7B02G000200 TraesCS7A02G118800 …
ko00730 Thiamine metabolism	6	57	0.0363774	TraesCS2B02G626400 TraesCS2D02G575800 TraesCS1D02G392500 TraesCS2A02G565400 TraesCS1B02G411100 TraesCS1A02G384300

## Sheet: The shared KEGG pathways
Table S5 The shared KEGG pathway analysis of DEGs at transcriptome levels in dierent combinations
KEGG pathway_id	KEGG pathway
ko00480	Glutathione metabolism
ko00940	Phenylpropanoid biosynthesis
ko00945	Stilbenoid, diarylheptanoid and gingerol biosynthesis
ko00908	Zeatin biosynthesis
ko00350	Tyrosine metabolism
ko00904	Diterpenoid biosynthesis
ko00950	Isoquinoline alkaloid biosynthesis
ko00906	Carotenoid biosynthesis
ko00941	Flavonoid biosynthesis
ko00905	Brassinosteroid biosynthesis
ko00942	Anthocyanin biosynthesis
ko00520	Amino sugar and nucleotide sugar metabolism
ko00960	Tropane, piperidine and pyridine alkaloid biosynthesis
ko00360	Phenylalanine metabolism
ko02010	ABC transporters
ko00943	Isoflavonoid biosynthesis
ko00592	alpha-Linolenic acid metabolism
ko00903	Limonene and pinene degradation
ko00901	Indole alkaloid biosynthesis
ko00910	Nitrogen metabolism
ko00410	beta-Alanine metabolism
ko00750	Vitamin B6 metabolism
ko00270	Cysteine and methionine metabolism
ko00591	Linoleic acid metabolism
