# Supplementary material for: Transcriptome and Proteomics Analysis of Wheat Seedling Roots Reveals That Increasing NH4+/NO3– Ratio Induced Root Lignification and Reduced Nitrogen Utilization
Source: Front Plant Sci. 2022 Jan 13;12:797260. doi: 10.3389/fpls.2021.797260 (PMC8792948; doi:10.3389/fpls.2021.797260)
Supplement: Supplementary file 7 [file Table_6.xlsx]

## Sheet: Na vs Nn
Table S6 KEGG pathway analysis of DEPs at proteomic levels in Na vs Nn.
KEGG pathway	Mapping	Background	All Mapping	All Background	Fold enrichment	Fisher's exact test p value	-log10(p value)	Related proteins
ko00480 Glutathione metabolism	45	154	480	4342	2.64	2.53559e-10	9.6	A0A3B6NUU8 A0A3B6I5M9 Q8RW00 A0A3B6TNN8 A0A3B6TDA7 A0A3B5Y4W8 A0A3B6TLC0 I7FHT3 A0A3B6CB61 A0A3B6C7Z9 A0A3B6JJE1 A0A3B6IXA3 W5CW67 A0A3B6H679 A0A3B6ER15 A0A3B6PKH5 A0A3B6ILA6 C9EF64 Q8RW01 A0A3B6K9P2 Q9LRJ1 A0A3B6QNV0 A0A3B6LUE0 A0A3B6H0S6 A0A3B6IS32 A0A3B6HS82 A0A3B6JL78 A0A3B6KNF9 A0A3B6CBV9 Q9SP56 A0A3B6PQH4 A0A3B5XZ69 Q7X9G0 A0A3B5ZPL5 A0A3B6NL98 A0A3B5XTF2 A0A1D5UGB6 A0A3B6BA72 A0A3B6RIK6 A0…
ko00940 Phenylpropanoid biosynthesis	64	273	480	4342	2.12	1.15614e-09	8.94	A0A3B5YT02 A0A3B6RM95 A0A3B6LTB9 A0A3B6C058 A0A3B6H3P5 A0A3B6TIJ4 A0A3B6NPP6 A0A3B5Z124 A0A3B6LTQ1 A0A3B6RHZ0 A0A3B6CH98 A0A3B6FYA0 A0A3B6SFH1 A0A3B5ZPK5 A0A3B6NTR8 Q8RWR5 A0A3B6RIG6 A0A3B6ASR7 W5BRU9 I3NM31 A0A3B6SM51 A0A2X0TRN0 A0A3B6D7C1 A0A3B6RN77 A0A3B6B996 A0A3B6PRT5 A0A3B6TLZ2 A0A3B6TQC0 A0A3B6TGX9 A0A3B6TN46 A0A3B6D6R2 A0A3B6FLN5 A0A3B6JGR6 A0A3B6QBD7 C6ETA5 A0A3B6HTP4 B4F6F4 C6ETB6 A0A3B…
ko00603 Glycosphingolipid biosynthesis - globo and isoglobo series	5	8	480	4342	5.65	0.000681598	3.17	A0A3B5XW30 A0A3B5YX89 A0A3B5Y1N4 A0A3B5XZI9 A0A3B5YZC7
ko00270 Cysteine and methionine metabolism	28	138	480	4342	1.84	0.000907013	3.04	A0A3B6A072 A0A3B6QD94 A0A3B6NTC4 A0A3B6JK28 A0A3B6Q8Z9 A0A3B6PSJ4 Q7X9G0 A0A3B6AXQ5 A0A3B6JL41 A0A3B6GPW1 A0A3B6TLC0 Q94C43 A0A3B6TYQ5 A0A3B6QLG2 A0A3B6SN10 A0A3B6BZD0 A0A3B5ZV87 A0A1D5URS1 A0A3B6RIK6 A0A3B5ZRQ5 A0A3B6QKA5 A0A3B5ZR17 A0A3B6IUL2 A0A3B6NXC0 A0A3B5Z1G1 A0A3B6ECH5 A0A3B6CE50 A0A3B6PL82
ko00250 Alanine, aspartate and glutamate metabolism	18	84	480	4342	1.94	0.00396476	2.4	A0A3B6FWT1 A0A3B6JK28 A0A3B6Q8Z9 A0A3B6QEV0 A0A3B6NPE6 A0A3B6SN10 A0A3B6B7M3 Q6RUJ1 Q8W0Q1 A0A3B6SHQ4 A0A3B5Z1G1 A0A3B6SNM1 Q45NB6 A0A3B6JL81 A0A3B6JIA8 A0A3B6IV90 A0A3B6HQX0 D2KZ08
ko00910 Nitrogen metabolism	10	36	480	4342	2.51	0.00441069	2.36	A0A3B5ZS22 A0A3B6NR71 A0A3B6QJ10 Q45NB6 A0A3B6TX28 A0A3B6Q9B3 A0A3B6PQS3 A0A3B6B7M3 B8YNY7 Q6RUJ1
ko00710 Carbon fixation in photosynthetic organisms	20	98	480	4342	1.85	0.004446	2.35	A9LIN4 P11383 A0A3B6SRA3 A0A3B6MR18 A0A2P1E8S5 A0A3B6RKE1 A0A3B6Q8Z9 A0A3B5ZXI9 A0A3B5YYW4 A0A3B6EDV0 A0A3B6IUI2 A0A3B6SSQ7 A0A3B6SN10 W5E5Z3 A0A1D5TTT4 A0A3B5ZSN8 A0A3B6LL76 A0A3B5XX22 A0A3B6HQ14 A0A3B6EM13
ko00620 Pyruvate metabolism	24	129	480	4342	1.68	0.00667777	2.18	A9LIN4 W5FWT6 A0A3B6MR18 A0A3B6QD94 A0A3B6LWF0 A0A3B5YYK7 A0A3B6KFM7 A0A3B5ZXI9 A0A3B5YYW4 A0A3B6EDV0 A0A3B6IUI2 A0A3B6JL53 A0A3B6ILP3 A0A3B6BZD0 A0A3B6C559 B2ZGL2 A0A3B5ZSN8 A0A3B6TNY0 A0A3B6RMH1 A0A3B6LL76 A0A3B6LJ99 A0A077S1E6 A0A3B6HQ14 A0A3B5XX22
ko00330 Arginine and proline metabolism	13	59	480	4342	1.99	0.0106216	1.97	A0A3B6ILP3 A0A3B6TCW6 Q8W0Q1 W5FWT6 A0A3B6KM96 A0A3B6RIK6 A0A3B6KAS9 A0A3B6GY57 A0A3B6MXE9 A0A3B6Q8Z9 A0A3B6TLC0 A0A3B6SN10 W5ACM8
ko00950 Isoquinoline alkaloid biosynthesis	7	25	480	4342	2.53	0.0157372	1.8	A0A3B6Q8Z9 C0SPI2 A0A3B5ZR17 A0A3B6QLG2 A0A3B6NTC4 A0A3B6SN10 A0A3B6DFB5
ko03030 DNA replication	11	53	480	4342	1.88	0.0275681	1.56	A0A3B6QPQ9 A0A3B6PSF9 A0A3B6GS35 A0A3B5Y305 A0A3B5XYY2 A0A1D6A2H3 A0A3B6GQV3 A0A3B6LHM9 W5CZV2 D8L9N3 A0A3B6JK64
ko00960 Tropane, piperidine and pyridine alkaloid biosynthesis	7	28	480	4342	2.26	0.028997	1.54	A0A3B6Q8Z9 A0A3B5ZR17 A0A3B6QLG2 A0A3B6NTC4 A0A3B6MLI4 A0A3B6SN10 A0A3B6DFB5
ko00400 Phenylalanine, tyrosine and tryptophan biosynthesis	14	77	480	4342	1.64	0.0403367	1.39	A0A3B6RFU9 A0A3B6JMF7 A0A3B6TVG4 A0A3B5ZR17 A0A3B6IW73 A0A3B6NTC4 A0A3B6B128 A0A3B6KF21 A0A3B6Q8Z9 A0A3B6SLR4 A0A077RRZ5 A0A3B6QLG2 A0A3B6SN10 A0A3B6MVZ0

## Sheet: Nr1vs Nn
Table S6 KEGG pathway analysis of DEPs at proteomic levels in Nr1 vs Nn.
KEGG pathway	Mapping	Background	All Mapping	All Background	Fold enrichment	Fisher's exact test p value	-log10(p value)	Related proteins
ko00480 Glutathione metabolism	40	154	389	4342	2.9	2.07118e-10	9.68	A0A3B6NUU8 A0A3B6I5M9 Q8RW00 A0A3B6TDA7 A0A3B5Y4W8 A0A3B6JFD2 A0A3B6TLC0 I7FHT3 A0A3B6CB61 A0A3B6C7Z9 A0A3B6JJE1 W5CW67 A0A3B6ER15 A0A3B6PKH5 A0A3B6ILA6 A0A3B6JPG9 Q8RW01 A0A3B6K9P2 Q9LRJ1 A0A3B6MMQ1 A0A3B6QNV0 A0A3B6B0Q0 A0A3B6AR02 A0A3B6LUE0 A0A3B6H0S6 A0A3B6HS82 A0A3B6JL78 A0A3B6KNF9 Q9SP56 A0A3B5XZ69 A0A3B5ZPL5 A0A3B6NL98 A0A3B5XTF2 A0A1D5UGB6 A0A3B6BA72 A0A3B6ASB9 W5CRN9 A0A3B6RAZ3 A0A3B6QE5…
ko00940 Phenylpropanoid biosynthesis	55	273	389	4342	2.25	2.64858e-09	8.58	A0A3B6LM09 A0A1D5UG55 A0A3B6RM95 A0A3B6LTB9 A0A3B6C058 A0A3B6H3P5 A0A3B6NPP6 A0A3B5Z124 A0A3B6LMN6 A0A3B6PP98 A0A3B6LTQ1 A0A3B6EDX0 A0A3B6RHZ0 A0A3B6SPD7 A0A3B6FYA0 A0A3B6SFH1 A0A3B5ZPK5 A0A3B6NTR8 Q8RWR5 A0A3B6RIG6 A0A3B5ZRU5 A0A3B5XVG4 A0A3B6ASR7 A0A3B6LP26 W5BRU9 I3NM31 A0A3B6SM51 A0A2X0TRN0 A0A3B6D7C1 A0A3B6RN77 A0A3B6H4Q4 A0A3B6PRT5 Q05855 I3NM30 A0A3B6TLZ2 A0A3B5YU05 A0A3B6H1R2 A0A3B6B2K3 A…
ko00603 Glycosphingolipid biosynthesis - globo and isoglobo series	4	8	389	4342	5.58	0.00331653	2.48	A0A3B5XW30 A0A3B5YX89 A0A3B5XZI9 A0A3B5YZC7
ko00910 Nitrogen metabolism	9	36	389	4342	2.79	0.00357399	2.45	A0A3B6QLU6 A0A3B6NR71 A0A3B6QJ10 Q45NB6 Q6RUJ2 A0A3B6TX28 A0A3B6Q9B3 A0A3B6PQS3 Q6RUJ1
ko00710 Carbon fixation in photosynthetic organisms	17	98	389	4342	1.94	0.0055642	2.25	A9LIN4 P11383 A0A3B6SRA3 A0A3B5ZSN8 A0A3B6RKE1 A0A3B6Q8Z9 A0A3B5ZXI9 A0A3B6NQQ5 A0A3B5YYW4 A0A3B6IUI2 A0A3B6EDV0 A0A3B6SSQ7 A0A3B6HQ14 A0A3B6SN10 A0A3B5XX22 W5E5Z3 A0A3B6EM13
ko03030 DNA replication	11	53	389	4342	2.32	0.00625357	2.2	A0A3B6PSF9 A0A3B6GS35 A0A3B5Y305 A0A3B6SPW8 A0A3B5XYY2 A0A1D6A2H3 A0A3B6GQV3 A0A3B6LHM9 W5CZV2 D8L9N3 A0A3B6JK64
ko00250 Alanine, aspartate and glutamate metabolism	15	84	389	4342	1.99	0.00683059	2.17	A0A3B6SHQ4 A0A3B5Z1G1 A0A3B6SNM1 A0A3B6JIA8 A0A3B6JL81 Q45NB6 Q6RUJ2 A0A3B6IV90 A0A3B6Q8Z9 A0A3B6QEV0 D2KZ08 A0A3B6HQX0 A0A3B6NPE6 A0A3B6SN10 Q6RUJ1
ko00270 Cysteine and methionine metabolism	20	138	389	4342	1.62	0.0201723	1.7	A0A3B6Q8Z9 A0A3B6PSJ4 A0A3B6GPW1 A0A3B6TLC0 Q94C43 A0A3B6GZ77 A0A3B6TYQ5 A0A3B6SN10 A0A3B6MJZ8 A0A3B5ZV87 A0A1D5URS1 A0A3B5ZRQ5 A0A3B5ZR17 A0A3B6NUN0 W5GBW4 A0A3B5Z1G1 A0A3B6MMQ1 A0A3B6ECH5 A0A3B6PL82 A0A3B6CE50
ko00941 Flavonoid biosynthesis	7	35	389	4342	2.23	0.0326809	1.49	A0A3B6EDX0 A0A3B6CG27 A0A3B6EK99 W5QKY9 A0A3B6CDS9 A0A341W6Y5 A0A3B6DL69
ko00350 Tyrosine metabolism	11	67	389	4342	1.83	0.0340356	1.47	A9U8G0 A0A3B6JM77 A0A3B5ZR17 A0A3B6KAC6 A0A3B6MV14 A0A3B6NLC6 A0A3B6IQY9 A0A3B6Q8Z9 A9U8G5 A0A3B6SN10 A0A3B6DFB5
ko00400 Phenylalanine, tyrosine and tryptophan biosynthesis	12	77	389	4342	1.74	0.0394778	1.4	A0A3B6RFU9 A0A3B6JMF7 A0A3B6TVG4 A0A3B5ZR17 A0A3B6IW73 A0A3B6B128 A0A3B6KF21 A0A3B6Q8Z9 A0A3B6SLR4 A0A077RRZ5 A0A3B6SN10 A0A3B6MVZ0
ko00920 Sulfur metabolism	7	37	389	4342	2.11	0.0429099	1.37	A0A3B6MJZ8 A0A3B6GZ77 Q94C43 A0A3B6H0Z1 A0A3B6RD14 A0A3B6PL82 A0A3B5Z1L6

## Sheet: Nr2 vs Nn
Table S6 KEGG pathway analysis of DEPs at proteomic levels in Nr2 vs Nn.
KEGG pathway	Mapping	Background	All Mapping	All Background	Fold enrichment	Fisher's exact test p value	-log10(p value)	Related proteins
ko00940 Phenylpropanoid biosynthesis	39	273	272	4342	2.28	5.45967e-07	6.26	A0A3B6LM09 A0A3B6RM95 A0A3B6H3P5 A0A3B6NPP6 A0A3B5Z124 A0A3B6LMN6 A0A3B6PP98 A0A3B6LTQ1 A0A3B6EDX0 A0A3B6RHZ0 A0A3B6SPD7 A0A3B6FYA0 A0A3B6SFH1 A0A3B5ZPK5 Q8RWR5 A0A3B6RIG6 A0A3B6ASR7 A0A3B6LP26 A0A3B5XWG5 A0A3B6D7C1 A0A3B6RN77 A0A3B6H4Q4 A0A3B6PRT5 Q05855 A0A3B6TLZ2 A0A3B6H1R2 A0A3B5YU05 A0A3B6B881 A0A3B6B2K3 A0A3B6TGX9 A0A3B6EK99 A0A3B6D6R2 D8L9J1 A0A3B6FLN5 A0A3B6QBD7 A0A3B6JGR6 A0A3B6SJM6 A0A3…
ko00480 Glutathione metabolism	26	154	272	4342	2.7	2.23754e-06	5.65	A0A3B6HS82 A0A3B6NUU8 A0A3B6I5M9 A0A3B6JL78 Q8RW00 A0A3B6KNF9 A0A3B6CBV9 Q9SP56 A0A3B6TDA7 A0A3B5XZ69 A0A3B5XTF2 A0A3B6TLC0 I7FHT3 A0A3B6CB61 A0A1D5UGB6 A0A3B6JJE1 W5CW67 A0A3B6ER15 A0A3B6PKH5 A0A3B6ILA6 Q8RW01 A0A3B6K9P2 A0A3B6RAZ3 A0A3B6MRF8 A0A3B6H0S6 A0A3B6LUE0
ko00603 Glycosphingolipid biosynthesis - globo and isoglobo series	4	8	272	4342	7.98	0.000862604	3.06	A0A3B5YX89 A0A3B6C073 A0A3B5XZI9 A0A3B5YZC7
ko03030 DNA replication	9	53	272	4342	2.71	0.00502917	2.3	A0A3B6PSF9 A0A3B6GS35 A0A3B6RJ17 A0A3B5XYY2 A0A1D6A2H3 A0A3B6GQV3 A0A3B6LHM9 W5CZV2 D8L9N3
ko00941 Flavonoid biosynthesis	7	35	272	4342	3.19	0.00516282	2.29	A0A3B6EDX0 A0A3B6CG27 A0A3B6EK99 W5QKY9 A0A3B6CDS9 A0A341W6Y5 A0A3B6DL69
ko00250 Alanine, aspartate and glutamate metabolism	12	84	272	4342	2.28	0.0055753	2.25	Q8W0Q1 A0A3B6FWT1 A0A3B5Z1G1 A0A3B6SNM1 A0A3B6JK28 A0A3B6JIA8 A0A3B6JL81 Q45NB6 A0A3B6QEV0 A0A3B6GQS4 A0A3B6HQX0 Q6RUJ1
ko00592 alpha-Linolenic acid metabolism	10	65	272	4342	2.46	0.00655119	2.18	A9U8G0 A0A3B6JN37 A0A077RSQ1 A0A3B6PSZ6 A0A3B6IQY9 A0A1D5VHW2 A0A3B6IJY9 A9U8G5 A0A3B6HT09 A9U8G1
ko04016 MAPK signaling pathway - plant	13	98	272	4342	2.12	0.00751975	2.12	A0A3B5ZVX5 C3UZE5 A0A3B6SBL8 A0A3G1TW43 Q8W428 A0A3B6JFF8 A0A3B5ZXC3 P04464 A0A0A7ACH1 F8S6T5 A0A3B5XZR6 A0A3B6RP58 M5AKY4
ko00904 Diterpenoid biosynthesis	3	10	272	4342	4.79	0.0209875	1.68	G9M5S4 G9M5S6 A0A3B6U944
ko00590 Arachidonic acid metabolism	3	12	272	4342	3.99	0.0350639	1.46	A0A3B6IJY9 A0A3B6CB61 A0A1D5UGB6
ko00100 Steroid biosynthesis	5	31	272	4342	2.57	0.0413364	1.38	A0A3B6JI12 A0A3B6IP18 A0A3B6K987 A0A3B6JIF3 A0A3B5YXI2

## Sheet: Nr3 vs Nn
Table S6 KEGG pathway analysis of DEPs at proteomic levels in Nr3 vs Nn.
KEGG pathway	Mapping	Background	All Mapping	All Background	Fold enrichment	Fisher's exact test p value	-log10(p value)	Related proteins
ko00480 Glutathione metabolism	17	154	104	4342	4.61	8.85819e-08	7.05	A0A3B6I5M9 A0A3B6JL78 Q8RW00 A0A3B6RG17 A0A3B5XZ69 A0A3B6NL98 A0A3B6JJE1 W5CW67 A0A3B6ILA6 A0A3B6ER15 A0A3B6KTD4 A0A3B6K9P2 A0A3B6QE56 A0A3B6MRF8 A0A3B6H0S6 Q8LGN6 A0A3B6LUE0
ko00940 Phenylpropanoid biosynthesis	16	273	104	4342	2.45	0.000662876	3.18	A0A3B6LM09 A0A3B6LTB9 A0A3B6TLZ2 A0A3B6H3P5 A0A3B6NPP6 A0A3B6SHP8 A0A3B6RHZ0 A0A3B6FYA0 A0A3B6SFH1 A0A3B5ZPK5 Q8RWR5 A0A3B6QBD7 A0A3B6SSM1 A0A3B6RN77 C6ETB6 A0A3B6B1Q4
ko00904 Diterpenoid biosynthesis	3	10	104	4342	12.52	0.00141744	2.85	G9M5S4 G9M5S6 A0A3B6U944
ko00910 Nitrogen metabolism	5	36	104	4342	5.8	0.00149489	2.83	Q6RUJ2 A0A3B6TX28 A0A3B6PQS3 A0A3B6Q9B3 A0A3B6QJ10
ko00900 Terpenoid backbone biosynthesis	5	51	104	4342	4.09	0.00701491	2.15	A0A3B6NP49 A0A3B6ILZ0 A0A3B6EP60 A0A3B6NT84 W5D4Z8
ko00780 Biotin metabolism	3	21	104	4342	5.96	0.0129745	1.89	A0A3B6KEK6 A0A3B6QCY1 W5D5N0

## Sheet: The shared KEGG pathways
Table S6 The shared KEGG pathway analysis of DEGs at transcriptome levels in dierent combinations
KEGG pathway_id	KEGG pathway
ko00480	Glutathione metabolism
ko00940	Phenylpropanoid biosynthesis
