# Supplementary material for: Transcriptome and Proteomics Analysis of Wheat Seedling Roots Reveals That Increasing NH4+/NO3– Ratio Induced Root Lignification and Reduced Nitrogen Utilization
Source: Front Plant Sci. 2022 Jan 13;12:797260. doi: 10.3389/fpls.2021.797260 (PMC8792948; doi:10.3389/fpls.2021.797260)
Supplement: Supplementary file 8 [file Table_7.xls]

## Sheet: Na vs Nn
Table S7 The identification of DEGs related to glutathione metabolism in Na vs Nn
Gene_id	FPKM.Na_1	FPKM.Na_2	FPKM.Na_3	FPKM.Nn_1	FPKM.Nn_2	FPKM.Nn_3	fc	log2(fc)	pval	qval	regulation	significant	GO	KEGG	KO_ENTRY	EC	Description
TraesCS3D02G483000	16.9527	16.1927	17.3607	0	0.076364	0.044913	416.452	8.70201	6.54473e-191	9.49674e-188	up	yes	GO:0004364(glutathione transferase activity);GO:0005737(cytoplasm);GO:0006749(glutathione metabolic process);GO:0009407(toxin catabolic process)	00480(Glutathione metabolism)	K00799	EC:2.5.1.18	hypothetical protein F775_18354 [Aegilops tauschii]
TraesCS3B02G152200	34.3085	29.8995	31.3475	0.690872	0.55222	0.778478	47.268	5.56279	3.16429e-186	4.47676e-183	up	yes	GO:0004364(glutathione transferase activity);GO:0005737(cytoplasm);GO:0006749(glutathione metabolic process);GO:0006749(glutathione metabolic process)	00480(Glutathione metabolism);00480(Glutathione metabolism)	K00799	EC:2.5.1.18	RecName: Full=Glutathione S-transferase 1; AltName: Full=GST class-phi;unnamed protein product [Triticum aestivum]
TraesCS4A02G103700	15.9885	13.5947	15.9452	0	0	0	inf	inf	2.72387e-164	2.33556e-161	up	yes	GO:0004364(glutathione transferase activity);GO:0005737(cytoplasm);GO:0006749(glutathione metabolic process);GO:0010731(protein glutathionylation)	00480(Glutathione metabolism)	K00799	EC:2.5.1.18	IN2-1 protein [Zea mays]
TraesCS1A02G013900	26.2542	24.0651	36.7994	0	0.158893	0.094878	343.296	8.42331	5.70551e-146	3.54814e-143	up	yes	GO:0004364(glutathione transferase activity);GO:0005737(cytoplasm);GO:0006749(glutathione metabolic process)	00480(Glutathione metabolism)	K00799	EC:2.5.1.18	Glutathione S-transferase 1 [Triticum urartu]
TraesCS1A02G016800	47.7727	41.3113	59.6166	1.27607	1.21708	1.52071	37.0468	5.21128	4.33885e-144	2.43109e-141	up	yes	GO:0004364(glutathione transferase activity);GO:0005737(cytoplasm);GO:0006749(glutathione metabolic process);GO:0009407(toxin catabolic process)	00480(Glutathione metabolism)	K00799	EC:2.5.1.18	hypothetical protein F775_30884 [Aegilops tauschii]
TraesCS7D02G131600	29.5175	27.9716	31.6378	0.942031	1.28957	0.857928	28.848	4.8504	5.90776e-131	2.78605e-128	up	yes	GO:0004364(glutathione transferase activity);GO:0005737(cytoplasm);GO:0006749(glutathione metabolic process);GO:0009407(toxin catabolic process)	00480(Glutathione metabolism)	K00799	EC:2.5.1.18	hypothetical protein F775_30541 [Aegilops tauschii]
TraesCS1D02G190200	37.9739	32.9129	44.0265	0.13287	0.624339	0.466909	93.8743	6.55266	1.69769e-121	6.67181e-119	up	yes	GO:0004364(glutathione transferase activity);GO:0005737(cytoplasm);GO:0006749(glutathione metabolic process);GO:0009407(toxin catabolic process)	00480(Glutathione metabolism)	K00799	EC:2.5.1.18	putative glutathione S-transferase GSTU6 [Triticum urartu]
TraesCS2A02G578200	16.2983	12.6048	18.7829	0.079706	0.066609	0	325.914	8.34835	1.13318e-112	3.60268e-110	up	yes	GO:0004364(glutathione transferase activity);GO:0005737(cytoplasm);GO:0006749(glutathione metabolic process);GO:0009407(toxin catabolic process)	00480(Glutathione metabolism)	K00799	EC:2.5.1.18	hypothetical protein F775_06172 [Aegilops tauschii]
TraesCS2B02G609600	8.11802	10.7552	13.0127	0.08661	0	0	368.154	8.52417	1.37844e-109	4.19395e-107	up	yes	GO:0004364(glutathione transferase activity);GO:0005737(cytoplasm);GO:0006749(glutathione metabolic process);GO:0009407(toxin catabolic process)	00480(Glutathione metabolism)	K00799	EC:2.5.1.18	putative glutathione S-transferase [Triticum urartu]
TraesCS1D02G014500	38.3244	20.6889	35.9045	0.143636	0.23724	0	249.209	7.96121	1.44149e-105	4.01849e-103	up	yes	GO:0004364(glutathione transferase activity);GO:0005737(cytoplasm);GO:0006749(glutathione metabolic process);GO:0009407(toxin catabolic process)	00480(Glutathione metabolism)	K00799	EC:2.5.1.18	hypothetical protein F775_30884 [Aegilops tauschii]
TraesCS6D02G127800	188.401	170.61	199.722	8.60666	13.6218	9.48189	17.6199	4.13913	5.68819e-98	1.34686e-95	up	yes	GO:0004364(glutathione transferase activity);GO:0005737(cytoplasm);GO:0006749(glutathione metabolic process);GO:0009407(toxin catabolic process)	00480(Glutathione metabolism)	K00799	EC:2.5.1.18	glutathione-S-transferase 2 [Aegilops tauschii]
TraesCS1A02G102700	63.2268	77.7127	74.3019	8.03149	8.14003	8.51444	8.71919	3.12419	7.83601e-97	1.80999e-94	up	yes	GO:0004364(glutathione transferase activity);GO:0005737(cytoplasm);GO:0006749(glutathione metabolic process)	00480(Glutathione metabolism)	K00799	EC:2.5.1.18	glutathione transferase F3 [Triticum aestivum]
TraesCS1D02G094700	194.317	196.57	211.184	29.8832	26.416	29.6299	7.0066	2.80872	6.26181e-94	1.3272e-91	up	yes	GO:0004364(glutathione transferase activity);GO:0005737(cytoplasm);GO:0006749(glutathione metabolic process)	00480(Glutathione metabolism)	K00799	EC:2.5.1.18	glutathione transferase F3 [Triticum aestivum]
TraesCS5B02G020700	177.375	145.182	181.627	7.92771	12.7236	9.86713	16.5206	4.04619	5.90868e-93	1.23387e-90	up	yes	GO:0004364(glutathione transferase activity);GO:0005737(cytoplasm);GO:0006749(glutathione metabolic process)	00480(Glutathione metabolism)	K00799	EC:2.5.1.18	glutathione transferase F4 [Triticum aestivum]
TraesCS5A02G024100	117.9	125.52	137.657	12.6623	14.9887	16.0292	8.72428	3.12504	6.71907e-91	1.34836e-88	up	yes	GO:0004364(glutathione transferase activity);GO:0005737(cytoplasm);GO:0006749(glutathione metabolic process)	00480(Glutathione metabolism)	K00799	EC:2.5.1.18	hypothetical protein F775_27563 [Aegilops tauschii]
TraesCS3A02G309100	113.38	105.699	113.004	8.77114	9.58963	5.95273	13.6584	3.77172	7.55494e-91	1.50015e-88	up	yes	GO:0004364(glutathione transferase activity);GO:0005737(cytoplasm);GO:0006749(glutathione metabolic process);GO:0006749(glutathione metabolic process)	00480(Glutathione metabolism);00480(Glutathione metabolism)	K00799	EC:2.5.1.18	RecName: Full=Glutathione S-transferase 2; AltName: Full=GST class-phi;unnamed protein product [Triticum aestivum]
TraesCS4A02G104300	133.325	104.645	144.604	2.66163	4.9616	2.66689	37.1787	5.21641	5.79345e-89	1.12666e-86	up	yes	GO:0004364(glutathione transferase activity);GO:0005737(cytoplasm);GO:0006749(glutathione metabolic process);GO:0010731(protein glutathionylation)	00480(Glutathione metabolism)	K00799	EC:2.5.1.18	Protein IN2-1 [Triticum urartu]
TraesCS1D02G191100	188.113	153.462	196.262	13.8167	15.6217	10.1179	13.5968	3.76519	2.0819e-88	3.99378e-86	up	yes	GO:0004364(glutathione transferase activity);GO:0005737(cytoplasm);GO:0006749(glutathione metabolic process);GO:0009407(toxin catabolic process)	00480(Glutathione metabolism)	K00799	EC:2.5.1.18	glutathione transferase [Triticum aestivum]
TraesCS4A02G349700	18.8046	30.7698	24.6803	0.299423	0.326896	0.656076	57.9031	5.85557	5.16118e-88	9.86745e-86	up	yes	GO:0004364(glutathione transferase activity);GO:0005737(cytoplasm);GO:0006749(glutathione metabolic process)	00480(Glutathione metabolism)	K00799	EC:2.5.1.18	predicted protein [Hordeum vulgare subsp. vulgare]
TraesCS4D02G295400	20.5677	19.1402	25.8511	1.07637	1.53849	1.27638	16.8478	4.07449	7.52831e-87	1.40606e-84	up	yes	GO:0004364(glutathione transferase activity);GO:0005737(cytoplasm);GO:0006749(glutathione metabolic process);GO:0009407(toxin catabolic process)	00480(Glutathione metabolism)	K00799	EC:2.5.1.18	hypothetical protein F775_31477 [Aegilops tauschii]
TraesCS1A02G095800	21.3983	24.2814	24.0168	3.39963	2.66763	2.66931	7.97755	2.99595	2.83124e-84	4.92992e-82	up	yes	GO:0004177(aminopeptidase activity);GO:0005773(vacuole);GO:0005829(cytosol);GO:0006508(proteolysis);GO:0008235(metalloexopeptidase activity);GO:0009507(chloroplast);GO:0009570(chloroplast stroma);GO:0010150(leaf senescence);GO:0030145(manganese ion binding);GO:0030145(manganese ion binding)	00480(Glutathione metabolism);00480(Glutathione metabolism)	K01255	EC:3.4.11.1	CYTOSOL_AP domain-containing protein
TraesCS2D02G589500	18.7626	19.5591	26.7809	0.62453	0.498537	0.167705	50.4369	5.65641	1.21592e-79	1.85973e-77	up	yes	GO:0004364(glutathione transferase activity);GO:0005737(cytoplasm);GO:0006749(glutathione metabolic process);GO:0009407(toxin catabolic process)	00480(Glutathione metabolism)	K00799	EC:2.5.1.18	hypothetical protein F775_14055 [Aegilops tauschii]
TraesCS3B02G536100	7.19474	6.72025	6.87866	0	0.042254	0	492.111	8.94284	2.60521e-79	3.9632e-77	up	yes	GO:0004364(glutathione transferase activity);GO:0005737(cytoplasm);GO:0006749(glutathione metabolic process);GO:0009407(toxin catabolic process)	00480(Glutathione metabolism)	K00799	EC:2.5.1.18	hypothetical protein F775_18354 [Aegilops tauschii]
TraesCS2D02G589400	40.7195	32.5942	48.5245	0.498995	1.32062	0.617928	49.9841	5.6434	1.61687e-76	2.25371e-74	up	yes	GO:0004364(glutathione transferase activity);GO:0005737(cytoplasm);GO:0006749(glutathione metabolic process);GO:0009407(toxin catabolic process)	00480(Glutathione metabolism)	K00799	EC:2.5.1.18	putative glutathione S-transferase [Triticum urartu]
TraesCS1A02G186400	26.3484	23.4182	29.1442	0.905561	1.9069	1.15367	19.8962	4.31442	9.43663e-72	1.19469e-69	up	yes	GO:0004364(glutathione transferase activity);GO:0005737(cytoplasm);GO:0006749(glutathione metabolic process);GO:0009407(toxin catabolic process)	00480(Glutathione metabolism)	K00799	EC:2.5.1.18	putative glutathione S-transferase GSTU6 [Triticum urartu]
TraesCS5D02G030000	281.949	322.414	318.716	53.9616	57.2863	49.465	5.74366	2.52197	1.59525e-70	1.95405e-68	up	yes	GO:0004364(glutathione transferase activity);GO:0005737(cytoplasm);GO:0006749(glutathione metabolic process)	00480(Glutathione metabolism)	K00799	EC:2.5.1.18	hypothetical protein F775_27563 [Aegilops tauschii]
TraesCS3B02G152300	16.3229	27.5265	19.9731	0.76263	1.15606	1.24933	20.1459	4.33241	5.80469e-69	6.93024e-67	up	yes	GO:0004364(glutathione transferase activity);GO:0005737(cytoplasm);GO:0006749(glutathione metabolic process);GO:0006749(glutathione metabolic process)	00480(Glutathione metabolism);00480(Glutathione metabolism)	K00799	EC:2.5.1.18	RecName: Full=Glutathione S-transferase 1; AltName: Full=GST class-phi;unnamed protein product [Triticum aestivum];Glutathione S-transferase 1 [Triticum urartu]
TraesCS7D02G328500	26.8868	32.0144	31.5092	5.01541	4.39511	5.12234	6.2211	2.63717	4.37782e-68	5.08718e-66	up	yes	GO:0004766(spermidine synthase activity);GO:0006596(polyamine biosynthetic process);GO:0006596(polyamine biosynthetic process)	00270(Cysteine and methionine metabolism);00330(Arginine and proline metabolism);00410(beta-Alanine metabolism);00480(Glutathione metabolism);00480(Glutathione metabolism)	K00797	EC:2.5.1.16	spermidine synthase [Triticum aestivum]
TraesCS1A02G017300	15.8376	14.1347	30.2969	0.211189	0.115673	0	184.387	7.52659	5.3393e-68	6.19173e-66	up	yes	GO:0004364(glutathione transferase activity);GO:0005737(cytoplasm);GO:0006749(glutathione metabolic process);GO:0009407(toxin catabolic process)	00480(Glutathione metabolism)	K00799	EC:2.5.1.18	putative glutathione S-transferase GSTU6 [Triticum urartu]
TraesCS1A02G186100	102.338	99.0082	112.629	6.89715	9.38219	4.67197	14.9859	3.90554	8.87603e-68	1.01681e-65	up	yes	GO:0004364(glutathione transferase activity);GO:0005737(cytoplasm);GO:0006749(glutathione metabolic process);GO:0009407(toxin catabolic process)	00480(Glutathione metabolism)	K00799	EC:2.5.1.18	glutathione transferase [Triticum aestivum]
TraesCS1D02G011800	11.2723	24.48	21.6522	0.366264	0.184958	0.125339	84.8476	6.4068	5.65625e-66	6.25181e-64	up	yes	GO:0004364(glutathione transferase activity);GO:0005737(cytoplasm);GO:0006749(glutathione metabolic process)	00480(Glutathione metabolism)	K00799	EC:2.5.1.18	hypothetical protein F775_13799 [Aegilops tauschii]
TraesCS4B02G059100	10.233	12.1706	12.7714	0.768107	0.390483	0.312156	23.9164	4.57993	3.2295e-65	3.42891e-63	up	yes	GO:0004364(glutathione transferase activity);GO:0005737(cytoplasm);GO:0006749(glutathione metabolic process);GO:0006749(glutathione metabolic process)	00480(Glutathione metabolism);00480(Glutathione metabolism)	K00799	EC:2.5.1.18	RecName: Full=Glutathione S-transferase 2; AltName: Full=GST class-phi
TraesCS1A02G186500	61.6072	76.4659	77.4471	10.5458	10.6578	7.81328	7.42741	2.89286	5.00011e-65	5.27913e-63	up	yes	GO:0004364(glutathione transferase activity);GO:0005737(cytoplasm);GO:0006749(glutathione metabolic process);GO:0009407(toxin catabolic process)	00480(Glutathione metabolism)	K00799	EC:2.5.1.18	predicted protein [Hordeum vulgare subsp. vulgare]
TraesCS4A02G008400	10.6938	12.4089	15.4138	0.573456	0.265688	0.186411	37.5568	5.231	9.64396e-65	1.01067e-62	up	yes	GO:0004364(glutathione transferase activity);GO:0005737(cytoplasm);GO:0006749(glutathione metabolic process);GO:0009407(toxin catabolic process)	00480(Glutathione metabolism)	K00799	EC:2.5.1.18	hypothetical protein F775_31477 [Aegilops tauschii]
TraesCS4B02G296500	15.0911	15.7846	19.8699	1.0961	1.46179	1.54051	12.3818	3.63015	1.20273e-63	1.22197e-61	up	yes	GO:0004364(glutathione transferase activity);GO:0005737(cytoplasm);GO:0006749(glutathione metabolic process);GO:0009407(toxin catabolic process)	00480(Glutathione metabolism)	K00799	EC:2.5.1.18	hypothetical protein F775_31477 [Aegilops tauschii]
TraesCS5B02G435000	15.2108	18.5128	15.2016	0.844109	1.51297	1.43636	12.8973	3.689	1.27703e-63	1.29513e-61	up	yes	GO:0004364(glutathione transferase activity);GO:0005737(cytoplasm);GO:0006749(glutathione metabolic process)	00480(Glutathione metabolism)	K00799	EC:2.5.1.18	putative glutathione S-transferase GSTF1 [Triticum urartu]
TraesCS3A02G309000	71.1483	55.7812	73.0805	9.53249	11.2937	8.83513	6.74312	2.75342	7.67921e-63	7.61076e-61	up	yes	GO:0004364(glutathione transferase activity);GO:0005737(cytoplasm);GO:0006749(glutathione metabolic process);GO:0006749(glutathione metabolic process)	00480(Glutathione metabolism);00480(Glutathione metabolism)	K00799	EC:2.5.1.18	RecName: Full=Glutathione S-transferase 1; AltName: Full=GST class-phi;unnamed protein product [Triticum aestivum]
TraesCS7D02G044500	20.5651	18.2501	19.5725	2.90904	2.48547	2.10498	7.78555	2.9608	1.27483e-61	1.23113e-59	up	yes	GO:0004364(glutathione transferase activity);GO:0005737(cytoplasm);GO:0006749(glutathione metabolic process);GO:0009407(toxin catabolic process)	00480(Glutathione metabolism)	K00799	EC:2.5.1.18	hypothetical protein F775_19679 [Aegilops tauschii]
TraesCS7A02G034300	101.572	115.057	113.046	24.8535	18.7821	20.0305	5.17819	2.37245	3.65993e-59	3.26686e-57	up	yes	GO:0004364(glutathione transferase activity);GO:0005737(cytoplasm);GO:0006749(glutathione metabolic process);GO:0009407(toxin catabolic process)	00480(Glutathione metabolism)	K00799	EC:2.5.1.18	glutathione transferase [Triticum aestivum]
TraesCS6A02G139100	75.9148	60.3071	77.0629	3.39218	6.25488	3.13594	16.685	4.06048	4.33545e-59	3.86374e-57	up	yes	GO:0004364(glutathione transferase activity);GO:0005737(cytoplasm);GO:0006749(glutathione metabolic process);GO:0009407(toxin catabolic process)	00480(Glutathione metabolism)	K00799	EC:2.5.1.18	glutathione-S-transferase 2 [Aegilops tauschii]
TraesCS6A02G139000	36.5635	29.1502	50.0902	1.19518	2.2239	0.998038	26.2171	4.71243	1.7499e-57	1.50043e-55	up	yes	GO:0004364(glutathione transferase activity);GO:0005737(cytoplasm);GO:0006749(glutathione metabolic process);GO:0009407(toxin catabolic process)	00480(Glutathione metabolism)	K00799	EC:2.5.1.18	glutathione-S-transferase 28e45 [Triticum aestivum]
TraesCS6B02G167600	65.707	53.776	75.4252	2.44088	5.3248	3.0839	17.9646	4.16708	4.64495e-57	3.92332e-55	up	yes	GO:0004364(glutathione transferase activity);GO:0005737(cytoplasm);GO:0006749(glutathione metabolic process);GO:0009407(toxin catabolic process)	00480(Glutathione metabolism)	K00799	EC:2.5.1.18	glutathione-S-transferase 2 [Aegilops tauschii]
TraesCS1D02G095100	22.0546	22.1921	23.3159	4.29686	3.84159	3.90333	5.61069	2.48818	4.85779e-57	4.09698e-55	up	yes	GO:0004364(glutathione transferase activity);GO:0005737(cytoplasm);GO:0006749(glutathione metabolic process)	00480(Glutathione metabolism)	K00799	EC:2.5.1.18	hypothetical protein F775_15985 [Aegilops tauschii]
TraesCS1B02G194900	21.7253	26.7342	28.4204	4.28681	3.12839	2.9869	7.3908	2.88573	7.96073e-57	6.68406e-55	up	yes	GO:0004364(glutathione transferase activity);GO:0005737(cytoplasm);GO:0006749(glutathione metabolic process);GO:0009407(toxin catabolic process)	00480(Glutathione metabolism)	K00799	EC:2.5.1.18	hypothetical protein F775_32163 [Aegilops tauschii]
TraesCS7D02G479100	9.34575	11.7718	10.127	0.431848	0.691695	0.36017	21.0583	4.39632	9.06023e-57	7.58472e-55	up	yes	GO:0004364(glutathione transferase activity);GO:0005737(cytoplasm);GO:0006749(glutathione metabolic process)	00480(Glutathione metabolism)	K00799	EC:2.5.1.18	hypothetical protein F775_28857 [Aegilops tauschii]
TraesCSU02G184900	4.70846	8.66768	5.37789	0	0	0	inf	inf	1.68608e-56	1.40113e-54	up	yes	GO:0004364(glutathione transferase activity);GO:0005737(cytoplasm);GO:0006749(glutathione metabolic process);GO:0009407(toxin catabolic process)	00480(Glutathione metabolism)	K00799	EC:2.5.1.18	putative glutathione S-transferase GSTU6 [Triticum urartu]
TraesCS1B02G113500	19.9297	37.0616	26.7214	2.45965	2.3086	2.2733	11.8884	3.57148	6.95571e-56	5.66375e-54	up	yes	GO:0004364(glutathione transferase activity);GO:0005737(cytoplasm);GO:0006749(glutathione metabolic process)	00480(Glutathione metabolism)	K00799	EC:2.5.1.18	glutathione transferase F3 [Triticum aestivum]
TraesCS1A02G017400	6.36063	7.1253	13.5671	0.075477	0	0	358.428	8.48554	2.93843e-54	2.31923e-52	up	yes	GO:0004364(glutathione transferase activity);GO:0005737(cytoplasm);GO:0006749(glutathione metabolic process);GO:0009407(toxin catabolic process)	00480(Glutathione metabolism)	K00799	EC:2.5.1.18	putative glutathione S-transferase GSTU6 [Triticum urartu]
TraesCSU02G087600	31.3871	29.6041	32.9363	2.47406	3.7676	1.81557	11.6575	3.54319	8.49925e-54	6.63422e-52	up	yes	GO:0004364(glutathione transferase activity);GO:0005737(cytoplasm);GO:0006749(glutathione metabolic process);GO:0009407(toxin catabolic process)	00480(Glutathione metabolism)	K00799	EC:2.5.1.18	glutathione-S-transferase 2 [Aegilops tauschii]
TraesCS6D02G127700	153.594	109.041	142.037	6.89161	13.6878	8.37005	13.9786	3.80515	1.3567e-53	1.05608e-51	up	yes	GO:0004364(glutathione transferase activity);GO:0005737(cytoplasm);GO:0006749(glutathione metabolic process);GO:0009407(toxin catabolic process)	00480(Glutathione metabolism)	K00799	EC:2.5.1.18	glutathione-S-transferase 28e45 [Triticum aestivum]
TraesCS5D02G254000	68.1783	75.2521	60.1422	15.6902	12.4615	12.1783	5.04768	2.33562	1.66395e-52	1.25052e-50	up	yes	GO:0004364(glutathione transferase activity);GO:0005737(cytoplasm);GO:0006749(glutathione metabolic process);GO:0009407(toxin catabolic process)	00480(Glutathione metabolism)	K00799	EC:2.5.1.18	hypothetical protein F775_31981 [Aegilops tauschii]
TraesCS1A02G078800	178.054	204.883	230.927	41.5893	43.9699	35.5629	5.06815	2.34146	4.05701e-52	3.0249e-50	up	yes	GO:0004364(glutathione transferase activity);GO:0005737(cytoplasm);GO:0006749(glutathione metabolic process)	00480(Glutathione metabolism)	K00799	EC:2.5.1.18	putative glutathione S-transferase GSTF1 [Triticum urartu]
TraesCS3D02G133100	8.5393	7.38528	9.79919	0.914528	0.745731	0.571646	11.5255	3.52675	5.96924e-51	4.33639e-49	up	yes	GO:0004364(glutathione transferase activity);GO:0005737(cytoplasm);GO:0006749(glutathione metabolic process)	00480(Glutathione metabolism)	K00799	EC:2.5.1.18	RecName: Full=Glutathione S-transferase 1; AltName: Full=GST class-phi
TraesCS1D02G190100	57.9281	60.6222	69.185	9.01528	12.127	7.85188	6.47494	2.69487	3.53615e-50	2.52033e-48	up	yes	GO:0004364(glutathione transferase activity);GO:0005737(cytoplasm);GO:0006749(glutathione metabolic process);GO:0009407(toxin catabolic process)	00480(Glutathione metabolism)	K00799	EC:2.5.1.18	predicted protein [Hordeum vulgare subsp. vulgare]
TraesCS5A02G424100	41.6296	42.6806	39.5046	9.826	10.6447	9.50176	4.13095	2.04647	4.59413e-50	3.24577e-48	up	yes	GO:0004364(glutathione transferase activity);GO:0005737(cytoplasm);GO:0006749(glutathione metabolic process);GO:0009407(toxin catabolic process)	00480(Glutathione metabolism)	K00799	EC:2.5.1.18	putative glutathione S-transferase GSTU1 [Triticum urartu]
TraesCS5B02G021800	512.171	516.804	601.662	131.889	138.99	138.663	3.98161	1.99335	5.22168e-49	3.57316e-47	up	yes	GO:0004364(glutathione transferase activity);GO:0005737(cytoplasm);GO:0006749(glutathione metabolic process)	00480(Glutathione metabolism)	K00799	EC:2.5.1.18	glutathione transferase F4 [Triticum aestivum]
TraesCS4B02G199700	79.7199	64.3216	88.6253	0.972042	3.38464	1.52167	39.5802	5.30671	8.0356e-48	5.2877e-46	up	yes	GO:0004364(glutathione transferase activity);GO:0005737(cytoplasm);GO:0006749(glutathione metabolic process);GO:0010731(protein glutathionylation)	00480(Glutathione metabolism)	K00799	EC:2.5.1.18	putative In2.1 protein [Triticum aestivum]
TraesCS1D02G095400	80.7923	68.8933	93.272	17.8946	17.6813	14.5483	4.84711	2.27713	2.81995e-47	1.82173e-45	up	yes	GO:0004364(glutathione transferase activity);GO:0005737(cytoplasm);GO:0006749(glutathione metabolic process)	00480(Glutathione metabolism)	K00799	EC:2.5.1.18	hypothetical protein F775_26896 [Aegilops tauschii]
TraesCS6B02G167300	38.7037	31.8899	36.673	2.10863	4.35815	2.23559	12.3261	3.62365	7.53386e-47	4.80122e-45	up	yes	GO:0004364(glutathione transferase activity);GO:0005737(cytoplasm);GO:0006749(glutathione metabolic process);GO:0009407(toxin catabolic process)	00480(Glutathione metabolism)	K00799	EC:2.5.1.18	glutathione-S-transferase 2 [Aegilops tauschii]
TraesCS3D02G445400	107.233	124.089	121.878	32.9181	28.4595	31.712	3.7942	1.92379	5.68979e-46	3.55398e-44	up	yes	GO:0004364(glutathione transferase activity);GO:0005737(cytoplasm);GO:0006749(glutathione metabolic process)	00480(Glutathione metabolism)	K00799	EC:2.5.1.18	glutathione transferase F5 [Triticum aestivum]
TraesCS4D02G201300	3.48947	4.16867	5.26881	0.065321	0	0	197.899	7.62862	1.74988e-45	1.08108e-43	up	yes	GO:0004364(glutathione transferase activity);GO:0005737(cytoplasm);GO:0006749(glutathione metabolic process);GO:0010731(protein glutathionylation)	00480(Glutathione metabolism)	K00799	EC:2.5.1.18	IN2-1 protein [Zea mays]
TraesCS1D02G189600	12.6354	12.7893	17.7106	1.58993	1.77026	1.24577	9.36513	3.2273	1.93659e-45	1.19513e-43	up	yes	GO:0004364(glutathione transferase activity);GO:0005737(cytoplasm);GO:0006749(glutathione metabolic process);GO:0009407(toxin catabolic process)	00480(Glutathione metabolism)	K00799	EC:2.5.1.18	hypothetical protein F775_32163 [Aegilops tauschii]
TraesCS4D02G200700	84.2552	63.5015	97.2576	0.282747	1.58175	0.540321	101.885	6.67079	1.56393e-44	9.40538e-43	up	yes	GO:0004364(glutathione transferase activity);GO:0005737(cytoplasm);GO:0006749(glutathione metabolic process);GO:0010731(protein glutathionylation)	00480(Glutathione metabolism)	K00799	EC:2.5.1.18	putative In2.1 protein [Triticum aestivum]
TraesCS5B02G426300	32.954	28.3044	41.2166	2.83518	5.1394	3.78546	8.71382	3.12331	3.45906e-44	2.06272e-42	up	yes	GO:0004364(glutathione transferase activity);GO:0005737(cytoplasm);GO:0006749(glutathione metabolic process);GO:0009407(toxin catabolic process)	00480(Glutathione metabolism)	K00799	EC:2.5.1.18	putative glutathione S-transferase GSTU1 [Triticum urartu]
TraesCS1A02G186600	124.176	74.0227	130.903	3.61815	8.32156	4.40006	20.1412	4.33208	1.04223e-43	6.11833e-42	up	yes	GO:0004364(glutathione transferase activity);GO:0005737(cytoplasm);GO:0006749(glutathione metabolic process);GO:0009407(toxin catabolic process)	00480(Glutathione metabolism)	K00799	EC:2.5.1.18	putative glutathione S-transferase GSTU6 [Triticum urartu]
TraesCS2B02G609500	10.5597	21.186	14.4845	0.372111	0	0.063786	106.058	6.7287	2.08649e-43	1.20609e-41	up	yes	GO:0004364(glutathione transferase activity);GO:0005737(cytoplasm);GO:0006749(glutathione metabolic process);GO:0009407(toxin catabolic process)	00480(Glutathione metabolism)	K00799	EC:2.5.1.18	putative glutathione S-transferase [Triticum urartu]
TraesCS1A02G187000	7.78005	21.8386	14.9621	0.629538	0.463814	0.421701	29.4252	4.87898	8.58324e-43	4.88175e-41	up	yes	GO:0004364(glutathione transferase activity);GO:0005737(cytoplasm);GO:0006749(glutathione metabolic process);GO:0009407(toxin catabolic process)	00480(Glutathione metabolism)	K00799	EC:2.5.1.18	hypothetical protein F775_32163 [Aegilops tauschii]
TraesCS3B02G490600	54.3986	69.6824	66.1626	14.2966	12.3193	9.14879	5.31932	2.41124	1.63652e-42	9.21514e-41	up	yes	GO:0004364(glutathione transferase activity);GO:0005737(cytoplasm);GO:0006749(glutathione metabolic process);GO:0006749(glutathione metabolic process)	00480(Glutathione metabolism);00480(Glutathione metabolism)	K00799	EC:2.5.1.18	unnamed protein product [Triticum aestivum]
TraesCS3D02G299700	22.255	26.0324	25.4809	6.05213	5.88694	6.14716	4.0787	2.02811	5.27593e-42	2.93291e-40	up	yes	GO:0004364(glutathione transferase activity);GO:0005737(cytoplasm);GO:0006749(glutathione metabolic process);GO:0006749(glutathione metabolic process)	00480(Glutathione metabolism);00480(Glutathione metabolism)	K00799	EC:2.5.1.18	hypothetical protein F775_08779 [Aegilops tauschii]
TraesCS5A02G432600	12.5459	14.078	12.9807	2.10099	1.2196	1.89508	7.5934	2.92475	2.86626e-41	1.55667e-39	up	yes	GO:0004364(glutathione transferase activity);GO:0005737(cytoplasm);GO:0006749(glutathione metabolic process)	00480(Glutathione metabolism)	K00799	EC:2.5.1.18	putative glutathione S-transferase GSTF1 [Triticum urartu]
TraesCS7A02G132000	6.82108	7.25607	8.7532	0.281754	0.401383	0.059806	30.7296	4.94156	2.97361e-40	1.56249e-38	up	yes	GO:0004364(glutathione transferase activity);GO:0005737(cytoplasm);GO:0006749(glutathione metabolic process);GO:0009407(toxin catabolic process)	00480(Glutathione metabolism)	K00799	EC:2.5.1.18	hypothetical protein F775_30541 [Aegilops tauschii]
TraesCS7D02G078700	33.7256	33.0502	44.1065	9.62666	8.54225	8.21357	4.20287	2.07138	3.07633e-40	1.61346e-38	up	yes	GO:0004364(glutathione transferase activity);GO:0005737(cytoplasm);GO:0006749(glutathione metabolic process);GO:0009407(toxin catabolic process)	00480(Glutathione metabolism)	K00799	EC:2.5.1.18	predicted protein [Hordeum vulgare subsp. vulgare]
TraesCS5B02G142500	7.3087	7.58596	8.47958	0.574744	0.309107	0.115978	23.3782	4.54709	8.09873e-40	4.1703e-38	up	yes	GO:0004364(glutathione transferase activity);GO:0005737(cytoplasm);GO:0006749(glutathione metabolic process);GO:0009407(toxin catabolic process)	00480(Glutathione metabolism)	K00799	EC:2.5.1.18	putative glutathione S-transferase [Triticum urartu]
TraesCS1D02G190500	6.39217	5.92476	5.45925	0.103278	0.349122	0.118867	31.1171	4.95964	8.12498e-39	4.03334e-37	up	yes	GO:0004364(glutathione transferase activity);GO:0005737(cytoplasm);GO:0006749(glutathione metabolic process);GO:0009407(toxin catabolic process)	00480(Glutathione metabolism)	K00799	EC:2.5.1.18	putative glutathione S-transferase GSTU6 [Triticum urartu]
TraesCS2A02G218700	19.2957	18.9159	21.8328	2.75255	4.27322	3.74545	5.57452	2.47885	1.06433e-38	5.25579e-37	up	yes	GO:0004364(glutathione transferase activity);GO:0005737(cytoplasm);GO:0006749(glutathione metabolic process);GO:0009407(toxin catabolic process)	00480(Glutathione metabolism)	K00799	EC:2.5.1.18	hypothetical protein F775_19882 [Aegilops tauschii]
TraesCS1B02G113700	11.2514	12.5823	12.8009	2.38889	1.98883	1.58347	6.14551	2.61953	1.68816e-38	8.26426e-37	up	yes	GO:0004364(glutathione transferase activity);GO:0005737(cytoplasm);GO:0006749(glutathione metabolic process)	00480(Glutathione metabolism)	K00799	EC:2.5.1.18	predicted protein [Hordeum vulgare subsp. vulgare]
TraesCS2D02G589300	42.3295	33.7143	46.3947	5.30933	8.53067	5.39624	6.36499	2.67016	2.51757e-38	1.2282e-36	up	yes	GO:0004364(glutathione transferase activity);GO:0005737(cytoplasm);GO:0006749(glutathione metabolic process);GO:0009407(toxin catabolic process)	00480(Glutathione metabolism)	K00799	EC:2.5.1.18	hypothetical protein F775_27374 [Aegilops tauschii]
TraesCS3A02G452900	68.16	62.3747	62.7963	14.3003	18.2957	18.5197	3.78223	1.91924	2.68731e-38	1.30876e-36	up	yes	GO:0004364(glutathione transferase activity);GO:0005737(cytoplasm);GO:0006749(glutathione metabolic process)	00480(Glutathione metabolism)	K00799	EC:2.5.1.18	glutathione transferase F5 [Triticum aestivum]
TraesCS5B02G426400	115.537	93.69	104.577	28.2534	32.7133	30.6403	3.42554	1.77633	1.21097e-36	5.61722e-35	up	yes	GO:0004364(glutathione transferase activity);GO:0005737(cytoplasm);GO:0006749(glutathione metabolic process);GO:0009407(toxin catabolic process)	00480(Glutathione metabolism)	K00799	EC:2.5.1.18	glutathione transferase [Triticum aestivum]
TraesCS1A02G103000	18.1609	19.4646	21.1329	5.20072	5.23741	4.42806	3.95248	1.98276	1.25453e-36	5.8145e-35	up	yes	GO:0004364(glutathione transferase activity);GO:0005737(cytoplasm);GO:0006749(glutathione metabolic process)	00480(Glutathione metabolism)	K00799	EC:2.5.1.18	Glutathione S-transferase 4 [Triticum urartu]
TraesCS3A02G487700	25.4185	25.8645	22.0375	7.20927	6.40991	6.16291	3.70641	1.89002	6.8917e-36	3.12257e-34	up	yes	GO:0004364(glutathione transferase activity);GO:0005737(cytoplasm);GO:0006749(glutathione metabolic process);GO:0009407(toxin catabolic process)	00480(Glutathione metabolism)	K00799	EC:2.5.1.18	putative glutathione S-transferase [Triticum urartu]
TraesCS1D02G081200	371.046	377.354	422.013	107.44	127.991	103.077	3.45757	1.78976	1.43182e-35	6.39528e-34	up	yes	GO:0004364(glutathione transferase activity);GO:0005737(cytoplasm);GO:0006749(glutathione metabolic process)	00480(Glutathione metabolism)	K00799	EC:2.5.1.18	hypothetical protein F775_26054 [Aegilops tauschii]
TraesCS3A02G488200	3.16584	2.56365	3.9285	0	0	0	inf	inf	1.50658e-35	6.72388e-34	up	yes	GO:0004364(glutathione transferase activity);GO:0005737(cytoplasm);GO:0006749(glutathione metabolic process);GO:0009407(toxin catabolic process)	00480(Glutathione metabolism)	K00799	EC:2.5.1.18	hypothetical protein F775_18354 [Aegilops tauschii]
TraesCS7D02G514500	13.8642	16.007	14.2659	3.44626	3.3249	3.36	4.35657	2.12319	1.7849e-35	7.93476e-34	up	yes	GO:0004364(glutathione transferase activity);GO:0005737(cytoplasm);GO:0006749(glutathione metabolic process)	00480(Glutathione metabolism)	K00799	EC:2.5.1.18	hypothetical protein F775_32560 [Aegilops tauschii]
TraesCS4B02G044400	8.36144	9.07825	9.81595	0.469775	0.816115	0.375253	16.4078	4.03631	1.9437e-35	8.62039e-34	up	yes	GO:0004364(glutathione transferase activity);GO:0004602(glutathione peroxidase activity);GO:0005635(nuclear envelope);GO:0005783(endoplasmic reticulum)	00480(Glutathione metabolism)	K00799	EC:2.5.1.18	putative microsomal glutathione S-transferase 3 [Aegilops tauschii]
TraesCS2A02G578400	7.96196	13.6746	9.76347	0.759487	1.08258	0.719086	12.2601	3.6159	5.90384e-35	2.57003e-33	up	yes	GO:0004364(glutathione transferase activity);GO:0005737(cytoplasm);GO:0006749(glutathione metabolic process);GO:0009407(toxin catabolic process)	00480(Glutathione metabolism)	K00799	EC:2.5.1.18	putative glutathione S-transferase [Triticum urartu]
TraesCS7D02G030700	529.873	610.527	626.136	199.167	189.282	177.624	3.12069	1.64186	1.03195e-34	4.441e-33	up	yes	GO:0004364(glutathione transferase activity);GO:0005737(cytoplasm);GO:0006749(glutathione metabolic process);GO:0009407(toxin catabolic process)	00480(Glutathione metabolism)	K00799	EC:2.5.1.18	glutathione transferase [Triticum aestivum]
TraesCS1D02G190000	41.7224	39.4411	42.7509	13.1934	10.9698	8.84936	3.75355	1.90825	7.65234e-34	3.17954e-32	up	yes	GO:0004364(glutathione transferase activity);GO:0005737(cytoplasm);GO:0006749(glutathione metabolic process);GO:0009407(toxin catabolic process)	00480(Glutathione metabolism)	K00799	EC:2.5.1.18	glutathione transferase 2 [Triticum aestivum]
TraesCS1D02G095000	19.2845	14.1775	16.6228	2.43649	3.27589	1.97336	6.51659	2.70412	1.2977e-33	5.35264e-32	up	yes	GO:0004364(glutathione transferase activity);GO:0005737(cytoplasm);GO:0006749(glutathione metabolic process)	00480(Glutathione metabolism)	K00799	EC:2.5.1.18	hypothetical protein F775_52443 [Aegilops tauschii]
TraesCS5D02G440700	7.2537	5.2312	7.84994	0	0.191543	0.303071	41.1125	5.36151	1.60889e-32	6.33163e-31	up	yes	GO:0004364(glutathione transferase activity);GO:0005737(cytoplasm);GO:0006749(glutathione metabolic process)	00480(Glutathione metabolism)	K00799	EC:2.5.1.18	hypothetical protein F775_29002 [Aegilops tauschii]
TraesCS5A02G024000	3.38712	3.03312	4.32555	0	0	0.065602	163.803	7.35582	6.41353e-32	2.47577e-30	up	yes	GO:0004364(glutathione transferase activity);GO:0005737(cytoplasm);GO:0006749(glutathione metabolic process)	00480(Glutathione metabolism)	K00799	EC:2.5.1.18	glutathione transferase F4 [Triticum aestivum]
TraesCS4A02G435300	13.751	17.2569	10.5732	1.50826	1.95016	1.07388	9.17442	3.19762	7.13776e-31	2.65746e-29	up	yes	GO:0004364(glutathione transferase activity);GO:0005737(cytoplasm);GO:0006749(glutathione metabolic process);GO:0009407(toxin catabolic process)	00480(Glutathione metabolism)	K00799	EC:2.5.1.18	hypothetical protein F775_19679 [Aegilops tauschii]
TraesCS5A02G021700	4.63837	5.08971	4.61071	0.307016	0.340885	0.115539	18.7818	4.23126	9.12306e-31	3.37881e-29	up	yes	GO:0004364(glutathione transferase activity);GO:0005737(cytoplasm);GO:0006749(glutathione metabolic process);GO:0009407(toxin catabolic process)	00480(Glutathione metabolism)	K00799	EC:2.5.1.18	hypothetical protein F775_16477 [Aegilops tauschii]
TraesCS3A02G488300	4.01264	3.42528	3.76812	0	0	0	inf	inf	1.04643e-30	3.86795e-29	up	yes	GO:0004364(glutathione transferase activity);GO:0005737(cytoplasm);GO:0006749(glutathione metabolic process);GO:0009407(toxin catabolic process)	00480(Glutathione metabolism)	K00799	EC:2.5.1.18	hypothetical protein F775_18354 [Aegilops tauschii]
TraesCS2A02G578300	2.63597	4.99828	3.54605	0	0	0	inf	inf	2.43227e-29	8.39295e-28	up	yes	GO:0004364(glutathione transferase activity);GO:0005737(cytoplasm);GO:0006749(glutathione metabolic process);GO:0009407(toxin catabolic process)	00480(Glutathione metabolism)	K00799	EC:2.5.1.18	putative glutathione S-transferase [Triticum urartu]
TraesCS1D02G104800	9.10635	9.85869	9.79572	3.35796	2.66639	2.52915	3.36245	1.74951	3.15815e-29	1.08317e-27	up	yes	GO:0004177(aminopeptidase activity);GO:0005737(cytoplasm);GO:0005773(vacuole);GO:0005829(cytosol);GO:0006508(proteolysis);GO:0008235(metalloexopeptidase activity);GO:0009507(chloroplast);GO:0009570(chloroplast stroma);GO:0030145(manganese ion binding);GO:0046686(response to cadmium ion);GO:0046686(response to cadmium ion)	00480(Glutathione metabolism);00480(Glutathione metabolism)	K01255	EC:3.4.11.1	Leucine aminopeptidase 2, chloroplastic [Aegilops tauschii]
TraesCS3B02G234100	20.6327	20.2512	17.5027	6.25426	4.7334	4.32597	3.81272	1.93082	4.15004e-29	1.41564e-27	up	yes	GO:0004364(glutathione transferase activity);GO:0005737(cytoplasm);GO:0006749(glutathione metabolic process);GO:0009407(toxin catabolic process)	00480(Glutathione metabolism)	K00799	EC:2.5.1.18	unnamed protein product [Triticum aestivum]
TraesCS6D02G368800	91.2454	81.8067	93.3629	32.1364	33.8767	29.6676	2.78442	1.47738	5.17893e-29	1.75708e-27	up	yes	GO:0004362(glutathione-disulfide reductase activity);GO:0005737(cytoplasm);GO:0005777(peroxisome);GO:0005829(cytosol);GO:0006749(glutathione metabolic process);GO:0045454(cell redox homeostasis);GO:0050660(flavin adenine dinucleotide binding);GO:0050661(NADP binding);GO:0055114(oxidation-reduction process)	00480(Glutathione metabolism)	K00383	EC:1.8.1.7	cytosolic glutathione reductase [Triticum monococcum]
TraesCS6B02G167400	23.5992	15.1468	25.7287	2.18109	3.49365	1.68759	8.75736	3.1305	9.51454e-29	3.16356e-27	up	yes	GO:0004364(glutathione transferase activity);GO:0005737(cytoplasm);GO:0006749(glutathione metabolic process);GO:0009407(toxin catabolic process)	00480(Glutathione metabolism)	K00799	EC:2.5.1.18	glutathione-S-transferase 2 [Aegilops tauschii]
TraesCS3A02G437400	18.6402	16.3277	18.2208	1.23618	3.33418	1.90228	8.21747	3.03869	1.0426e-27	3.27059e-26	up	yes	GO:0004364(glutathione transferase activity);GO:0005737(cytoplasm);GO:0006749(glutathione metabolic process);GO:0009407(toxin catabolic process)	00480(Glutathione metabolism)	K00799	EC:2.5.1.18	hypothetical protein F775_31124 [Aegilops tauschii]
TraesCS3D02G482700	18.773	22.8084	22.5407	7.35961	5.94819	6.1512	3.29524	1.72038	1.82688e-27	5.65254e-26	up	yes	GO:0004364(glutathione transferase activity);GO:0005737(cytoplasm);GO:0006749(glutathione metabolic process);GO:0009407(toxin catabolic process)	00480(Glutathione metabolism)	K00799	EC:2.5.1.18	hypothetical protein F775_31887 [Aegilops tauschii]
TraesCS1D02G094900	48.9106	42.9227	45.0714	12.3821	16.5513	12.307	3.31967	1.73104	1.94359e-27	6.00052e-26	up	yes	GO:0004364(glutathione transferase activity);GO:0005737(cytoplasm);GO:0006749(glutathione metabolic process)	00480(Glutathione metabolism)	K00799	EC:2.5.1.18	predicted protein [Hordeum vulgare subsp. vulgare]
TraesCS1A02G102800	29.7191	30.5457	31.1479	11.0807	11.8555	10.5607	2.72898	1.44836	2.40172e-27	7.39074e-26	up	yes	GO:0004364(glutathione transferase activity);GO:0005737(cytoplasm);GO:0006749(glutathione metabolic process)	00480(Glutathione metabolism)	K00799	EC:2.5.1.18	predicted protein [Hordeum vulgare subsp. vulgare]
TraesCS3B02G471600	14.7818	4.77328	9.31249	0.061635	0.098911	0.359481	55.5118	5.79472	2.8679e-27	8.7681e-26	up	yes	GO:0004364(glutathione transferase activity);GO:0005737(cytoplasm);GO:0006749(glutathione metabolic process);GO:0009407(toxin catabolic process)	00480(Glutathione metabolism)	K00799	EC:2.5.1.18	unnamed protein product [Triticum aestivum]
TraesCS7B02G084400	18.2264	23.4457	21.9275	3.90267	5.48158	2.88063	5.1855	2.37448	4.29961e-27	1.30256e-25	up	yes	GO:0004364(glutathione transferase activity);GO:0005737(cytoplasm);GO:0006749(glutathione metabolic process)	00480(Glutathione metabolism)	K00799	EC:2.5.1.18	predicted protein [Hordeum vulgare subsp. vulgare]
TraesCS5D02G432700	63.7233	50.5119	56.5539	17.3381	21.2145	16.4967	3.10248	1.63342	8.33826e-27	2.49799e-25	up	yes	GO:0004364(glutathione transferase activity);GO:0005737(cytoplasm);GO:0006749(glutathione metabolic process);GO:0009407(toxin catabolic process)	00480(Glutathione metabolism)	K00799	EC:2.5.1.18	glutathione transferase [Triticum aestivum]
TraesCS3D02G025800	16.5352	17.1392	16.0077	5.87102	5.13438	5.00408	3.10329	1.6338	4.02386e-26	1.15767e-24	up	yes	GO:0004364(glutathione transferase activity);GO:0005737(cytoplasm);GO:0006749(glutathione metabolic process);GO:0009407(toxin catabolic process)	00480(Glutathione metabolism)	K00799	EC:2.5.1.18	hypothetical protein F775_42860 [Aegilops tauschii]
TraesCS1D02G189700	8.44642	5.9311	6.64132	1.18999	0.716077	1.12048	6.94483	2.79594	6.83447e-26	1.94259e-24	up	yes	GO:0004364(glutathione transferase activity);GO:0005737(cytoplasm);GO:0006749(glutathione metabolic process);GO:0009407(toxin catabolic process)	00480(Glutathione metabolism)	K00799	EC:2.5.1.18	hypothetical protein F775_10138 [Aegilops tauschii]
TraesCS3D02G429900	15.0556	7.51602	16.9701	0.292177	0.61078	0.055348	41.2621	5.36675	1.83466e-25	5.12717e-24	up	yes	GO:0004364(glutathione transferase activity);GO:0005737(cytoplasm);GO:0006749(glutathione metabolic process);GO:0009407(toxin catabolic process)	00480(Glutathione metabolism)	K00799	EC:2.5.1.18	predicted protein [Hordeum vulgare subsp. vulgare]
TraesCS2B02G574500	3.7135	5.53911	4.19124	0.604127	0.600465	0.391813	8.42133	3.07405	1.12856e-24	3.03835e-23	up	yes	GO:0004364(glutathione transferase activity);GO:0005737(cytoplasm);GO:0006749(glutathione metabolic process);GO:0009407(toxin catabolic process)	00480(Glutathione metabolism)	K00799	EC:2.5.1.18	putative glutathione S-transferase GSTU6 [Triticum urartu]
TraesCS3D02G133200	8.65651	10.6385	11.7119	2.74475	2.67766	2.75518	3.7917	1.92284	4.14099e-24	1.08092e-22	up	yes	GO:0004364(glutathione transferase activity);GO:0005737(cytoplasm);GO:0006749(glutathione metabolic process)	00480(Glutathione metabolism)	K00799	EC:2.5.1.18	RecName: Full=Glutathione S-transferase 1; AltName: Full=GST class-phi
TraesCS7D02G019400	5.06809	4.85795	6.81105	0.548702	0.527088	0.201174	13.1069	3.71226	6.73772e-24	1.74027e-22	up	yes	GO:0004364(glutathione transferase activity);GO:0005737(cytoplasm);GO:0006749(glutathione metabolic process);GO:0009407(toxin catabolic process)	00480(Glutathione metabolism)	K00799	EC:2.5.1.18	hypothetical protein F775_20866 [Aegilops tauschii]
TraesCS1A02G186300	6.68895	7.0079	8.19569	0.568708	1.18935	1.08933	7.68866	2.94273	7.791e-24	2.00318e-22	up	yes	GO:0004364(glutathione transferase activity);GO:0005737(cytoplasm);GO:0006749(glutathione metabolic process);GO:0009407(toxin catabolic process)	00480(Glutathione metabolism)	K00799	EC:2.5.1.18	putative glutathione S-transferase GSTU6 [Triticum urartu]
TraesCS7A02G034500	6.92851	6.08192	9.74825	1.03859	1.11163	0.531857	8.48545	3.08499	1.91777e-23	4.8128e-22	up	yes	GO:0004364(glutathione transferase activity);GO:0005737(cytoplasm);GO:0006749(glutathione metabolic process);GO:0009407(toxin catabolic process)	00480(Glutathione metabolism)	K00799	EC:2.5.1.18	hypothetical protein F775_26086 [Aegilops tauschii]
TraesCS4D02G201100	13.1699	22.9429	17.1692	1.77036	0.42867	0.432918	20.2443	4.33944	2.23824e-23	5.58238e-22	up	yes	GO:0004364(glutathione transferase activity);GO:0005737(cytoplasm);GO:0006749(glutathione metabolic process);GO:0010731(protein glutathionylation);GO:0010731(protein glutathionylation)	00480(Glutathione metabolism);00480(Glutathione metabolism)	K00799	EC:2.5.1.18	predicted protein [Hordeum vulgare subsp. vulgare]
TraesCS7B02G232700	21.2504	26.6479	23.991	7.27459	8.62559	9.37105	2.84471	1.50828	2.68621e-23	6.65858e-22	up	yes	GO:0004766(spermidine synthase activity);GO:0006596(polyamine biosynthetic process)	00270(Cysteine and methionine metabolism);00330(Arginine and proline metabolism);00410(beta-Alanine metabolism);00480(Glutathione metabolism)	K00797	EC:2.5.1.16	spermidine synthase [Triticum aestivum]
TraesCS3B02G535300	16.1797	17.3574	18.0267	6.34037	5.28256	4.6014	3.17818	1.6682	4.50648e-23	1.1021e-21	up	yes	GO:0004364(glutathione transferase activity);GO:0005737(cytoplasm);GO:0006749(glutathione metabolic process);GO:0009407(toxin catabolic process)	00480(Glutathione metabolism)	K00799	EC:2.5.1.18	unnamed protein product [Triticum aestivum]
TraesCS2D02G400000	1.77543	3.56717	3.10577	0	0.067847	0	124.521	6.96024	7.08928e-23	1.71449e-21	up	yes	GO:0004364(glutathione transferase activity);GO:0005737(cytoplasm);GO:0006749(glutathione metabolic process);GO:0006749(glutathione metabolic process)	00480(Glutathione metabolism);00480(Glutathione metabolism)	K00799	EC:2.5.1.18	hypothetical protein F775_20148 [Aegilops tauschii]
TraesCS4B02G044300	74.0255	79.7956	82.1985	29.6674	34.3444	31.2494	2.47761	1.30895	8.89653e-23	2.14149e-21	up	yes	GO:0004364(glutathione transferase activity);GO:0004602(glutathione peroxidase activity);GO:0005635(nuclear envelope);GO:0005783(endoplasmic reticulum)	00480(Glutathione metabolism)	K00799	EC:2.5.1.18	putative microsomal glutathione S-transferase 3 [Aegilops tauschii]
TraesCS7A02G049400	1.53524	1.95499	2.50546	0.066635	0	0	89.978	6.4915	9.85678e-23	2.36458e-21	up	yes	GO:0004364(glutathione transferase activity);GO:0005737(cytoplasm);GO:0006749(glutathione metabolic process);GO:0009407(toxin catabolic process)	00480(Glutathione metabolism)	K00799	EC:2.5.1.18	hypothetical protein F775_19679 [Aegilops tauschii]
TraesCS5D02G148500	3.77934	4.71055	3.55113	0.392973	0.196284	0.13607	16.6008	4.05318	1.35999e-22	3.23512e-21	up	yes	GO:0004364(glutathione transferase activity);GO:0005737(cytoplasm);GO:0006749(glutathione metabolic process);GO:0009407(toxin catabolic process);GO:0009407(toxin catabolic process)	00480(Glutathione metabolism);00480(Glutathione metabolism)	K00799	EC:2.5.1.18	hypothetical protein F775_29491 [Aegilops tauschii]
TraesCS4A02G454800	32.3551	48.9251	34.4741	13.0549	12.232	10.6133	3.22434	1.689	1.69065e-22	3.99647e-21	up	yes	GO:0004364(glutathione transferase activity);GO:0005737(cytoplasm);GO:0006749(glutathione metabolic process);GO:0009407(toxin catabolic process)	00480(Glutathione metabolism)	K00799	EC:2.5.1.18	glutathione transferase [Triticum aestivum]
TraesCS4B02G059300	32.0053	43.1464	36.7785	2.59339	0.423044	0.514592	31.699	4.98637	2.78819e-22	6.51742e-21	up	yes	GO:0004364(glutathione transferase activity);GO:0005737(cytoplasm);GO:0006749(glutathione metabolic process)	00480(Glutathione metabolism)	K00799	EC:2.5.1.18	RecName: Full=Glutathione S-transferase 1; AltName: Full=GST class-phi
TraesCS5A02G143500	3.03424	4.00768	4.39145	0.354522	0.459372	0.365065	9.69786	3.27767	7.11228e-22	1.62426e-20	up	yes	GO:0004364(glutathione transferase activity);GO:0005737(cytoplasm);GO:0006749(glutathione metabolic process);GO:0009407(toxin catabolic process)	00480(Glutathione metabolism)	K00799	EC:2.5.1.18	putative glutathione S-transferase [Triticum urartu]
TraesCS7B02G398800	12.2631	15.1514	14.4201	4.05564	3.51329	2.32713	4.2274	2.07977	9.72838e-22	2.20834e-20	up	yes	GO:0004364(glutathione transferase activity);GO:0005737(cytoplasm);GO:0006749(glutathione metabolic process)	00480(Glutathione metabolism)	K00799	EC:2.5.1.18	putative glutathione S-transferase GSTF2 [Triticum urartu]
TraesCS6B02G167500	57.4445	50.6544	52.3003	3.65987	8.03092	1.80448	11.8856	3.57114	6.4395e-21	1.37933e-19	up	yes	GO:0004364(glutathione transferase activity);GO:0005737(cytoplasm);GO:0006749(glutathione metabolic process);GO:0009407(toxin catabolic process)	00480(Glutathione metabolism)	K00799	EC:2.5.1.18	glutathione-S-transferase 2 [Aegilops tauschii]
TraesCS2B02G609400	8.05159	17.4497	17.7148	2.15791	1.42996	0.814512	9.81652	3.29521	1.00871e-20	2.13238e-19	up	yes	GO:0004364(glutathione transferase activity);GO:0005737(cytoplasm);GO:0006749(glutathione metabolic process);GO:0009407(toxin catabolic process)	00480(Glutathione metabolism)	K00799	EC:2.5.1.18	hypothetical protein F775_06717 [Aegilops tauschii]
TraesCS3B02G334500	583.103	553.066	658.51	259.312	248.449	291.489	2.24545	1.16701	4.43837e-19	8.45982e-18	up	yes	GO:0004364(glutathione transferase activity);GO:0005737(cytoplasm);GO:0006749(glutathione metabolic process)	00480(Glutathione metabolism)	K00799	EC:2.5.1.18	glutathione transferase F1 [Triticum aestivum]
TraesCS1B02G194600	17.634	32.9683	30.6496	3.88536	5.46071	2.38008	6.92913	2.79267	1.86468e-18	3.39634e-17	up	yes	GO:0004364(glutathione transferase activity);GO:0005737(cytoplasm);GO:0006749(glutathione metabolic process);GO:0009407(toxin catabolic process)	00480(Glutathione metabolism)	K00799	EC:2.5.1.18	predicted protein [Hordeum vulgare subsp. vulgare]
TraesCS1D02G074500	95.8812	98.1579	106.342	42.8596	49.4223	40.692	2.25895	1.17565	2.19892e-18	3.98715e-17	up	yes	GO:0002213(defense response to insect);GO:0004357(glutamate-cysteine ligase activity);GO:0005524(ATP binding);GO:0006750(glutathione biosynthetic process);GO:0009408(response to heat);GO:0009507(chloroplast);GO:0009536(plastid);GO:0009570(chloroplast stroma);GO:0009700(indole phytoalexin biosynthetic process);GO:0009753(response to jasmonic acid);GO:0009816(defense response to bacterium, incompat…	00270(Cysteine and methionine metabolism);00480(Glutathione metabolism)	K01919	EC:6.3.2.2	PREDICTED: glutamate--cysteine ligase B, chloroplastic [Brachypodium distachyon]
TraesCS3B02G471500	9.20087	6.25748	8.51845	1.53196	2.4446	1.62692	4.27891	2.09724	2.60862e-18	4.70592e-17	up	yes	GO:0004364(glutathione transferase activity);GO:0005737(cytoplasm);GO:0006749(glutathione metabolic process);GO:0009407(toxin catabolic process)	00480(Glutathione metabolism)	K00799	EC:2.5.1.18	unnamed protein product [Triticum aestivum]
TraesCS3A02G302100	401.729	415.317	437.499	193.092	199.501	207.194	2.09165	1.06464	4.46276e-18	7.90214e-17	up	yes	GO:0004364(glutathione transferase activity);GO:0005737(cytoplasm);GO:0006749(glutathione metabolic process)	00480(Glutathione metabolism)	K00799	EC:2.5.1.18	glutathione transferase F1 [Triticum aestivum]
TraesCS3D02G429600	3.57319	2.54594	2.86662	0.160317	0.425948	0.321153	9.90255	3.3078	4.85705e-18	8.57079e-17	up	yes	GO:0004364(glutathione transferase activity);GO:0005737(cytoplasm);GO:0006749(glutathione metabolic process);GO:0009407(toxin catabolic process)	00480(Glutathione metabolism)	K00799	EC:2.5.1.18	hypothetical protein F775_09722 [Aegilops tauschii]
TraesCS3D02G429800	7.59099	5.62709	8.49034	0.616373	1.55221	0.824633	7.25255	2.85849	6.50032e-18	1.13607e-16	up	yes	GO:0004364(glutathione transferase activity);GO:0005737(cytoplasm);GO:0006749(glutathione metabolic process);GO:0009407(toxin catabolic process)	00480(Glutathione metabolism)	K00799	EC:2.5.1.18	hypothetical protein F775_43277 [Aegilops tauschii]
TraesCS2A02G578000	4.49637	8.09259	2.42173	0.284052	0.346002	0.304824	16.0563	4.00507	6.75948e-18	1.17991e-16	up	yes	GO:0004364(glutathione transferase activity);GO:0005737(cytoplasm);GO:0006749(glutathione metabolic process);GO:0009407(toxin catabolic process)	00480(Glutathione metabolism)	K00799	EC:2.5.1.18	hypothetical protein F775_27374 [Aegilops tauschii]
TraesCS3A02G459500	6.24422	10.4036	9.89679	1.27536	1.87751	0.775619	6.75694	2.75637	1.48256e-17	2.53167e-16	up	yes	GO:0004364(glutathione transferase activity);GO:0005737(cytoplasm);GO:0006749(glutathione metabolic process);GO:0009407(toxin catabolic process)	00480(Glutathione metabolism)	K00799	EC:2.5.1.18	hypothetical protein F775_43057 [Aegilops tauschii]
TraesCS3B02G535700	20.2003	20.6872	17.8607	9.17788	7.10051	7.27922	2.49381	1.31835	1.91103e-17	3.24086e-16	up	yes	GO:0004364(glutathione transferase activity);GO:0005737(cytoplasm);GO:0006749(glutathione metabolic process);GO:0009407(toxin catabolic process)	00480(Glutathione metabolism)	K00799	EC:2.5.1.18	unnamed protein product [Triticum aestivum]
TraesCS5B02G259700	1.55484	1.18087	1.1221	0	0	0.061478	62.751	5.97157	2.0014e-17	3.38497e-16	up	yes	GO:0004364(glutathione transferase activity);GO:0005737(cytoplasm);GO:0006749(glutathione metabolic process)	00480(Glutathione metabolism)	K00799	EC:2.5.1.18	hypothetical protein F775_06186 [Aegilops tauschii]
TraesCS4A02G269700	13.5054	12.1237	15.1078	4.04863	2.86881	3.22491	4.01651	2.00594	3.30354e-17	5.49693e-16	up	yes	GO:0004364(glutathione transferase activity);GO:0004602(glutathione peroxidase activity);GO:0005635(nuclear envelope);GO:0005783(endoplasmic reticulum)	00480(Glutathione metabolism)	K00799	EC:2.5.1.18	putative microsomal glutathione S-transferase 3 [Aegilops tauschii]
TraesCS2B02G574600	4.7917	4.25827	5.60815	0.970097	0.677917	0.348775	7.34085	2.87595	9.20366e-17	1.48558e-15	up	yes	GO:0004364(glutathione transferase activity);GO:0005737(cytoplasm);GO:0006749(glutathione metabolic process);GO:0009407(toxin catabolic process)	00480(Glutathione metabolism)	K00799	EC:2.5.1.18	hypothetical protein F775_11603 [Aegilops tauschii]
TraesCS3D02G299900	614.603	712.366	768.438	298.867	318.228	347.667	2.17194	1.11899	1.25206e-16	2.00157e-15	up	yes	GO:0004364(glutathione transferase activity);GO:0005737(cytoplasm);GO:0006749(glutathione metabolic process)	00480(Glutathione metabolism)	K00799	EC:2.5.1.18	glutathione S-transferase [Triticum aestivum]
TraesCS1A02G072000	92.757	90.249	101.201	43.3877	49.3493	43.4317	2.08717	1.06155	2.53774e-16	3.96393e-15	up	yes	GO:0002213(defense response to insect);GO:0004357(glutamate-cysteine ligase activity);GO:0005524(ATP binding);GO:0006750(glutathione biosynthetic process);GO:0009408(response to heat);GO:0009507(chloroplast);GO:0009536(plastid);GO:0009570(chloroplast stroma);GO:0009700(indole phytoalexin biosynthetic process);GO:0009753(response to jasmonic acid);GO:0009816(defense response to bacterium, incompat…	00270(Cysteine and methionine metabolism);00480(Glutathione metabolism);00480(Glutathione metabolism)	K01919	EC:6.3.2.2	PREDICTED: glutamate--cysteine ligase B, chloroplastic [Brachypodium distachyon];Glutamate--cysteine ligase B, chloroplastic [Triticum urartu]
TraesCS4D02G041900	7.69841	5.17205	10.0685	0.482192	0.4641	0	24.2409	4.59937	6.02679e-16	9.17573e-15	up	yes	GO:0004364(glutathione transferase activity);GO:0004602(glutathione peroxidase activity);GO:0005635(nuclear envelope);GO:0005783(endoplasmic reticulum)	00480(Glutathione metabolism)	K00799	EC:2.5.1.18	putative microsomal glutathione S-transferase 3 [Aegilops tauschii]
TraesCS2D02G589600	51.9348	44.9864	50.115	15.4659	23.0751	13.6069	2.81959	1.49549	6.70138e-16	1.01563e-14	up	yes	GO:0004364(glutathione transferase activity);GO:0005737(cytoplasm);GO:0006749(glutathione metabolic process);GO:0009407(toxin catabolic process)	00480(Glutathione metabolism)	K00799	EC:2.5.1.18	hypothetical protein F775_06717 [Aegilops tauschii]
TraesCS7A02G083700	2.00764	6.72945	7.53371	0.371219	0.299257	0.173823	19.2714	4.26839	7.47983e-16	1.12908e-14	up	yes	GO:0004364(glutathione transferase activity);GO:0005737(cytoplasm);GO:0006749(glutathione metabolic process);GO:0009407(toxin catabolic process)	00480(Glutathione metabolism)	K00799	EC:2.5.1.18	predicted protein [Hordeum vulgare subsp. vulgare]
TraesCS6A02G246400	126.909	139.836	126.27	57.9359	70.8819	56.7391	2.11803	1.08272	5.59564e-15	7.91855e-14	up	yes	GO:0048831(regulation of shoot system development);GO:2000280(regulation of root development)	00590(Arachidonic acid metabolism);00480(Glutathione metabolism)	K00432	EC:1.11.1.9	predicted protein [Hordeum vulgare subsp. vulgare]
TraesCS3D02G429700	15.2356	13.5978	15.2	2.77763	5.64257	2.50225	4.03146	2.0113	8.09906e-15	1.13253e-13	up	yes	GO:0004364(glutathione transferase activity);GO:0005737(cytoplasm);GO:0006749(glutathione metabolic process);GO:0009407(toxin catabolic process)	00480(Glutathione metabolism)	K00799	EC:2.5.1.18	hypothetical protein F775_31124 [Aegilops tauschii]
TraesCS6B02G423100	54.0595	52.5122	56.4734	23.5727	29.0526	27.1798	2.04304	1.03072	8.95889e-15	1.24844e-13	up	yes	GO:0004362(glutathione-disulfide reductase activity);GO:0005737(cytoplasm);GO:0005777(peroxisome);GO:0005829(cytosol);GO:0006749(glutathione metabolic process);GO:0045454(cell redox homeostasis);GO:0050660(flavin adenine dinucleotide binding);GO:0050661(NADP binding);GO:0055114(oxidation-reduction process)	00480(Glutathione metabolism)	K00383	EC:1.8.1.7	cytosolic glutathione reductase [Triticum monococcum]
TraesCS3D02G430200	6.56096	5.17002	8.24878	1.6436	1.74321	1.07569	4.47726	2.16262	1.31469e-14	1.81021e-13	up	yes	GO:0004364(glutathione transferase activity);GO:0005737(cytoplasm);GO:0006749(glutathione metabolic process);GO:0009407(toxin catabolic process)	00480(Glutathione metabolism)	K00799	EC:2.5.1.18	hypothetical protein F775_21507 [Aegilops tauschii]
TraesCS6B02G423000	13.0558	11.5065	11.0477	5.15809	5.16047	6.01208	2.18057	1.1247	2.01854e-14	2.73607e-13	up	yes	GO:0004362(glutathione-disulfide reductase activity);GO:0005737(cytoplasm);GO:0005777(peroxisome);GO:0005829(cytosol);GO:0006749(glutathione metabolic process);GO:0045454(cell redox homeostasis);GO:0050660(flavin adenine dinucleotide binding);GO:0050661(NADP binding);GO:0055114(oxidation-reduction process)	00480(Glutathione metabolism)	K00383	EC:1.8.1.7	cytosolic glutathione reductase [Triticum monococcum]
TraesCS2D02G545400	2.80394	4.59996	3.7624	0.931085	0.475248	0.411188	6.1437	2.61911	3.51317e-14	4.68238e-13	up	yes	GO:0004364(glutathione transferase activity);GO:0005737(cytoplasm);GO:0006749(glutathione metabolic process);GO:0009407(toxin catabolic process)	00480(Glutathione metabolism)	K00799	EC:2.5.1.18	hypothetical protein F775_11604 [Aegilops tauschii]
TraesCS5B02G104500	23.0267	26.9985	28.6434	12.1218	12.6064	13.9652	2.03313	1.0237	5.60395e-14	7.37005e-13	up	yes	GO:0000287(magnesium ion binding);GO:0005524(ATP binding);GO:0042803(protein homodimerization activity);GO:0043295(glutathione binding);GO:0043295(glutathione binding)	00270(Cysteine and methionine metabolism);00480(Glutathione metabolism);00480(Glutathione metabolism)	K01920	EC:6.3.2.3	glutathione synthetase [Triticum aestivum]
TraesCS1A02G102900	2.94251	3.11026	2.91472	0.17151	0.287267	0	19.5465	4.28884	7.38029e-14	9.62123e-13	up	yes	GO:0004364(glutathione transferase activity);GO:0005737(cytoplasm);GO:0006749(glutathione metabolic process)	00480(Glutathione metabolism)	K00799	EC:2.5.1.18	hypothetical protein F775_52443 [Aegilops tauschii]
TraesCS3B02G025000	1.44667	4.18417	3.7386	0.411865	0.180963	0.139315	12.7973	3.67777	1.37131e-13	1.75099e-12	up	yes	GO:0004364(glutathione transferase activity);GO:0005737(cytoplasm);GO:0006749(glutathione metabolic process);GO:0009407(toxin catabolic process)	00480(Glutathione metabolism)	K00799	EC:2.5.1.18	glutathione S-transferase, putative, expressed [Triticum aestivum]
TraesCS3A02G437500	2.89315	1.65166	2.85816	0.204759	0.282074	0.211713	10.5977	3.40568	1.41522e-12	1.66539e-11	up	yes	GO:0004364(glutathione transferase activity);GO:0005737(cytoplasm);GO:0006749(glutathione metabolic process);GO:0009407(toxin catabolic process)	00480(Glutathione metabolism)	K00799	EC:2.5.1.18	putative glutathione S-transferase GSTU6 [Triticum urartu]
TraesCSU02G183000	4.48811	0.159215	4.69281	0	0	0	inf	inf	1.54933e-12	1.81641e-11	up	yes	GO:0004364(glutathione transferase activity);GO:0005737(cytoplasm);GO:0006749(glutathione metabolic process);GO:0009407(toxin catabolic process)	00480(Glutathione metabolism)	K00799	EC:2.5.1.18	putative glutathione S-transferase GSTU6 [Triticum urartu]
TraesCS7D02G431500	7.07856	7.81095	6.40281	3.46863	2.95858	3.02165	2.25343	1.17212	1.61666e-12	1.89143e-11	up	yes	GO:0000287(magnesium ion binding);GO:0005524(ATP binding);GO:0042803(protein homodimerization activity);GO:0043295(glutathione binding)	00270(Cysteine and methionine metabolism);00480(Glutathione metabolism)	K01920	EC:6.3.2.3	predicted protein [Hordeum vulgare subsp. vulgare]
TraesCS1B02G021100	0.378366	6.63358	3.80465	0	0	0.061478	175.943	7.45896	1.77752e-12	2.07064e-11	up	yes	GO:0004364(glutathione transferase activity);GO:0005737(cytoplasm);GO:0006749(glutathione metabolic process);GO:0009407(toxin catabolic process)	00480(Glutathione metabolism)	K00799	EC:2.5.1.18	hypothetical protein F775_30884 [Aegilops tauschii]
TraesCS1D02G190300	9.87144	8.64442	9.21343	3.16075	4.42437	3.14343	2.58463	1.36996	2.28881e-12	2.64069e-11	up	yes	GO:0004364(glutathione transferase activity);GO:0005737(cytoplasm);GO:0006749(glutathione metabolic process);GO:0009407(toxin catabolic process)	00480(Glutathione metabolism)	K00799	EC:2.5.1.18	putative glutathione S-transferase GSTU6 [Triticum urartu]
TraesCS2D02G044100	4.13907	3.44809	5.63477	0.567385	1.14063	0.581195	5.77576	2.53001	4.04443e-12	4.56569e-11	up	yes	GO:0004364(glutathione transferase activity);GO:0005737(cytoplasm);GO:0006749(glutathione metabolic process)	00480(Glutathione metabolism)	K00799	EC:2.5.1.18	hypothetical protein F775_27568 [Aegilops tauschii]
TraesCS3A02G260800	5.27786	4.06453	3.3147	1.05026	1.04215	0.875238	4.26503	2.09256	4.79702e-12	5.37773e-11	up	yes	GO:0004364(glutathione transferase activity);GO:0005737(cytoplasm);GO:0006749(glutathione metabolic process);GO:0009407(toxin catabolic process)	00480(Glutathione metabolism)	K00799	EC:2.5.1.18	unnamed protein product [Triticum aestivum]
TraesCS7D02G030800	5.16504	6.24861	7.38036	2.19562	2.30629	1.3254	3.22516	1.68937	7.61405e-12	8.39935e-11	up	yes	GO:0004364(glutathione transferase activity);GO:0005737(cytoplasm);GO:0006749(glutathione metabolic process);GO:0009407(toxin catabolic process)	00480(Glutathione metabolism)	K00799	EC:2.5.1.18	hypothetical protein F775_26086 [Aegilops tauschii]
TraesCS1B02G090500	30.8327	45.3282	45.4742	18.4966	20.796	16.6624	2.1738	1.12022	9.99345e-12	1.08841e-10	up	yes	GO:0002213(defense response to insect);GO:0004357(glutamate-cysteine ligase activity);GO:0005524(ATP binding);GO:0006750(glutathione biosynthetic process);GO:0009408(response to heat);GO:0009507(chloroplast);GO:0009536(plastid);GO:0009570(chloroplast stroma);GO:0009700(indole phytoalexin biosynthetic process);GO:0009753(response to jasmonic acid);GO:0009816(defense response to bacterium, incompat…	00270(Cysteine and methionine metabolism);00480(Glutathione metabolism);00480(Glutathione metabolism)	K01919	EC:6.3.2.2	PREDICTED: glutamate--cysteine ligase B, chloroplastic [Brachypodium distachyon];Glutamate--cysteine ligase B, chloroplastic [Triticum urartu]
TraesCS1B02G097400	5.778	19.3978	24.612	2.17446	0.507888	2.17232	10.2556	3.35835	2.84571e-11	2.97674e-10	up	yes	GO:0004364(glutathione transferase activity);GO:0005737(cytoplasm);GO:0006749(glutathione metabolic process)	00480(Glutathione metabolism)	K00799	EC:2.5.1.18	glutathione-S-transferase 19E50 [Triticum aestivum]
TraesCS5B02G336200	19.511	15.7325	18.0388	5.99071	9.94352	6.29745	2.39669	1.26104	3.67978e-11	3.8063e-10	up	yes	GO:0004586(ornithine decarboxylase activity);GO:0005737(cytoplasm);GO:0033387(putrescine biosynthetic process from ornithine)	00330(Arginine and proline metabolism);00480(Glutathione metabolism)	K01581	EC:4.1.1.17	predicted protein [Hordeum vulgare subsp. vulgare]
TraesCS5A02G247500	5.24534	4.30538	4.48232	1.43736	1.29967	1.07168	3.68446	1.88145	6.47403e-11	6.53186e-10	up	yes	GO:0004364(glutathione transferase activity);GO:0005737(cytoplasm);GO:0006749(glutathione metabolic process);GO:0009407(toxin catabolic process);GO:0009407(toxin catabolic process)	00480(Glutathione metabolism);00480(Glutathione metabolism)	K00799	EC:2.5.1.18	hypothetical protein F775_31981 [Aegilops tauschii]
TraesCSU02G234300	3.05059	6.60137	2.3646	0.565196	0.453657	0.307752	9.05813	3.17921	6.62488e-11	6.6781e-10	up	yes	GO:0004364(glutathione transferase activity);GO:0005737(cytoplasm);GO:0006749(glutathione metabolic process);GO:0009407(toxin catabolic process)	00480(Glutathione metabolism)	K00799	EC:2.5.1.18	predicted protein [Hordeum vulgare subsp. vulgare]
TraesCS1B02G059100	18.1698	28.14	26.8455	12.7524	5.95451	8.20185	2.71864	1.44289	1.66242e-10	1.60488e-09	up	yes	GO:0004364(glutathione transferase activity);GO:0005737(cytoplasm);GO:0006749(glutathione metabolic process);GO:0006749(glutathione metabolic process)	00480(Glutathione metabolism);00480(Glutathione metabolism)	K00799	EC:2.5.1.18	dehydroascorbate reductase [Triticum aestivum]
TraesCS1B02G114300	5.63555	5.54443	6.52814	2.21467	1.6542	1.26435	3.44971	1.78647	4.37823e-10	4.05314e-09	up	yes	GO:0004364(glutathione transferase activity);GO:0005737(cytoplasm);GO:0006749(glutathione metabolic process)	00480(Glutathione metabolism)	K00799	EC:2.5.1.18	Glutathione S-transferase 4 [Triticum urartu]
TraesCS3B02G334300	12.9121	11.4666	12.1998	5.86318	6.54439	4.79796	2.12597	1.08812	6.44562e-10	5.86437e-09	up	yes	GO:0004364(glutathione transferase activity);GO:0005737(cytoplasm);GO:0006749(glutathione metabolic process)	00480(Glutathione metabolism)	K00799	EC:2.5.1.18	hypothetical protein F775_08779 [Aegilops tauschii]
TraesCS3A02G437600	3.96613	1.8761	4.06027	0.073189	0.367846	0	22.4529	4.48883	1.57871e-09	1.38213e-08	up	yes	GO:0004364(glutathione transferase activity);GO:0005737(cytoplasm);GO:0006749(glutathione metabolic process);GO:0009407(toxin catabolic process)	00480(Glutathione metabolism)	K00799	EC:2.5.1.18	predicted protein [Hordeum vulgare subsp. vulgare]
TraesCS5A02G424000	6.8626	6.40731	9.29007	1.56203	2.94082	1.49049	3.76418	1.91233	7.54262e-09	6.12227e-08	up	yes	GO:0004364(glutathione transferase activity);GO:0005737(cytoplasm);GO:0006749(glutathione metabolic process);GO:0009407(toxin catabolic process)	00480(Glutathione metabolism)	K00799	EC:2.5.1.18	putative glutathione S-transferase GSTU1 [Triticum urartu]
TraesCS2D02G224700	22.3992	20.7535	21.5265	6.82038	13.1691	8.08005	2.30425	1.2043	8.63697e-09	6.95369e-08	up	yes	GO:0004364(glutathione transferase activity);GO:0005737(cytoplasm);GO:0006749(glutathione metabolic process);GO:0009407(toxin catabolic process)	00480(Glutathione metabolism)	K00799	EC:2.5.1.18	hypothetical protein F775_19882 [Aegilops tauschii]
TraesCS3D02G261100	1.1915	1.34023	1.60797	0.21904	0.304807	0.157423	6.07644	2.60323	9.42735e-09	7.55884e-08	up	yes	GO:0004364(glutathione transferase activity);GO:0005737(cytoplasm);GO:0006749(glutathione metabolic process);GO:0009407(toxin catabolic process)	00480(Glutathione metabolism)	K00799	EC:2.5.1.18	unnamed protein product [Triticum aestivum]
TraesCS3A02G379200	0.738895	2.1638	2.11596	0.123172	0.195859	0	15.7309	3.97553	1.73388e-08	1.35043e-07	up	yes	GO:0004364(glutathione transferase activity);GO:0005737(cytoplasm);GO:0006749(glutathione metabolic process);GO:0009407(toxin catabolic process)	00480(Glutathione metabolism)	K00799	EC:2.5.1.18	hypothetical protein F775_43057 [Aegilops tauschii]
TraesCS3D02G452000	4.58323	4.31212	7.75481	0.573331	1.23798	0.328057	7.78274	2.96028	3.28011e-08	2.46105e-07	up	yes	GO:0004364(glutathione transferase activity);GO:0005737(cytoplasm);GO:0006749(glutathione metabolic process);GO:0009407(toxin catabolic process)	00480(Glutathione metabolism)	K00799	EC:2.5.1.18	hypothetical protein F775_17709 [Aegilops tauschii]
TraesCS1B02G097200	3.35096	7.5641	6.93881	1.57655	0.263548	1.17362	5.92418	2.56662	7.28968e-08	5.24314e-07	up	yes	GO:0004364(glutathione transferase activity);GO:0005737(cytoplasm);GO:0006749(glutathione metabolic process)	00480(Glutathione metabolism)	K00799	EC:2.5.1.18	putative glutathione S-transferase GSTF1 [Triticum urartu]
TraesCS4D02G201200	2.5139	2.02272	2.39669	0.467422	0.821583	0.645941	3.58321	1.84125	9.68931e-08	6.84554e-07	up	yes	GO:0004364(glutathione transferase activity);GO:0005737(cytoplasm);GO:0006749(glutathione metabolic process);GO:0010731(protein glutathionylation);GO:0010731(protein glutathionylation)	00480(Glutathione metabolism);00480(Glutathione metabolism)	K00799	EC:2.5.1.18	hypothetical protein F775_31936 [Aegilops tauschii]
TraesCS1A02G186800	4.33453	7.74527	5.04823	2.49973	2.21828	1.71656	2.66188	1.41245	1.1754e-07	8.21805e-07	up	yes	GO:0004364(glutathione transferase activity);GO:0005737(cytoplasm);GO:0006749(glutathione metabolic process);GO:0009407(toxin catabolic process)	00480(Glutathione metabolism)	K00799	EC:2.5.1.18	putative glutathione S-transferase GSTU6 [Triticum urartu]
TraesCS3B02G540200	5.51778	16.4146	14.0052	5.00023	4.20021	4.05331	2.7115	1.43909	1.04572e-06	6.45207e-06	up	yes	GO:0004364(glutathione transferase activity);GO:0005737(cytoplasm);GO:0006749(glutathione metabolic process);GO:0009407(toxin catabolic process)	00480(Glutathione metabolism)	K00799	EC:2.5.1.18	unnamed protein product [Triticum aestivum]
TraesCS3D02G452100	9.52964	7.98295	10.4476	2.36104	5.63435	3.35498	2.46337	1.30063	2.01088e-06	1.18911e-05	up	yes	GO:0004364(glutathione transferase activity);GO:0005737(cytoplasm);GO:0006749(glutathione metabolic process);GO:0009407(toxin catabolic process);GO:0009407(toxin catabolic process)	00480(Glutathione metabolism);00480(Glutathione metabolism)	K00799	EC:2.5.1.18	hypothetical protein F775_43057 [Aegilops tauschii]
TraesCS1B02G114400	3.03939	3.97138	2.63895	0	0	0.446536	21.6102	4.43364	2.2741e-06	1.33555e-05	up	yes	GO:0004364(glutathione transferase activity);GO:0005737(cytoplasm);GO:0006749(glutathione metabolic process)	00480(Glutathione metabolism)	K00799	EC:2.5.1.18	hypothetical protein F775_26896 [Aegilops tauschii]
TraesCS1D02G094800	1.7853	2.52996	0.780477	0.233503	0.427403	0.13711	6.38551	2.6748	4.20209e-06	2.37255e-05	up	yes	GO:0004364(glutathione transferase activity);GO:0005737(cytoplasm);GO:0006749(glutathione metabolic process)	00480(Glutathione metabolism)	K00799	EC:2.5.1.18	predicted protein [Hordeum vulgare subsp. vulgare]
TraesCS1B02G113800	1.37987	2.57725	2.6623	0.346876	0	0	19.083	4.25421	4.52567e-06	2.54155e-05	up	yes	GO:0004364(glutathione transferase activity);GO:0005737(cytoplasm);GO:0006749(glutathione metabolic process)	00480(Glutathione metabolism)	K00799	EC:2.5.1.18	hypothetical protein F775_52443 [Aegilops tauschii]
TraesCS5B02G018400	2.25108	2.75368	2.34647	0.87958	0.852032	0.987556	2.70348	1.43482	7.02869e-06	3.82977e-05	up	yes	GO:0004364(glutathione transferase activity);GO:0005737(cytoplasm);GO:0006749(glutathione metabolic process);GO:0009407(toxin catabolic process)	00480(Glutathione metabolism)	K00799	EC:2.5.1.18	hypothetical protein F775_16477 [Aegilops tauschii]
TraesCS1B02G194400	3.01993	3.64398	3.98229	1.03013	1.65327	1.24348	2.71111	1.43888	1.41659e-05	7.33988e-05	up	yes	GO:0004364(glutathione transferase activity);GO:0005737(cytoplasm);GO:0006749(glutathione metabolic process);GO:0009407(toxin catabolic process)	00480(Glutathione metabolism)	K00799	EC:2.5.1.18	glutathione transferase 2 [Triticum aestivum]
TraesCS1D02G189900	3.37634	4.04407	3.45823	1.80854	1.5821	1.53404	2.20901	1.1434	1.90021e-05	9.64177e-05	up	yes	GO:0004364(glutathione transferase activity);GO:0005737(cytoplasm);GO:0006749(glutathione metabolic process);GO:0009407(toxin catabolic process)	00480(Glutathione metabolism)	K00799	EC:2.5.1.18	PREDICTED: uncharacterized protein LOC100843378 [Brachypodium distachyon]
TraesCS2A02G045400	3.24107	2.64483	3.25725	0.597276	1.50254	1.26751	2.71525	1.44109	3.19339e-05	0.000155242	up	yes	GO:0004364(glutathione transferase activity);GO:0005737(cytoplasm);GO:0006749(glutathione metabolic process);GO:0006749(glutathione metabolic process)	00480(Glutathione metabolism);00480(Glutathione metabolism)	K00799	EC:2.5.1.18	hypothetical protein F775_27568 [Aegilops tauschii]
TraesCS3B02G539100	2.73426	5.77819	5.80521	2.74412	0.932438	1.57472	2.72651	1.44706	8.68465e-05	0.00039012	up	yes	GO:0004364(glutathione transferase activity);GO:0005737(cytoplasm);GO:0006749(glutathione metabolic process);GO:0009407(toxin catabolic process)	00480(Glutathione metabolism)	K00799	EC:2.5.1.18	unnamed protein product [Triticum aestivum]
TraesCS3A02G437900	2.71842	2.58652	3.23607	1.16322	1.8234	1.03639	2.12304	1.08613	0.000667764	0.00249057	up	yes	GO:0004364(glutathione transferase activity);GO:0005737(cytoplasm);GO:0006749(glutathione metabolic process);GO:0009407(toxin catabolic process)	00480(Glutathione metabolism)	K00799	EC:2.5.1.18	putative glutathione S-transferase GSTU6 [Triticum urartu]
TraesCS2B02G588600	1.53595	2.40751	1.66062	0.663304	0.975297	0.911276	2.19778	1.13605	0.00187973	0.00629256	up	yes	GO:0000103(sulfate assimilation);GO:0006457(protein folding);GO:0009507(chloroplast);GO:0015035(protein disulfide oxidoreductase activity);GO:0016671(oxidoreductase activity, acting on a sulfur group of donors, disulfide as acceptor);GO:0034599(cellular response to oxidative stress);GO:0045454(cell redox homeostasis);GO:0055114(oxidation-reduction process)	00053(Ascorbate and aldarate metabolism);00480(Glutathione metabolism)	K00434	EC:1.11.1.11	predicted protein [Hordeum vulgare subsp. vulgare]
TraesCS1B02G127900	0.997831	5.39542	2.68912	0.904703	0	0.418902	6.86185	2.7786	0.00206141	0.00682446	up	yes	GO:0004177(aminopeptidase activity);GO:0005737(cytoplasm);GO:0005773(vacuole);GO:0005829(cytosol);GO:0006508(proteolysis);GO:0008235(metalloexopeptidase activity);GO:0009507(chloroplast);GO:0009570(chloroplast stroma);GO:0030145(manganese ion binding);GO:0046686(response to cadmium ion);GO:0046686(response to cadmium ion)	00480(Glutathione metabolism);00480(Glutathione metabolism)	K01255	EC:3.4.11.1	predicted protein [Hordeum vulgare subsp. vulgare]
TraesCS7A02G250500	1.44184	1.22715	2.21289	0.894144	0.608072	0.712179	2.20461	1.14052	0.00275724	0.0088385	up	yes	GO:0004601(peroxidase activity);GO:0005576(extracellular region);GO:0005829(cytosol);GO:0006979(response to oxidative stress);GO:0009845(seed germination);GO:0010431(seed maturation);GO:0016688(L-ascorbate peroxidase activity);GO:0020037(heme binding);GO:0042744(hydrogen peroxide catabolic process);GO:0046872(metal ion binding);GO:0055114(oxidation-reduction process);GO:0055114(oxidation-reductio…	00053(Ascorbate and aldarate metabolism);00480(Glutathione metabolism);00480(Glutathione metabolism)	K00434	EC:1.11.1.11	Chitinase-like protein 1 [Triticum urartu]
TraesCS3B02G538600	0	2.43016	1.75798	0.39861	0	0.113283	8.18169	3.0324	0.0105257	0.0285127	up	yes	GO:0004364(glutathione transferase activity);GO:0005737(cytoplasm);GO:0006749(glutathione metabolic process);GO:0009407(toxin catabolic process);GO:0009407(toxin catabolic process)	00480(Glutathione metabolism);00480(Glutathione metabolism)	K00799	EC:2.5.1.18	unnamed protein product [Triticum aestivum]
TraesCS7D02G156900	7.68581	4.63607	3.34244	0.575224	0.446877	5.09215	2.56194	1.35724	0.0326433	0.0745457	up	yes	GO:0004586(ornithine decarboxylase activity);GO:0005737(cytoplasm);GO:0033387(putrescine biosynthetic process from ornithine)	00330(Arginine and proline metabolism);00480(Glutathione metabolism)	K01581	EC:4.1.1.17	PREDICTED: ornithine decarboxylase-like [Brachypodium distachyon]
TraesCS2A02G067800	5.01796	5.26647	5.19772	19.8444	15.8361	17.819	0.289389	-1.78892	1.54616e-33	6.34508e-32	down	yes	GO:0004345(glucose-6-phosphate dehydrogenase activity);GO:0006006(glucose metabolic process);GO:0009051(pentose-phosphate shunt, oxidative branch);GO:0009507(chloroplast);GO:0009570(chloroplast stroma);GO:0050661(NADP binding);GO:0055114(oxidation-reduction process);GO:0055114(oxidation-reduction process)	01200(Carbon metabolism);00030(Pentose phosphate pathway);00480(Glutathione metabolism);00480(Glutathione metabolism)	K00036	EC:1.1.1.49;EC:1.1.1.363	predicted protein [Hordeum vulgare subsp. vulgare];Glucose-6-phosphate 1-dehydrogenase 2, chloroplastic [Triticum urartu]
TraesCS1D02G361400	14.0831	11.6084	11.5275	54.3177	40.6494	40.347	0.275056	-1.8622	1.51977e-28	4.99739e-27	down	yes	GO:0009409(response to cold);GO:0009414(response to water deprivation);GO:0009651(response to salt stress);GO:0009737(response to abscisic acid)	01200(Carbon metabolism);00030(Pentose phosphate pathway);00480(Glutathione metabolism)	K00033	EC:1.1.1.44;EC:1.1.1.343	predicted protein [Hordeum vulgare subsp. vulgare]
TraesCS1A02G357200	6.6962	5.97943	6.21205	21.8392	16.7172	17.4755	0.337088	-1.5688	2.37112e-23	5.906e-22	down	yes	GO:0009409(response to cold);GO:0009414(response to water deprivation);GO:0009651(response to salt stress);GO:0009737(response to abscisic acid)	01200(Carbon metabolism);00030(Pentose phosphate pathway);00480(Glutathione metabolism)	K00033	EC:1.1.1.44;EC:1.1.1.343	predicted protein [Hordeum vulgare subsp. vulgare]
TraesCS3A02G076700	0.128912	0.260919	0.114518	2.08778	1.85956	1.55748	0.0916195	-3.4482	9.40525e-20	1.87413e-18	down	yes	GO:0003840(gamma-glutamyltransferase activity);GO:0005773(vacuole);GO:0005774(vacuolar membrane);GO:0006751(glutathione catabolic process);GO:0006805(xenobiotic metabolic process);GO:0009636(response to toxic substance);GO:0016021(integral component of membrane);GO:0016756(glutathione gamma-glutamylcysteinyltransferase activity);GO:0036374(glutathione hydrolase activity)	00590(Arachidonic acid metabolism);00430(Taurine and hypotaurine metabolism);00460(Cyanoamino acid metabolism);00480(Glutathione metabolism)	K18592	EC:2.3.2.2;EC:3.4.19.13	predicted protein, partial [Hordeum vulgare subsp. vulgare]
TraesCS4A02G423800	13.0984	12.4753	12.5415	40.4212	29.1032	37.9915	0.354508	-1.49611	1.92307e-19	3.75529e-18	down	yes	GO:0005515(protein binding)	00053(Ascorbate and aldarate metabolism);00480(Glutathione metabolism)	K00434	EC:1.11.1.11	hypothetical protein CARUB_v10002094mg, partial [Capsella rubella]
TraesCS2B02G080000	16.2275	17.1791	16.7786	51.0495	36.6474	39.6701	0.39402	-1.34366	3.4001e-17	5.65595e-16	down	yes	GO:0004345(glucose-6-phosphate dehydrogenase activity);GO:0006006(glucose metabolic process);GO:0009051(pentose-phosphate shunt, oxidative branch);GO:0009507(chloroplast);GO:0009570(chloroplast stroma);GO:0050661(NADP binding);GO:0055114(oxidation-reduction process)	01200(Carbon metabolism);00030(Pentose phosphate pathway);00480(Glutathione metabolism)	K00036	EC:1.1.1.49;EC:1.1.1.363	predicted protein [Hordeum vulgare subsp. vulgare]
TraesCS1B02G373600	22.5127	20.7754	20.693	50.0738	48.3512	43.3216	0.451377	-1.1476	3.32404e-15	4.78897e-14	down	yes	GO:0009409(response to cold);GO:0009414(response to water deprivation);GO:0009651(response to salt stress);GO:0009737(response to abscisic acid)	01200(Carbon metabolism);00030(Pentose phosphate pathway);00480(Glutathione metabolism)	K00033	EC:1.1.1.44;EC:1.1.1.343	predicted protein [Hordeum vulgare subsp. vulgare]
TraesCSU02G092100	47.7536	34.9409	39.2219	94.1443	85.3155	88.2719	0.455368	-1.1349	1.02083e-12	1.21416e-11	down	yes	GO:0005515(protein binding)	00053(Ascorbate and aldarate metabolism);00480(Glutathione metabolism)	K00434	EC:1.11.1.11	histone H3, partial [Zea mays]
TraesCS5D02G027500	3.21178	2.64467	3.75568	10.7948	7.93886	8.66498	0.350825	-1.51118	1.14044e-12	1.35159e-11	down	yes	GO:0004364(glutathione transferase activity);GO:0005737(cytoplasm);GO:0006749(glutathione metabolic process);GO:0009407(toxin catabolic process)	00480(Glutathione metabolism)	K00799	EC:2.5.1.18	hypothetical protein F775_16477 [Aegilops tauschii]
TraesCS2D02G304500	5.24211	5.89314	5.3391	12.5637	14.2149	12.4681	0.419764	-1.25235	1.58858e-12	1.85973e-11	down	yes	GO:0004364(glutathione transferase activity);GO:0005737(cytoplasm);GO:0006749(glutathione metabolic process)	00480(Glutathione metabolism)	K00799	EC:2.5.1.18	hypothetical protein F775_28473 [Aegilops tauschii]
TraesCS7A02G455000	0.389969	0.066249	0	2.86429	3.60296	3.97677	0.0436822	-4.51681	1.14895e-11	1.24393e-10	down	yes	GO:0004364(glutathione transferase activity);GO:0005737(cytoplasm);GO:0006749(glutathione metabolic process);GO:0010731(protein glutathionylation)	00480(Glutathione metabolism)	K00799	EC:2.5.1.18	hypothetical protein F775_10110 [Aegilops tauschii]
TraesCS2A02G306100	6.08928	5.2506	4.42144	11.1457	14.1557	10.9411	0.434885	-1.20129	2.93272e-09	2.4875e-08	down	yes	GO:0004364(glutathione transferase activity);GO:0005737(cytoplasm);GO:0006749(glutathione metabolic process)	00480(Glutathione metabolism)	K00799	EC:2.5.1.18	Tetrachloro-P-hydroquinone reductive dehalogenase [Triticum urartu]
TraesCS5B02G504900	1.19303	1.21113	1.2436	3.23457	2.59753	2.50444	0.437564	-1.19243	8.41352e-09	6.78828e-08	down	yes	GO:0004004(ATP-dependent RNA helicase activity);GO:0010501(RNA secondary structure unwinding);GO:0010501(RNA secondary structure unwinding)	00270(Cysteine and methionine metabolism);00480(Glutathione metabolism);00480(Glutathione metabolism)	K01919	EC:6.3.2.2	DEAD-box ATP-dependent RNA helicase 3, chloroplastic [Triticum urartu]
TraesCS5B02G186900	10.5022	6.02954	7.60855	24.6808	18.6979	18.5335	0.389912	-1.35878	2.28223e-08	1.7491e-07	down	yes	GO:0000786(nucleosome);GO:0003677(DNA binding);GO:0005515(protein binding);GO:0005634(nucleus);GO:0046982(protein heterodimerization activity)	00053(Ascorbate and aldarate metabolism);00480(Glutathione metabolism)	K00434	EC:1.11.1.11	hypothetical protein POPTR_0001s05450g [Populus trichocarpa]
TraesCSU02G093400	14.2288	10.2092	12.8722	29.7465	22.1106	24.6129	0.487906	-1.03532	7.14004e-08	5.13943e-07	down	yes	GO:0000786(nucleosome);GO:0003677(DNA binding);GO:0005515(protein binding);GO:0005634(nucleus);GO:0046982(protein heterodimerization activity)	00053(Ascorbate and aldarate metabolism);00480(Glutathione metabolism)	K00434	EC:1.11.1.11	PREDICTED: LOW QUALITY PROTEIN: histone H3.2 [Tarenaya hassleriana]
TraesCS1B02G194500	2.87947	1.99419	2.66205	5.89806	7.77834	5.74366	0.388037	-1.36573	2.65209e-07	1.77426e-06	down	yes	GO:0004364(glutathione transferase activity);GO:0005737(cytoplasm);GO:0006749(glutathione metabolic process);GO:0009407(toxin catabolic process)	00480(Glutathione metabolism)	K00799	EC:2.5.1.18	PREDICTED: uncharacterized protein LOC100843378 [Brachypodium distachyon]
TraesCS7B02G341600	9.92541	5.89308	5.61937	17.7119	14.1049	13.6998	0.47099	-1.08623	1.67314e-06	1.00132e-05	down	yes	GO:0005515(protein binding)	00053(Ascorbate and aldarate metabolism);00480(Glutathione metabolism)	K00434	EC:1.11.1.11	hypothetical protein BRADI_1g48661 [Brachypodium distachyon]
TraesCS6B02G081800	18.6092	10.8017	13.5571	41.8153	26.0656	25.3444	0.460905	-1.11746	4.02694e-06	2.28026e-05	down	yes	GO:0000786(nucleosome);GO:0003677(DNA binding);GO:0005515(protein binding);GO:0005634(nucleus);GO:0046982(protein heterodimerization activity)	00053(Ascorbate and aldarate metabolism);00480(Glutathione metabolism)	K00434	EC:1.11.1.11	PREDICTED: histone H3.2-like [Zea mays]
TraesCS7B02G063000	5.38959	3.74496	4.51432	10.6527	10.7843	8.15592	0.46122	-1.11647	4.18163e-06	2.36194e-05	down	yes	GO:0005515(protein binding)	00053(Ascorbate and aldarate metabolism);00480(Glutathione metabolism)	K00434	EC:1.11.1.11	unnamed protein product, partial [Vitis vinifera]
TraesCS6B02G084800	3.3644	3.82371	3.09719	10.6256	5.54994	8.51768	0.416524	-1.26353	0.000115364	0.000505426	down	yes	GO:0000786(nucleosome);GO:0003677(DNA binding);GO:0005515(protein binding);GO:0005634(nucleus);GO:0046982(protein heterodimerization activity)	00053(Ascorbate and aldarate metabolism);00480(Glutathione metabolism)	K00434	EC:1.11.1.11	PREDICTED: histone H3-like centromeric protein CSE4 [Setaria italica]
TraesCS7D02G097600	15.4809	7.61165	10.9752	30.6712	17.4941	22.0903	0.484911	-1.04421	0.000131105	0.000568184	down	yes	GO:0000786(nucleosome);GO:0003677(DNA binding);GO:0005515(protein binding);GO:0005634(nucleus);GO:0046982(protein heterodimerization activity)	00053(Ascorbate and aldarate metabolism);00480(Glutathione metabolism)	K00434	EC:1.11.1.11	hypothetical protein SETIT_012204mg, partial [Setaria italica]
TraesCS2B02G322800	2.38266	2.79301	2.64462	6.05725	5.40899	4.41039	0.492566	-1.02161	0.000222121	0.000917722	down	yes	GO:0004364(glutathione transferase activity);GO:0005737(cytoplasm);GO:0006749(glutathione metabolic process)	00480(Glutathione metabolism)	K00799	EC:2.5.1.18	hypothetical protein F775_28473 [Aegilops tauschii]
TraesCS2A02G205900	7.82556	11.8984	11.7555	27.9797	15.9212	23.5811	0.466487	-1.10009	0.000412656	0.00161086	down	yes	NA	01200(Carbon metabolism);01210(2-Oxocarboxylic acid metabolism);01230(Biosynthesis of amino acids);00020(Citrate cycle (TCA cycle));00480(Glutathione metabolism);04146(Peroxisome)	K00031	EC:1.1.1.42	hypothetical protein TRIUR3_01140 [Triticum urartu]
TraesCS3D02G512200	0.841857	0.212502	0.599064	1.90216	1.60117	1.69904	0.317821	-1.65371	0.000913585	0.00330521	down	yes	GO:0004364(glutathione transferase activity);GO:0005737(cytoplasm);GO:0006749(glutathione metabolic process);GO:0009407(toxin catabolic process)	00480(Glutathione metabolism)	K00799	EC:2.5.1.18	hypothetical protein F775_12899 [Aegilops tauschii]
TraesCSU02G182300	1.23302	1.58491	1.13357	4.64766	1.96575	4.05816	0.370283	-1.4333	0.00322721	0.0101716	down	yes	GO:0000786(nucleosome);GO:0003677(DNA binding);GO:0005515(protein binding);GO:0005634(nucleus);GO:0046982(protein heterodimerization activity)	00053(Ascorbate and aldarate metabolism);00480(Glutathione metabolism)	K00434	EC:1.11.1.11	core histone H2A/H2B/H3/H4 [Medicago truncatula]
TraesCS7A02G059900	0.230117	0.22252	0.770257	1.76821	1.1358	1.0333	0.310591	-1.68691	0.0033799	0.0105944	down	yes	GO:0004364(glutathione transferase activity);GO:0005737(cytoplasm);GO:0006749(glutathione metabolic process);GO:0009407(toxin catabolic process)	00480(Glutathione metabolism)	K00799	EC:2.5.1.18	putative glutathione S-transferase GSTU6 [Triticum urartu]
TraesCS7D02G143500	2.10173	1.41355	2.47441	4.17495	2.64369	8.4636	0.391937	-1.35131	0.00771432	0.0217617	down	yes	GO:0000786(nucleosome);GO:0003677(DNA binding);GO:0005515(protein binding);GO:0005634(nucleus);GO:0046982(protein heterodimerization activity)	00053(Ascorbate and aldarate metabolism);00480(Glutathione metabolism)	K00434	EC:1.11.1.11	core histone H2A/H2B/H3/H4 [Medicago truncatula]
TraesCS6B02G082000	2.57899	1.55354	1.86502	4.34238	3.34005	4.47614	0.493277	-1.01953	0.0156311	0.0401005	down	yes	GO:0000786(nucleosome);GO:0003677(DNA binding);GO:0005515(protein binding);GO:0005634(nucleus);GO:0046982(protein heterodimerization activity)	00053(Ascorbate and aldarate metabolism);00480(Glutathione metabolism)	K00434	EC:1.11.1.11	core histone H2A/H2B/H3/H4 [Medicago truncatula]
TraesCS7B02G054400	0.31426	0.771418	0.671207	1.14286	1.29336	1.15843	0.488749	-1.03283	0.0266923	0.0629839	down	yes	GO:0004602(glutathione peroxidase activity);GO:0006979(response to oxidative stress);GO:0009507(chloroplast);GO:0009535(chloroplast thylakoid membrane);GO:0009570(chloroplast stroma);GO:0009941(chloroplast envelope);GO:0047066(phospholipid-hydroperoxide glutathione peroxidase activity);GO:0055114(oxidation-reduction process)	00590(Arachidonic acid metabolism);00480(Glutathione metabolism)	K00432	EC:1.11.1.9	Phospholipid hydroperoxide glutathione peroxidase 1, chloroplastic [Aegilops tauschii]

## Sheet: Nr1 vs Nn
Table S7 The identification of DEGs related to glutathione metabolism in Nr1 vs Nn
Gene_id	FPKM.Nr1_1	FPKM.Nr1_2	FPKM.Nr1_3	FPKM.Nn_1	FPKM.Nn_2	FPKM.Nn_3	fc	log2(fc)	pval	qval	regulation	significant	GO	KEGG	KO_ENTRY	EC	Description
TraesCS1A02G013900	40.3042	36.9633	36.416	0	0.158893	0.094878	447.977	8.80728	5.37231e-193	3.02746e-189	up	yes	GO:0004364(glutathione transferase activity);GO:0005737(cytoplasm);GO:0006749(glutathione metabolic process)	00480(Glutathione metabolism)	K00799	EC:2.5.1.18	Glutathione S-transferase 1 [Triticum urartu]
TraesCS1A02G016800	67.2878	57.7509	63.2532	1.27607	1.21708	1.52071	46.9104	5.55184	5.46064e-165	1.23089e-161	up	yes	GO:0004364(glutathione transferase activity);GO:0005737(cytoplasm);GO:0006749(glutathione metabolic process);GO:0009407(toxin catabolic process)	00480(Glutathione metabolism)	K00799	EC:2.5.1.18	hypothetical protein F775_30884 [Aegilops tauschii]
TraesCS1D02G011800	36.1738	27.72	28.2632	0.366264	0.184958	0.125339	136.214	7.08973	9.1666e-137	1.29141e-133	up	yes	GO:0004364(glutathione transferase activity);GO:0005737(cytoplasm);GO:0006749(glutathione metabolic process)	00480(Glutathione metabolism)	K00799	EC:2.5.1.18	hypothetical protein F775_13799 [Aegilops tauschii]
TraesCS3B02G152200	26.7566	23.8779	28.3482	0.690872	0.55222	0.778478	39.0699	5.28799	1.58424e-134	1.98393e-131	up	yes	GO:0004364(glutathione transferase activity);GO:0005737(cytoplasm);GO:0006749(glutathione metabolic process);GO:0006749(glutathione metabolic process)	00480(Glutathione metabolism);00480(Glutathione metabolism)	K00799	EC:2.5.1.18	RecName: Full=Glutathione S-transferase 1; AltName: Full=GST class-phi;unnamed protein product [Triticum aestivum]
TraesCS4A02G103700	12.9682	11.7406	12.0717	0	0	0	inf	inf	3.84143e-131	4.32952e-128	up	yes	GO:0004364(glutathione transferase activity);GO:0005737(cytoplasm);GO:0006749(glutathione metabolic process);GO:0010731(protein glutathionylation)	00480(Glutathione metabolism)	K00799	EC:2.5.1.18	IN2-1 protein [Zea mays]
TraesCS1D02G014500	32.7981	28.0655	23.915	0.143636	0.23724	0	222.588	7.79824	6.59568e-130	6.75793e-127	up	yes	GO:0004364(glutathione transferase activity);GO:0005737(cytoplasm);GO:0006749(glutathione metabolic process);GO:0009407(toxin catabolic process)	00480(Glutathione metabolism)	K00799	EC:2.5.1.18	hypothetical protein F775_30884 [Aegilops tauschii]
TraesCS1A02G017300	19.5638	19.1103	22.5536	0.211189	0.115673	0	187.32	7.54936	1.66276e-125	1.46409e-122	up	yes	GO:0004364(glutathione transferase activity);GO:0005737(cytoplasm);GO:0006749(glutathione metabolic process);GO:0009407(toxin catabolic process)	00480(Glutathione metabolism)	K00799	EC:2.5.1.18	putative glutathione S-transferase GSTU6 [Triticum urartu]
TraesCS1D02G190200	31.1008	34.9526	30.4357	0.13287	0.624339	0.466909	78.8234	6.30055	2.48653e-101	1.28554e-98	up	yes	GO:0004364(glutathione transferase activity);GO:0005737(cytoplasm);GO:0006749(glutathione metabolic process);GO:0009407(toxin catabolic process)	00480(Glutathione metabolism)	K00799	EC:2.5.1.18	putative glutathione S-transferase GSTU6 [Triticum urartu]
TraesCS3D02G483000	8.51046	8.5779	9.38275	0	0.076364	0.044913	218.27	7.76997	3.30849e-101	1.69494e-98	up	yes	GO:0004364(glutathione transferase activity);GO:0005737(cytoplasm);GO:0006749(glutathione metabolic process);GO:0009407(toxin catabolic process)	00480(Glutathione metabolism)	K00799	EC:2.5.1.18	hypothetical protein F775_18354 [Aegilops tauschii]
TraesCS2A02G578200	13.861	11.6096	14.0794	0.079706	0.066609	0	270.307	8.07845	4.68878e-100	2.27782e-97	up	yes	GO:0004364(glutathione transferase activity);GO:0005737(cytoplasm);GO:0006749(glutathione metabolic process);GO:0009407(toxin catabolic process)	00480(Glutathione metabolism)	K00799	EC:2.5.1.18	hypothetical protein F775_06172 [Aegilops tauschii]
TraesCS4D02G295400	27.7251	24.8224	24.5722	1.07637	1.53849	1.27638	19.8188	4.3088	7.50017e-94	3.25121e-91	up	yes	GO:0004364(glutathione transferase activity);GO:0005737(cytoplasm);GO:0006749(glutathione metabolic process);GO:0009407(toxin catabolic process)	00480(Glutathione metabolism)	K00799	EC:2.5.1.18	hypothetical protein F775_31477 [Aegilops tauschii]
TraesCS4A02G008400	25.1797	19.725	19.0308	0.573456	0.265688	0.186411	62.3423	5.96214	9.81765e-89	3.7382e-86	up	yes	GO:0004364(glutathione transferase activity);GO:0005737(cytoplasm);GO:0006749(glutathione metabolic process);GO:0009407(toxin catabolic process)	00480(Glutathione metabolism)	K00799	EC:2.5.1.18	hypothetical protein F775_31477 [Aegilops tauschii]
TraesCS7D02G131600	28.33	22.1877	25.1254	0.942031	1.28957	0.857928	24.4837	4.61375	6.56959e-88	2.43563e-85	up	yes	GO:0004364(glutathione transferase activity);GO:0005737(cytoplasm);GO:0006749(glutathione metabolic process);GO:0009407(toxin catabolic process)	00480(Glutathione metabolism)	K00799	EC:2.5.1.18	hypothetical protein F775_30541 [Aegilops tauschii]
TraesCS5B02G020700	165.102	179.262	179.044	7.92771	12.7236	9.86713	17.1505	4.10018	2.21321e-87	7.89373e-85	up	yes	GO:0004364(glutathione transferase activity);GO:0005737(cytoplasm);GO:0006749(glutathione metabolic process)	00480(Glutathione metabolism)	K00799	EC:2.5.1.18	glutathione transferase F4 [Triticum aestivum]
TraesCS2B02G609600	8.39469	6.85475	6.59882	0.08661	0	0	252.26	7.97877	3.33912e-86	1.14737e-83	up	yes	GO:0004364(glutathione transferase activity);GO:0005737(cytoplasm);GO:0006749(glutathione metabolic process);GO:0009407(toxin catabolic process)	00480(Glutathione metabolism)	K00799	EC:2.5.1.18	putative glutathione S-transferase [Triticum urartu]
TraesCS6D02G127800	161.769	184.904	179.003	8.60666	13.6218	9.48189	16.5774	4.05115	2.0073e-81	6.04906e-79	up	yes	GO:0004364(glutathione transferase activity);GO:0005737(cytoplasm);GO:0006749(glutathione metabolic process);GO:0009407(toxin catabolic process)	00480(Glutathione metabolism)	K00799	EC:2.5.1.18	glutathione-S-transferase 2 [Aegilops tauschii]
TraesCS1A02G102700	71.9059	66.2706	65.9328	8.03149	8.14003	8.51444	8.26823	3.04758	1.37732e-78	3.76778e-76	up	yes	GO:0004364(glutathione transferase activity);GO:0005737(cytoplasm);GO:0006749(glutathione metabolic process)	00480(Glutathione metabolism)	K00799	EC:2.5.1.18	glutathione transferase F3 [Triticum aestivum]
TraesCS5A02G024100	131.904	128.745	125.298	12.6623	14.9887	16.0292	8.83578	3.14336	2.94028e-77	7.70669e-75	up	yes	GO:0004364(glutathione transferase activity);GO:0005737(cytoplasm);GO:0006749(glutathione metabolic process)	00480(Glutathione metabolism)	K00799	EC:2.5.1.18	hypothetical protein F775_27563 [Aegilops tauschii]
TraesCS4A02G104300	86.0479	85.4127	81.7921	2.66163	4.9616	2.66689	24.6112	4.62124	5.07512e-73	1.21186e-70	up	yes	GO:0004364(glutathione transferase activity);GO:0005737(cytoplasm);GO:0006749(glutathione metabolic process);GO:0010731(protein glutathionylation)	00480(Glutathione metabolism)	K00799	EC:2.5.1.18	Protein IN2-1 [Triticum urartu]
TraesCS1D02G094700	229.893	199.075	203.201	29.8832	26.416	29.6299	7.35687	2.87909	4.11068e-72	9.612e-70	up	yes	GO:0004364(glutathione transferase activity);GO:0005737(cytoplasm);GO:0006749(glutathione metabolic process)	00480(Glutathione metabolism)	K00799	EC:2.5.1.18	glutathione transferase F3 [Triticum aestivum]
TraesCS4B02G296500	22.4044	22.8548	18.3907	1.0961	1.46179	1.54051	15.5305	3.95703	1.04815e-70	2.36266e-68	up	yes	GO:0004364(glutathione transferase activity);GO:0005737(cytoplasm);GO:0006749(glutathione metabolic process);GO:0009407(toxin catabolic process)	00480(Glutathione metabolism)	K00799	EC:2.5.1.18	hypothetical protein F775_31477 [Aegilops tauschii]
TraesCS2D02G589500	21.3727	18.0755	16.9739	0.62453	0.498537	0.167705	43.712	5.44996	9.08085e-70	1.99896e-67	up	yes	GO:0004364(glutathione transferase activity);GO:0005737(cytoplasm);GO:0006749(glutathione metabolic process);GO:0009407(toxin catabolic process)	00480(Glutathione metabolism)	K00799	EC:2.5.1.18	hypothetical protein F775_14055 [Aegilops tauschii]
TraesCS1D02G191100	150.986	148.544	138.126	13.8167	15.6217	10.1179	11.0642	3.46782	1.25738e-69	2.75708e-67	up	yes	GO:0004364(glutathione transferase activity);GO:0005737(cytoplasm);GO:0006749(glutathione metabolic process);GO:0009407(toxin catabolic process)	00480(Glutathione metabolism)	K00799	EC:2.5.1.18	glutathione transferase [Triticum aestivum]
TraesCS2D02G589400	34.1557	28.0133	38.1756	0.498995	1.32062	0.617928	41.1663	5.36339	3.38249e-66	6.75934e-64	up	yes	GO:0004364(glutathione transferase activity);GO:0005737(cytoplasm);GO:0006749(glutathione metabolic process);GO:0009407(toxin catabolic process)	00480(Glutathione metabolism)	K00799	EC:2.5.1.18	putative glutathione S-transferase [Triticum urartu]
TraesCS6A02G139000	39.8621	30.9635	31.8845	1.19518	2.2239	0.998038	23.2527	4.53933	2.89836e-59	4.748e-57	up	yes	GO:0004364(glutathione transferase activity);GO:0005737(cytoplasm);GO:0006749(glutathione metabolic process);GO:0009407(toxin catabolic process)	00480(Glutathione metabolism)	K00799	EC:2.5.1.18	glutathione-S-transferase 28e45 [Triticum aestivum]
TraesCS3A02G309100	107.211	83.485	82.3039	8.77114	9.58963	5.95273	11.2283	3.48907	2.03697e-58	3.25183e-56	up	yes	GO:0004364(glutathione transferase activity);GO:0005737(cytoplasm);GO:0006749(glutathione metabolic process);GO:0006749(glutathione metabolic process)	00480(Glutathione metabolism);00480(Glutathione metabolism)	K00799	EC:2.5.1.18	RecName: Full=Glutathione S-transferase 2; AltName: Full=GST class-phi;unnamed protein product [Triticum aestivum]
TraesCS4A02G349700	24.6232	14.9957	14.9837	0.299423	0.326896	0.656076	42.5786	5.41206	4.92083e-57	7.55595e-55	up	yes	GO:0004364(glutathione transferase activity);GO:0005737(cytoplasm);GO:0006749(glutathione metabolic process)	00480(Glutathione metabolism)	K00799	EC:2.5.1.18	predicted protein [Hordeum vulgare subsp. vulgare]
TraesCS1A02G186500	71.9695	74.9257	64.8998	10.5458	10.6578	7.81328	7.29904	2.86771	2.33819e-56	3.50436e-54	up	yes	GO:0004364(glutathione transferase activity);GO:0005737(cytoplasm);GO:0006749(glutathione metabolic process);GO:0009407(toxin catabolic process)	00480(Glutathione metabolism)	K00799	EC:2.5.1.18	predicted protein [Hordeum vulgare subsp. vulgare]
TraesCS1D02G095400	108.256	109.262	96.4355	17.8946	17.6813	14.5483	6.26352	2.64697	1.63724e-55	2.39024e-53	up	yes	GO:0004364(glutathione transferase activity);GO:0005737(cytoplasm);GO:0006749(glutathione metabolic process)	00480(Glutathione metabolism)	K00799	EC:2.5.1.18	hypothetical protein F775_26896 [Aegilops tauschii]
TraesCS1A02G017400	7.82006	8.4596	5.14959	0.075477	0	0	283.918	8.14933	6.40706e-55	9.14069e-53	up	yes	GO:0004364(glutathione transferase activity);GO:0005737(cytoplasm);GO:0006749(glutathione metabolic process);GO:0009407(toxin catabolic process)	00480(Glutathione metabolism)	K00799	EC:2.5.1.18	putative glutathione S-transferase GSTU6 [Triticum urartu]
TraesCS6B02G167600	65.5818	58.6513	61.5552	2.44088	5.3248	3.0839	17.124	4.09795	3.36242e-54	4.69015e-52	up	yes	GO:0004364(glutathione transferase activity);GO:0005737(cytoplasm);GO:0006749(glutathione metabolic process);GO:0009407(toxin catabolic process)	00480(Glutathione metabolism)	K00799	EC:2.5.1.18	glutathione-S-transferase 2 [Aegilops tauschii]
TraesCS5D02G030000	299.27	286.526	278.256	53.9616	57.2863	49.465	5.37637	2.42663	1.10109e-53	1.50606e-51	up	yes	GO:0004364(glutathione transferase activity);GO:0005737(cytoplasm);GO:0006749(glutathione metabolic process)	00480(Glutathione metabolism)	K00799	EC:2.5.1.18	hypothetical protein F775_27563 [Aegilops tauschii]
TraesCS6A02G139100	64.1187	64.6113	75.2446	3.39218	6.25488	3.13594	15.9567	3.99609	2.84027e-53	3.81999e-51	up	yes	GO:0004364(glutathione transferase activity);GO:0005737(cytoplasm);GO:0006749(glutathione metabolic process);GO:0009407(toxin catabolic process)	00480(Glutathione metabolism)	K00799	EC:2.5.1.18	glutathione-S-transferase 2 [Aegilops tauschii]
TraesCS1A02G186600	111.511	119.331	108.853	3.61815	8.32156	4.40006	20.7895	4.37778	3.09477e-53	4.14251e-51	up	yes	GO:0004364(glutathione transferase activity);GO:0005737(cytoplasm);GO:0006749(glutathione metabolic process);GO:0009407(toxin catabolic process)	00480(Glutathione metabolism)	K00799	EC:2.5.1.18	putative glutathione S-transferase GSTU6 [Triticum urartu]
TraesCS1A02G186400	20.8984	27.3567	20.4266	0.905561	1.9069	1.15367	17.3171	4.11412	1.49508e-51	1.93239e-49	up	yes	GO:0004364(glutathione transferase activity);GO:0005737(cytoplasm);GO:0006749(glutathione metabolic process);GO:0009407(toxin catabolic process)	00480(Glutathione metabolism)	K00799	EC:2.5.1.18	putative glutathione S-transferase GSTU6 [Triticum urartu]
TraesCS6D02G127700	126.06	133.378	119.989	6.89161	13.6878	8.37005	13.1065	3.71221	2.42776e-51	3.11259e-49	up	yes	GO:0004364(glutathione transferase activity);GO:0005737(cytoplasm);GO:0006749(glutathione metabolic process);GO:0009407(toxin catabolic process)	00480(Glutathione metabolism)	K00799	EC:2.5.1.18	glutathione-S-transferase 28e45 [Triticum aestivum]
TraesCS1A02G186100	81.9964	74.207	77.6709	6.89715	9.38219	4.67197	11.1628	3.48062	3.05219e-49	3.68308e-47	up	yes	GO:0004364(glutathione transferase activity);GO:0005737(cytoplasm);GO:0006749(glutathione metabolic process);GO:0009407(toxin catabolic process)	00480(Glutathione metabolism)	K00799	EC:2.5.1.18	glutathione transferase [Triticum aestivum]
TraesCS1B02G113500	28.1214	18.8879	19.1685	2.45965	2.3086	2.2733	9.39817	3.23238	3.45285e-49	4.15766e-47	up	yes	GO:0004364(glutathione transferase activity);GO:0005737(cytoplasm);GO:0006749(glutathione metabolic process)	00480(Glutathione metabolism)	K00799	EC:2.5.1.18	glutathione transferase F3 [Triticum aestivum]
TraesCSU02G087600	30.5531	29.3738	31.6149	2.47406	3.7676	1.81557	11.3614	3.50607	6.69052e-47	7.49565e-45	up	yes	GO:0004364(glutathione transferase activity);GO:0005737(cytoplasm);GO:0006749(glutathione metabolic process);GO:0009407(toxin catabolic process)	00480(Glutathione metabolism)	K00799	EC:2.5.1.18	glutathione-S-transferase 2 [Aegilops tauschii]
TraesCS3A02G309000	58.0659	50.5609	53.9573	9.53249	11.2937	8.83513	5.48135	2.45453	1.56711e-46	1.73842e-44	up	yes	GO:0004364(glutathione transferase activity);GO:0005737(cytoplasm);GO:0006749(glutathione metabolic process);GO:0006749(glutathione metabolic process)	00480(Glutathione metabolism);00480(Glutathione metabolism)	K00799	EC:2.5.1.18	RecName: Full=Glutathione S-transferase 1; AltName: Full=GST class-phi;unnamed protein product [Triticum aestivum]
TraesCS1B02G194900	21.812	22.042	20.2876	4.28681	3.12839	2.9869	6.16622	2.62439	5.09141e-44	5.05134e-42	up	yes	GO:0004364(glutathione transferase activity);GO:0005737(cytoplasm);GO:0006749(glutathione metabolic process);GO:0009407(toxin catabolic process)	00480(Glutathione metabolism)	K00799	EC:2.5.1.18	hypothetical protein F775_32163 [Aegilops tauschii]
TraesCS1A02G095800	23.5146	15.8527	18.4976	3.39963	2.66763	2.66931	6.62329	2.72755	6.83605e-44	6.74662e-42	up	yes	GO:0004177(aminopeptidase activity);GO:0005773(vacuole);GO:0005829(cytosol);GO:0006508(proteolysis);GO:0008235(metalloexopeptidase activity);GO:0009507(chloroplast);GO:0009570(chloroplast stroma);GO:0010150(leaf senescence);GO:0030145(manganese ion binding);GO:0030145(manganese ion binding)	00480(Glutathione metabolism);00480(Glutathione metabolism)	K01255	EC:3.4.11.1	CYTOSOL_AP domain-containing protein
TraesCS6B02G167300	35.0621	34.7395	37.297	2.10863	4.35815	2.23559	12.3068	3.62139	3.5228e-43	3.39933e-41	up	yes	GO:0004364(glutathione transferase activity);GO:0005737(cytoplasm);GO:0006749(glutathione metabolic process);GO:0009407(toxin catabolic process)	00480(Glutathione metabolism)	K00799	EC:2.5.1.18	glutathione-S-transferase 2 [Aegilops tauschii]
TraesCS1D02G095100	23.2318	20.5317	22.2428	4.29686	3.84159	3.90333	5.48144	2.45455	6.75085e-43	6.44798e-41	up	yes	GO:0004364(glutathione transferase activity);GO:0005737(cytoplasm);GO:0006749(glutathione metabolic process)	00480(Glutathione metabolism)	K00799	EC:2.5.1.18	hypothetical protein F775_15985 [Aegilops tauschii]
TraesCS5B02G435000	18.9364	12.2195	14.089	0.844109	1.51297	1.43636	11.9271	3.57618	8.61623e-43	8.19415e-41	up	yes	GO:0004364(glutathione transferase activity);GO:0005737(cytoplasm);GO:0006749(glutathione metabolic process)	00480(Glutathione metabolism)	K00799	EC:2.5.1.18	putative glutathione S-transferase GSTF1 [Triticum urartu]
TraesCS1D02G190100	61.2895	60.5305	58.6507	9.01528	12.127	7.85188	6.22439	2.63793	2.68623e-42	2.49798e-40	up	yes	GO:0004364(glutathione transferase activity);GO:0005737(cytoplasm);GO:0006749(glutathione metabolic process);GO:0009407(toxin catabolic process)	00480(Glutathione metabolism)	K00799	EC:2.5.1.18	predicted protein [Hordeum vulgare subsp. vulgare]
TraesCS7D02G044500	16.1801	18.9556	16.0432	2.90904	2.48547	2.10498	6.8243	2.77068	6.88209e-42	6.29588e-40	up	yes	GO:0004364(glutathione transferase activity);GO:0005737(cytoplasm);GO:0006749(glutathione metabolic process);GO:0009407(toxin catabolic process)	00480(Glutathione metabolism)	K00799	EC:2.5.1.18	hypothetical protein F775_19679 [Aegilops tauschii]
TraesCS3B02G536100	4.15777	3.3565	3.57825	0	0.042254	0	262.52	8.03628	6.65919e-40	5.70312e-38	up	yes	GO:0004364(glutathione transferase activity);GO:0005737(cytoplasm);GO:0006749(glutathione metabolic process);GO:0009407(toxin catabolic process)	00480(Glutathione metabolism)	K00799	EC:2.5.1.18	hypothetical protein F775_18354 [Aegilops tauschii]
TraesCS4B02G059100	12.5114	7.45586	9.33837	0.768107	0.390483	0.312156	19.9257	4.31656	1.03773e-39	8.79385e-38	up	yes	GO:0004364(glutathione transferase activity);GO:0005737(cytoplasm);GO:0006749(glutathione metabolic process);GO:0006749(glutathione metabolic process)	00480(Glutathione metabolism);00480(Glutathione metabolism)	K00799	EC:2.5.1.18	RecName: Full=Glutathione S-transferase 2; AltName: Full=GST class-phi
TraesCS4D02G201300	4.82045	3.21527	3.75357	0.065321	0	0	180.482	7.49571	1.37626e-38	1.11432e-36	up	yes	GO:0004364(glutathione transferase activity);GO:0005737(cytoplasm);GO:0006749(glutathione metabolic process);GO:0010731(protein glutathionylation)	00480(Glutathione metabolism)	K00799	EC:2.5.1.18	IN2-1 protein [Zea mays]
TraesCS4B02G199700	54.1103	58.0542	45.7207	0.972042	3.38464	1.52167	26.8587	4.74732	3.62052e-38	2.894e-36	up	yes	GO:0004364(glutathione transferase activity);GO:0005737(cytoplasm);GO:0006749(glutathione metabolic process);GO:0010731(protein glutathionylation)	00480(Glutathione metabolism)	K00799	EC:2.5.1.18	putative In2.1 protein [Triticum aestivum]
TraesCS4D02G200700	48.5735	51.894	41.9924	0.282747	1.58175	0.540321	59.2394	5.88848	2.62649e-37	2.02754e-35	up	yes	GO:0004364(glutathione transferase activity);GO:0005737(cytoplasm);GO:0006749(glutathione metabolic process);GO:0010731(protein glutathionylation)	00480(Glutathione metabolism)	K00799	EC:2.5.1.18	putative In2.1 protein [Triticum aestivum]
TraesCS7D02G479100	8.84854	6.64639	7.69496	0.431848	0.691695	0.36017	15.6296	3.96621	5.59215e-36	4.0715e-34	up	yes	GO:0004364(glutathione transferase activity);GO:0005737(cytoplasm);GO:0006749(glutathione metabolic process)	00480(Glutathione metabolism)	K00799	EC:2.5.1.18	hypothetical protein F775_28857 [Aegilops tauschii]
TraesCS5B02G021800	547.824	494.191	480.432	131.889	138.99	138.663	3.71744	1.89431	2.43178e-35	1.72375e-33	up	yes	GO:0004364(glutathione transferase activity);GO:0005737(cytoplasm);GO:0006749(glutathione metabolic process)	00480(Glutathione metabolism)	K00799	EC:2.5.1.18	glutathione transferase F4 [Triticum aestivum]
TraesCS1A02G078800	153.55	156.21	160.844	41.5893	43.9699	35.5629	3.88537	1.95805	3.5927e-35	2.52129e-33	up	yes	GO:0004364(glutathione transferase activity);GO:0005737(cytoplasm);GO:0006749(glutathione metabolic process)	00480(Glutathione metabolism)	K00799	EC:2.5.1.18	putative glutathione S-transferase GSTF1 [Triticum urartu]
TraesCS7D02G019400	7.27731	8.99861	6.99409	0.548702	0.527088	0.201174	18.2229	4.18768	9.6773e-34	6.46909e-32	up	yes	GO:0004364(glutathione transferase activity);GO:0005737(cytoplasm);GO:0006749(glutathione metabolic process);GO:0009407(toxin catabolic process)	00480(Glutathione metabolism)	K00799	EC:2.5.1.18	hypothetical protein F775_20866 [Aegilops tauschii]
TraesCS7D02G078700	38.5001	35.7765	31.0121	9.62666	8.54225	8.21357	3.99085	1.9967	4.32877e-33	2.8136e-31	up	yes	GO:0004364(glutathione transferase activity);GO:0005737(cytoplasm);GO:0006749(glutathione metabolic process);GO:0009407(toxin catabolic process)	00480(Glutathione metabolism)	K00799	EC:2.5.1.18	predicted protein [Hordeum vulgare subsp. vulgare]
TraesCS6B02G167400	20.5435	21.3413	21.2219	2.18109	3.49365	1.68759	8.57155	3.09956	1.45415e-32	9.26988e-31	up	yes	GO:0004364(glutathione transferase activity);GO:0005737(cytoplasm);GO:0006749(glutathione metabolic process);GO:0009407(toxin catabolic process)	00480(Glutathione metabolism)	K00799	EC:2.5.1.18	glutathione-S-transferase 2 [Aegilops tauschii]
TraesCS2D02G589300	42.6085	35.1333	35.835	5.30933	8.53067	5.39624	5.90432	2.56177	2.54117e-32	1.60182e-30	up	yes	GO:0004364(glutathione transferase activity);GO:0005737(cytoplasm);GO:0006749(glutathione metabolic process);GO:0009407(toxin catabolic process)	00480(Glutathione metabolism)	K00799	EC:2.5.1.18	hypothetical protein F775_27374 [Aegilops tauschii]
TraesCS1D02G190500	8.07234	6.19147	4.565	0.103278	0.349122	0.118867	32.9597	5.04263	9.53595e-32	5.86019e-30	up	yes	GO:0004364(glutathione transferase activity);GO:0005737(cytoplasm);GO:0006749(glutathione metabolic process);GO:0009407(toxin catabolic process)	00480(Glutathione metabolism)	K00799	EC:2.5.1.18	putative glutathione S-transferase GSTU6 [Triticum urartu]
TraesCS5B02G426300	31.0756	23.7683	24.1612	2.83518	5.1394	3.78546	6.7181	2.74805	1.13363e-31	6.93634e-30	up	yes	GO:0004364(glutathione transferase activity);GO:0005737(cytoplasm);GO:0006749(glutathione metabolic process);GO:0009407(toxin catabolic process)	00480(Glutathione metabolism)	K00799	EC:2.5.1.18	putative glutathione S-transferase GSTU1 [Triticum urartu]
TraesCS3B02G152300	19.5996	11.0631	9.13001	0.76263	1.15606	1.24933	12.5608	3.65085	2.78497e-31	1.67315e-29	up	yes	GO:0004364(glutathione transferase activity);GO:0005737(cytoplasm);GO:0006749(glutathione metabolic process);GO:0006749(glutathione metabolic process)	00480(Glutathione metabolism);00480(Glutathione metabolism)	K00799	EC:2.5.1.18	RecName: Full=Glutathione S-transferase 1; AltName: Full=GST class-phi;Glutathione S-transferase 1 [Triticum urartu];unnamed protein product [Triticum aestivum]
TraesCS5B02G142500	7.90335	6.58469	6.24306	0.574744	0.309107	0.115978	20.7346	4.37397	8.57991e-31	5.02602e-29	up	yes	GO:0004364(glutathione transferase activity);GO:0005737(cytoplasm);GO:0006749(glutathione metabolic process);GO:0009407(toxin catabolic process)	00480(Glutathione metabolism)	K00799	EC:2.5.1.18	putative glutathione S-transferase [Triticum urartu]
TraesCS5A02G024000	3.90148	2.76344	3.5332	0	0	0.065602	155.454	7.28035	3.42558e-29	1.86875e-27	up	yes	GO:0004364(glutathione transferase activity);GO:0005737(cytoplasm);GO:0006749(glutathione metabolic process)	00480(Glutathione metabolism)	K00799	EC:2.5.1.18	glutathione transferase F4 [Triticum aestivum]
TraesCS2B02G609500	12.2148	9.0536	6.85992	0.372111	0	0.063786	64.5297	6.01189	4.75493e-29	2.58145e-27	up	yes	GO:0004364(glutathione transferase activity);GO:0005737(cytoplasm);GO:0006749(glutathione metabolic process);GO:0009407(toxin catabolic process)	00480(Glutathione metabolism)	K00799	EC:2.5.1.18	putative glutathione S-transferase [Triticum urartu]
TraesCS3D02G133100	9.89945	5.24135	7.19653	0.914528	0.745731	0.571646	10.0082	3.32311	1.02201e-28	5.47987e-27	up	yes	GO:0004364(glutathione transferase activity);GO:0005737(cytoplasm);GO:0006749(glutathione metabolic process)	00480(Glutathione metabolism)	K00799	EC:2.5.1.18	RecName: Full=Glutathione S-transferase 1; AltName: Full=GST class-phi
TraesCS4B02G044400	8.57081	7.23533	8.67307	0.469775	0.816115	0.375253	14.7364	3.88131	1.37958e-28	7.34122e-27	up	yes	GO:0004364(glutathione transferase activity);GO:0004602(glutathione peroxidase activity);GO:0005635(nuclear envelope);GO:0005783(endoplasmic reticulum)	00480(Glutathione metabolism)	K00799	EC:2.5.1.18	putative microsomal glutathione S-transferase 3 [Aegilops tauschii]
TraesCS1B02G113700	11.9336	10.2373	10.7444	2.38889	1.98883	1.58347	5.52162	2.46509	2.60914e-28	1.36648e-26	up	yes	GO:0004364(glutathione transferase activity);GO:0005737(cytoplasm);GO:0006749(glutathione metabolic process)	00480(Glutathione metabolism)	K00799	EC:2.5.1.18	predicted protein [Hordeum vulgare subsp. vulgare]
TraesCS1D02G189600	10.5843	10.0547	8.65186	1.58993	1.77026	1.24577	6.35936	2.66888	6.0675e-28	3.11404e-26	up	yes	GO:0004364(glutathione transferase activity);GO:0005737(cytoplasm);GO:0006749(glutathione metabolic process);GO:0009407(toxin catabolic process)	00480(Glutathione metabolism)	K00799	EC:2.5.1.18	hypothetical protein F775_32163 [Aegilops tauschii]
TraesCS3A02G452900	65.0315	59.9048	59.986	14.3003	18.2957	18.5197	3.61773	1.85508	6.66878e-28	3.41952e-26	up	yes	GO:0004364(glutathione transferase activity);GO:0005737(cytoplasm);GO:0006749(glutathione metabolic process)	00480(Glutathione metabolism)	K00799	EC:2.5.1.18	glutathione transferase F5 [Triticum aestivum]
TraesCS3D02G445400	106.837	91.2384	100.697	32.9181	28.4595	31.712	3.20951	1.68235	7.13901e-28	3.65068e-26	up	yes	GO:0004364(glutathione transferase activity);GO:0005737(cytoplasm);GO:0006749(glutathione metabolic process)	00480(Glutathione metabolism)	K00799	EC:2.5.1.18	glutathione transferase F5 [Triticum aestivum]
TraesCS1D02G094900	51.6559	54.0528	51.442	12.3821	16.5513	12.307	3.81059	1.93001	1.6116e-27	8.06559e-26	up	yes	GO:0004364(glutathione transferase activity);GO:0005737(cytoplasm);GO:0006749(glutathione metabolic process)	00480(Glutathione metabolism)	K00799	EC:2.5.1.18	predicted protein [Hordeum vulgare subsp. vulgare]
TraesCS1D02G190000	39.6695	43.5467	39.979	13.1934	10.9698	8.84936	3.73176	1.89986	1.0367e-26	4.96777e-25	up	yes	GO:0004364(glutathione transferase activity);GO:0005737(cytoplasm);GO:0006749(glutathione metabolic process);GO:0009407(toxin catabolic process)	00480(Glutathione metabolism)	K00799	EC:2.5.1.18	glutathione transferase 2 [Triticum aestivum]
TraesCS2A02G578400	13.5343	7.24805	8.09883	0.759487	1.08258	0.719086	11.2766	3.49527	1.7918e-26	8.48514e-25	up	yes	GO:0004364(glutathione transferase activity);GO:0005737(cytoplasm);GO:0006749(glutathione metabolic process);GO:0009407(toxin catabolic process)	00480(Glutathione metabolism)	K00799	EC:2.5.1.18	putative glutathione S-transferase [Triticum urartu]
TraesCS7A02G132000	7.53592	4.5251	7.01149	0.281754	0.401383	0.059806	25.6716	4.6821	2.78538e-26	1.29723e-24	up	yes	GO:0004364(glutathione transferase activity);GO:0005737(cytoplasm);GO:0006749(glutathione metabolic process);GO:0009407(toxin catabolic process)	00480(Glutathione metabolism)	K00799	EC:2.5.1.18	hypothetical protein F775_30541 [Aegilops tauschii]
TraesCS7A02G034300	88.2473	69.3635	69.1298	24.8535	18.7821	20.0305	3.5614	1.83245	3.0695e-26	1.42602e-24	up	yes	GO:0004364(glutathione transferase activity);GO:0005737(cytoplasm);GO:0006749(glutathione metabolic process);GO:0009407(toxin catabolic process)	00480(Glutathione metabolism)	K00799	EC:2.5.1.18	glutathione transferase [Triticum aestivum]
TraesCS1A02G103000	18.5701	16.7767	17.6897	5.20072	5.23741	4.42806	3.56759	1.83495	1.19359e-25	5.3896e-24	up	yes	GO:0004364(glutathione transferase activity);GO:0005737(cytoplasm);GO:0006749(glutathione metabolic process)	00480(Glutathione metabolism)	K00799	EC:2.5.1.18	Glutathione S-transferase 4 [Triticum urartu]
TraesCS1A02G102800	32.905	35.3915	36.4081	11.0807	11.8555	10.5607	3.12579	1.64422	1.58129e-25	7.06664e-24	up	yes	GO:0004364(glutathione transferase activity);GO:0005737(cytoplasm);GO:0006749(glutathione metabolic process)	00480(Glutathione metabolism)	K00799	EC:2.5.1.18	predicted protein [Hordeum vulgare subsp. vulgare]
TraesCS1D02G095000	15.2165	12.8335	14.6819	2.43649	3.27589	1.97336	5.55989	2.47506	2.97076e-25	1.30892e-23	up	yes	GO:0004364(glutathione transferase activity);GO:0005737(cytoplasm);GO:0006749(glutathione metabolic process)	00480(Glutathione metabolism)	K00799	EC:2.5.1.18	hypothetical protein F775_52443 [Aegilops tauschii]
TraesCS3D02G299700	17.9219	22.168	21.4544	6.05213	5.88694	6.14716	3.40283	1.76673	1.14715e-24	4.84599e-23	up	yes	GO:0004364(glutathione transferase activity);GO:0005737(cytoplasm);GO:0006749(glutathione metabolic process);GO:0006749(glutathione metabolic process)	00480(Glutathione metabolism);00480(Glutathione metabolism)	K00799	EC:2.5.1.18	hypothetical protein F775_08779 [Aegilops tauschii]
TraesCS5A02G424100	32.2686	65.8144	52.0044	9.826	10.6447	9.50176	5.00751	2.32409	2.88592e-24	1.18363e-22	up	yes	GO:0004364(glutathione transferase activity);GO:0005737(cytoplasm);GO:0006749(glutathione metabolic process);GO:0009407(toxin catabolic process)	00480(Glutathione metabolism)	K00799	EC:2.5.1.18	putative glutathione S-transferase GSTU1 [Triticum urartu]
TraesCS7D02G328500	27.0895	16.3099	19.4607	5.01541	4.39511	5.12234	4.32538	2.11283	3.52736e-24	1.43937e-22	up	yes	GO:0004766(spermidine synthase activity);GO:0006596(polyamine biosynthetic process);GO:0006596(polyamine biosynthetic process)	00270(Cysteine and methionine metabolism);00330(Arginine and proline metabolism);00410(beta-Alanine metabolism);00480(Glutathione metabolism);00480(Glutathione metabolism)	K00797	EC:2.5.1.16	spermidine synthase [Triticum aestivum]
TraesCS2A02G218700	19.0007	17.7607	14.3345	2.75255	4.27322	3.74545	4.74374	2.24603	4.24033e-24	1.7191e-22	up	yes	GO:0004364(glutathione transferase activity);GO:0005737(cytoplasm);GO:0006749(glutathione metabolic process);GO:0009407(toxin catabolic process)	00480(Glutathione metabolism)	K00799	EC:2.5.1.18	hypothetical protein F775_19882 [Aegilops tauschii]
TraesCS1A02G187000	14.813	4.94829	6.50141	0.629538	0.463814	0.421701	17.3345	4.11557	4.96701e-24	2.00362e-22	up	yes	GO:0004364(glutathione transferase activity);GO:0005737(cytoplasm);GO:0006749(glutathione metabolic process);GO:0009407(toxin catabolic process)	00480(Glutathione metabolism)	K00799	EC:2.5.1.18	hypothetical protein F775_32163 [Aegilops tauschii]
TraesCS4A02G435300	10.1338	10.1701	10.807	1.50826	1.95016	1.07388	6.86427	2.77911	5.34652e-24	2.15055e-22	up	yes	GO:0004364(glutathione transferase activity);GO:0005737(cytoplasm);GO:0006749(glutathione metabolic process);GO:0009407(toxin catabolic process)	00480(Glutathione metabolism)	K00799	EC:2.5.1.18	hypothetical protein F775_19679 [Aegilops tauschii]
TraesCS5D02G254000	44.5349	44.307	39.3253	15.6902	12.4615	12.1783	3.17797	1.6681	1.0374e-23	4.0796e-22	up	yes	GO:0004364(glutathione transferase activity);GO:0005737(cytoplasm);GO:0006749(glutathione metabolic process);GO:0009407(toxin catabolic process)	00480(Glutathione metabolism)	K00799	EC:2.5.1.18	hypothetical protein F775_31981 [Aegilops tauschii]
TraesCS3B02G471600	6.07182	4.06664	6.17073	0.061635	0.098911	0.359481	31.3622	4.97096	1.60652e-23	6.20933e-22	up	yes	GO:0004364(glutathione transferase activity);GO:0005737(cytoplasm);GO:0006749(glutathione metabolic process);GO:0009407(toxin catabolic process)	00480(Glutathione metabolism)	K00799	EC:2.5.1.18	unnamed protein product [Triticum aestivum]
TraesCS7D02G514500	14.1201	11.7526	12.6893	3.44626	3.3249	3.36	3.80628	1.92838	3.01025e-23	1.14619e-21	up	yes	GO:0004364(glutathione transferase activity);GO:0005737(cytoplasm);GO:0006749(glutathione metabolic process)	00480(Glutathione metabolism)	K00799	EC:2.5.1.18	hypothetical protein F775_32560 [Aegilops tauschii]
TraesCS3D02G429900	9.98231	6.8331	9.07062	0.292177	0.61078	0.055348	27.0123	4.75555	3.64797e-23	1.38248e-21	up	yes	GO:0004364(glutathione transferase activity);GO:0005737(cytoplasm);GO:0006749(glutathione metabolic process);GO:0009407(toxin catabolic process)	00480(Glutathione metabolism)	K00799	EC:2.5.1.18	predicted protein [Hordeum vulgare subsp. vulgare]
TraesCS5D02G440700	5.88131	5.02649	4.62331	0	0.191543	0.303071	31.4005	4.97271	9.25675e-23	3.40945e-21	up	yes	GO:0004364(glutathione transferase activity);GO:0005737(cytoplasm);GO:0006749(glutathione metabolic process)	00480(Glutathione metabolism)	K00799	EC:2.5.1.18	hypothetical protein F775_29002 [Aegilops tauschii]
TraesCS7D02G030700	523.638	508.116	503.113	199.167	189.282	177.624	2.71143	1.43905	1.31196e-22	4.76679e-21	up	yes	GO:0004364(glutathione transferase activity);GO:0005737(cytoplasm);GO:0006749(glutathione metabolic process);GO:0009407(toxin catabolic process)	00480(Glutathione metabolism)	K00799	EC:2.5.1.18	glutathione transferase [Triticum aestivum]
TraesCS1D02G081200	303.765	384.709	373.799	107.44	127.991	103.077	3.1381	1.64989	1.46884e-22	5.31281e-21	up	yes	GO:0004364(glutathione transferase activity);GO:0005737(cytoplasm);GO:0006749(glutathione metabolic process)	00480(Glutathione metabolism)	K00799	EC:2.5.1.18	hypothetical protein F775_26054 [Aegilops tauschii]
TraesCS7B02G084400	21.0002	19.6884	18.2913	3.90267	5.48158	2.88063	4.80885	2.26569	1.63987e-22	5.91624e-21	up	yes	GO:0004364(glutathione transferase activity);GO:0005737(cytoplasm);GO:0006749(glutathione metabolic process)	00480(Glutathione metabolism)	K00799	EC:2.5.1.18	predicted protein [Hordeum vulgare subsp. vulgare]
TraesCS5A02G432600	11.2386	8.15103	9.86774	2.10099	1.2196	1.89508	5.60953	2.48788	4.8699e-22	1.69823e-20	up	yes	GO:0004364(glutathione transferase activity);GO:0005737(cytoplasm);GO:0006749(glutathione metabolic process)	00480(Glutathione metabolism)	K00799	EC:2.5.1.18	putative glutathione S-transferase GSTF1 [Triticum urartu]
TraesCSU02G184900	5.66345	1.06852	3.53709	0	0	0	inf	inf	5.00451e-22	1.74409e-20	up	yes	GO:0004364(glutathione transferase activity);GO:0005737(cytoplasm);GO:0006749(glutathione metabolic process);GO:0009407(toxin catabolic process)	00480(Glutathione metabolism)	K00799	EC:2.5.1.18	putative glutathione S-transferase GSTU6 [Triticum urartu]
TraesCS3A02G437400	14.0281	15.6659	17.8615	1.23618	3.33418	1.90228	7.34715	2.87719	6.5466e-22	2.24814e-20	up	yes	GO:0004364(glutathione transferase activity);GO:0005737(cytoplasm);GO:0006749(glutathione metabolic process);GO:0009407(toxin catabolic process)	00480(Glutathione metabolism)	K00799	EC:2.5.1.18	hypothetical protein F775_31124 [Aegilops tauschii]
TraesCS3A02G488200	1.338	1.39085	1.40625	0	0	0	inf	inf	2.98725e-21	9.79294e-20	up	yes	GO:0004364(glutathione transferase activity);GO:0005737(cytoplasm);GO:0006749(glutathione metabolic process);GO:0009407(toxin catabolic process)	00480(Glutathione metabolism)	K00799	EC:2.5.1.18	hypothetical protein F775_18354 [Aegilops tauschii]
TraesCS2A02G578300	2.75058	1.45685	2.5897	0	0	0	inf	inf	6.91493e-21	2.20406e-19	up	yes	GO:0004364(glutathione transferase activity);GO:0005737(cytoplasm);GO:0006749(glutathione metabolic process);GO:0009407(toxin catabolic process)	00480(Glutathione metabolism)	K00799	EC:2.5.1.18	putative glutathione S-transferase [Triticum urartu]
TraesCS6B02G167500	52.7856	63.9022	60.2787	3.65987	8.03092	1.80448	13.1132	3.71295	7.84857e-21	2.49459e-19	up	yes	GO:0004364(glutathione transferase activity);GO:0005737(cytoplasm);GO:0006749(glutathione metabolic process);GO:0009407(toxin catabolic process)	00480(Glutathione metabolism)	K00799	EC:2.5.1.18	glutathione-S-transferase 2 [Aegilops tauschii]
TraesCS2D02G044100	6.38222	6.63865	5.98908	0.567385	1.14063	0.581195	8.30415	3.05383	1.0848e-20	3.41327e-19	up	yes	GO:0004364(glutathione transferase activity);GO:0005737(cytoplasm);GO:0006749(glutathione metabolic process)	00480(Glutathione metabolism)	K00799	EC:2.5.1.18	hypothetical protein F775_27568 [Aegilops tauschii]
TraesCS3D02G025800	19.1261	14.867	16.7795	5.87102	5.13438	5.00408	3.17141	1.66512	5.75566e-20	1.71251e-18	up	yes	GO:0004364(glutathione transferase activity);GO:0005737(cytoplasm);GO:0006749(glutathione metabolic process);GO:0009407(toxin catabolic process)	00480(Glutathione metabolism)	K00799	EC:2.5.1.18	hypothetical protein F775_42860 [Aegilops tauschii]
TraesCS3D02G482700	20.157	20.4914	18.1071	7.35961	5.94819	6.1512	3.01945	1.59429	1.0536e-19	3.08114e-18	up	yes	GO:0004364(glutathione transferase activity);GO:0005737(cytoplasm);GO:0006749(glutathione metabolic process);GO:0009407(toxin catabolic process)	00480(Glutathione metabolism)	K00799	EC:2.5.1.18	hypothetical protein F775_31887 [Aegilops tauschii]
TraesCS3A02G487700	20.0185	18.2658	18.2967	7.20927	6.40991	6.16291	2.86022	1.51613	1.07727e-18	2.91099e-17	up	yes	GO:0004364(glutathione transferase activity);GO:0005737(cytoplasm);GO:0006749(glutathione metabolic process);GO:0009407(toxin catabolic process)	00480(Glutathione metabolism)	K00799	EC:2.5.1.18	putative glutathione S-transferase [Triticum urartu]
TraesCS7A02G034500	7.06514	6.12944	5.26487	1.03859	1.11163	0.531857	6.88251	2.78293	1.7382e-18	4.62478e-17	up	yes	GO:0004364(glutathione transferase activity);GO:0005737(cytoplasm);GO:0006749(glutathione metabolic process);GO:0009407(toxin catabolic process)	00480(Glutathione metabolism)	K00799	EC:2.5.1.18	hypothetical protein F775_26086 [Aegilops tauschii]
TraesCS3A02G459500	8.05603	8.20234	8.85583	1.27536	1.87751	0.775619	6.39284	2.67646	1.94379e-18	5.1499e-17	up	yes	GO:0004364(glutathione transferase activity);GO:0005737(cytoplasm);GO:0006749(glutathione metabolic process);GO:0009407(toxin catabolic process)	00480(Glutathione metabolism)	K00799	EC:2.5.1.18	hypothetical protein F775_43057 [Aegilops tauschii]
TraesCS6D02G368800	81.7691	78.0451	75.7573	32.1364	33.8767	29.6676	2.46206	1.29987	6.63316e-18	1.68226e-16	up	yes	GO:0004362(glutathione-disulfide reductase activity);GO:0005737(cytoplasm);GO:0005777(peroxisome);GO:0005829(cytosol);GO:0006749(glutathione metabolic process);GO:0045454(cell redox homeostasis);GO:0050660(flavin adenine dinucleotide binding);GO:0050661(NADP binding);GO:0055114(oxidation-reduction process)	00480(Glutathione metabolism)	K00383	EC:1.8.1.7	cytosolic glutathione reductase [Triticum monococcum]
TraesCS3B02G535300	20.0641	17.2003	15.4003	6.34037	5.28256	4.6014	3.24603	1.69868	1.27949e-17	3.18422e-16	up	yes	GO:0004364(glutathione transferase activity);GO:0005737(cytoplasm);GO:0006749(glutathione metabolic process);GO:0009407(toxin catabolic process)	00480(Glutathione metabolism)	K00799	EC:2.5.1.18	unnamed protein product [Triticum aestivum]
TraesCS1A02G186300	7.79911	5.74199	5.85467	0.568708	1.18935	1.08933	6.81179	2.76803	1.50028e-17	3.71302e-16	up	yes	GO:0004364(glutathione transferase activity);GO:0005737(cytoplasm);GO:0006749(glutathione metabolic process);GO:0009407(toxin catabolic process)	00480(Glutathione metabolism)	K00799	EC:2.5.1.18	putative glutathione S-transferase GSTU6 [Triticum urartu]
TraesCS3D02G133200	8.14136	9.81462	8.80189	2.74475	2.67766	2.75518	3.2721	1.71022	3.34484e-17	8.069e-16	up	yes	GO:0004364(glutathione transferase activity);GO:0005737(cytoplasm);GO:0006749(glutathione metabolic process)	00480(Glutathione metabolism)	K00799	EC:2.5.1.18	RecName: Full=Glutathione S-transferase 1; AltName: Full=GST class-phi
TraesCS4B02G059300	27.9286	19.3757	23.1804	2.59339	0.423044	0.514592	19.9615	4.31915	6.48604e-17	1.52677e-15	up	yes	GO:0004364(glutathione transferase activity);GO:0005737(cytoplasm);GO:0006749(glutathione metabolic process)	00480(Glutathione metabolism)	K00799	EC:2.5.1.18	RecName: Full=Glutathione S-transferase 1; AltName: Full=GST class-phi
TraesCS3D02G429800	6.5676	6.26489	6.08048	0.616373	1.55221	0.824633	6.31862	2.65961	2.52367e-15	5.26728e-14	up	yes	GO:0004364(glutathione transferase activity);GO:0005737(cytoplasm);GO:0006749(glutathione metabolic process);GO:0009407(toxin catabolic process)	00480(Glutathione metabolism)	K00799	EC:2.5.1.18	hypothetical protein F775_43277 [Aegilops tauschii]
TraesCS3D02G486800	42.2255	31.7316	35.4343	15.6792	12.9915	14.7272	2.52066	1.3338	2.83503e-15	5.8953e-14	up	yes	GO:0004364(glutathione transferase activity);GO:0005737(cytoplasm);GO:0006749(glutathione metabolic process);GO:0009407(toxin catabolic process);GO:0009407(toxin catabolic process)	00480(Glutathione metabolism);00480(Glutathione metabolism)	K00799	EC:2.5.1.18	hypothetical protein F775_28363 [Aegilops tauschii]
TraesCS5D02G432700	42.4676	75.2538	52.5571	17.3381	21.2145	16.4967	3.09321	1.6291	1.6977e-14	3.32535e-13	up	yes	GO:0004364(glutathione transferase activity);GO:0005737(cytoplasm);GO:0006749(glutathione metabolic process);GO:0009407(toxin catabolic process)	00480(Glutathione metabolism)	K00799	EC:2.5.1.18	glutathione transferase [Triticum aestivum]
TraesCS2A02G578000	3.97401	3.63762	2.21139	0.284052	0.346002	0.304824	10.5073	3.39332	1.82104e-14	3.55091e-13	up	yes	GO:0004364(glutathione transferase activity);GO:0005737(cytoplasm);GO:0006749(glutathione metabolic process);GO:0009407(toxin catabolic process)	00480(Glutathione metabolism)	K00799	EC:2.5.1.18	hypothetical protein F775_27374 [Aegilops tauschii]
TraesCS4A02G454800	43.5765	28.2306	29.2973	13.0549	12.232	10.6133	2.81626	1.49378	2.52356e-14	4.86688e-13	up	yes	GO:0004364(glutathione transferase activity);GO:0005737(cytoplasm);GO:0006749(glutathione metabolic process);GO:0009407(toxin catabolic process)	00480(Glutathione metabolism)	K00799	EC:2.5.1.18	glutathione transferase [Triticum aestivum]
TraesCS1D02G104800	8.31357	6.56725	7.97354	3.35796	2.66639	2.52915	2.67193	1.41788	3.46133e-14	6.57864e-13	up	yes	GO:0004177(aminopeptidase activity);GO:0005737(cytoplasm);GO:0005773(vacuole);GO:0005829(cytosol);GO:0006508(proteolysis);GO:0008235(metalloexopeptidase activity);GO:0009507(chloroplast);GO:0009570(chloroplast stroma);GO:0030145(manganese ion binding);GO:0046686(response to cadmium ion);GO:0046686(response to cadmium ion)	00480(Glutathione metabolism);00480(Glutathione metabolism)	K01255	EC:3.4.11.1	Leucine aminopeptidase 2, chloroplastic [Aegilops tauschii]
TraesCS7A02G049400	1.64888	1.26694	0.808764	0.066635	0	0	55.8953	5.80466	3.62166e-14	6.87176e-13	up	yes	GO:0004364(glutathione transferase activity);GO:0005737(cytoplasm);GO:0006749(glutathione metabolic process);GO:0009407(toxin catabolic process)	00480(Glutathione metabolism)	K00799	EC:2.5.1.18	hypothetical protein F775_19679 [Aegilops tauschii]
TraesCS5D02G148500	3.90468	2.75039	2.51686	0.392973	0.196284	0.13607	12.6452	3.66052	4.64985e-14	8.7141e-13	up	yes	GO:0004364(glutathione transferase activity);GO:0005737(cytoplasm);GO:0006749(glutathione metabolic process);GO:0009407(toxin catabolic process);GO:0009407(toxin catabolic process)	00480(Glutathione metabolism);00480(Glutathione metabolism)	K00799	EC:2.5.1.18	hypothetical protein F775_29491 [Aegilops tauschii]
TraesCS4A02G269700	16.4262	11.5853	12.5491	4.04863	2.86881	3.22491	3.99912	1.99968	6.73199e-14	1.24464e-12	up	yes	GO:0004364(glutathione transferase activity);GO:0004602(glutathione peroxidase activity);GO:0005635(nuclear envelope);GO:0005783(endoplasmic reticulum)	00480(Glutathione metabolism)	K00799	EC:2.5.1.18	putative microsomal glutathione S-transferase 3 [Aegilops tauschii]
TraesCS4B02G044300	86.7149	69.8001	68.3766	29.6674	34.3444	31.2494	2.36079	1.23927	9.93373e-14	1.80929e-12	up	yes	GO:0004364(glutathione transferase activity);GO:0004602(glutathione peroxidase activity);GO:0005635(nuclear envelope);GO:0005783(endoplasmic reticulum)	00480(Glutathione metabolism)	K00799	EC:2.5.1.18	putative microsomal glutathione S-transferase 3 [Aegilops tauschii]
TraesCS3B02G471500	7.06186	6.58192	6.33333	1.53196	2.4446	1.62692	3.56512	1.83395	1.1826e-13	2.14425e-12	up	yes	GO:0004364(glutathione transferase activity);GO:0005737(cytoplasm);GO:0006749(glutathione metabolic process);GO:0009407(toxin catabolic process)	00480(Glutathione metabolism)	K00799	EC:2.5.1.18	unnamed protein product [Triticum aestivum]
TraesCS2B02G609400	13.0005	6.33714	8.44182	2.15791	1.42996	0.814512	6.3101	2.65766	1.48713e-13	2.66469e-12	up	yes	GO:0004364(glutathione transferase activity);GO:0005737(cytoplasm);GO:0006749(glutathione metabolic process);GO:0009407(toxin catabolic process)	00480(Glutathione metabolism)	K00799	EC:2.5.1.18	hypothetical protein F775_06717 [Aegilops tauschii]
TraesCS7A02G083700	4.82693	4.45683	2.12274	0.371219	0.299257	0.173823	13.51	3.75596	2.14067e-13	3.79707e-12	up	yes	GO:0004364(glutathione transferase activity);GO:0005737(cytoplasm);GO:0006749(glutathione metabolic process);GO:0009407(toxin catabolic process)	00480(Glutathione metabolism)	K00799	EC:2.5.1.18	predicted protein [Hordeum vulgare subsp. vulgare]
TraesCS2B02G574500	3.59471	3.16545	2.34634	0.604127	0.600465	0.391813	5.70438	2.51207	2.40994e-13	4.25272e-12	up	yes	GO:0004364(glutathione transferase activity);GO:0005737(cytoplasm);GO:0006749(glutathione metabolic process);GO:0009407(toxin catabolic process)	00480(Glutathione metabolism)	K00799	EC:2.5.1.18	putative glutathione S-transferase GSTU6 [Triticum urartu]
TraesCS5A02G021700	3.46261	2.31179	2.72022	0.307016	0.340885	0.115539	11.1268	3.47596	2.46813e-13	4.34646e-12	up	yes	GO:0004364(glutathione transferase activity);GO:0005737(cytoplasm);GO:0006749(glutathione metabolic process);GO:0009407(toxin catabolic process)	00480(Glutathione metabolism)	K00799	EC:2.5.1.18	hypothetical protein F775_16477 [Aegilops tauschii]
TraesCS3D02G299900	679.233	727.352	655.854	298.867	318.228	347.667	2.13777	1.09611	2.56407e-13	4.50836e-12	up	yes	GO:0004364(glutathione transferase activity);GO:0005737(cytoplasm);GO:0006749(glutathione metabolic process)	00480(Glutathione metabolism)	K00799	EC:2.5.1.18	glutathione S-transferase [Triticum aestivum]
TraesCS3B02G334500	621.53	561.862	526.084	259.312	248.449	291.489	2.13885	1.09684	6.06827e-13	1.03281e-11	up	yes	GO:0004364(glutathione transferase activity);GO:0005737(cytoplasm);GO:0006749(glutathione metabolic process)	00480(Glutathione metabolism)	K00799	EC:2.5.1.18	glutathione transferase F1 [Triticum aestivum]
TraesCS2D02G589600	54.7137	45.747	45.6244	15.4659	23.0751	13.6069	2.80136	1.48613	1.25568e-12	2.07756e-11	up	yes	GO:0004364(glutathione transferase activity);GO:0005737(cytoplasm);GO:0006749(glutathione metabolic process);GO:0009407(toxin catabolic process)	00480(Glutathione metabolism)	K00799	EC:2.5.1.18	hypothetical protein F775_06717 [Aegilops tauschii]
TraesCS3B02G535700	16.9027	20.1062	19.4064	9.17788	7.10051	7.27922	2.39478	1.25989	1.4844e-12	2.44378e-11	up	yes	GO:0004364(glutathione transferase activity);GO:0005737(cytoplasm);GO:0006749(glutathione metabolic process);GO:0009407(toxin catabolic process)	00480(Glutathione metabolism)	K00799	EC:2.5.1.18	unnamed protein product [Triticum aestivum]
TraesCS2D02G400000	0.900876	1.28413	4.08409	0	0.067847	0	92.4006	6.52983	1.50831e-12	2.47952e-11	up	yes	GO:0004364(glutathione transferase activity);GO:0005737(cytoplasm);GO:0006749(glutathione metabolic process);GO:0006749(glutathione metabolic process)	00480(Glutathione metabolism);00480(Glutathione metabolism)	K00799	EC:2.5.1.18	hypothetical protein F775_20148 [Aegilops tauschii]
TraesCS5A02G143500	2.99872	2.49816	2.53396	0.354522	0.459372	0.365065	6.8118	2.76804	1.66794e-12	2.73237e-11	up	yes	GO:0004364(glutathione transferase activity);GO:0005737(cytoplasm);GO:0006749(glutathione metabolic process);GO:0009407(toxin catabolic process)	00480(Glutathione metabolism)	K00799	EC:2.5.1.18	putative glutathione S-transferase [Triticum urartu]
TraesCS7B02G398800	13.4522	9.67426	10.1938	4.05564	3.51329	2.32713	3.36703	1.75148	3.08526e-12	4.89895e-11	up	yes	GO:0004364(glutathione transferase activity);GO:0005737(cytoplasm);GO:0006749(glutathione metabolic process)	00480(Glutathione metabolism)	K00799	EC:2.5.1.18	putative glutathione S-transferase GSTF2 [Triticum urartu]
TraesCS3B02G490600	57.5842	39.3617	26.0316	14.2966	12.3193	9.14879	3.43852	1.78179	5.61243e-12	8.66275e-11	up	yes	GO:0004364(glutathione transferase activity);GO:0005737(cytoplasm);GO:0006749(glutathione metabolic process);GO:0006749(glutathione metabolic process)	00480(Glutathione metabolism);00480(Glutathione metabolism)	K00799	EC:2.5.1.18	unnamed protein product [Triticum aestivum]
TraesCS7B02G232700	21.2452	18.4371	16.6386	7.27459	8.62559	9.37105	2.22866	1.15617	2.73583e-11	3.94201e-10	up	yes	GO:0004766(spermidine synthase activity);GO:0006596(polyamine biosynthetic process)	00270(Cysteine and methionine metabolism);00330(Arginine and proline metabolism);00410(beta-Alanine metabolism);00480(Glutathione metabolism)	K00797	EC:2.5.1.16	spermidine synthase [Triticum aestivum]
TraesCS1D02G189700	4.54908	3.27171	5.00591	1.18999	0.716077	1.12048	4.23807	2.08341	3.22295e-11	4.61206e-10	up	yes	GO:0004364(glutathione transferase activity);GO:0005737(cytoplasm);GO:0006749(glutathione metabolic process);GO:0009407(toxin catabolic process)	00480(Glutathione metabolism)	K00799	EC:2.5.1.18	hypothetical protein F775_10138 [Aegilops tauschii]
TraesCS1B02G194600	12.6867	19.0296	31.1429	3.88536	5.46071	2.38008	5.3606	2.42239	5.83296e-11	8.13828e-10	up	yes	GO:0004364(glutathione transferase activity);GO:0005737(cytoplasm);GO:0006749(glutathione metabolic process);GO:0009407(toxin catabolic process)	00480(Glutathione metabolism)	K00799	EC:2.5.1.18	predicted protein [Hordeum vulgare subsp. vulgare]
TraesCS3D02G429700	11.2368	12.4592	15.2016	2.77763	5.64257	2.50225	3.56126	1.83239	1.0925e-10	1.47852e-09	up	yes	GO:0004364(glutathione transferase activity);GO:0005737(cytoplasm);GO:0006749(glutathione metabolic process);GO:0009407(toxin catabolic process)	00480(Glutathione metabolism)	K00799	EC:2.5.1.18	hypothetical protein F775_31124 [Aegilops tauschii]
TraesCS3D02G429600	3.17914	2.33538	1.59425	0.160317	0.425948	0.321153	7.83406	2.96976	2.16431e-10	2.84169e-09	up	yes	GO:0004364(glutathione transferase activity);GO:0005737(cytoplasm);GO:0006749(glutathione metabolic process);GO:0009407(toxin catabolic process)	00480(Glutathione metabolism)	K00799	EC:2.5.1.18	hypothetical protein F775_09722 [Aegilops tauschii]
TraesCS3B02G025000	4.5039	1.75541	1.64141	0.411865	0.180963	0.139315	10.7912	3.43179	3.63755e-10	4.65667e-09	up	yes	GO:0004364(glutathione transferase activity);GO:0005737(cytoplasm);GO:0006749(glutathione metabolic process);GO:0009407(toxin catabolic process)	00480(Glutathione metabolism)	K00799	EC:2.5.1.18	glutathione S-transferase, putative, expressed [Triticum aestivum]
TraesCS6B02G423000	12.0704	11.0163	10.8202	5.15809	5.16047	6.01208	2.07627	1.054	4.61562e-10	5.8254e-09	up	yes	GO:0004362(glutathione-disulfide reductase activity);GO:0005737(cytoplasm);GO:0005777(peroxisome);GO:0005829(cytosol);GO:0006749(glutathione metabolic process);GO:0045454(cell redox homeostasis);GO:0050660(flavin adenine dinucleotide binding);GO:0050661(NADP binding);GO:0055114(oxidation-reduction process)	00480(Glutathione metabolism)	K00383	EC:1.8.1.7	cytosolic glutathione reductase [Triticum monococcum]
TraesCS4D02G041900	8.58308	3.92006	4.27432	0.482192	0.4641	0	17.7297	4.14809	5.24221e-10	6.58672e-09	up	yes	GO:0004364(glutathione transferase activity);GO:0004602(glutathione peroxidase activity);GO:0005635(nuclear envelope);GO:0005783(endoplasmic reticulum)	00480(Glutathione metabolism)	K00799	EC:2.5.1.18	putative microsomal glutathione S-transferase 3 [Aegilops tauschii]
TraesCS3D02G452000	6.10704	8.77589	6.0841	0.573331	1.23798	0.328057	9.80056	3.29286	7.12544e-10	8.81537e-09	up	yes	GO:0004364(glutathione transferase activity);GO:0005737(cytoplasm);GO:0006749(glutathione metabolic process);GO:0009407(toxin catabolic process)	00480(Glutathione metabolism)	K00799	EC:2.5.1.18	hypothetical protein F775_17709 [Aegilops tauschii]
TraesCS2D02G545400	4.07807	2.0365	3.5049	0.931085	0.475248	0.411188	5.29263	2.40399	8.92796e-10	1.09564e-08	up	yes	GO:0004364(glutathione transferase activity);GO:0005737(cytoplasm);GO:0006749(glutathione metabolic process);GO:0009407(toxin catabolic process)	00480(Glutathione metabolism)	K00799	EC:2.5.1.18	hypothetical protein F775_11604 [Aegilops tauschii]
TraesCS4D02G201100	11.8132	6.6558	4.09113	1.77036	0.42867	0.432918	8.57166	3.09957	8.96138e-10	1.09878e-08	up	yes	GO:0004364(glutathione transferase activity);GO:0005737(cytoplasm);GO:0006749(glutathione metabolic process);GO:0010731(protein glutathionylation);GO:0010731(protein glutathionylation)	00480(Glutathione metabolism);00480(Glutathione metabolism)	K00799	EC:2.5.1.18	predicted protein [Hordeum vulgare subsp. vulgare]
TraesCS1B02G114300	7.10611	5.92055	5.61192	2.21467	1.6542	1.26435	3.63097	1.86035	9.85464e-10	1.20115e-08	up	yes	GO:0004364(glutathione transferase activity);GO:0005737(cytoplasm);GO:0006749(glutathione metabolic process)	00480(Glutathione metabolism)	K00799	EC:2.5.1.18	Glutathione S-transferase 4 [Triticum urartu]
TraesCSU02G234300	5.4046	1.82815	3.80545	0.565196	0.453657	0.307752	8.32064	3.0567	1.77803e-09	2.10278e-08	up	yes	GO:0004364(glutathione transferase activity);GO:0005737(cytoplasm);GO:0006749(glutathione metabolic process);GO:0009407(toxin catabolic process)	00480(Glutathione metabolism)	K00799	EC:2.5.1.18	predicted protein [Hordeum vulgare subsp. vulgare]
TraesCS1A02G102900	2.08232	2.472	1.93848	0.17151	0.287267	0	14.1524	3.82298	3.67261e-09	4.18783e-08	up	yes	GO:0004364(glutathione transferase activity);GO:0005737(cytoplasm);GO:0006749(glutathione metabolic process)	00480(Glutathione metabolism)	K00799	EC:2.5.1.18	hypothetical protein F775_52443 [Aegilops tauschii]
TraesCS5B02G020900	1.18912	1.47641	1.54337	0.219255	0	0.017581	17.7714	4.15148	4.29653e-09	4.86333e-08	up	yes	GO:0004364(glutathione transferase activity);GO:0005737(cytoplasm);GO:0006749(glutathione metabolic process)	00480(Glutathione metabolism)	K00799	EC:2.5.1.18	hypothetical protein F775_27563 [Aegilops tauschii]
TraesCS3A02G021200	1.08413	1.09629	1.04252	0	0.052753	0.162699	14.959	3.90294	4.51361e-09	5.09322e-08	up	yes	GO:0004364(glutathione transferase activity);GO:0005737(cytoplasm);GO:0006749(glutathione metabolic process);GO:0009407(toxin catabolic process)	00480(Glutathione metabolism)	K00799	EC:2.5.1.18	hypothetical protein F775_42860 [Aegilops tauschii]
TraesCS7D02G030800	6.20714	4.53216	6.04299	2.19562	2.30629	1.3254	2.87993	1.52604	1.27094e-08	1.35339e-07	up	yes	GO:0004364(glutathione transferase activity);GO:0005737(cytoplasm);GO:0006749(glutathione metabolic process);GO:0009407(toxin catabolic process)	00480(Glutathione metabolism)	K00799	EC:2.5.1.18	hypothetical protein F775_26086 [Aegilops tauschii]
TraesCS3A02G437500	1.90389	1.52472	1.54271	0.204759	0.282074	0.211713	7.11668	2.8312	2.6264e-08	2.67351e-07	up	yes	GO:0004364(glutathione transferase activity);GO:0005737(cytoplasm);GO:0006749(glutathione metabolic process);GO:0009407(toxin catabolic process)	00480(Glutathione metabolism)	K00799	EC:2.5.1.18	putative glutathione S-transferase GSTU6 [Triticum urartu]
TraesCS3B02G234100	14.8703	10.3738	10.2411	6.25426	4.7334	4.32597	2.31723	1.2124	3.87856e-08	3.86847e-07	up	yes	GO:0004364(glutathione transferase activity);GO:0005737(cytoplasm);GO:0006749(glutathione metabolic process);GO:0009407(toxin catabolic process)	00480(Glutathione metabolism)	K00799	EC:2.5.1.18	unnamed protein product [Triticum aestivum]
TraesCS3D02G430200	5.24123	4.35923	4.31495	1.6436	1.74321	1.07569	3.1183	1.64076	4.57735e-08	4.51984e-07	up	yes	GO:0004364(glutathione transferase activity);GO:0005737(cytoplasm);GO:0006749(glutathione metabolic process);GO:0009407(toxin catabolic process)	00480(Glutathione metabolism)	K00799	EC:2.5.1.18	hypothetical protein F775_21507 [Aegilops tauschii]
TraesCS2B02G574600	3.25482	3.00835	2.73757	0.970097	0.677917	0.348775	4.50761	2.17236	5.20436e-08	5.09583e-07	up	yes	GO:0004364(glutathione transferase activity);GO:0005737(cytoplasm);GO:0006749(glutathione metabolic process);GO:0009407(toxin catabolic process)	00480(Glutathione metabolism)	K00799	EC:2.5.1.18	hypothetical protein F775_11603 [Aegilops tauschii]
TraesCS1D02G190300	7.20791	8.58772	8.71961	3.16075	4.42437	3.14343	2.28505	1.19222	7.37754e-08	7.08015e-07	up	yes	GO:0004364(glutathione transferase activity);GO:0005737(cytoplasm);GO:0006749(glutathione metabolic process);GO:0009407(toxin catabolic process)	00480(Glutathione metabolism)	K00799	EC:2.5.1.18	putative glutathione S-transferase GSTU6 [Triticum urartu]
TraesCS3B02G334300	9.56805	13.6822	12.3895	5.86318	6.54439	4.79796	2.07141	1.05062	9.93812e-07	8.13542e-06	up	yes	GO:0004364(glutathione transferase activity);GO:0005737(cytoplasm);GO:0006749(glutathione metabolic process)	00480(Glutathione metabolism)	K00799	EC:2.5.1.18	hypothetical protein F775_08779 [Aegilops tauschii]
TraesCS1B02G097400	17.7215	4.8757	5.58083	2.17446	0.507888	2.17232	5.80431	2.53713	1.13022e-06	9.18402e-06	up	yes	GO:0004364(glutathione transferase activity);GO:0005737(cytoplasm);GO:0006749(glutathione metabolic process)	00480(Glutathione metabolism)	K00799	EC:2.5.1.18	glutathione-S-transferase 19E50 [Triticum aestivum]
TraesCS2A02G045400	2.92069	4.39854	3.91804	0.597276	1.50254	1.26751	3.33715	1.73862	1.64137e-06	1.2951e-05	up	yes	GO:0004364(glutathione transferase activity);GO:0005737(cytoplasm);GO:0006749(glutathione metabolic process);GO:0006749(glutathione metabolic process)	00480(Glutathione metabolism);00480(Glutathione metabolism)	K00799	EC:2.5.1.18	hypothetical protein F775_27568 [Aegilops tauschii]
TraesCS3B02G539300	1.18699	0.951651	1.03393	0.182471	0.122665	0.297233	5.26682	2.39693	3.48109e-06	2.58288e-05	up	yes	GO:0004364(glutathione transferase activity);GO:0005737(cytoplasm);GO:0006749(glutathione metabolic process);GO:0009407(toxin catabolic process)	00480(Glutathione metabolism)	K00799	EC:2.5.1.18	hypothetical protein F775_28363 [Aegilops tauschii]
TraesCS2D02G224700	22.3349	20.4211	17.2426	6.82038	13.1691	8.08005	2.1375	1.09592	4.11649e-06	3.01738e-05	up	yes	GO:0004364(glutathione transferase activity);GO:0005737(cytoplasm);GO:0006749(glutathione metabolic process);GO:0009407(toxin catabolic process)	00480(Glutathione metabolism)	K00799	EC:2.5.1.18	hypothetical protein F775_19882 [Aegilops tauschii]
TraesCS3A02G260800	4.5247	2.45892	2.50718	1.05026	1.04215	0.875238	3.19809	1.67721	5.77949e-06	4.12633e-05	up	yes	GO:0004364(glutathione transferase activity);GO:0005737(cytoplasm);GO:0006749(glutathione metabolic process);GO:0009407(toxin catabolic process)	00480(Glutathione metabolism)	K00799	EC:2.5.1.18	unnamed protein product [Triticum aestivum]
TraesCS3A02G437600	1.90067	1.306	1.72714	0.073189	0.367846	0	11.1869	3.48374	7.76612e-06	5.41572e-05	up	yes	GO:0004364(glutathione transferase activity);GO:0005737(cytoplasm);GO:0006749(glutathione metabolic process);GO:0009407(toxin catabolic process)	00480(Glutathione metabolism)	K00799	EC:2.5.1.18	predicted protein [Hordeum vulgare subsp. vulgare]
TraesCS1B02G114400	3.34297	2.35834	2.94647	0	0	0.446536	19.3664	4.27548	9.61967e-06	6.59956e-05	up	yes	GO:0004364(glutathione transferase activity);GO:0005737(cytoplasm);GO:0006749(glutathione metabolic process)	00480(Glutathione metabolism)	K00799	EC:2.5.1.18	hypothetical protein F775_26896 [Aegilops tauschii]
TraesCS5A02G424000	6.51287	4.85358	6.1509	1.56203	2.94082	1.49049	2.9228	1.54735	1.66457e-05	0.000109417	up	yes	GO:0004364(glutathione transferase activity);GO:0005737(cytoplasm);GO:0006749(glutathione metabolic process);GO:0009407(toxin catabolic process)	00480(Glutathione metabolism)	K00799	EC:2.5.1.18	putative glutathione S-transferase GSTU1 [Triticum urartu]
TraesCS1B02G097200	8.71616	2.95192	2.87471	1.57655	0.263548	1.17362	4.82552	2.27068	4.21487e-05	0.000257001	up	yes	GO:0004364(glutathione transferase activity);GO:0005737(cytoplasm);GO:0006749(glutathione metabolic process)	00480(Glutathione metabolism)	K00799	EC:2.5.1.18	putative glutathione S-transferase GSTF1 [Triticum urartu]
TraesCS4D02G201200	1.82141	1.86104	1.93173	0.467422	0.821583	0.645941	2.90147	1.53678	6.15103e-05	0.00036319	up	yes	GO:0004364(glutathione transferase activity);GO:0005737(cytoplasm);GO:0006749(glutathione metabolic process);GO:0010731(protein glutathionylation);GO:0010731(protein glutathionylation)	00480(Glutathione metabolism);00480(Glutathione metabolism)	K00799	EC:2.5.1.18	hypothetical protein F775_31936 [Aegilops tauschii]
TraesCS1A02G186800	4.88104	3.59878	4.73933	2.49973	2.21828	1.71656	2.0544	1.03872	9.94683e-05	0.000562164	up	yes	GO:0004364(glutathione transferase activity);GO:0005737(cytoplasm);GO:0006749(glutathione metabolic process);GO:0009407(toxin catabolic process)	00480(Glutathione metabolism)	K00799	EC:2.5.1.18	putative glutathione S-transferase GSTU6 [Triticum urartu]
TraesCS3D02G261100	1.41899	0.921766	0.546519	0.21904	0.304807	0.157423	4.23808	2.08341	0.000158117	0.000858998	up	yes	GO:0004364(glutathione transferase activity);GO:0005737(cytoplasm);GO:0006749(glutathione metabolic process);GO:0009407(toxin catabolic process)	00480(Glutathione metabolism)	K00799	EC:2.5.1.18	unnamed protein product [Triticum aestivum]
TraesCS1D02G189900	3.43891	3.47629	3.20849	1.80854	1.5821	1.53404	2.05571	1.03964	0.00040208	0.00198898	up	yes	GO:0004364(glutathione transferase activity);GO:0005737(cytoplasm);GO:0006749(glutathione metabolic process);GO:0009407(toxin catabolic process)	00480(Glutathione metabolism)	K00799	EC:2.5.1.18	PREDICTED: uncharacterized protein LOC100843378 [Brachypodium distachyon]
TraesCS5A02G247500	3.81012	2.20193	3.21327	1.43736	1.29967	1.07168	2.42216	1.2763	0.000606248	0.00287551	up	yes	GO:0004364(glutathione transferase activity);GO:0005737(cytoplasm);GO:0006749(glutathione metabolic process);GO:0009407(toxin catabolic process);GO:0009407(toxin catabolic process)	00480(Glutathione metabolism);00480(Glutathione metabolism)	K00799	EC:2.5.1.18	hypothetical protein F775_31981 [Aegilops tauschii]
TraesCS3D02G485700	3.21767	4.51201	4.96981	2.38775	2.33517	1.45183	2.05668	1.04032	0.000718406	0.00334664	up	yes	GO:0004364(glutathione transferase activity);GO:0005737(cytoplasm);GO:0006749(glutathione metabolic process);GO:0009407(toxin catabolic process)	00480(Glutathione metabolism)	K00799	EC:2.5.1.18	unnamed protein product [Triticum aestivum]
TraesCS3A02G129800	1.23628	1.14648	1.38735	0.660716	0.364921	0.140788	3.23219	1.69251	0.000932899	0.00423589	up	yes	GO:0004364(glutathione transferase activity);GO:0005737(cytoplasm);GO:0006749(glutathione metabolic process);GO:0009407(toxin catabolic process)	00480(Glutathione metabolism)	K00799	EC:2.5.1.18	predicted protein [Hordeum vulgare subsp. vulgare]
TraesCS3D02G452100	8.55045	5.58927	8.598	2.36104	5.63435	3.35498	2.00326	1.00235	0.00147492	0.0063798	up	yes	GO:0004364(glutathione transferase activity);GO:0005737(cytoplasm);GO:0006749(glutathione metabolic process);GO:0009407(toxin catabolic process);GO:0009407(toxin catabolic process)	00480(Glutathione metabolism);00480(Glutathione metabolism)	K00799	EC:2.5.1.18	hypothetical protein F775_43057 [Aegilops tauschii]
TraesCS1B02G194400	3.63215	2.33212	2.6329	1.03013	1.65327	1.24348	2.18931	1.13048	0.0038772	0.0148452	up	yes	GO:0004364(glutathione transferase activity);GO:0005737(cytoplasm);GO:0006749(glutathione metabolic process);GO:0009407(toxin catabolic process)	00480(Glutathione metabolism)	K00799	EC:2.5.1.18	glutathione transferase 2 [Triticum aestivum]
TraesCS3A02G437900	3.03187	2.56552	2.46035	1.16322	1.8234	1.03639	2.00292	1.0021	0.00443227	0.0166882	up	yes	GO:0004364(glutathione transferase activity);GO:0005737(cytoplasm);GO:0006749(glutathione metabolic process);GO:0009407(toxin catabolic process)	00480(Glutathione metabolism)	K00799	EC:2.5.1.18	putative glutathione S-transferase GSTU6 [Triticum urartu]
TraesCS5B02G244700	1.45198	1.55161	1.25439	0.821528	0.166066	0.461209	2.93896	1.55531	0.00460691	0.0172463	up	yes	GO:0004364(glutathione transferase activity);GO:0005737(cytoplasm);GO:0006749(glutathione metabolic process);GO:0009407(toxin catabolic process)	00480(Glutathione metabolism)	K00799	EC:2.5.1.18	hypothetical protein F775_31981 [Aegilops tauschii]
TraesCS5B02G018400	2.31189	1.48125	1.86096	0.87958	0.852032	0.987556	2.07935	1.05613	0.00505999	0.0187054	up	yes	GO:0004364(glutathione transferase activity);GO:0005737(cytoplasm);GO:0006749(glutathione metabolic process);GO:0009407(toxin catabolic process)	00480(Glutathione metabolism)	K00799	EC:2.5.1.18	hypothetical protein F775_16477 [Aegilops tauschii]
TraesCS3B02G539100	6.53366	2.1479	2.84137	2.74412	0.932438	1.57472	2.19431	1.13377	0.0101977	0.0339923	up	yes	GO:0004364(glutathione transferase activity);GO:0005737(cytoplasm);GO:0006749(glutathione metabolic process);GO:0009407(toxin catabolic process)	00480(Glutathione metabolism)	K00799	EC:2.5.1.18	unnamed protein product [Triticum aestivum]
TraesCS7D02G156900	2.42748	8.59267	6.4739	0.575224	0.446877	5.09215	2.8612	1.51662	0.0282694	0.0791428	up	yes	GO:0004586(ornithine decarboxylase activity);GO:0005737(cytoplasm);GO:0033387(putrescine biosynthetic process from ornithine)	00330(Arginine and proline metabolism);00480(Glutathione metabolism)	K01581	EC:4.1.1.17	PREDICTED: ornithine decarboxylase-like [Brachypodium distachyon]
TraesCS1D02G257800	2.06633	0.783608	0.419472	0.413198	0.28777	0.686916	2.35568	1.23614	0.0338872	0.091616	up	yes	GO:0004364(glutathione transferase activity);GO:0005737(cytoplasm);GO:0006749(glutathione metabolic process);GO:0009407(toxin catabolic process)	00480(Glutathione metabolism)	K00799	EC:2.5.1.18	PREDICTED: glutathione transferase GST 23-like [Brachypodium distachyon]
TraesCS1B02G127900	3.38524	0.644843	1.19385	0.904703	0	0.418902	3.94675	1.98066	0.0342398	0.092392	up	yes	GO:0004177(aminopeptidase activity);GO:0005737(cytoplasm);GO:0005773(vacuole);GO:0005829(cytosol);GO:0006508(proteolysis);GO:0008235(metalloexopeptidase activity);GO:0009507(chloroplast);GO:0009570(chloroplast stroma);GO:0030145(manganese ion binding);GO:0046686(response to cadmium ion);GO:0046686(response to cadmium ion)	00480(Glutathione metabolism);00480(Glutathione metabolism)	K01255	EC:3.4.11.1	predicted protein [Hordeum vulgare subsp. vulgare]
TraesCS7A02G455000	0	0.168075	0.144467	2.86429	3.60296	3.97677	0.0299255	-5.06248	4.67843e-22	1.63754e-20	down	yes	GO:0004364(glutathione transferase activity);GO:0005737(cytoplasm);GO:0006749(glutathione metabolic process);GO:0010731(protein glutathionylation)	00480(Glutathione metabolism)	K00799	EC:2.5.1.18	hypothetical protein F775_10110 [Aegilops tauschii]
TraesCS2A02G067800	7.73887	7.26516	7.66286	19.8444	15.8361	17.819	0.423685	-1.23894	4.35872e-15	8.93189e-14	down	yes	GO:0004345(glucose-6-phosphate dehydrogenase activity);GO:0006006(glucose metabolic process);GO:0009051(pentose-phosphate shunt, oxidative branch);GO:0009507(chloroplast);GO:0009570(chloroplast stroma);GO:0050661(NADP binding);GO:0055114(oxidation-reduction process);GO:0055114(oxidation-reduction process)	01200(Carbon metabolism);00030(Pentose phosphate pathway);00480(Glutathione metabolism);00480(Glutathione metabolism)	K00036	EC:1.1.1.49;EC:1.1.1.363	predicted protein [Hordeum vulgare subsp. vulgare];Glucose-6-phosphate 1-dehydrogenase 2, chloroplastic [Triticum urartu]
TraesCS1D02G361400	16.6262	20.1315	18.0421	54.3177	40.6494	40.347	0.404982	-1.30407	4.77217e-14	8.93442e-13	down	yes	GO:0009409(response to cold);GO:0009414(response to water deprivation);GO:0009651(response to salt stress);GO:0009737(response to abscisic acid)	01200(Carbon metabolism);00030(Pentose phosphate pathway);00480(Glutathione metabolism)	K00033	EC:1.1.1.44;EC:1.1.1.343	predicted protein [Hordeum vulgare subsp. vulgare]
TraesCS1B02G373600	21.508	22.1206	21.6959	50.0738	48.3512	43.3216	0.460855	-1.11762	3.04765e-13	5.33036e-12	down	yes	GO:0009409(response to cold);GO:0009414(response to water deprivation);GO:0009651(response to salt stress);GO:0009737(response to abscisic acid)	01200(Carbon metabolism);00030(Pentose phosphate pathway);00480(Glutathione metabolism)	K00033	EC:1.1.1.44;EC:1.1.1.343	predicted protein [Hordeum vulgare subsp. vulgare]
TraesCS4A02G423800	15.6086	14.5819	15.2883	40.4212	29.1032	37.9915	0.422996	-1.24128	5.25231e-13	9.0074e-12	down	yes	GO:0005515(protein binding)	00053(Ascorbate and aldarate metabolism);00480(Glutathione metabolism)	K00434	EC:1.11.1.11	hypothetical protein CARUB_v10002094mg, partial [Capsella rubella]
TraesCS3A02G076700	0.506861	0.375602	0.347645	2.08778	1.85956	1.55748	0.22346	-2.16191	1.72374e-12	2.81968e-11	down	yes	GO:0003840(gamma-glutamyltransferase activity);GO:0005773(vacuole);GO:0005774(vacuolar membrane);GO:0006751(glutathione catabolic process);GO:0006805(xenobiotic metabolic process);GO:0009636(response to toxic substance);GO:0016021(integral component of membrane);GO:0016756(glutathione gamma-glutamylcysteinyltransferase activity);GO:0036374(glutathione hydrolase activity)	00590(Arachidonic acid metabolism);00430(Taurine and hypotaurine metabolism);00460(Cyanoamino acid metabolism);00480(Glutathione metabolism)	K18592	EC:2.3.2.2;EC:3.4.19.13	predicted protein, partial [Hordeum vulgare subsp. vulgare]
TraesCS2D02G304500	5.91051	4.18395	3.53948	12.5637	14.2149	12.4681	0.34739	-1.52537	4.00677e-12	6.28776e-11	down	yes	GO:0004364(glutathione transferase activity);GO:0005737(cytoplasm);GO:0006749(glutathione metabolic process)	00480(Glutathione metabolism)	K00799	EC:2.5.1.18	hypothetical protein F775_28473 [Aegilops tauschii]
TraesCS1A02G357200	8.31755	9.42589	7.62544	21.8392	16.7172	17.4755	0.452758	-1.14319	2.47941e-11	3.5909e-10	down	yes	GO:0009409(response to cold);GO:0009414(response to water deprivation);GO:0009651(response to salt stress);GO:0009737(response to abscisic acid)	01200(Carbon metabolism);00030(Pentose phosphate pathway);00480(Glutathione metabolism)	K00033	EC:1.1.1.44;EC:1.1.1.343	predicted protein [Hordeum vulgare subsp. vulgare]
TraesCS5D02G027500	4.00998	1.90821	2.99856	10.7948	7.93886	8.66498	0.325445	-1.61952	6.14741e-10	7.66597e-09	down	yes	GO:0004364(glutathione transferase activity);GO:0005737(cytoplasm);GO:0006749(glutathione metabolic process);GO:0009407(toxin catabolic process)	00480(Glutathione metabolism)	K00799	EC:2.5.1.18	hypothetical protein F775_16477 [Aegilops tauschii]
TraesCS2A02G306100	6.46722	4.58604	5.06254	11.1457	14.1557	10.9411	0.444666	-1.16921	1.98864e-08	2.06421e-07	down	yes	GO:0004364(glutathione transferase activity);GO:0005737(cytoplasm);GO:0006749(glutathione metabolic process)	00480(Glutathione metabolism)	K00799	EC:2.5.1.18	Tetrachloro-P-hydroquinone reductive dehalogenase [Triticum urartu]
TraesCS1B02G194500	1.97445	3.72822	2.12262	5.89806	7.77834	5.74366	0.402948	-1.31133	6.76718e-06	4.77225e-05	down	yes	GO:0004364(glutathione transferase activity);GO:0005737(cytoplasm);GO:0006749(glutathione metabolic process);GO:0009407(toxin catabolic process)	00480(Glutathione metabolism)	K00799	EC:2.5.1.18	PREDICTED: uncharacterized protein LOC100843378 [Brachypodium distachyon]
TraesCS2A02G205900	11.2479	6.48361	11.2924	27.9797	15.9212	23.5811	0.430098	-1.21726	9.51759e-05	0.000539745	down	yes	NA	01200(Carbon metabolism);01210(2-Oxocarboxylic acid metabolism);01230(Biosynthesis of amino acids);00020(Citrate cycle (TCA cycle));00480(Glutathione metabolism);04146(Peroxisome)	K00031	EC:1.1.1.42	hypothetical protein TRIUR3_01140 [Triticum urartu]
TraesCS7A02G059900	0.532883	0.388192	0.54364	1.76821	1.1358	1.0333	0.372009	-1.42659	0.00201145	0.00838147	down	yes	GO:0004364(glutathione transferase activity);GO:0005737(cytoplasm);GO:0006749(glutathione metabolic process);GO:0009407(toxin catabolic process)	00480(Glutathione metabolism)	K00799	EC:2.5.1.18	putative glutathione S-transferase GSTU6 [Triticum urartu]
TraesCS3D02G512200	0.665525	0.74712	0.982548	1.90216	1.60117	1.69904	0.460404	-1.11903	0.00501441	0.0185686	down	yes	GO:0004364(glutathione transferase activity);GO:0005737(cytoplasm);GO:0006749(glutathione metabolic process);GO:0009407(toxin catabolic process)	00480(Glutathione metabolism)	K00799	EC:2.5.1.18	hypothetical protein F775_12899 [Aegilops tauschii]
TraesCS7D02G143500	2.7534	3.29111	0.91276	4.17495	2.64369	8.4636	0.455252	-1.13526	0.0390854	0.102723	down	yes	GO:0000786(nucleosome);GO:0003677(DNA binding);GO:0005515(protein binding);GO:0005634(nucleus);GO:0046982(protein heterodimerization activity)	00053(Ascorbate and aldarate metabolism);00480(Glutathione metabolism)	K00434	EC:1.11.1.11	core histone H2A/H2B/H3/H4 [Medicago truncatula]

## Sheet: Nr2 vs Nn
Table S7 The identification of DEGs related to glutathione metabolism in Nr2 vs Nn
Gene_id	FPKM.Nr2_1	FPKM.Nr2_2	FPKM.Nr2_3	FPKM.Nn_1	FPKM.Nn_2	FPKM.Nn_3	fc	log2(fc)	pval	qval	regulation	significant	GO	KEGG	KO_ENTRY	EC	Description
TraesCS1A02G013900	29.9265	39.7646	51.114	0	0.158893	0.094878	476.04	8.89494	2.62275e-141	1.04393e-137	up	yes	GO:0004364(glutathione transferase activity);GO:0005737(cytoplasm);GO:0006749(glutathione metabolic process)	00480(Glutathione metabolism)	K00799	EC:2.5.1.18	Glutathione S-transferase 1 [Triticum urartu]
TraesCS1D02G011800	26.9091	39.0129	45.5567	0.366264	0.184958	0.125339	164.773	7.36433	3.61351e-124	8.75475e-121	up	yes	GO:0004364(glutathione transferase activity);GO:0005737(cytoplasm);GO:0006749(glutathione metabolic process)	00480(Glutathione metabolism)	K00799	EC:2.5.1.18	hypothetical protein F775_13799 [Aegilops tauschii]
TraesCS1A02G016800	28.9317	50.823	47.9072	1.27607	1.21708	1.52071	31.8053	4.99119	1.85008e-89	1.87443e-86	up	yes	GO:0004364(glutathione transferase activity);GO:0005737(cytoplasm);GO:0006749(glutathione metabolic process);GO:0009407(toxin catabolic process)	00480(Glutathione metabolism)	K00799	EC:2.5.1.18	hypothetical protein F775_30884 [Aegilops tauschii]
TraesCS5B02G020700	149.092	148.34	122.144	7.92771	12.7236	9.86713	13.7483	3.78118	5.55977e-75	3.48104e-72	up	yes	GO:0004364(glutathione transferase activity);GO:0005737(cytoplasm);GO:0006749(glutathione metabolic process)	00480(Glutathione metabolism)	K00799	EC:2.5.1.18	glutathione transferase F4 [Triticum aestivum]
TraesCS7D02G131600	19.3493	24.0179	32.4062	0.942031	1.28957	0.857928	24.5259	4.61623	8.85428e-72	4.93396e-69	up	yes	GO:0004364(glutathione transferase activity);GO:0005737(cytoplasm);GO:0006749(glutathione metabolic process);GO:0009407(toxin catabolic process)	00480(Glutathione metabolism)	K00799	EC:2.5.1.18	hypothetical protein F775_30541 [Aegilops tauschii]
TraesCS4A02G008400	12.7799	21.0745	22.6152	0.573456	0.265688	0.186411	55.0624	5.783	2.59888e-66	1.13141e-63	up	yes	GO:0004364(glutathione transferase activity);GO:0005737(cytoplasm);GO:0006749(glutathione metabolic process);GO:0009407(toxin catabolic process)	00480(Glutathione metabolism)	K00799	EC:2.5.1.18	hypothetical protein F775_31477 [Aegilops tauschii]
TraesCS1A02G017300	8.49985	16.7396	15.9355	0.211189	0.115673	0	125.97	6.97694	7.49712e-61	2.53194e-58	up	yes	GO:0004364(glutathione transferase activity);GO:0005737(cytoplasm);GO:0006749(glutathione metabolic process);GO:0009407(toxin catabolic process)	00480(Glutathione metabolism)	K00799	EC:2.5.1.18	putative glutathione S-transferase GSTU6 [Triticum urartu]
TraesCS3D02G483000	3.91242	5.18534	5.22556	0	0.076364	0.044913	118.104	6.88392	1.12181e-60	3.76576e-58	up	yes	GO:0004364(glutathione transferase activity);GO:0005737(cytoplasm);GO:0006749(glutathione metabolic process);GO:0009407(toxin catabolic process)	00480(Glutathione metabolism)	K00799	EC:2.5.1.18	hypothetical protein F775_18354 [Aegilops tauschii]
TraesCS5A02G024100	112.053	110.139	81.8733	12.6623	14.9887	16.0292	6.9612	2.79934	1.02914e-54	2.82503e-52	up	yes	GO:0004364(glutathione transferase activity);GO:0005737(cytoplasm);GO:0006749(glutathione metabolic process)	00480(Glutathione metabolism)	K00799	EC:2.5.1.18	hypothetical protein F775_27563 [Aegilops tauschii]
TraesCS3B02G152200	7.81507	7.70606	10.0955	0.690872	0.55222	0.778478	12.6716	3.66353	7.03023e-53	1.7489e-50	up	yes	GO:0004364(glutathione transferase activity);GO:0005737(cytoplasm);GO:0006749(glutathione metabolic process);GO:0006749(glutathione metabolic process)	00480(Glutathione metabolism);00480(Glutathione metabolism)	K00799	EC:2.5.1.18	RecName: Full=Glutathione S-transferase 1; AltName: Full=GST class-phi;unnamed protein product [Triticum aestivum]
TraesCS1D02G014500	8.54797	18.3401	19.2057	0.143636	0.23724	0	121.02	6.91911	6.65753e-52	1.56533e-49	up	yes	GO:0004364(glutathione transferase activity);GO:0005737(cytoplasm);GO:0006749(glutathione metabolic process);GO:0009407(toxin catabolic process)	00480(Glutathione metabolism)	K00799	EC:2.5.1.18	hypothetical protein F775_30884 [Aegilops tauschii]
TraesCS4A02G103700	2.85814	4.19234	5.12294	0	0	0	inf	inf	2.48368e-51	5.6955e-49	up	yes	GO:0004364(glutathione transferase activity);GO:0005737(cytoplasm);GO:0006749(glutathione metabolic process);GO:0010731(protein glutathionylation)	00480(Glutathione metabolism)	K00799	EC:2.5.1.18	IN2-1 protein [Zea mays]
TraesCS5D02G030000	268.08	278.88	244.712	53.9616	57.2863	49.465	4.926	2.30042	5.1837e-51	1.16946e-48	up	yes	GO:0004364(glutathione transferase activity);GO:0005737(cytoplasm);GO:0006749(glutathione metabolic process)	00480(Glutathione metabolism)	K00799	EC:2.5.1.18	hypothetical protein F775_27563 [Aegilops tauschii]
TraesCS1D02G191100	86.7251	96.3832	110.765	13.8167	15.6217	10.1179	7.42925	2.89322	2.53046e-50	5.50811e-48	up	yes	GO:0004364(glutathione transferase activity);GO:0005737(cytoplasm);GO:0006749(glutathione metabolic process);GO:0009407(toxin catabolic process)	00480(Glutathione metabolism)	K00799	EC:2.5.1.18	glutathione transferase [Triticum aestivum]
TraesCS1D02G095100	23.6304	36.4045	36.0538	4.29686	3.84159	3.90333	7.97962	2.99632	1.13105e-49	2.36055e-47	up	yes	GO:0004364(glutathione transferase activity);GO:0005737(cytoplasm);GO:0006749(glutathione metabolic process)	00480(Glutathione metabolism)	K00799	EC:2.5.1.18	hypothetical protein F775_15985 [Aegilops tauschii]
TraesCS4B02G296500	14.5183	25.2075	29.0171	1.0961	1.46179	1.54051	16.7731	4.06808	2.00629e-49	4.14069e-47	up	yes	GO:0004364(glutathione transferase activity);GO:0005737(cytoplasm);GO:0006749(glutathione metabolic process);GO:0009407(toxin catabolic process)	00480(Glutathione metabolism)	K00799	EC:2.5.1.18	hypothetical protein F775_31477 [Aegilops tauschii]
TraesCS4A02G104300	37.5054	39.6378	44.0691	2.66163	4.9616	2.66689	11.7795	3.5582	7.18859e-48	1.42049e-45	up	yes	GO:0004364(glutathione transferase activity);GO:0005737(cytoplasm);GO:0006749(glutathione metabolic process);GO:0010731(protein glutathionylation)	00480(Glutathione metabolism)	K00799	EC:2.5.1.18	Protein IN2-1 [Triticum urartu]
TraesCS1A02G102700	37.7035	41.5084	51.0508	8.03149	8.14003	8.51444	5.2768	2.39966	2.41662e-46	4.53635e-44	up	yes	GO:0004364(glutathione transferase activity);GO:0005737(cytoplasm);GO:0006749(glutathione metabolic process)	00480(Glutathione metabolism)	K00799	EC:2.5.1.18	glutathione transferase F3 [Triticum aestivum]
TraesCS2A02G578200	4.07499	5.41089	6.80735	0.079706	0.066609	0	111.357	6.79905	4.73281e-45	8.39907e-43	up	yes	GO:0004364(glutathione transferase activity);GO:0005737(cytoplasm);GO:0006749(glutathione metabolic process);GO:0009407(toxin catabolic process)	00480(Glutathione metabolism)	K00799	EC:2.5.1.18	hypothetical protein F775_06172 [Aegilops tauschii]
TraesCS4A02G349700	7.96237	11.7743	12.9186	0.299423	0.326896	0.656076	25.4643	4.67041	1.23274e-44	2.13333e-42	up	yes	GO:0004364(glutathione transferase activity);GO:0005737(cytoplasm);GO:0006749(glutathione metabolic process)	00480(Glutathione metabolism)	K00799	EC:2.5.1.18	predicted protein [Hordeum vulgare subsp. vulgare]
TraesCS4D02G295400	11.2518	20.1747	21.2455	1.07637	1.53849	1.27638	13.536	3.75873	4.72729e-44	8.08048e-42	up	yes	GO:0004364(glutathione transferase activity);GO:0005737(cytoplasm);GO:0006749(glutathione metabolic process);GO:0009407(toxin catabolic process)	00480(Glutathione metabolism)	K00799	EC:2.5.1.18	hypothetical protein F775_31477 [Aegilops tauschii]
TraesCS7A02G132000	7.2047	7.27657	8.09931	0.281754	0.401383	0.059806	30.3934	4.92569	7.5748e-43	1.23421e-40	up	yes	GO:0004364(glutathione transferase activity);GO:0005737(cytoplasm);GO:0006749(glutathione metabolic process);GO:0009407(toxin catabolic process)	00480(Glutathione metabolism)	K00799	EC:2.5.1.18	hypothetical protein F775_30541 [Aegilops tauschii]
TraesCS1A02G186500	56.2612	55.8149	45.0138	10.5458	10.6578	7.81328	5.41375	2.43663	2.33656e-42	3.69894e-40	up	yes	GO:0004364(glutathione transferase activity);GO:0005737(cytoplasm);GO:0006749(glutathione metabolic process);GO:0009407(toxin catabolic process)	00480(Glutathione metabolism)	K00799	EC:2.5.1.18	predicted protein [Hordeum vulgare subsp. vulgare]
TraesCS1D02G095400	68.4907	93.0372	96.2827	17.8946	17.6813	14.5483	5.14344	2.36273	6.02901e-40	8.50533e-38	up	yes	GO:0004364(glutathione transferase activity);GO:0005737(cytoplasm);GO:0006749(glutathione metabolic process)	00480(Glutathione metabolism)	K00799	EC:2.5.1.18	hypothetical protein F775_26896 [Aegilops tauschii]
TraesCS3A02G309100	45.1554	46.8586	57.8231	8.77114	9.58963	5.95273	6.16271	2.62357	3.69461e-39	5.02142e-37	up	yes	GO:0004364(glutathione transferase activity);GO:0005737(cytoplasm);GO:0006749(glutathione metabolic process);GO:0006749(glutathione metabolic process)	00480(Glutathione metabolism);00480(Glutathione metabolism)	K00799	EC:2.5.1.18	RecName: Full=Glutathione S-transferase 2; AltName: Full=GST class-phi;unnamed protein product [Triticum aestivum]
TraesCS5B02G435000	9.66263	11.6699	15.1571	0.844109	1.51297	1.43636	9.61913	3.26591	1.0671e-37	1.33027e-35	up	yes	GO:0004364(glutathione transferase activity);GO:0005737(cytoplasm);GO:0006749(glutathione metabolic process)	00480(Glutathione metabolism)	K00799	EC:2.5.1.18	putative glutathione S-transferase GSTF1 [Triticum urartu]
TraesCS7D02G514500	15.1739	18.7493	16.0136	3.44626	3.3249	3.36	4.92904	2.30131	2.6872e-37	3.29102e-35	up	yes	GO:0004364(glutathione transferase activity);GO:0005737(cytoplasm);GO:0006749(glutathione metabolic process)	00480(Glutathione metabolism)	K00799	EC:2.5.1.18	hypothetical protein F775_32560 [Aegilops tauschii]
TraesCS5D02G254000	49.6057	60.6967	64.8471	15.6902	12.4615	12.1783	4.34291	2.11866	1.54474e-36	1.82758e-34	up	yes	GO:0004364(glutathione transferase activity);GO:0005737(cytoplasm);GO:0006749(glutathione metabolic process);GO:0009407(toxin catabolic process)	00480(Glutathione metabolism)	K00799	EC:2.5.1.18	hypothetical protein F775_31981 [Aegilops tauschii]
TraesCS7D02G479100	6.02608	7.67906	9.26222	0.431848	0.691695	0.36017	15.4797	3.9523	2.42532e-36	2.83926e-34	up	yes	GO:0004364(glutathione transferase activity);GO:0005737(cytoplasm);GO:0006749(glutathione metabolic process)	00480(Glutathione metabolism)	K00799	EC:2.5.1.18	hypothetical protein F775_28857 [Aegilops tauschii]
TraesCS1D02G190000	44.9801	56.7312	55.852	13.1934	10.9698	8.84936	4.77282	2.25484	7.5127e-36	8.5611e-34	up	yes	GO:0004364(glutathione transferase activity);GO:0005737(cytoplasm);GO:0006749(glutathione metabolic process);GO:0009407(toxin catabolic process)	00480(Glutathione metabolism)	K00799	EC:2.5.1.18	glutathione transferase 2 [Triticum aestivum]
TraesCS1D02G190200	30.933	14.6191	12.5792	0.13287	0.624339	0.466909	47.4884	5.5695	2.47237e-35	2.74991e-33	up	yes	GO:0004364(glutathione transferase activity);GO:0005737(cytoplasm);GO:0006749(glutathione metabolic process);GO:0009407(toxin catabolic process)	00480(Glutathione metabolism)	K00799	EC:2.5.1.18	putative glutathione S-transferase GSTU6 [Triticum urartu]
TraesCS1A02G186100	44.8935	50.8433	49.6018	6.89715	9.38219	4.67197	6.93697	2.79431	5.02124e-35	5.50795e-33	up	yes	GO:0004364(glutathione transferase activity);GO:0005737(cytoplasm);GO:0006749(glutathione metabolic process);GO:0009407(toxin catabolic process)	00480(Glutathione metabolism)	K00799	EC:2.5.1.18	glutathione transferase [Triticum aestivum]
TraesCS1A02G017400	3.0943	3.28857	3.10517	0.075477	0	0	125.708	6.97393	2.55724e-34	2.68867e-32	up	yes	GO:0004364(glutathione transferase activity);GO:0005737(cytoplasm);GO:0006749(glutathione metabolic process);GO:0009407(toxin catabolic process)	00480(Glutathione metabolism)	K00799	EC:2.5.1.18	putative glutathione S-transferase GSTU6 [Triticum urartu]
TraesCS5B02G021800	424.833	479.839	457.23	131.889	138.99	138.663	3.32543	1.73354	1.39432e-33	1.42042e-31	up	yes	GO:0004364(glutathione transferase activity);GO:0005737(cytoplasm);GO:0006749(glutathione metabolic process)	00480(Glutathione metabolism)	K00799	EC:2.5.1.18	glutathione transferase F4 [Triticum aestivum]
TraesCS1A02G186400	25.3254	15.5539	12.8993	0.905561	1.9069	1.15367	13.5595	3.76123	1.22784e-32	1.18785e-30	up	yes	GO:0004364(glutathione transferase activity);GO:0005737(cytoplasm);GO:0006749(glutathione metabolic process);GO:0009407(toxin catabolic process)	00480(Glutathione metabolism)	K00799	EC:2.5.1.18	putative glutathione S-transferase GSTU6 [Triticum urartu]
TraesCS7D02G019400	5.56068	8.58414	9.37034	0.548702	0.527088	0.201174	18.4149	4.2028	2.11759e-32	2.03099e-30	up	yes	GO:0004364(glutathione transferase activity);GO:0005737(cytoplasm);GO:0006749(glutathione metabolic process);GO:0009407(toxin catabolic process)	00480(Glutathione metabolism)	K00799	EC:2.5.1.18	hypothetical protein F775_20866 [Aegilops tauschii]
TraesCS2B02G609600	1.77486	3.2911	3.11661	0.08661	0	0	94.476	6.56188	2.68582e-31	2.4495e-29	up	yes	GO:0004364(glutathione transferase activity);GO:0005737(cytoplasm);GO:0006749(glutathione metabolic process);GO:0009407(toxin catabolic process)	00480(Glutathione metabolism)	K00799	EC:2.5.1.18	putative glutathione S-transferase [Triticum urartu]
TraesCS1D02G094700	93.5836	128.848	153.824	29.8832	26.416	29.6299	4.37867	2.13049	3.78166e-31	3.40986e-29	up	yes	GO:0004364(glutathione transferase activity);GO:0005737(cytoplasm);GO:0006749(glutathione metabolic process)	00480(Glutathione metabolism)	K00799	EC:2.5.1.18	glutathione transferase F3 [Triticum aestivum]
TraesCS1A02G103000	17.9637	28.6214	26.977	5.20072	5.23741	4.42806	4.94829	2.30693	5.60129e-31	4.97016e-29	up	yes	GO:0004364(glutathione transferase activity);GO:0005737(cytoplasm);GO:0006749(glutathione metabolic process)	00480(Glutathione metabolism)	K00799	EC:2.5.1.18	Glutathione S-transferase 4 [Triticum urartu]
TraesCS1B02G113500	9.90529	12.6411	15.7259	2.45965	2.3086	2.2733	5.43521	2.44233	7.50451e-30	6.29791e-28	up	yes	GO:0004364(glutathione transferase activity);GO:0005737(cytoplasm);GO:0006749(glutathione metabolic process)	00480(Glutathione metabolism)	K00799	EC:2.5.1.18	glutathione transferase F3 [Triticum aestivum]
TraesCS1A02G095800	10.3267	15.4232	16.8294	3.39963	2.66763	2.66931	4.87369	2.28501	9.43417e-30	7.86991e-28	up	yes	GO:0004177(aminopeptidase activity);GO:0005773(vacuole);GO:0005829(cytosol);GO:0006508(proteolysis);GO:0008235(metalloexopeptidase activity);GO:0009507(chloroplast);GO:0009570(chloroplast stroma);GO:0010150(leaf senescence);GO:0030145(manganese ion binding);GO:0030145(manganese ion binding)	00480(Glutathione metabolism);00480(Glutathione metabolism)	K01255	EC:3.4.11.1	CYTOSOL_AP domain-containing protein
TraesCS2D02G589400	8.6122	17.0592	16.0937	0.498995	1.32062	0.617928	17.1341	4.0988	1.26644e-29	1.05173e-27	up	yes	GO:0004364(glutathione transferase activity);GO:0005737(cytoplasm);GO:0006749(glutathione metabolic process);GO:0009407(toxin catabolic process)	00480(Glutathione metabolism)	K00799	EC:2.5.1.18	putative glutathione S-transferase [Triticum urartu]
TraesCS5B02G142500	5.3558	7.03912	9.13443	0.574744	0.309107	0.115978	21.533	4.42848	1.61532e-29	1.33549e-27	up	yes	GO:0004364(glutathione transferase activity);GO:0005737(cytoplasm);GO:0006749(glutathione metabolic process);GO:0009407(toxin catabolic process)	00480(Glutathione metabolism)	K00799	EC:2.5.1.18	putative glutathione S-transferase [Triticum urartu]
TraesCS6D02G127700	65.2162	60.2134	52.4831	6.89161	13.6878	8.37005	6.14563	2.61956	1.44026e-28	1.14489e-26	up	yes	GO:0004364(glutathione transferase activity);GO:0005737(cytoplasm);GO:0006749(glutathione metabolic process);GO:0009407(toxin catabolic process)	00480(Glutathione metabolism)	K00799	EC:2.5.1.18	glutathione-S-transferase 28e45 [Triticum aestivum]
TraesCS1A02G186600	45.2061	61.8571	39.7308	3.61815	8.32156	4.40006	8.98385	3.16733	1.05739e-27	8.0605e-26	up	yes	GO:0004364(glutathione transferase activity);GO:0005737(cytoplasm);GO:0006749(glutathione metabolic process);GO:0009407(toxin catabolic process)	00480(Glutathione metabolism)	K00799	EC:2.5.1.18	putative glutathione S-transferase GSTU6 [Triticum urartu]
TraesCS3D02G445400	83.0525	95.3746	98.2276	32.9181	28.4595	31.712	2.97192	1.57139	2.72442e-27	2.04053e-25	up	yes	GO:0004364(glutathione transferase activity);GO:0005737(cytoplasm);GO:0006749(glutathione metabolic process)	00480(Glutathione metabolism)	K00799	EC:2.5.1.18	glutathione transferase F5 [Triticum aestivum]
TraesCS3D02G025800	16.402	24.6084	25.8344	5.87102	5.13438	5.00408	4.17533	2.06189	3.68825e-26	2.60157e-24	up	yes	GO:0004364(glutathione transferase activity);GO:0005737(cytoplasm);GO:0006749(glutathione metabolic process);GO:0009407(toxin catabolic process)	00480(Glutathione metabolism)	K00799	EC:2.5.1.18	hypothetical protein F775_42860 [Aegilops tauschii]
TraesCS6D02G127800	132.111	76.2879	54.0583	8.60666	13.6218	9.48189	8.27668	3.04905	3.18169e-25	2.13868e-23	up	yes	GO:0004364(glutathione transferase activity);GO:0005737(cytoplasm);GO:0006749(glutathione metabolic process);GO:0009407(toxin catabolic process)	00480(Glutathione metabolism)	K00799	EC:2.5.1.18	glutathione-S-transferase 2 [Aegilops tauschii]
TraesCS3D02G482700	18.7683	24.9197	25.1604	7.35961	5.94819	6.1512	3.53813	1.82299	7.81062e-25	5.08457e-23	up	yes	GO:0004364(glutathione transferase activity);GO:0005737(cytoplasm);GO:0006749(glutathione metabolic process);GO:0009407(toxin catabolic process)	00480(Glutathione metabolism)	K00799	EC:2.5.1.18	hypothetical protein F775_31887 [Aegilops tauschii]
TraesCS1D02G190100	36.5077	51.479	38.3766	9.01528	12.127	7.85188	4.35824	2.12374	1.50734e-24	9.52324e-23	up	yes	GO:0004364(glutathione transferase activity);GO:0005737(cytoplasm);GO:0006749(glutathione metabolic process);GO:0009407(toxin catabolic process)	00480(Glutathione metabolism)	K00799	EC:2.5.1.18	predicted protein [Hordeum vulgare subsp. vulgare]
TraesCS3B02G535300	17.7987	23.1923	28.2278	6.34037	5.28256	4.6014	4.26636	2.093	1.60198e-24	1.00983e-22	up	yes	GO:0004364(glutathione transferase activity);GO:0005737(cytoplasm);GO:0006749(glutathione metabolic process);GO:0009407(toxin catabolic process)	00480(Glutathione metabolism)	K00799	EC:2.5.1.18	unnamed protein product [Triticum aestivum]
TraesCS7D02G078700	23.5041	33.5192	33.4882	9.62666	8.54225	8.21357	3.43074	1.77852	4.06378e-24	2.4912e-22	up	yes	GO:0004364(glutathione transferase activity);GO:0005737(cytoplasm);GO:0006749(glutathione metabolic process);GO:0009407(toxin catabolic process)	00480(Glutathione metabolism)	K00799	EC:2.5.1.18	predicted protein [Hordeum vulgare subsp. vulgare]
TraesCS5D02G148500	3.22098	3.82411	4.8383	0.392973	0.196284	0.13607	16.3835	4.03417	4.406e-23	2.51043e-21	up	yes	GO:0004364(glutathione transferase activity);GO:0005737(cytoplasm);GO:0006749(glutathione metabolic process);GO:0009407(toxin catabolic process);GO:0009407(toxin catabolic process)	00480(Glutathione metabolism);00480(Glutathione metabolism)	K00799	EC:2.5.1.18	hypothetical protein F775_29491 [Aegilops tauschii]
TraesCS7D02G044500	10.8403	20.281	11.7043	2.90904	2.48547	2.10498	5.71048	2.51361	8.94042e-23	4.98196e-21	up	yes	GO:0004364(glutathione transferase activity);GO:0005737(cytoplasm);GO:0006749(glutathione metabolic process);GO:0009407(toxin catabolic process)	00480(Glutathione metabolism)	K00799	EC:2.5.1.18	hypothetical protein F775_19679 [Aegilops tauschii]
TraesCS3B02G535700	21.5764	26.419	26.6554	9.17788	7.10051	7.27922	3.16886	1.66397	1.05175e-22	5.82583e-21	up	yes	GO:0004364(glutathione transferase activity);GO:0005737(cytoplasm);GO:0006749(glutathione metabolic process);GO:0009407(toxin catabolic process)	00480(Glutathione metabolism)	K00799	EC:2.5.1.18	unnamed protein product [Triticum aestivum]
TraesCS1A02G187000	4.86299	3.6903	3.33328	0.629538	0.463814	0.421701	7.84565	2.97189	1.26135e-22	6.95918e-21	up	yes	GO:0004364(glutathione transferase activity);GO:0005737(cytoplasm);GO:0006749(glutathione metabolic process);GO:0009407(toxin catabolic process)	00480(Glutathione metabolism)	K00799	EC:2.5.1.18	hypothetical protein F775_32163 [Aegilops tauschii]
TraesCS4B02G059100	3.77636	5.22182	4.62074	0.768107	0.390483	0.312156	9.25987	3.21099	1.34587e-22	7.38892e-21	up	yes	GO:0004364(glutathione transferase activity);GO:0005737(cytoplasm);GO:0006749(glutathione metabolic process);GO:0006749(glutathione metabolic process)	00480(Glutathione metabolism);00480(Glutathione metabolism)	K00799	EC:2.5.1.18	RecName: Full=Glutathione S-transferase 2; AltName: Full=GST class-phi
TraesCS7A02G034300	54.9429	61.7471	70.5803	24.8535	18.7821	20.0305	2.94144	1.55653	1.78823e-22	9.78855e-21	up	yes	GO:0004364(glutathione transferase activity);GO:0005737(cytoplasm);GO:0006749(glutathione metabolic process);GO:0009407(toxin catabolic process)	00480(Glutathione metabolism)	K00799	EC:2.5.1.18	glutathione transferase [Triticum aestivum]
TraesCS5A02G143500	2.76748	6.64147	6.44093	0.354522	0.459372	0.365065	13.444	3.74889	1.91529e-22	1.04532e-20	up	yes	GO:0004364(glutathione transferase activity);GO:0005737(cytoplasm);GO:0006749(glutathione metabolic process);GO:0009407(toxin catabolic process)	00480(Glutathione metabolism)	K00799	EC:2.5.1.18	putative glutathione S-transferase [Triticum urartu]
TraesCS3A02G452900	47.0275	49.7792	57.1326	14.3003	18.2957	18.5197	3.01159	1.59052	3.08956e-22	1.6618e-20	up	yes	GO:0004364(glutathione transferase activity);GO:0005737(cytoplasm);GO:0006749(glutathione metabolic process)	00480(Glutathione metabolism)	K00799	EC:2.5.1.18	glutathione transferase F5 [Triticum aestivum]
TraesCS3A02G487700	17.7175	23.8656	27.5238	7.20927	6.40991	6.16291	3.49341	1.80463	4.9567e-22	2.62056e-20	up	yes	GO:0004364(glutathione transferase activity);GO:0005737(cytoplasm);GO:0006749(glutathione metabolic process);GO:0009407(toxin catabolic process)	00480(Glutathione metabolism)	K00799	EC:2.5.1.18	putative glutathione S-transferase [Triticum urartu]
TraesCS6B02G167300	17.5263	17.2345	15.1497	2.10863	4.35815	2.23559	5.73528	2.51986	1.10512e-21	5.68096e-20	up	yes	GO:0004364(glutathione transferase activity);GO:0005737(cytoplasm);GO:0006749(glutathione metabolic process);GO:0009407(toxin catabolic process)	00480(Glutathione metabolism)	K00799	EC:2.5.1.18	glutathione-S-transferase 2 [Aegilops tauschii]
TraesCS7D02G030700	442.554	508.94	535.14	199.167	189.282	177.624	2.62622	1.39299	1.30763e-21	6.67277e-20	up	yes	GO:0004364(glutathione transferase activity);GO:0005737(cytoplasm);GO:0006749(glutathione metabolic process);GO:0009407(toxin catabolic process)	00480(Glutathione metabolism)	K00799	EC:2.5.1.18	glutathione transferase [Triticum aestivum]
TraesCS3D02G299700	23.0997	20.0171	15.6655	6.05213	5.88694	6.14716	3.25011	1.70049	1.94076e-21	9.79159e-20	up	yes	GO:0004364(glutathione transferase activity);GO:0005737(cytoplasm);GO:0006749(glutathione metabolic process);GO:0006749(glutathione metabolic process)	00480(Glutathione metabolism);00480(Glutathione metabolism)	K00799	EC:2.5.1.18	hypothetical protein F775_08779 [Aegilops tauschii]
TraesCS1B02G194900	12.1481	11.7242	10.8966	4.28681	3.12839	2.9869	3.34248	1.74092	7.69285e-21	3.73411e-19	up	yes	GO:0004364(glutathione transferase activity);GO:0005737(cytoplasm);GO:0006749(glutathione metabolic process);GO:0009407(toxin catabolic process)	00480(Glutathione metabolism)	K00799	EC:2.5.1.18	hypothetical protein F775_32163 [Aegilops tauschii]
TraesCS3B02G536100	1.0953	1.10783	1.94217	0	0.042254	0	98.1044	6.61625	1.58518e-20	7.56918e-19	up	yes	GO:0004364(glutathione transferase activity);GO:0005737(cytoplasm);GO:0006749(glutathione metabolic process);GO:0009407(toxin catabolic process)	00480(Glutathione metabolism)	K00799	EC:2.5.1.18	hypothetical protein F775_18354 [Aegilops tauschii]
TraesCS3A02G309000	32.3814	29.401	25.1912	9.53249	11.2937	8.83513	2.93222	1.55199	2.20213e-20	1.03905e-18	up	yes	GO:0004364(glutathione transferase activity);GO:0005737(cytoplasm);GO:0006749(glutathione metabolic process);GO:0006749(glutathione metabolic process)	00480(Glutathione metabolism);00480(Glutathione metabolism)	K00799	EC:2.5.1.18	RecName: Full=Glutathione S-transferase 1; AltName: Full=GST class-phi;unnamed protein product [Triticum aestivum]
TraesCS6B02G167600	35.5731	22.1378	18.3869	2.44088	5.3248	3.0839	7.0139	2.81022	2.78997e-20	1.2999e-18	up	yes	GO:0004364(glutathione transferase activity);GO:0005737(cytoplasm);GO:0006749(glutathione metabolic process);GO:0009407(toxin catabolic process)	00480(Glutathione metabolism)	K00799	EC:2.5.1.18	glutathione-S-transferase 2 [Aegilops tauschii]
TraesCS7D02G030800	8.16624	14.717	9.47695	2.19562	2.30629	1.3254	5.55319	2.47332	7.08398e-20	3.21194e-18	up	yes	GO:0004364(glutathione transferase activity);GO:0005737(cytoplasm);GO:0006749(glutathione metabolic process);GO:0009407(toxin catabolic process)	00480(Glutathione metabolism)	K00799	EC:2.5.1.18	hypothetical protein F775_26086 [Aegilops tauschii]
TraesCS4B02G044400	4.54547	7.6089	5.83504	0.469775	0.816115	0.375253	10.8295	3.4369	7.68049e-20	3.47111e-18	up	yes	GO:0004364(glutathione transferase activity);GO:0004602(glutathione peroxidase activity);GO:0005635(nuclear envelope);GO:0005783(endoplasmic reticulum)	00480(Glutathione metabolism)	K00799	EC:2.5.1.18	putative microsomal glutathione S-transferase 3 [Aegilops tauschii]
TraesCS1A02G102800	26.6344	29.9138	28.6726	11.0807	11.8555	10.5607	2.54414	1.34718	2.03562e-19	8.92469e-18	up	yes	GO:0004364(glutathione transferase activity);GO:0005737(cytoplasm);GO:0006749(glutathione metabolic process)	00480(Glutathione metabolism)	K00799	EC:2.5.1.18	predicted protein [Hordeum vulgare subsp. vulgare]
TraesCS6A02G139000	12.4025	12.0176	7.49576	1.19518	2.2239	0.998038	7.22549	2.8531	2.19291e-19	9.58414e-18	up	yes	GO:0004364(glutathione transferase activity);GO:0005737(cytoplasm);GO:0006749(glutathione metabolic process);GO:0009407(toxin catabolic process)	00480(Glutathione metabolism)	K00799	EC:2.5.1.18	glutathione-S-transferase 28e45 [Triticum aestivum]
TraesCS5A02G424100	39.6871	27.1871	25.74	9.826	10.6447	9.50176	3.08997	1.6276	9.16512e-19	3.81417e-17	up	yes	GO:0004364(glutathione transferase activity);GO:0005737(cytoplasm);GO:0006749(glutathione metabolic process);GO:0009407(toxin catabolic process)	00480(Glutathione metabolism)	K00799	EC:2.5.1.18	putative glutathione S-transferase GSTU1 [Triticum urartu]
TraesCS2D02G589500	3.92876	5.74168	7.0001	0.62453	0.498537	0.167705	12.9152	3.69099	9.31376e-19	3.87313e-17	up	yes	GO:0004364(glutathione transferase activity);GO:0005737(cytoplasm);GO:0006749(glutathione metabolic process);GO:0009407(toxin catabolic process)	00480(Glutathione metabolism)	K00799	EC:2.5.1.18	hypothetical protein F775_14055 [Aegilops tauschii]
TraesCS1B02G113700	6.73046	8.55527	9.62911	2.38889	1.98883	1.58347	4.17951	2.06333	1.54187e-18	6.28983e-17	up	yes	GO:0004364(glutathione transferase activity);GO:0005737(cytoplasm);GO:0006749(glutathione metabolic process)	00480(Glutathione metabolism)	K00799	EC:2.5.1.18	predicted protein [Hordeum vulgare subsp. vulgare]
TraesCS2A02G218700	16.9814	17.5902	10.7682	2.75255	4.27322	3.74545	4.20935	2.0736	2.18717e-18	8.85097e-17	up	yes	GO:0004364(glutathione transferase activity);GO:0005737(cytoplasm);GO:0006749(glutathione metabolic process);GO:0009407(toxin catabolic process)	00480(Glutathione metabolism)	K00799	EC:2.5.1.18	hypothetical protein F775_19882 [Aegilops tauschii]
TraesCS4A02G454800	28.9901	29.507	30.789	13.0549	12.232	10.6133	2.48706	1.31444	3.98628e-18	1.57988e-16	up	yes	GO:0004364(glutathione transferase activity);GO:0005737(cytoplasm);GO:0006749(glutathione metabolic process);GO:0009407(toxin catabolic process)	00480(Glutathione metabolism)	K00799	EC:2.5.1.18	glutathione transferase [Triticum aestivum]
TraesCS1D02G094900	36.6804	39.5079	38.434	12.3821	16.5513	12.307	2.77936	1.47475	6.91017e-18	2.68336e-16	up	yes	GO:0004364(glutathione transferase activity);GO:0005737(cytoplasm);GO:0006749(glutathione metabolic process)	00480(Glutathione metabolism)	K00799	EC:2.5.1.18	predicted protein [Hordeum vulgare subsp. vulgare]
TraesCS7D02G328500	12.0511	12.2601	15.1866	5.01541	4.39511	5.12234	2.71783	1.44245	3.75012e-17	1.37121e-15	up	yes	GO:0004766(spermidine synthase activity);GO:0006596(polyamine biosynthetic process);GO:0006596(polyamine biosynthetic process)	00270(Cysteine and methionine metabolism);00330(Arginine and proline metabolism);00410(beta-Alanine metabolism);00480(Glutathione metabolism);00480(Glutathione metabolism)	K00797	EC:2.5.1.16	spermidine synthase [Triticum aestivum]
TraesCS2B02G574600	3.72417	6.14419	6.12404	0.970097	0.677917	0.348775	8.00906	3.00163	4.57192e-17	1.65325e-15	up	yes	GO:0004364(glutathione transferase activity);GO:0005737(cytoplasm);GO:0006749(glutathione metabolic process);GO:0009407(toxin catabolic process)	00480(Glutathione metabolism)	K00799	EC:2.5.1.18	hypothetical protein F775_11603 [Aegilops tauschii]
TraesCS3D02G486800	33.4954	36.6988	51.1787	15.6792	12.9915	14.7272	2.79675	1.48375	6.04551e-17	2.16365e-15	up	yes	GO:0004364(glutathione transferase activity);GO:0005737(cytoplasm);GO:0006749(glutathione metabolic process);GO:0009407(toxin catabolic process);GO:0009407(toxin catabolic process)	00480(Glutathione metabolism);00480(Glutathione metabolism)	K00799	EC:2.5.1.18	hypothetical protein F775_28363 [Aegilops tauschii]
TraesCS4A02G435300	7.23427	10.8231	7.25473	1.50826	1.95016	1.07388	5.58482	2.48151	6.73647e-17	2.40015e-15	up	yes	GO:0004364(glutathione transferase activity);GO:0005737(cytoplasm);GO:0006749(glutathione metabolic process);GO:0009407(toxin catabolic process)	00480(Glutathione metabolism)	K00799	EC:2.5.1.18	hypothetical protein F775_19679 [Aegilops tauschii]
TraesCS1A02G078800	88.8615	97.9397	108.612	41.5893	43.9699	35.5629	2.43897	1.28627	8.73163e-17	3.08341e-15	up	yes	GO:0004364(glutathione transferase activity);GO:0005737(cytoplasm);GO:0006749(glutathione metabolic process)	00480(Glutathione metabolism)	K00799	EC:2.5.1.18	putative glutathione S-transferase GSTF1 [Triticum urartu]
TraesCS4D02G201300	0.71971	1.14283	1.11352	0.065321	0	0	45.5605	5.50971	2.29821e-16	7.84235e-15	up	yes	GO:0004364(glutathione transferase activity);GO:0005737(cytoplasm);GO:0006749(glutathione metabolic process);GO:0010731(protein glutathionylation)	00480(Glutathione metabolism)	K00799	EC:2.5.1.18	IN2-1 protein [Zea mays]
TraesCS4B02G199700	10.9345	14.8002	15.6726	0.972042	3.38464	1.52167	7.04402	2.8164	4.51824e-15	1.35874e-13	up	yes	GO:0004364(glutathione transferase activity);GO:0005737(cytoplasm);GO:0006749(glutathione metabolic process);GO:0010731(protein glutathionylation)	00480(Glutathione metabolism)	K00799	EC:2.5.1.18	putative In2.1 protein [Triticum aestivum]
TraesCSU02G087600	20.5791	11.7301	10.1849	2.47406	3.7676	1.81557	5.27402	2.3989	4.67366e-15	1.40396e-13	up	yes	GO:0004364(glutathione transferase activity);GO:0005737(cytoplasm);GO:0006749(glutathione metabolic process);GO:0009407(toxin catabolic process)	00480(Glutathione metabolism)	K00799	EC:2.5.1.18	glutathione-S-transferase 2 [Aegilops tauschii]
TraesCS6A02G139100	37.4554	20.9929	15.6576	3.39218	6.25488	3.13594	5.79722	2.53536	5.3805e-15	1.60849e-13	up	yes	GO:0004364(glutathione transferase activity);GO:0005737(cytoplasm);GO:0006749(glutathione metabolic process);GO:0009407(toxin catabolic process)	00480(Glutathione metabolism)	K00799	EC:2.5.1.18	glutathione-S-transferase 2 [Aegilops tauschii]
TraesCS1B02G114300	6.31487	7.42563	8.40653	2.21467	1.6542	1.26435	4.31445	2.10918	1.69691e-14	4.8918e-13	up	yes	GO:0004364(glutathione transferase activity);GO:0005737(cytoplasm);GO:0006749(glutathione metabolic process)	00480(Glutathione metabolism)	K00799	EC:2.5.1.18	Glutathione S-transferase 4 [Triticum urartu]
TraesCS4D02G200700	7.7438	8.38997	8.96115	0.282747	1.58175	0.540321	10.4353	3.3834	4.24244e-14	1.17265e-12	up	yes	GO:0004364(glutathione transferase activity);GO:0005737(cytoplasm);GO:0006749(glutathione metabolic process);GO:0010731(protein glutathionylation)	00480(Glutathione metabolism)	K00799	EC:2.5.1.18	putative In2.1 protein [Triticum aestivum]
TraesCS5A02G432600	6.03117	5.72748	8.29939	2.10099	1.2196	1.89508	3.84573	1.94326	1.20998e-13	3.23072e-12	up	yes	GO:0004364(glutathione transferase activity);GO:0005737(cytoplasm);GO:0006749(glutathione metabolic process)	00480(Glutathione metabolism)	K00799	EC:2.5.1.18	putative glutathione S-transferase GSTF1 [Triticum urartu]
TraesCS1D02G081200	253.99	234.276	242.497	107.44	127.991	103.077	2.15878	1.11022	1.45478e-13	3.8493e-12	up	yes	GO:0004364(glutathione transferase activity);GO:0005737(cytoplasm);GO:0006749(glutathione metabolic process)	00480(Glutathione metabolism)	K00799	EC:2.5.1.18	hypothetical protein F775_26054 [Aegilops tauschii]
TraesCS5A02G024000	0.450133	1.74443	1.68751	0	0	0.065602	59.1762	5.88695	2.83825e-13	7.30832e-12	up	yes	GO:0004364(glutathione transferase activity);GO:0005737(cytoplasm);GO:0006749(glutathione metabolic process)	00480(Glutathione metabolism)	K00799	EC:2.5.1.18	glutathione transferase F4 [Triticum aestivum]
TraesCS3B02G490600	25.4087	38.9702	50.6648	14.2966	12.3193	9.14879	3.21669	1.68558	4.04631e-13	1.02629e-11	up	yes	GO:0004364(glutathione transferase activity);GO:0005737(cytoplasm);GO:0006749(glutathione metabolic process);GO:0006749(glutathione metabolic process)	00480(Glutathione metabolism);00480(Glutathione metabolism)	K00799	EC:2.5.1.18	unnamed protein product [Triticum aestivum]
TraesCS6B02G167500	51.4619	37.4631	24.0972	3.65987	8.03092	1.80448	8.37495	3.06608	6.50003e-13	1.62062e-11	up	yes	GO:0004364(glutathione transferase activity);GO:0005737(cytoplasm);GO:0006749(glutathione metabolic process);GO:0009407(toxin catabolic process)	00480(Glutathione metabolism)	K00799	EC:2.5.1.18	glutathione-S-transferase 2 [Aegilops tauschii]
TraesCS5A02G021700	1.78299	2.3525	2.85293	0.307016	0.340885	0.115539	9.15385	3.19438	6.68886e-13	1.6662e-11	up	yes	GO:0004364(glutathione transferase activity);GO:0005737(cytoplasm);GO:0006749(glutathione metabolic process);GO:0009407(toxin catabolic process)	00480(Glutathione metabolism)	K00799	EC:2.5.1.18	hypothetical protein F775_16477 [Aegilops tauschii]
TraesCS3B02G152300	3.69903	3.66523	6.06191	0.76263	1.15606	1.24933	4.23804	2.0834	6.83844e-13	1.70194e-11	up	yes	GO:0004364(glutathione transferase activity);GO:0005737(cytoplasm);GO:0006749(glutathione metabolic process);GO:0006749(glutathione metabolic process)	00480(Glutathione metabolism);00480(Glutathione metabolism)	K00799	EC:2.5.1.18	RecName: Full=Glutathione S-transferase 1; AltName: Full=GST class-phi;Glutathione S-transferase 1 [Triticum urartu];unnamed protein product [Triticum aestivum]
TraesCS7B02G084400	10.7876	15.0845	15.8225	3.90267	5.48158	2.88063	3.39951	1.76533	7.6325e-13	1.88693e-11	up	yes	GO:0004364(glutathione transferase activity);GO:0005737(cytoplasm);GO:0006749(glutathione metabolic process)	00480(Glutathione metabolism)	K00799	EC:2.5.1.18	predicted protein [Hordeum vulgare subsp. vulgare]
TraesCS1D02G190500	4.50716	1.68319	2.34314	0.103278	0.349122	0.118867	14.9378	3.9009	7.88336e-13	1.94549e-11	up	yes	GO:0004364(glutathione transferase activity);GO:0005737(cytoplasm);GO:0006749(glutathione metabolic process);GO:0009407(toxin catabolic process)	00480(Glutathione metabolism)	K00799	EC:2.5.1.18	putative glutathione S-transferase GSTU6 [Triticum urartu]
TraesCS1A02G186300	4.81241	4.32613	4.22109	0.568708	1.18935	1.08933	4.6919	2.23017	1.19514e-12	2.8943e-11	up	yes	GO:0004364(glutathione transferase activity);GO:0005737(cytoplasm);GO:0006749(glutathione metabolic process);GO:0009407(toxin catabolic process)	00480(Glutathione metabolism)	K00799	EC:2.5.1.18	putative glutathione S-transferase GSTU6 [Triticum urartu]
TraesCS5D02G440700	2.0729	3.25516	2.59922	0	0.191543	0.303071	16.0272	4.00245	1.63756e-12	3.90965e-11	up	yes	GO:0004364(glutathione transferase activity);GO:0005737(cytoplasm);GO:0006749(glutathione metabolic process)	00480(Glutathione metabolism)	K00799	EC:2.5.1.18	hypothetical protein F775_29002 [Aegilops tauschii]
TraesCS1D02G095000	7.00775	9.56846	12.3721	2.43649	3.27589	1.97336	3.76649	1.91322	2.039e-12	4.80023e-11	up	yes	GO:0004364(glutathione transferase activity);GO:0005737(cytoplasm);GO:0006749(glutathione metabolic process)	00480(Glutathione metabolism)	K00799	EC:2.5.1.18	hypothetical protein F775_52443 [Aegilops tauschii]
TraesCS3D02G133100	2.77354	3.52411	2.71605	0.914528	0.745731	0.571646	4.03857	2.01384	2.12891e-12	4.99711e-11	up	yes	GO:0004364(glutathione transferase activity);GO:0005737(cytoplasm);GO:0006749(glutathione metabolic process)	00480(Glutathione metabolism)	K00799	EC:2.5.1.18	RecName: Full=Glutathione S-transferase 1; AltName: Full=GST class-phi
TraesCS2B02G574500	1.83729	3.40207	3.34559	0.604127	0.600465	0.391813	5.37768	2.42698	2.42736e-12	5.67403e-11	up	yes	GO:0004364(glutathione transferase activity);GO:0005737(cytoplasm);GO:0006749(glutathione metabolic process);GO:0009407(toxin catabolic process)	00480(Glutathione metabolism)	K00799	EC:2.5.1.18	putative glutathione S-transferase GSTU6 [Triticum urartu]
TraesCS3D02G299900	575.276	653.019	739.671	298.867	318.228	347.667	2.03985	1.02846	4.54454e-12	1.02943e-10	up	yes	GO:0004364(glutathione transferase activity);GO:0005737(cytoplasm);GO:0006749(glutathione metabolic process)	00480(Glutathione metabolism)	K00799	EC:2.5.1.18	glutathione S-transferase [Triticum aestivum]
TraesCS6B02G167400	10.7183	9.13842	8.5491	2.18109	3.49365	1.68759	3.85826	1.94795	4.59644e-12	1.04034e-10	up	yes	GO:0004364(glutathione transferase activity);GO:0005737(cytoplasm);GO:0006749(glutathione metabolic process);GO:0009407(toxin catabolic process)	00480(Glutathione metabolism)	K00799	EC:2.5.1.18	glutathione-S-transferase 2 [Aegilops tauschii]
TraesCS1D02G189700	3.18589	4.53759	4.29681	1.18999	0.716077	1.12048	3.97162	1.98973	5.00843e-12	1.13083e-10	up	yes	GO:0004364(glutathione transferase activity);GO:0005737(cytoplasm);GO:0006749(glutathione metabolic process);GO:0009407(toxin catabolic process)	00480(Glutathione metabolism)	K00799	EC:2.5.1.18	hypothetical protein F775_10138 [Aegilops tauschii]
TraesCS2D02G545400	2.04051	4.29604	3.90441	0.931085	0.475248	0.411188	5.63458	2.49431	2.47614e-11	5.14661e-10	up	yes	GO:0004364(glutathione transferase activity);GO:0005737(cytoplasm);GO:0006749(glutathione metabolic process);GO:0009407(toxin catabolic process)	00480(Glutathione metabolism)	K00799	EC:2.5.1.18	hypothetical protein F775_11604 [Aegilops tauschii]
TraesCS7A02G083700	1.3432	3.9378	3.56114	0.371219	0.299257	0.173823	10.4728	3.38857	2.48529e-11	5.16177e-10	up	yes	GO:0004364(glutathione transferase activity);GO:0005737(cytoplasm);GO:0006749(glutathione metabolic process);GO:0009407(toxin catabolic process)	00480(Glutathione metabolism)	K00799	EC:2.5.1.18	predicted protein [Hordeum vulgare subsp. vulgare]
TraesCS2A02G578400	2.90766	4.16216	5.5681	0.759487	1.08258	0.719086	4.93447	2.30289	2.58171e-11	5.35206e-10	up	yes	GO:0004364(glutathione transferase activity);GO:0005737(cytoplasm);GO:0006749(glutathione metabolic process);GO:0009407(toxin catabolic process)	00480(Glutathione metabolism)	K00799	EC:2.5.1.18	putative glutathione S-transferase [Triticum urartu]
TraesCS7B02G232700	20.1514	16.0214	16.3573	7.27459	8.62559	9.37105	2.07865	1.05565	8.67781e-11	1.69552e-09	up	yes	GO:0004766(spermidine synthase activity);GO:0006596(polyamine biosynthetic process)	00270(Cysteine and methionine metabolism);00330(Arginine and proline metabolism);00410(beta-Alanine metabolism);00480(Glutathione metabolism)	K00797	EC:2.5.1.16	spermidine synthase [Triticum aestivum]
TraesCS3A02G459500	4.55964	5.58665	6.68772	1.27536	1.87751	0.775619	4.28511	2.09933	1.05572e-10	2.04268e-09	up	yes	GO:0004364(glutathione transferase activity);GO:0005737(cytoplasm);GO:0006749(glutathione metabolic process);GO:0009407(toxin catabolic process)	00480(Glutathione metabolism)	K00799	EC:2.5.1.18	hypothetical protein F775_43057 [Aegilops tauschii]
TraesCS7B02G398800	7.24942	12.8805	12.4572	4.05564	3.51329	2.32713	3.29294	1.71938	1.21641e-10	2.32931e-09	up	yes	GO:0004364(glutathione transferase activity);GO:0005737(cytoplasm);GO:0006749(glutathione metabolic process)	00480(Glutathione metabolism)	K00799	EC:2.5.1.18	putative glutathione S-transferase GSTF2 [Triticum urartu]
TraesCS1D02G104800	5.22042	8.60242	7.18332	3.35796	2.66639	2.52915	2.45586	1.29623	1.56445e-10	2.9622e-09	up	yes	GO:0004177(aminopeptidase activity);GO:0005737(cytoplasm);GO:0005773(vacuole);GO:0005829(cytosol);GO:0006508(proteolysis);GO:0008235(metalloexopeptidase activity);GO:0009507(chloroplast);GO:0009570(chloroplast stroma);GO:0030145(manganese ion binding);GO:0046686(response to cadmium ion);GO:0046686(response to cadmium ion)	00480(Glutathione metabolism);00480(Glutathione metabolism)	K01255	EC:3.4.11.1	Leucine aminopeptidase 2, chloroplastic [Aegilops tauschii]
TraesCS4D02G201100	5.38862	5.49338	6.0013	1.77036	0.42867	0.432918	6.41475	2.68139	1.59829e-10	3.0191e-09	up	yes	GO:0004364(glutathione transferase activity);GO:0005737(cytoplasm);GO:0006749(glutathione metabolic process);GO:0010731(protein glutathionylation);GO:0010731(protein glutathionylation)	00480(Glutathione metabolism);00480(Glutathione metabolism)	K00799	EC:2.5.1.18	predicted protein [Hordeum vulgare subsp. vulgare]
TraesCS3B02G025000	1.37607	1.6255	2.50386	0.411865	0.180963	0.139315	7.5196	2.91066	1.7025e-10	3.20725e-09	up	yes	GO:0004364(glutathione transferase activity);GO:0005737(cytoplasm);GO:0006749(glutathione metabolic process);GO:0009407(toxin catabolic process)	00480(Glutathione metabolism)	K00799	EC:2.5.1.18	glutathione S-transferase, putative, expressed [Triticum aestivum]
TraesCS5A02G247500	3.39662	5.92712	5.54654	1.43736	1.29967	1.07168	3.90428	1.96506	2.0713e-10	3.86283e-09	up	yes	GO:0004364(glutathione transferase activity);GO:0005737(cytoplasm);GO:0006749(glutathione metabolic process);GO:0009407(toxin catabolic process);GO:0009407(toxin catabolic process)	00480(Glutathione metabolism);00480(Glutathione metabolism)	K00799	EC:2.5.1.18	hypothetical protein F775_31981 [Aegilops tauschii]
TraesCS2B02G609500	1.99957	2.7117	2.77418	0.372111	0	0.063786	17.1725	4.10203	2.91222e-10	5.32766e-09	up	yes	GO:0004364(glutathione transferase activity);GO:0005737(cytoplasm);GO:0006749(glutathione metabolic process);GO:0009407(toxin catabolic process)	00480(Glutathione metabolism)	K00799	EC:2.5.1.18	putative glutathione S-transferase [Triticum urartu]
TraesCS1D02G189900	4.24929	4.73615	6.0484	1.80854	1.5821	1.53404	3.05276	1.61011	5.4799e-10	9.69711e-09	up	yes	GO:0004364(glutathione transferase activity);GO:0005737(cytoplasm);GO:0006749(glutathione metabolic process);GO:0009407(toxin catabolic process)	00480(Glutathione metabolism)	K00799	EC:2.5.1.18	PREDICTED: uncharacterized protein LOC100843378 [Brachypodium distachyon]
TraesCS3D02G429600	1.20514	2.32987	2.55645	0.160317	0.425948	0.321153	6.71296	2.74695	6.78539e-10	1.1894e-08	up	yes	GO:0004364(glutathione transferase activity);GO:0005737(cytoplasm);GO:0006749(glutathione metabolic process);GO:0009407(toxin catabolic process)	00480(Glutathione metabolism)	K00799	EC:2.5.1.18	hypothetical protein F775_09722 [Aegilops tauschii]
TraesCS4B02G059300	6.69881	10.7073	16.0033	2.59339	0.423044	0.514592	9.46167	3.24209	1.40845e-09	2.38048e-08	up	yes	GO:0004364(glutathione transferase activity);GO:0005737(cytoplasm);GO:0006749(glutathione metabolic process)	00480(Glutathione metabolism)	K00799	EC:2.5.1.18	RecName: Full=Glutathione S-transferase 1; AltName: Full=GST class-phi
TraesCS3B02G540200	8.14674	10.316	10.3074	5.00023	4.20021	4.05331	2.17072	1.11817	2.11759e-09	3.48523e-08	up	yes	GO:0004364(glutathione transferase activity);GO:0005737(cytoplasm);GO:0006749(glutathione metabolic process);GO:0009407(toxin catabolic process)	00480(Glutathione metabolism)	K00799	EC:2.5.1.18	unnamed protein product [Triticum aestivum]
TraesCS7A02G034500	3.28667	4.34511	2.85955	1.03859	1.11163	0.531857	3.91163	1.96777	5.60082e-09	8.66704e-08	up	yes	GO:0004364(glutathione transferase activity);GO:0005737(cytoplasm);GO:0006749(glutathione metabolic process);GO:0009407(toxin catabolic process)	00480(Glutathione metabolism)	K00799	EC:2.5.1.18	hypothetical protein F775_26086 [Aegilops tauschii]
TraesCS1A02G102900	1.27136	1.7796	2.06304	0.17151	0.287267	0	11.147	3.47859	1.05402e-08	1.56583e-07	up	yes	GO:0004364(glutathione transferase activity);GO:0005737(cytoplasm);GO:0006749(glutathione metabolic process)	00480(Glutathione metabolism)	K00799	EC:2.5.1.18	hypothetical protein F775_52443 [Aegilops tauschii]
TraesCS2A02G578000	1.19403	1.72972	1.73133	0.284052	0.346002	0.304824	4.97935	2.31596	1.95905e-08	2.78271e-07	up	yes	GO:0004364(glutathione transferase activity);GO:0005737(cytoplasm);GO:0006749(glutathione metabolic process);GO:0009407(toxin catabolic process)	00480(Glutathione metabolism)	K00799	EC:2.5.1.18	hypothetical protein F775_27374 [Aegilops tauschii]
TraesCS2D02G589300	11.6982	20.4476	17.0876	5.30933	8.53067	5.39624	2.55941	1.35581	2.35786e-08	3.31039e-07	up	yes	GO:0004364(glutathione transferase activity);GO:0005737(cytoplasm);GO:0006749(glutathione metabolic process);GO:0009407(toxin catabolic process)	00480(Glutathione metabolism)	K00799	EC:2.5.1.18	hypothetical protein F775_27374 [Aegilops tauschii]
TraesCS7A02G021900	5.22671	7.44949	7.49532	3.25888	2.3919	2.87323	2.36644	1.24272	3.32807e-08	4.5397e-07	up	yes	GO:0004364(glutathione transferase activity);GO:0005737(cytoplasm);GO:0006749(glutathione metabolic process);GO:0009407(toxin catabolic process)	00480(Glutathione metabolism)	K00799	EC:2.5.1.18	hypothetical protein F775_20866 [Aegilops tauschii]
TraesCS4D02G225800	19.9419	17.4427	13.9143	6.6907	10.4486	7.164	2.11078	1.07778	5.07438e-08	6.74213e-07	up	yes	GO:0004364(glutathione transferase activity);GO:0005737(cytoplasm);GO:0006749(glutathione metabolic process);GO:0009407(toxin catabolic process)	00480(Glutathione metabolism)	K00799	EC:2.5.1.18	hypothetical protein F775_29000 [Aegilops tauschii]
TraesCS4A02G269700	6.38919	13.1608	11.7574	4.04863	2.86881	3.22491	3.08679	1.62611	5.26829e-08	6.98146e-07	up	yes	GO:0004364(glutathione transferase activity);GO:0004602(glutathione peroxidase activity);GO:0005635(nuclear envelope);GO:0005783(endoplasmic reticulum)	00480(Glutathione metabolism)	K00799	EC:2.5.1.18	putative microsomal glutathione S-transferase 3 [Aegilops tauschii]
TraesCSU02G184900	0	1.91935	2.16237	0	0	0	inf	inf	1.21547e-07	1.52102e-06	up	yes	GO:0004364(glutathione transferase activity);GO:0005737(cytoplasm);GO:0006749(glutathione metabolic process);GO:0009407(toxin catabolic process)	00480(Glutathione metabolism)	K00799	EC:2.5.1.18	putative glutathione S-transferase GSTU6 [Triticum urartu]
TraesCSU02G183000	0	1.88343	1.97473	0	0	0	inf	inf	1.29547e-07	1.61533e-06	up	yes	GO:0004364(glutathione transferase activity);GO:0005737(cytoplasm);GO:0006749(glutathione metabolic process);GO:0009407(toxin catabolic process)	00480(Glutathione metabolism)	K00799	EC:2.5.1.18	putative glutathione S-transferase GSTU6 [Triticum urartu]
TraesCS2B02G609400	4.38736	4.20126	7.25706	2.15791	1.42996	0.814512	3.59935	1.84774	1.5118e-07	1.86214e-06	up	yes	GO:0004364(glutathione transferase activity);GO:0005737(cytoplasm);GO:0006749(glutathione metabolic process);GO:0009407(toxin catabolic process)	00480(Glutathione metabolism)	K00799	EC:2.5.1.18	hypothetical protein F775_06717 [Aegilops tauschii]
TraesCS1D02G189600	5.80691	3.52722	3.83603	1.58993	1.77026	1.24577	2.85938	1.5157	1.54543e-07	1.90189e-06	up	yes	GO:0004364(glutathione transferase activity);GO:0005737(cytoplasm);GO:0006749(glutathione metabolic process);GO:0009407(toxin catabolic process)	00480(Glutathione metabolism)	K00799	EC:2.5.1.18	hypothetical protein F775_32163 [Aegilops tauschii]
TraesCS3B02G234100	8.19325	12.1984	12.3028	6.25426	4.7334	4.32597	2.13499	1.09423	1.69598e-07	2.06707e-06	up	yes	GO:0004364(glutathione transferase activity);GO:0005737(cytoplasm);GO:0006749(glutathione metabolic process);GO:0009407(toxin catabolic process)	00480(Glutathione metabolism)	K00799	EC:2.5.1.18	unnamed protein product [Triticum aestivum]
TraesCS3A02G437400	13.4593	6.86975	4.99347	1.23618	3.33418	1.90228	3.91224	1.968	1.77523e-07	2.15425e-06	up	yes	GO:0004364(glutathione transferase activity);GO:0005737(cytoplasm);GO:0006749(glutathione metabolic process);GO:0009407(toxin catabolic process)	00480(Glutathione metabolism)	K00799	EC:2.5.1.18	hypothetical protein F775_31124 [Aegilops tauschii]
TraesCS3A02G260800	2.12177	3.35829	4.02352	1.05026	1.04215	0.875238	3.2024	1.67915	3.01464e-07	3.5166e-06	up	yes	GO:0004364(glutathione transferase activity);GO:0005737(cytoplasm);GO:0006749(glutathione metabolic process);GO:0009407(toxin catabolic process)	00480(Glutathione metabolism)	K00799	EC:2.5.1.18	unnamed protein product [Triticum aestivum]
TraesCS3D02G261100	0.814473	1.00829	2.07929	0.21904	0.304807	0.157423	5.72761	2.51793	3.55142e-07	4.09137e-06	up	yes	GO:0004364(glutathione transferase activity);GO:0005737(cytoplasm);GO:0006749(glutathione metabolic process);GO:0009407(toxin catabolic process)	00480(Glutathione metabolism)	K00799	EC:2.5.1.18	unnamed protein product [Triticum aestivum]
TraesCS1A02G186800	4.0444	5.03868	6.39824	2.49973	2.21828	1.71656	2.40596	1.26662	5.49674e-07	6.11012e-06	up	yes	GO:0004364(glutathione transferase activity);GO:0005737(cytoplasm);GO:0006749(glutathione metabolic process);GO:0009407(toxin catabolic process)	00480(Glutathione metabolism)	K00799	EC:2.5.1.18	putative glutathione S-transferase GSTU6 [Triticum urartu]
TraesCS3D02G452000	3.27679	4.10769	4.32114	0.573331	1.23798	0.328057	5.47152	2.45194	8.56623e-07	9.22226e-06	up	yes	GO:0004364(glutathione transferase activity);GO:0005737(cytoplasm);GO:0006749(glutathione metabolic process);GO:0009407(toxin catabolic process)	00480(Glutathione metabolism)	K00799	EC:2.5.1.18	hypothetical protein F775_17709 [Aegilops tauschii]
TraesCS3B02G334300	15.505	12.9044	8.58997	5.86318	6.54439	4.79796	2.15044	1.10463	1.05267e-06	1.11265e-05	up	yes	GO:0004364(glutathione transferase activity);GO:0005737(cytoplasm);GO:0006749(glutathione metabolic process)	00480(Glutathione metabolism)	K00799	EC:2.5.1.18	hypothetical protein F775_08779 [Aegilops tauschii]
TraesCSU02G234300	2.1469	1.85801	1.37933	0.565196	0.453657	0.307752	4.05866	2.02101	1.43988e-06	1.48515e-05	up	yes	GO:0004364(glutathione transferase activity);GO:0005737(cytoplasm);GO:0006749(glutathione metabolic process);GO:0009407(toxin catabolic process)	00480(Glutathione metabolism)	K00799	EC:2.5.1.18	predicted protein [Hordeum vulgare subsp. vulgare]
TraesCS4D02G041900	1.70694	5.11557	2.94125	0.482192	0.4641	0	10.3179	3.36708	2.115e-06	2.10683e-05	up	yes	GO:0004364(glutathione transferase activity);GO:0004602(glutathione peroxidase activity);GO:0005635(nuclear envelope);GO:0005783(endoplasmic reticulum)	00480(Glutathione metabolism)	K00799	EC:2.5.1.18	putative microsomal glutathione S-transferase 3 [Aegilops tauschii]
TraesCS5B02G426300	6.5592	10.4247	9.89991	2.83518	5.1394	3.78546	2.28603	1.19285	2.60767e-06	2.55268e-05	up	yes	GO:0004364(glutathione transferase activity);GO:0005737(cytoplasm);GO:0006749(glutathione metabolic process);GO:0009407(toxin catabolic process)	00480(Glutathione metabolism)	K00799	EC:2.5.1.18	putative glutathione S-transferase GSTU1 [Triticum urartu]
TraesCS2D02G044100	1.74102	3.63536	2.64248	0.567385	1.14063	0.581195	3.50289	1.80855	1.20004e-05	0.000102752	up	yes	GO:0004364(glutathione transferase activity);GO:0005737(cytoplasm);GO:0006749(glutathione metabolic process)	00480(Glutathione metabolism)	K00799	EC:2.5.1.18	hypothetical protein F775_27568 [Aegilops tauschii]
TraesCS1B02G194400	2.85008	3.71238	3.80042	1.03013	1.65327	1.24348	2.63896	1.39997	1.81835e-05	0.000149647	up	yes	GO:0004364(glutathione transferase activity);GO:0005737(cytoplasm);GO:0006749(glutathione metabolic process);GO:0009407(toxin catabolic process)	00480(Glutathione metabolism)	K00799	EC:2.5.1.18	glutathione transferase 2 [Triticum aestivum]
TraesCS3D02G487200	1.1281	1.30398	1.46931	0.163142	0.374801	0.51405	3.70857	1.89086	2.82144e-05	0.000223137	up	yes	GO:0004364(glutathione transferase activity);GO:0005737(cytoplasm);GO:0006749(glutathione metabolic process);GO:0009407(toxin catabolic process)	00480(Glutathione metabolism)	K00799	EC:2.5.1.18	hypothetical protein F775_07316 [Aegilops tauschii]
TraesCS3D02G429900	1.15903	1.6442	2.42478	0.292177	0.61078	0.055348	5.45547	2.4477	5.25379e-05	0.000392337	up	yes	GO:0004364(glutathione transferase activity);GO:0005737(cytoplasm);GO:0006749(glutathione metabolic process);GO:0009407(toxin catabolic process)	00480(Glutathione metabolism)	K00799	EC:2.5.1.18	predicted protein [Hordeum vulgare subsp. vulgare]
TraesCS1B02G114400	1.2782	1.6431	2.22509	0	0	0.446536	11.5251	3.52671	0.000132836	0.000901271	up	yes	GO:0004364(glutathione transferase activity);GO:0005737(cytoplasm);GO:0006749(glutathione metabolic process)	00480(Glutathione metabolism)	K00799	EC:2.5.1.18	hypothetical protein F775_26896 [Aegilops tauschii]
TraesCS5B02G244700	1.00574	2.30779	2.31285	0.821528	0.166066	0.461209	3.88347	1.95735	0.000203279	0.00131976	up	yes	GO:0004364(glutathione transferase activity);GO:0005737(cytoplasm);GO:0006749(glutathione metabolic process);GO:0009407(toxin catabolic process)	00480(Glutathione metabolism)	K00799	EC:2.5.1.18	hypothetical protein F775_31981 [Aegilops tauschii]
TraesCS1B02G113800	0.676455	1.11727	0.995672	0.346876	0	0	8.04149	3.00746	0.000670393	0.00378567	up	yes	GO:0004364(glutathione transferase activity);GO:0005737(cytoplasm);GO:0006749(glutathione metabolic process)	00480(Glutathione metabolism)	K00799	EC:2.5.1.18	hypothetical protein F775_52443 [Aegilops tauschii]
TraesCS2A02G045400	1.53222	3.80947	3.03835	0.597276	1.50254	1.26751	2.48863	1.31535	0.00106961	0.00568191	up	yes	GO:0004364(glutathione transferase activity);GO:0005737(cytoplasm);GO:0006749(glutathione metabolic process);GO:0006749(glutathione metabolic process)	00480(Glutathione metabolism);00480(Glutathione metabolism)	K00799	EC:2.5.1.18	hypothetical protein F775_27568 [Aegilops tauschii]
TraesCS1B02G194600	8.99738	11.8255	5.11557	3.88536	5.46071	2.38008	2.21202	1.14536	0.0022393	0.0107711	up	yes	GO:0004364(glutathione transferase activity);GO:0005737(cytoplasm);GO:0006749(glutathione metabolic process);GO:0009407(toxin catabolic process)	00480(Glutathione metabolism)	K00799	EC:2.5.1.18	predicted protein [Hordeum vulgare subsp. vulgare]
TraesCS5B02G018400	1.54216	1.30899	3.08772	0.87958	0.852032	0.987556	2.18407	1.12702	0.00296232	0.0136525	up	yes	GO:0004364(glutathione transferase activity);GO:0005737(cytoplasm);GO:0006749(glutathione metabolic process);GO:0009407(toxin catabolic process)	00480(Glutathione metabolism)	K00799	EC:2.5.1.18	hypothetical protein F775_16477 [Aegilops tauschii]
TraesCS3D02G429800	2.19958	2.10968	2.00739	0.616373	1.55221	0.824633	2.11033	1.07747	0.00474653	0.0203072	up	yes	GO:0004364(glutathione transferase activity);GO:0005737(cytoplasm);GO:0006749(glutathione metabolic process);GO:0009407(toxin catabolic process)	00480(Glutathione metabolism)	K00799	EC:2.5.1.18	hypothetical protein F775_43277 [Aegilops tauschii]
TraesCS7A02G455000	0.37911	0.300605	0.115129	2.86429	3.60296	3.97677	0.0761052	-3.71586	2.26989e-20	1.0683e-18	down	yes	GO:0004364(glutathione transferase activity);GO:0005737(cytoplasm);GO:0006749(glutathione metabolic process);GO:0010731(protein glutathionylation)	00480(Glutathione metabolism)	K00799	EC:2.5.1.18	hypothetical protein F775_10110 [Aegilops tauschii]
TraesCS2D02G304500	5.00082	6.56967	4.2165	12.5637	14.2149	12.4681	0.40225	-1.31384	2.179e-10	4.05552e-09	down	yes	GO:0004364(glutathione transferase activity);GO:0005737(cytoplasm);GO:0006749(glutathione metabolic process)	00480(Glutathione metabolism)	K00799	EC:2.5.1.18	hypothetical protein F775_28473 [Aegilops tauschii]
TraesCS5D02G027500	4.11782	3.9491	4.09949	10.7948	7.93886	8.66498	0.444052	-1.1712	1.72311e-09	2.87309e-08	down	yes	GO:0004364(glutathione transferase activity);GO:0005737(cytoplasm);GO:0006749(glutathione metabolic process);GO:0009407(toxin catabolic process)	00480(Glutathione metabolism)	K00799	EC:2.5.1.18	hypothetical protein F775_16477 [Aegilops tauschii]
TraesCS2A02G306100	5.61117	5.42093	6.35115	11.1457	14.1557	10.9411	0.479637	-1.05999	6.19801e-08	8.11317e-07	down	yes	GO:0004364(glutathione transferase activity);GO:0005737(cytoplasm);GO:0006749(glutathione metabolic process)	00480(Glutathione metabolism)	K00799	EC:2.5.1.18	Tetrachloro-P-hydroquinone reductive dehalogenase [Triticum urartu]
TraesCS5B02G504900	1.21657	1.27235	1.38881	3.23457	2.59753	2.50444	0.465148	-1.10424	9.36874e-08	1.1952e-06	down	yes	GO:0004004(ATP-dependent RNA helicase activity);GO:0010501(RNA secondary structure unwinding);GO:0010501(RNA secondary structure unwinding)	00270(Cysteine and methionine metabolism);00480(Glutathione metabolism);00480(Glutathione metabolism)	K01919	EC:6.3.2.2	DEAD-box ATP-dependent RNA helicase 3, chloroplastic [Triticum urartu]
TraesCS3A02G076700	0.549259	0.830346	0.624773	2.08778	1.85956	1.55748	0.364113	-1.45754	2.00718e-07	2.41624e-06	down	yes	GO:0003840(gamma-glutamyltransferase activity);GO:0005773(vacuole);GO:0005774(vacuolar membrane);GO:0006751(glutathione catabolic process);GO:0006805(xenobiotic metabolic process);GO:0009636(response to toxic substance);GO:0016021(integral component of membrane);GO:0016756(glutathione gamma-glutamylcysteinyltransferase activity);GO:0036374(glutathione hydrolase activity)	00590(Arachidonic acid metabolism);00430(Taurine and hypotaurine metabolism);00460(Cyanoamino acid metabolism);00480(Glutathione metabolism)	K18592	EC:2.3.2.2;EC:3.4.19.13	predicted protein, partial [Hordeum vulgare subsp. vulgare]
TraesCS2B02G322800	2.23554	2.59509	2.15969	6.05725	5.40899	4.41039	0.44029	-1.18347	7.6621e-06	6.82594e-05	down	yes	GO:0004364(glutathione transferase activity);GO:0005737(cytoplasm);GO:0006749(glutathione metabolic process)	00480(Glutathione metabolism)	K00799	EC:2.5.1.18	hypothetical protein F775_28473 [Aegilops tauschii]
TraesCS6A02G357200	1.88726	1.62614	1.26019	4.54423	1.93161	5.65262	0.393586	-1.34525	5.12596e-05	0.000383872	down	yes	GO:0004177(aminopeptidase activity);GO:0005737(cytoplasm);GO:0005773(vacuole);GO:0005829(cytosol);GO:0006508(proteolysis);GO:0008235(metalloexopeptidase activity);GO:0009507(chloroplast);GO:0009570(chloroplast stroma);GO:0030145(manganese ion binding);GO:0046686(response to cadmium ion)	00480(Glutathione metabolism)	K01255	EC:3.4.11.1	Leucine aminopeptidase 2, chloroplastic [Triticum urartu]

## Sheet: Nr3 vs Nn
Table S7 The identification of DEGs related to glutathione metabolism in Nr3 vs Nn
Gene_id	FPKM.Nr3_1	FPKM.Nr3_2	FPKM.Nr3_3	FPKM.Nn_1	FPKM.Nn_2	FPKM.Nn_3	fc	log2(fc)	pval	qval	regulation	significant	GO	KEGG	KO_ENTRY	EC	Description
TraesCS1A02G013900	7.96711	6.40206	7.60918	0	0.158893	0.094878	86.607	6.43641	2.60288e-62	2.31341e-59	up	yes	GO:0004364(glutathione transferase activity);GO:0005737(cytoplasm);GO:0006749(glutathione metabolic process)	00480(Glutathione metabolism)	K00799	EC:2.5.1.18	Glutathione S-transferase 1 [Triticum urartu]
TraesCS5B02G020700	77.3466	68.6725	86.3393	7.92771	12.7236	9.86713	7.6137	2.9286	6.28718e-54	4.27722e-51	up	yes	GO:0004364(glutathione transferase activity);GO:0005737(cytoplasm);GO:0006749(glutathione metabolic process)	00480(Glutathione metabolism)	K00799	EC:2.5.1.18	glutathione transferase F4 [Triticum aestivum]
TraesCS6D02G127800	63.3306	68.68	77.0022	8.60666	13.6218	9.48189	6.5913	2.72056	1.19292e-46	5.87488e-44	up	yes	GO:0004364(glutathione transferase activity);GO:0005737(cytoplasm);GO:0006749(glutathione metabolic process);GO:0009407(toxin catabolic process)	00480(Glutathione metabolism)	K00799	EC:2.5.1.18	glutathione-S-transferase 2 [Aegilops tauschii]
TraesCS1D02G095400	58.0751	56.2404	60.8339	17.8946	17.6813	14.5483	3.49431	1.80501	1.31741e-35	4.12475e-33	up	yes	GO:0004364(glutathione transferase activity);GO:0005737(cytoplasm);GO:0006749(glutathione metabolic process)	00480(Glutathione metabolism)	K00799	EC:2.5.1.18	hypothetical protein F775_26896 [Aegilops tauschii]
TraesCS1A02G016800	7.51408	9.59706	12.6473	1.27607	1.21708	1.52071	7.41392	2.89024	2.62443e-31	6.69534e-29	up	yes	GO:0004364(glutathione transferase activity);GO:0005737(cytoplasm);GO:0006749(glutathione metabolic process);GO:0009407(toxin catabolic process)	00480(Glutathione metabolism)	K00799	EC:2.5.1.18	hypothetical protein F775_30884 [Aegilops tauschii]
TraesCS7A02G132000	4.96349	5.40974	5.36716	0.281754	0.401383	0.059806	21.1865	4.40508	2.11904e-29	5.05497e-27	up	yes	GO:0004364(glutathione transferase activity);GO:0005737(cytoplasm);GO:0006749(glutathione metabolic process);GO:0009407(toxin catabolic process)	00480(Glutathione metabolism)	K00799	EC:2.5.1.18	hypothetical protein F775_30541 [Aegilops tauschii]
TraesCS4A02G103700	1.60147	1.37149	1.96706	0	0	0	inf	inf	1.84343e-28	4.19761e-26	up	yes	GO:0004364(glutathione transferase activity);GO:0005737(cytoplasm);GO:0006749(glutathione metabolic process);GO:0010731(protein glutathionylation)	00480(Glutathione metabolism)	K00799	EC:2.5.1.18	IN2-1 protein [Zea mays]
TraesCS4D02G295400	8.2881	6.50723	9.54122	1.07637	1.53849	1.27638	6.2542	2.64482	4.48753e-28	9.89142e-26	up	yes	GO:0004364(glutathione transferase activity);GO:0005737(cytoplasm);GO:0006749(glutathione metabolic process);GO:0009407(toxin catabolic process)	00480(Glutathione metabolism)	K00799	EC:2.5.1.18	hypothetical protein F775_31477 [Aegilops tauschii]
TraesCS5A02G024100	47.8109	40.9942	51.0194	12.6623	14.9887	16.0292	3.2011	1.67857	1.02769e-27	2.15326e-25	up	yes	GO:0004364(glutathione transferase activity);GO:0005737(cytoplasm);GO:0006749(glutathione metabolic process)	00480(Glutathione metabolism)	K00799	EC:2.5.1.18	hypothetical protein F775_27563 [Aegilops tauschii]
TraesCS6B02G167600	20.8257	33.979	33.911	2.44088	5.3248	3.0839	8.17689	3.03155	6.14075e-27	1.21285e-24	up	yes	GO:0004364(glutathione transferase activity);GO:0005737(cytoplasm);GO:0006749(glutathione metabolic process);GO:0009407(toxin catabolic process)	00480(Glutathione metabolism)	K00799	EC:2.5.1.18	glutathione-S-transferase 2 [Aegilops tauschii]
TraesCS2B02G574500	3.58168	5.01227	4.51004	0.604127	0.600465	0.391813	8.20843	3.03711	1.79645e-26	3.4613e-24	up	yes	GO:0004364(glutathione transferase activity);GO:0005737(cytoplasm);GO:0006749(glutathione metabolic process);GO:0009407(toxin catabolic process)	00480(Glutathione metabolism)	K00799	EC:2.5.1.18	putative glutathione S-transferase GSTU6 [Triticum urartu]
TraesCSU02G087600	13.6634	19.1792	17.6685	2.47406	3.7676	1.81557	6.26903	2.64824	5.91316e-26	1.1121e-23	up	yes	GO:0004364(glutathione transferase activity);GO:0005737(cytoplasm);GO:0006749(glutathione metabolic process);GO:0009407(toxin catabolic process)	00480(Glutathione metabolism)	K00799	EC:2.5.1.18	glutathione-S-transferase 2 [Aegilops tauschii]
TraesCS5D02G030000	146.424	144.246	171.206	53.9616	57.2863	49.465	2.87392	1.52302	7.74531e-26	1.43706e-23	up	yes	GO:0004364(glutathione transferase activity);GO:0005737(cytoplasm);GO:0006749(glutathione metabolic process)	00480(Glutathione metabolism)	K00799	EC:2.5.1.18	hypothetical protein F775_27563 [Aegilops tauschii]
TraesCS7D02G514500	11.7649	12.1872	11.7559	3.44626	3.3249	3.36	3.52458	1.81745	3.98067e-25	7.09887e-23	up	yes	GO:0004364(glutathione transferase activity);GO:0005737(cytoplasm);GO:0006749(glutathione metabolic process)	00480(Glutathione metabolism)	K00799	EC:2.5.1.18	hypothetical protein F775_32560 [Aegilops tauschii]
TraesCS1D02G011800	4.379	3.1223	4.20417	0.366264	0.184958	0.125339	17.3014	4.11282	2.72942e-24	4.58552e-22	up	yes	GO:0004364(glutathione transferase activity);GO:0005737(cytoplasm);GO:0006749(glutathione metabolic process)	00480(Glutathione metabolism)	K00799	EC:2.5.1.18	hypothetical protein F775_13799 [Aegilops tauschii]
TraesCS2A02G578200	2.82801	1.93636	3.34141	0.079706	0.066609	0	55.3995	5.7918	4.16167e-24	6.82527e-22	up	yes	GO:0004364(glutathione transferase activity);GO:0005737(cytoplasm);GO:0006749(glutathione metabolic process);GO:0009407(toxin catabolic process)	00480(Glutathione metabolism)	K00799	EC:2.5.1.18	hypothetical protein F775_06172 [Aegilops tauschii]
TraesCS2D02G545400	4.21067	6.73595	5.59533	0.931085	0.475248	0.411188	9.10138	3.18609	5.76581e-24	9.37242e-22	up	yes	GO:0004364(glutathione transferase activity);GO:0005737(cytoplasm);GO:0006749(glutathione metabolic process);GO:0009407(toxin catabolic process)	00480(Glutathione metabolism)	K00799	EC:2.5.1.18	hypothetical protein F775_11604 [Aegilops tauschii]
TraesCS1A02G186500	28.548	27.3876	29.8794	10.5458	10.6578	7.81328	2.95742	1.56434	6.22858e-23	9.50764e-21	up	yes	GO:0004364(glutathione transferase activity);GO:0005737(cytoplasm);GO:0006749(glutathione metabolic process);GO:0009407(toxin catabolic process)	00480(Glutathione metabolism)	K00799	EC:2.5.1.18	predicted protein [Hordeum vulgare subsp. vulgare]
TraesCS6B02G167300	14.4134	21.2142	18.6754	2.10863	4.35815	2.23559	6.24003	2.64155	1.7283e-22	2.5533e-20	up	yes	GO:0004364(glutathione transferase activity);GO:0005737(cytoplasm);GO:0006749(glutathione metabolic process);GO:0009407(toxin catabolic process)	00480(Glutathione metabolism)	K00799	EC:2.5.1.18	glutathione-S-transferase 2 [Aegilops tauschii]
TraesCS4A02G349700	4.38574	5.04919	7.21013	0.299423	0.326896	0.656076	12.9797	3.69818	2.36389e-22	3.46442e-20	up	yes	GO:0004364(glutathione transferase activity);GO:0005737(cytoplasm);GO:0006749(glutathione metabolic process)	00480(Glutathione metabolism)	K00799	EC:2.5.1.18	predicted protein [Hordeum vulgare subsp. vulgare]
TraesCS1A02G186100	26.9022	30.1709	32.2975	6.89715	9.38219	4.67197	4.26563	2.09276	7.17793e-22	1.02738e-19	up	yes	GO:0004364(glutathione transferase activity);GO:0005737(cytoplasm);GO:0006749(glutathione metabolic process);GO:0009407(toxin catabolic process)	00480(Glutathione metabolism)	K00799	EC:2.5.1.18	glutathione transferase [Triticum aestivum]
TraesCS7D02G131600	5.52603	5.74356	7.88339	0.942031	1.28957	0.857928	6.19932	2.63211	3.06031e-21	4.20544e-19	up	yes	GO:0004364(glutathione transferase activity);GO:0005737(cytoplasm);GO:0006749(glutathione metabolic process);GO:0009407(toxin catabolic process)	00480(Glutathione metabolism)	K00799	EC:2.5.1.18	hypothetical protein F775_30541 [Aegilops tauschii]
TraesCS6A02G139100	18.4814	23.208	30.5494	3.39218	6.25488	3.13594	5.65116	2.49855	1.40396e-20	1.82897e-18	up	yes	GO:0004364(glutathione transferase activity);GO:0005737(cytoplasm);GO:0006749(glutathione metabolic process);GO:0009407(toxin catabolic process)	00480(Glutathione metabolism)	K00799	EC:2.5.1.18	glutathione-S-transferase 2 [Aegilops tauschii]
TraesCS6D02G127700	34.717	44.3129	42.4198	6.89161	13.6878	8.37005	4.19523	2.06875	9.84264e-20	1.18943e-17	up	yes	GO:0004364(glutathione transferase activity);GO:0005737(cytoplasm);GO:0006749(glutathione metabolic process);GO:0009407(toxin catabolic process)	00480(Glutathione metabolism)	K00799	EC:2.5.1.18	glutathione-S-transferase 28e45 [Triticum aestivum]
TraesCS2D02G589400	5.09649	6.63387	7.66046	0.498995	1.32062	0.617928	7.95507	2.99188	3.40334e-19	3.97333e-17	up	yes	GO:0004364(glutathione transferase activity);GO:0005737(cytoplasm);GO:0006749(glutathione metabolic process);GO:0009407(toxin catabolic process)	00480(Glutathione metabolism)	K00799	EC:2.5.1.18	putative glutathione S-transferase [Triticum urartu]
TraesCS5A02G143500	2.56804	3.49439	3.46205	0.354522	0.459372	0.365065	8.07872	3.01413	2.77715e-18	3.05459e-16	up	yes	GO:0004364(glutathione transferase activity);GO:0005737(cytoplasm);GO:0006749(glutathione metabolic process);GO:0009407(toxin catabolic process)	00480(Glutathione metabolism)	K00799	EC:2.5.1.18	putative glutathione S-transferase [Triticum urartu]
TraesCS5B02G021800	289.766	300.226	318.328	131.889	138.99	138.663	2.21789	1.14919	6.5773e-18	7.02408e-16	up	yes	GO:0004364(glutathione transferase activity);GO:0005737(cytoplasm);GO:0006749(glutathione metabolic process)	00480(Glutathione metabolism)	K00799	EC:2.5.1.18	glutathione transferase F4 [Triticum aestivum]
TraesCS5B02G435000	5.78989	5.31353	5.17581	0.844109	1.51297	1.43636	4.29142	2.10145	1.42627e-17	1.49419e-15	up	yes	GO:0004364(glutathione transferase activity);GO:0005737(cytoplasm);GO:0006749(glutathione metabolic process)	00480(Glutathione metabolism)	K00799	EC:2.5.1.18	putative glutathione S-transferase GSTF1 [Triticum urartu]
TraesCS5B02G142500	3.6599	3.66996	3.13505	0.574744	0.309107	0.115978	10.4667	3.38774	4.05288e-17	4.07544e-15	up	yes	GO:0004364(glutathione transferase activity);GO:0005737(cytoplasm);GO:0006749(glutathione metabolic process);GO:0009407(toxin catabolic process)	00480(Glutathione metabolism)	K00799	EC:2.5.1.18	putative glutathione S-transferase [Triticum urartu]
TraesCS1A02G186600	20.5343	35.4988	37.7894	3.61815	8.32156	4.40006	5.74198	2.52155	5.69012e-17	5.6092e-15	up	yes	GO:0004364(glutathione transferase activity);GO:0005737(cytoplasm);GO:0006749(glutathione metabolic process);GO:0009407(toxin catabolic process)	00480(Glutathione metabolism)	K00799	EC:2.5.1.18	putative glutathione S-transferase GSTU6 [Triticum urartu]
TraesCS4B02G044400	4.561	4.27488	6.39867	0.469775	0.816115	0.375253	9.17113	3.1971	9.72922e-17	9.34022e-15	up	yes	GO:0004364(glutathione transferase activity);GO:0004602(glutathione peroxidase activity);GO:0005635(nuclear envelope);GO:0005783(endoplasmic reticulum)	00480(Glutathione metabolism)	K00799	EC:2.5.1.18	putative microsomal glutathione S-transferase 3 [Aegilops tauschii]
TraesCS2A02G218700	10.4594	12.7708	12.6244	2.75255	4.27322	3.74545	3.32874	1.73498	1.00186e-16	9.58459e-15	up	yes	GO:0004364(glutathione transferase activity);GO:0005737(cytoplasm);GO:0006749(glutathione metabolic process);GO:0009407(toxin catabolic process)	00480(Glutathione metabolism)	K00799	EC:2.5.1.18	hypothetical protein F775_19882 [Aegilops tauschii]
TraesCS1D02G014500	3.11186	2.14314	3.27752	0.143636	0.23724	0	22.4024	4.48558	2.67031e-16	2.4814e-14	up	yes	GO:0004364(glutathione transferase activity);GO:0005737(cytoplasm);GO:0006749(glutathione metabolic process);GO:0009407(toxin catabolic process)	00480(Glutathione metabolism)	K00799	EC:2.5.1.18	hypothetical protein F775_30884 [Aegilops tauschii]
TraesCS4A02G008400	3.58706	2.68935	4.9664	0.573456	0.265688	0.186411	10.9626	3.45452	7.2506e-16	6.49665e-14	up	yes	GO:0004364(glutathione transferase activity);GO:0005737(cytoplasm);GO:0006749(glutathione metabolic process);GO:0009407(toxin catabolic process)	00480(Glutathione metabolism)	K00799	EC:2.5.1.18	hypothetical protein F775_31477 [Aegilops tauschii]
TraesCS1A02G095800	7.04042	7.15732	7.19051	3.39963	2.66763	2.66931	2.44813	1.29168	2.26816e-15	1.94079e-13	up	yes	GO:0004177(aminopeptidase activity);GO:0005773(vacuole);GO:0005829(cytosol);GO:0006508(proteolysis);GO:0008235(metalloexopeptidase activity);GO:0009507(chloroplast);GO:0009570(chloroplast stroma);GO:0010150(leaf senescence);GO:0030145(manganese ion binding);GO:0030145(manganese ion binding)	00480(Glutathione metabolism);00480(Glutathione metabolism)	K01255	EC:3.4.11.1	CYTOSOL_AP domain-containing protein
TraesCS1D02G191100	31.5335	37.0554	36.9584	13.8167	15.6217	10.1179	2.66829	1.41591	3.77904e-15	3.16962e-13	up	yes	GO:0004364(glutathione transferase activity);GO:0005737(cytoplasm);GO:0006749(glutathione metabolic process);GO:0009407(toxin catabolic process)	00480(Glutathione metabolism)	K00799	EC:2.5.1.18	glutathione transferase [Triticum aestivum]
TraesCS3D02G483000	0.7364	1.27559	1.32391	0	0.076364	0.044913	27.5065	4.7817	3.82728e-15	3.2052e-13	up	yes	GO:0004364(glutathione transferase activity);GO:0005737(cytoplasm);GO:0006749(glutathione metabolic process);GO:0009407(toxin catabolic process)	00480(Glutathione metabolism)	K00799	EC:2.5.1.18	hypothetical protein F775_18354 [Aegilops tauschii]
TraesCS2B02G574600	4.16099	5.15639	3.77837	0.970097	0.677917	0.348775	6.55841	2.71335	1.09066e-14	8.83833e-13	up	yes	GO:0004364(glutathione transferase activity);GO:0005737(cytoplasm);GO:0006749(glutathione metabolic process);GO:0009407(toxin catabolic process)	00480(Glutathione metabolism)	K00799	EC:2.5.1.18	hypothetical protein F775_11603 [Aegilops tauschii]
TraesCS1A02G186400	4.84887	6.71851	7.22194	0.905561	1.9069	1.15367	4.73745	2.24411	6.79322e-14	5.10696e-12	up	yes	GO:0004364(glutathione transferase activity);GO:0005737(cytoplasm);GO:0006749(glutathione metabolic process);GO:0009407(toxin catabolic process)	00480(Glutathione metabolism)	K00799	EC:2.5.1.18	putative glutathione S-transferase GSTU6 [Triticum urartu]
TraesCS1D02G190200	2.41442	7.84838	6.56121	0.13287	0.624339	0.466909	13.7438	3.78071	7.58295e-14	5.68515e-12	up	yes	GO:0004364(glutathione transferase activity);GO:0005737(cytoplasm);GO:0006749(glutathione metabolic process);GO:0009407(toxin catabolic process)	00480(Glutathione metabolism)	K00799	EC:2.5.1.18	putative glutathione S-transferase GSTU6 [Triticum urartu]
TraesCS1A02G017300	2.25374	1.57024	2.7915	0.211189	0.115673	0	20.2394	4.33909	7.9742e-14	5.95418e-12	up	yes	GO:0004364(glutathione transferase activity);GO:0005737(cytoplasm);GO:0006749(glutathione metabolic process);GO:0009407(toxin catabolic process)	00480(Glutathione metabolism)	K00799	EC:2.5.1.18	putative glutathione S-transferase GSTU6 [Triticum urartu]
TraesCS4B02G296500	7.51233	4.19662	6.1068	1.0961	1.46179	1.54051	4.34701	2.12002	9.3334e-14	6.90358e-12	up	yes	GO:0004364(glutathione transferase activity);GO:0005737(cytoplasm);GO:0006749(glutathione metabolic process);GO:0009407(toxin catabolic process)	00480(Glutathione metabolism)	K00799	EC:2.5.1.18	hypothetical protein F775_31477 [Aegilops tauschii]
TraesCS6A02G139000	5.77966	7.91517	7.69325	1.19518	2.2239	0.998038	4.84209	2.27563	1.32164e-13	9.63348e-12	up	yes	GO:0004364(glutathione transferase activity);GO:0005737(cytoplasm);GO:0006749(glutathione metabolic process);GO:0009407(toxin catabolic process)	00480(Glutathione metabolism)	K00799	EC:2.5.1.18	glutathione-S-transferase 28e45 [Triticum aestivum]
TraesCS6B02G167400	8.56902	11.6741	10.7584	2.18109	3.49365	1.68759	4.21083	2.07411	1.88465e-13	1.35226e-11	up	yes	GO:0004364(glutathione transferase activity);GO:0005737(cytoplasm);GO:0006749(glutathione metabolic process);GO:0009407(toxin catabolic process)	00480(Glutathione metabolism)	K00799	EC:2.5.1.18	glutathione-S-transferase 2 [Aegilops tauschii]
TraesCS4A02G269700	9.74225	13.0785	14.0054	4.04863	2.86881	3.22491	3.63093	1.86034	2.76654e-13	1.96204e-11	up	yes	GO:0004364(glutathione transferase activity);GO:0004602(glutathione peroxidase activity);GO:0005635(nuclear envelope);GO:0005783(endoplasmic reticulum)	00480(Glutathione metabolism)	K00799	EC:2.5.1.18	putative microsomal glutathione S-transferase 3 [Aegilops tauschii]
TraesCS6B02G167500	30.5026	26.1811	29.997	3.65987	8.03092	1.80448	6.42305	2.68326	2.29936e-12	1.50304e-10	up	yes	GO:0004364(glutathione transferase activity);GO:0005737(cytoplasm);GO:0006749(glutathione metabolic process);GO:0009407(toxin catabolic process)	00480(Glutathione metabolism)	K00799	EC:2.5.1.18	glutathione-S-transferase 2 [Aegilops tauschii]
TraesCS3A02G309100	18.5187	20.0016	19.3292	8.77114	9.58963	5.95273	2.37931	1.25054	7.94929e-12	5.00623e-10	up	yes	GO:0004364(glutathione transferase activity);GO:0005737(cytoplasm);GO:0006749(glutathione metabolic process);GO:0006749(glutathione metabolic process)	00480(Glutathione metabolism);00480(Glutathione metabolism)	K00799	EC:2.5.1.18	RecName: Full=Glutathione S-transferase 2; AltName: Full=GST class-phi;unnamed protein product [Triticum aestivum]
TraesCS4A02G104300	8.50011	17.2153	15.1228	2.66163	4.9616	2.66689	3.96867	1.98866	9.23018e-12	5.77331e-10	up	yes	GO:0004364(glutathione transferase activity);GO:0005737(cytoplasm);GO:0006749(glutathione metabolic process);GO:0010731(protein glutathionylation)	00480(Glutathione metabolism)	K00799	EC:2.5.1.18	Protein IN2-1 [Triticum urartu]
TraesCS7D02G044500	7.12483	6.0961	8.03191	2.90904	2.48547	2.10498	2.8339	1.50279	1.03868e-11	6.46742e-10	up	yes	GO:0004364(glutathione transferase activity);GO:0005737(cytoplasm);GO:0006749(glutathione metabolic process);GO:0009407(toxin catabolic process)	00480(Glutathione metabolism)	K00799	EC:2.5.1.18	hypothetical protein F775_19679 [Aegilops tauschii]
TraesCS7D02G078700	16.8072	17.1776	22.3427	9.62666	8.54225	8.21357	2.13503	1.09426	1.71855e-11	1.0499e-09	up	yes	GO:0004364(glutathione transferase activity);GO:0005737(cytoplasm);GO:0006749(glutathione metabolic process);GO:0009407(toxin catabolic process)	00480(Glutathione metabolism)	K00799	EC:2.5.1.18	predicted protein [Hordeum vulgare subsp. vulgare]
TraesCS5D02G148500	2.85714	1.40884	2.17755	0.392973	0.196284	0.13607	8.88363	3.15115	1.0003e-10	5.57348e-09	up	yes	GO:0004364(glutathione transferase activity);GO:0005737(cytoplasm);GO:0006749(glutathione metabolic process);GO:0009407(toxin catabolic process);GO:0009407(toxin catabolic process)	00480(Glutathione metabolism);00480(Glutathione metabolism)	K00799	EC:2.5.1.18	hypothetical protein F775_29491 [Aegilops tauschii]
TraesCS2B02G609600	0.44479	0.872952	1.52831	0.08661	0	0	32.8605	5.03828	2.23196e-10	1.18718e-08	up	yes	GO:0004364(glutathione transferase activity);GO:0005737(cytoplasm);GO:0006749(glutathione metabolic process);GO:0009407(toxin catabolic process)	00480(Glutathione metabolism)	K00799	EC:2.5.1.18	putative glutathione S-transferase [Triticum urartu]
TraesCS2D02G044100	3.48095	4.06847	3.01335	0.567385	1.14063	0.581195	4.61415	2.20607	7.82502e-10	3.86725e-08	up	yes	GO:0004364(glutathione transferase activity);GO:0005737(cytoplasm);GO:0006749(glutathione metabolic process)	00480(Glutathione metabolism)	K00799	EC:2.5.1.18	hypothetical protein F775_27568 [Aegilops tauschii]
TraesCS1A02G102700	14.2358	16.3567	18.9396	8.03149	8.14003	8.51444	2.00649	1.00467	8.32405e-10	4.09551e-08	up	yes	GO:0004364(glutathione transferase activity);GO:0005737(cytoplasm);GO:0006749(glutathione metabolic process)	00480(Glutathione metabolism)	K00799	EC:2.5.1.18	glutathione transferase F3 [Triticum aestivum]
TraesCS4A02G435300	5.35759	5.22236	5.07869	1.50826	1.95016	1.07388	3.45491	1.78865	2.09577e-09	9.82037e-08	up	yes	GO:0004364(glutathione transferase activity);GO:0005737(cytoplasm);GO:0006749(glutathione metabolic process);GO:0009407(toxin catabolic process)	00480(Glutathione metabolism)	K00799	EC:2.5.1.18	hypothetical protein F775_19679 [Aegilops tauschii]
TraesCS1D02G190500	1.15289	2.68994	1.70884	0.103278	0.349122	0.118867	9.71817	3.28069	2.31391e-09	1.07601e-07	up	yes	GO:0004364(glutathione transferase activity);GO:0005737(cytoplasm);GO:0006749(glutathione metabolic process);GO:0009407(toxin catabolic process)	00480(Glutathione metabolism)	K00799	EC:2.5.1.18	putative glutathione S-transferase GSTU6 [Triticum urartu]
TraesCS7B02G084400	9.776	10.4826	12.0873	3.90267	5.48158	2.88063	2.63728	1.39905	3.11342e-09	1.42142e-07	up	yes	GO:0004364(glutathione transferase activity);GO:0005737(cytoplasm);GO:0006749(glutathione metabolic process)	00480(Glutathione metabolism)	K00799	EC:2.5.1.18	predicted protein [Hordeum vulgare subsp. vulgare]
TraesCS1D02G095100	8.39611	8.13398	9.18284	4.29686	3.84159	3.90333	2.13531	1.09445	3.90727e-09	1.76051e-07	up	yes	GO:0004364(glutathione transferase activity);GO:0005737(cytoplasm);GO:0006749(glutathione metabolic process)	00480(Glutathione metabolism)	K00799	EC:2.5.1.18	hypothetical protein F775_15985 [Aegilops tauschii]
TraesCS2D02G224700	23.1135	21.1238	25.2715	6.82038	13.1691	8.08005	2.47631	1.30819	4.33902e-09	1.9455e-07	up	yes	GO:0004364(glutathione transferase activity);GO:0005737(cytoplasm);GO:0006749(glutathione metabolic process);GO:0009407(toxin catabolic process)	00480(Glutathione metabolism)	K00799	EC:2.5.1.18	hypothetical protein F775_19882 [Aegilops tauschii]
TraesCS3A02G437400	5.81673	8.26791	7.44595	1.23618	3.33418	1.90228	3.3264	1.73396	1.58385e-08	6.66752e-07	up	yes	GO:0004364(glutathione transferase activity);GO:0005737(cytoplasm);GO:0006749(glutathione metabolic process);GO:0009407(toxin catabolic process)	00480(Glutathione metabolism)	K00799	EC:2.5.1.18	hypothetical protein F775_31124 [Aegilops tauschii]
TraesCS5B02G426300	7.83345	10.7296	11.9688	2.83518	5.1394	3.78546	2.59623	1.37642	2.79292e-08	1.14003e-06	up	yes	GO:0004364(glutathione transferase activity);GO:0005737(cytoplasm);GO:0006749(glutathione metabolic process);GO:0009407(toxin catabolic process)	00480(Glutathione metabolism)	K00799	EC:2.5.1.18	putative glutathione S-transferase GSTU1 [Triticum urartu]
TraesCSU02G234300	2.27497	1.59311	3.15055	0.565196	0.453657	0.307752	5.29067	2.40345	6.81442e-08	2.61496e-06	up	yes	GO:0004364(glutathione transferase activity);GO:0005737(cytoplasm);GO:0006749(glutathione metabolic process);GO:0009407(toxin catabolic process)	00480(Glutathione metabolism)	K00799	EC:2.5.1.18	predicted protein [Hordeum vulgare subsp. vulgare]
TraesCS1A02G187000	1.81091	1.57662	2.63625	0.629538	0.463814	0.421701	3.97595	1.9913	1.01115e-07	3.78015e-06	up	yes	GO:0004364(glutathione transferase activity);GO:0005737(cytoplasm);GO:0006749(glutathione metabolic process);GO:0009407(toxin catabolic process)	00480(Glutathione metabolism)	K00799	EC:2.5.1.18	hypothetical protein F775_32163 [Aegilops tauschii]
TraesCS5D02G440700	1.5171	1.39731	1.49813	0	0.191543	0.303071	8.92118	3.15723	1.48482e-07	5.4366e-06	up	yes	GO:0004364(glutathione transferase activity);GO:0005737(cytoplasm);GO:0006749(glutathione metabolic process)	00480(Glutathione metabolism)	K00799	EC:2.5.1.18	hypothetical protein F775_29002 [Aegilops tauschii]
TraesCS2D02G589500	1.52316	3.0558	3.65872	0.62453	0.498537	0.167705	6.38198	2.67401	1.74242e-07	6.30961e-06	up	yes	GO:0004364(glutathione transferase activity);GO:0005737(cytoplasm);GO:0006749(glutathione metabolic process);GO:0009407(toxin catabolic process)	00480(Glutathione metabolism)	K00799	EC:2.5.1.18	hypothetical protein F775_14055 [Aegilops tauschii]
TraesCS3D02G429600	1.01561	2.21652	1.46405	0.160317	0.425948	0.321153	5.17532	2.37165	3.52018e-07	1.21237e-05	up	yes	GO:0004364(glutathione transferase activity);GO:0005737(cytoplasm);GO:0006749(glutathione metabolic process);GO:0009407(toxin catabolic process)	00480(Glutathione metabolism)	K00799	EC:2.5.1.18	hypothetical protein F775_09722 [Aegilops tauschii]
TraesCS1B02G113500	4.49954	5.28313	5.28867	2.45965	2.3086	2.2733	2.14034	1.09784	5.57234e-07	1.85537e-05	up	yes	GO:0004364(glutathione transferase activity);GO:0005737(cytoplasm);GO:0006749(glutathione metabolic process)	00480(Glutathione metabolism)	K00799	EC:2.5.1.18	glutathione transferase F3 [Triticum aestivum]
TraesCS7D02G479100	1.48101	2.21726	2.25204	0.431848	0.691695	0.36017	4.01042	2.00375	9.07653e-07	2.90792e-05	up	yes	GO:0004364(glutathione transferase activity);GO:0005737(cytoplasm);GO:0006749(glutathione metabolic process)	00480(Glutathione metabolism)	K00799	EC:2.5.1.18	hypothetical protein F775_28857 [Aegilops tauschii]
TraesCS4B02G199700	4.97556	9.97719	6.92939	0.972042	3.38464	1.52167	3.72249	1.89627	1.36073e-06	4.22916e-05	up	yes	GO:0004364(glutathione transferase activity);GO:0005737(cytoplasm);GO:0006749(glutathione metabolic process);GO:0010731(protein glutathionylation)	00480(Glutathione metabolism)	K00799	EC:2.5.1.18	putative In2.1 protein [Triticum aestivum]
TraesCS2A02G045400	3.31016	3.23369	3.68452	0.597276	1.50254	1.26751	3.03753	1.6029	1.82246e-06	5.53924e-05	up	yes	GO:0004364(glutathione transferase activity);GO:0005737(cytoplasm);GO:0006749(glutathione metabolic process);GO:0006749(glutathione metabolic process)	00480(Glutathione metabolism);00480(Glutathione metabolism)	K00799	EC:2.5.1.18	hypothetical protein F775_27568 [Aegilops tauschii]
TraesCS4B02G059100	2.2695	1.49789	1.81013	0.768107	0.390483	0.312156	3.7923	1.92307	2.07414e-06	6.23542e-05	up	yes	GO:0004364(glutathione transferase activity);GO:0005737(cytoplasm);GO:0006749(glutathione metabolic process);GO:0006749(glutathione metabolic process)	00480(Glutathione metabolism);00480(Glutathione metabolism)	K00799	EC:2.5.1.18	RecName: Full=Glutathione S-transferase 2; AltName: Full=GST class-phi
TraesCS3A02G459500	2.9339	4.64823	5.22645	1.27536	1.87751	0.775619	3.26043	1.70506	2.27713e-06	6.81593e-05	up	yes	GO:0004364(glutathione transferase activity);GO:0005737(cytoplasm);GO:0006749(glutathione metabolic process);GO:0009407(toxin catabolic process)	00480(Glutathione metabolism)	K00799	EC:2.5.1.18	hypothetical protein F775_43057 [Aegilops tauschii]
TraesCS7D02G030800	3.49521	5.22156	5.3623	2.19562	2.30629	1.3254	2.41605	1.27265	2.76449e-06	8.10736e-05	up	yes	GO:0004364(glutathione transferase activity);GO:0005737(cytoplasm);GO:0006749(glutathione metabolic process);GO:0009407(toxin catabolic process)	00480(Glutathione metabolism)	K00799	EC:2.5.1.18	hypothetical protein F775_26086 [Aegilops tauschii]
TraesCS5A02G024000	1.46505	0	1.90236	0	0	0.065602	51.3309	5.68175	4.2853e-06	0.000121848	up	yes	GO:0004364(glutathione transferase activity);GO:0005737(cytoplasm);GO:0006749(glutathione metabolic process)	00480(Glutathione metabolism)	K00799	EC:2.5.1.18	glutathione transferase F4 [Triticum aestivum]
TraesCS4D02G200700	2.2293	8.8638	3.90478	0.282747	1.58175	0.540321	6.2366	2.64076	4.90343e-06	0.000138212	up	yes	GO:0004364(glutathione transferase activity);GO:0005737(cytoplasm);GO:0006749(glutathione metabolic process);GO:0010731(protein glutathionylation)	00480(Glutathione metabolism)	K00799	EC:2.5.1.18	putative In2.1 protein [Triticum aestivum]
TraesCS3B02G471500	3.27962	5.32325	4.47213	1.53196	2.4446	1.62692	2.33337	1.22242	7.0875e-06	0.000193154	up	yes	GO:0004364(glutathione transferase activity);GO:0005737(cytoplasm);GO:0006749(glutathione metabolic process);GO:0009407(toxin catabolic process)	00480(Glutathione metabolism)	K00799	EC:2.5.1.18	unnamed protein product [Triticum aestivum]
TraesCS1A02G186300	2.78705	2.70886	3.19141	0.568708	1.18935	1.08933	3.05098	1.60927	7.97052e-06	0.000214775	up	yes	GO:0004364(glutathione transferase activity);GO:0005737(cytoplasm);GO:0006749(glutathione metabolic process);GO:0009407(toxin catabolic process)	00480(Glutathione metabolism)	K00799	EC:2.5.1.18	putative glutathione S-transferase GSTU6 [Triticum urartu]
TraesCS4D02G041900	1.87603	1.27056	2.57267	0.482192	0.4641	0	6.04386	2.59547	0.000184859	0.003602	up	yes	GO:0004364(glutathione transferase activity);GO:0004602(glutathione peroxidase activity);GO:0005635(nuclear envelope);GO:0005783(endoplasmic reticulum)	00480(Glutathione metabolism)	K00799	EC:2.5.1.18	putative microsomal glutathione S-transferase 3 [Aegilops tauschii]
TraesCS4B02G059300	3.85136	5.28852	4.33169	2.59339	0.423044	0.514592	3.8152	1.93176	0.000187249	0.00363964	up	yes	GO:0004364(glutathione transferase activity);GO:0005737(cytoplasm);GO:0006749(glutathione metabolic process)	00480(Glutathione metabolism)	K00799	EC:2.5.1.18	RecName: Full=Glutathione S-transferase 1; AltName: Full=GST class-phi
TraesCS3B02G152200	1.26021	2.88452	1.37485	0.690872	0.55222	0.778478	2.73034	1.44908	0.000297709	0.00547024	up	yes	GO:0004364(glutathione transferase activity);GO:0005737(cytoplasm);GO:0006749(glutathione metabolic process);GO:0006749(glutathione metabolic process)	00480(Glutathione metabolism);00480(Glutathione metabolism)	K00799	EC:2.5.1.18	RecName: Full=Glutathione S-transferase 1; AltName: Full=GST class-phi;unnamed protein product [Triticum aestivum]
TraesCS3D02G429700	6.24256	8.80488	6.98985	2.77763	5.64257	2.50225	2.01762	1.01265	0.000442779	0.00774828	up	yes	GO:0004364(glutathione transferase activity);GO:0005737(cytoplasm);GO:0006749(glutathione metabolic process);GO:0009407(toxin catabolic process)	00480(Glutathione metabolism)	K00799	EC:2.5.1.18	hypothetical protein F775_31124 [Aegilops tauschii]
TraesCS2A02G578400	2.26228	2.24932	1.69626	0.759487	1.08258	0.719086	2.42385	1.2773	0.000626325	0.0104746	up	yes	GO:0004364(glutathione transferase activity);GO:0005737(cytoplasm);GO:0006749(glutathione metabolic process);GO:0009407(toxin catabolic process)	00480(Glutathione metabolism)	K00799	EC:2.5.1.18	putative glutathione S-transferase [Triticum urartu]
TraesCS3D02G430200	2.61772	3.07705	3.40721	1.6436	1.74321	1.07569	2.03966	1.02833	0.000898614	0.0142212	up	yes	GO:0004364(glutathione transferase activity);GO:0005737(cytoplasm);GO:0006749(glutathione metabolic process);GO:0009407(toxin catabolic process)	00480(Glutathione metabolism)	K00799	EC:2.5.1.18	hypothetical protein F775_21507 [Aegilops tauschii]
TraesCS1B02G114400	1.07171	1.3011	1.28599	0	0	0.446536	8.19374	3.03452	0.000954188	0.0149845	up	yes	GO:0004364(glutathione transferase activity);GO:0005737(cytoplasm);GO:0006749(glutathione metabolic process)	00480(Glutathione metabolism)	K00799	EC:2.5.1.18	hypothetical protein F775_26896 [Aegilops tauschii]
TraesCS3D02G429900	0.756354	2.41258	1.11879	0.292177	0.61078	0.055348	4.47428	2.16165	0.00136931	0.0202948	up	yes	GO:0004364(glutathione transferase activity);GO:0005737(cytoplasm);GO:0006749(glutathione metabolic process);GO:0009407(toxin catabolic process)	00480(Glutathione metabolism)	K00799	EC:2.5.1.18	predicted protein [Hordeum vulgare subsp. vulgare]
TraesCS1B02G194600	6.1864	10.0507	9.19096	3.88536	5.46071	2.38008	2.1685	1.11669	0.0017399	0.0249356	up	yes	GO:0004364(glutathione transferase activity);GO:0005737(cytoplasm);GO:0006749(glutathione metabolic process);GO:0009407(toxin catabolic process)	00480(Glutathione metabolism)	K00799	EC:2.5.1.18	predicted protein [Hordeum vulgare subsp. vulgare]
TraesCS5A02G424000	3.46407	4.38857	4.24383	1.56203	2.94082	1.49049	2.01832	1.01315	0.0060708	0.0694801	up	yes	GO:0004364(glutathione transferase activity);GO:0005737(cytoplasm);GO:0006749(glutathione metabolic process);GO:0009407(toxin catabolic process)	00480(Glutathione metabolism)	K00799	EC:2.5.1.18	putative glutathione S-transferase GSTU1 [Triticum urartu]

## Sheet: The shared DEGs
Table S7 The shared DEGs related to glutathione metabolism at transcriptome levels in dierent combinations
gene_id	EC	Description	FPKM.Na_1	FPKM.Na_2	FPKM.Na_3	FPKM.Nr1_1	FPKM.Nr1_2	FPKM.Nr1_3	FPKM.Nr2_1	FPKM.Nr2_2	FPKM.Nr2_3	FPKM.Nr3_1	FPKM.Nr3_2	FPKM.Nr3_3	FPKM.Nn_1	FPKM.Nn_2	FPKM.Nn_3	Na/Nn			Nr1/Nn			Nr2/Nn			Nr3/Nn
																		log2(fc)	pval	qval	log2(fc)	pval	qval	log2(fc)	pval	qval	log2(fc)	pval	qval
TraesCSU02G234300	EC:2.5.1.18	predicted protein [Hordeum vulgare subsp. vulgare]	3.05059	6.60137	2.3646	5.4046	1.82815	3.80545	2.1469	1.85801	1.37933	2.27497	1.59311	3.15055	0.565196	0.453657	0.307752	3.17921	6.62488e-11	6.6781e-10	3.0567	1.77803e-09	2.10278e-08	2.02101	1.43988e-06	1.48515e-05	2.40345	6.81442e-08	2.61496e-06
TraesCSU02G087600	EC:2.5.1.18	glutathione-S-transferase 2 [Aegilops tauschii]	31.3871	29.6041	32.9363	30.5531	29.3738	31.6149	20.5791	11.7301	10.1849	13.6634	19.1792	17.6685	2.47406	3.7676	1.81557	3.54319	8.49925e-54	6.63422e-52	3.50607	6.69052e-47	7.49565e-45	2.3989	4.67366e-15	1.40396e-13	2.64824	5.91316e-26	1.1121e-23
TraesCS7D02G514500	EC:2.5.1.18	hypothetical protein F775_32560 [Aegilops tauschii]	13.8642	16.007	14.2659	14.1201	11.7526	12.6893	15.1739	18.7493	16.0136	11.7649	12.1872	11.7559	3.44626	3.3249	3.36	2.12319	1.7849e-35	7.93476e-34	1.92838	3.01025e-23	1.14619e-21	2.30131	2.6872e-37	3.29102e-35	1.81745	3.98067e-25	7.09887e-23
TraesCS7D02G479100	EC:2.5.1.18	hypothetical protein F775_28857 [Aegilops tauschii]	9.34575	11.7718	10.127	8.84854	6.64639	7.69496	6.02608	7.67906	9.26222	1.48101	2.21726	2.25204	0.431848	0.691695	0.36017	4.39632	9.06023e-57	7.58472e-55	3.96621	5.59215e-36	4.0715e-34	3.9523	2.42532e-36	2.83926e-34	2.00375	9.07653e-07	2.90792e-05
TraesCS7D02G131600	EC:2.5.1.18	hypothetical protein F775_30541 [Aegilops tauschii]	29.5175	27.9716	31.6378	28.33	22.1877	25.1254	19.3493	24.0179	32.4062	5.52603	5.74356	7.88339	0.942031	1.28957	0.857928	4.8504	5.90776e-131	2.78605e-128	4.61375	6.56959e-88	2.43563e-85	4.61623	8.85428e-72	4.93396e-69	2.63211	3.06031e-21	4.20544e-19
TraesCS7D02G078700	EC:2.5.1.18	predicted protein [Hordeum vulgare subsp. vulgare]	33.7256	33.0502	44.1065	38.5001	35.7765	31.0121	23.5041	33.5192	33.4882	16.8072	17.1776	22.3427	9.62666	8.54225	8.21357	2.07138	3.07633e-40	1.61346e-38	1.9967	4.32877e-33	2.8136e-31	1.77852	4.06378e-24	2.4912e-22	1.09426	1.71855e-11	1.0499e-09
TraesCS7D02G044500	EC:2.5.1.18	hypothetical protein F775_19679 [Aegilops tauschii]	20.5651	18.2501	19.5725	16.1801	18.9556	16.0432	10.8403	20.281	11.7043	7.12483	6.0961	8.03191	2.90904	2.48547	2.10498	2.9608	1.27483e-61	1.23113e-59	2.77068	6.88209e-42	6.29588e-40	2.51361	8.94042e-23	4.98196e-21	1.50279	1.03868e-11	6.46742e-10
TraesCS7D02G030800	EC:2.5.1.18	hypothetical protein F775_26086 [Aegilops tauschii]	5.16504	6.24861	7.38036	6.20714	4.53216	6.04299	8.16624	14.717	9.47695	3.49521	5.22156	5.3623	2.19562	2.30629	1.3254	1.68937	7.61405e-12	8.39935e-11	1.52604	1.27094e-08	1.35339e-07	2.47332	7.08398e-20	3.21194e-18	1.27265	2.76449e-06	8.10736e-05
TraesCS7B02G084400	EC:2.5.1.18	predicted protein [Hordeum vulgare subsp. vulgare]	18.2264	23.4457	21.9275	21.0002	19.6884	18.2913	10.7876	15.0845	15.8225	9.776	10.4826	12.0873	3.90267	5.48158	2.88063	2.37448	4.29961e-27	1.30256e-25	2.26569	1.63987e-22	5.91624e-21	1.76533	7.6325e-13	1.88693e-11	1.39905	3.11342e-09	1.42142e-07
TraesCS7A02G132000	EC:2.5.1.18	hypothetical protein F775_30541 [Aegilops tauschii]	6.82108	7.25607	8.7532	7.53592	4.5251	7.01149	7.2047	7.27657	8.09931	4.96349	5.40974	5.36716	0.281754	0.401383	0.059806	4.94156	2.97361e-40	1.56249e-38	4.6821	2.78538e-26	1.29723e-24	4.92569	7.5748e-43	1.23421e-40	4.40508	2.11904e-29	5.05497e-27
TraesCS6D02G127800	EC:2.5.1.18	glutathione-S-transferase 2 [Aegilops tauschii]	188.401	170.61	199.722	161.769	184.904	179.003	132.111	76.2879	54.0583	63.3306	68.68	77.0022	8.60666	13.6218	9.48189	4.13913	5.68819e-98	1.34686e-95	4.05115	2.0073e-81	6.04906e-79	3.04905	3.18169e-25	2.13868e-23	2.72056	1.19292e-46	5.87488e-44
TraesCS6D02G127700	EC:2.5.1.18	glutathione-S-transferase 28e45 [Triticum aestivum]	153.594	109.041	142.037	126.06	133.378	119.989	65.2162	60.2134	52.4831	34.717	44.3129	42.4198	6.89161	13.6878	8.37005	3.80515	1.3567e-53	1.05608e-51	3.71221	2.42776e-51	3.11259e-49	2.61956	1.44026e-28	1.14489e-26	2.06875	9.84264e-20	1.18943e-17
TraesCS6B02G167600	EC:2.5.1.18	glutathione-S-transferase 2 [Aegilops tauschii]	65.707	53.776	75.4252	65.5818	58.6513	61.5552	35.5731	22.1378	18.3869	20.8257	33.979	33.911	2.44088	5.3248	3.0839	4.16708	4.64495e-57	3.92332e-55	4.09795	3.36242e-54	4.69015e-52	2.81022	2.78997e-20	1.2999e-18	3.03155	6.14075e-27	1.21285e-24
TraesCS6B02G167500	EC:2.5.1.18	glutathione-S-transferase 2 [Aegilops tauschii]	57.4445	50.6544	52.3003	52.7856	63.9022	60.2787	51.4619	37.4631	24.0972	30.5026	26.1811	29.997	3.65987	8.03092	1.80448	3.57114	6.4395e-21	1.37933e-19	3.71295	7.84857e-21	2.49459e-19	3.06608	6.50003e-13	1.62062e-11	2.68326	2.29936e-12	1.50304e-10
TraesCS6B02G167400	EC:2.5.1.18	glutathione-S-transferase 2 [Aegilops tauschii]	23.5992	15.1468	25.7287	20.5435	21.3413	21.2219	10.7183	9.13842	8.5491	8.56902	11.6741	10.7584	2.18109	3.49365	1.68759	3.1305	9.51454e-29	3.16356e-27	3.09956	1.45415e-32	9.26988e-31	1.94795	4.59644e-12	1.04034e-10	2.07411	1.88465e-13	1.35226e-11
TraesCS6B02G167300	EC:2.5.1.18	glutathione-S-transferase 2 [Aegilops tauschii]	38.7037	31.8899	36.673	35.0621	34.7395	37.297	17.5263	17.2345	15.1497	14.4134	21.2142	18.6754	2.10863	4.35815	2.23559	3.62365	7.53386e-47	4.80122e-45	3.62139	3.5228e-43	3.39933e-41	2.51986	1.10512e-21	5.68096e-20	2.64155	1.7283e-22	2.5533e-20
TraesCS6A02G139100	EC:2.5.1.18	glutathione-S-transferase 2 [Aegilops tauschii]	75.9148	60.3071	77.0629	64.1187	64.6113	75.2446	37.4554	20.9929	15.6576	18.4814	23.208	30.5494	3.39218	6.25488	3.13594	4.06048	4.33545e-59	3.86374e-57	3.99609	2.84027e-53	3.81999e-51	2.53536	5.3805e-15	1.60849e-13	2.49855	1.40396e-20	1.82897e-18
TraesCS6A02G139000	EC:2.5.1.18	glutathione-S-transferase 28e45 [Triticum aestivum]	36.5635	29.1502	50.0902	39.8621	30.9635	31.8845	12.4025	12.0176	7.49576	5.77966	7.91517	7.69325	1.19518	2.2239	0.998038	4.71243	1.7499e-57	1.50043e-55	4.53933	2.89836e-59	4.748e-57	2.8531	2.19291e-19	9.58414e-18	2.27563	1.32164e-13	9.63348e-12
TraesCS5D02G440700	EC:2.5.1.18	hypothetical protein F775_29002 [Aegilops tauschii]	7.2537	5.2312	7.84994	5.88131	5.02649	4.62331	2.0729	3.25516	2.59922	1.5171	1.39731	1.49813	0	0.191543	0.303071	5.36151	1.60889e-32	6.33163e-31	4.97271	9.25675e-23	3.40945e-21	4.00245	1.63756e-12	3.90965e-11	3.15723	1.48482e-07	5.4366e-06
TraesCS5D02G148500	EC:2.5.1.18	hypothetical protein F775_29491 [Aegilops tauschii]	3.77934	4.71055	3.55113	3.90468	2.75039	2.51686	3.22098	3.82411	4.8383	2.85714	1.40884	2.17755	0.392973	0.196284	0.13607	4.05318	1.35999e-22	3.23512e-21	3.66052	4.64985e-14	8.7141e-13	4.03417	4.406e-23	2.51043e-21	3.15115	1.0003e-10	5.57348e-09
TraesCS5D02G030000	EC:2.5.1.18	hypothetical protein F775_27563 [Aegilops tauschii]	281.949	322.414	318.716	299.27	286.526	278.256	268.08	278.88	244.712	146.424	144.246	171.206	53.9616	57.2863	49.465	2.52197	1.59525e-70	1.95405e-68	2.42663	1.10109e-53	1.50606e-51	2.30042	5.1837e-51	1.16946e-48	1.52302	7.74531e-26	1.43706e-23
TraesCS5B02G435000	EC:2.5.1.18	putative glutathione S-transferase GSTF1 [Triticum urartu]	15.2108	18.5128	15.2016	18.9364	12.2195	14.089	9.66263	11.6699	15.1571	5.78989	5.31353	5.17581	0.844109	1.51297	1.43636	3.689	1.27703e-63	1.29513e-61	3.57618	8.61623e-43	8.19415e-41	3.26591	1.0671e-37	1.33027e-35	2.10145	1.42627e-17	1.49419e-15
TraesCS5B02G426300	EC:2.5.1.18	putative glutathione S-transferase GSTU1 [Triticum urartu]	32.954	28.3044	41.2166	31.0756	23.7683	24.1612	6.5592	10.4247	9.89991	7.83345	10.7296	11.9688	2.83518	5.1394	3.78546	3.12331	3.45906e-44	2.06272e-42	2.74805	1.13363e-31	6.93634e-30	1.19285	2.60767e-06	2.55268e-05	1.37642	2.79292e-08	1.14003e-06
TraesCS5B02G142500	EC:2.5.1.18	putative glutathione S-transferase [Triticum urartu]	7.3087	7.58596	8.47958	7.90335	6.58469	6.24306	5.3558	7.03912	9.13443	3.6599	3.66996	3.13505	0.574744	0.309107	0.115978	4.54709	8.09873e-40	4.1703e-38	4.37397	8.57991e-31	5.02602e-29	4.42848	1.61532e-29	1.33549e-27	3.38774	4.05288e-17	4.07544e-15
TraesCS5B02G021800	EC:2.5.1.18	glutathione transferase F4 [Triticum aestivum]	512.171	516.804	601.662	547.824	494.191	480.432	424.833	479.839	457.23	289.766	300.226	318.328	131.889	138.99	138.663	1.99335	5.22168e-49	3.57316e-47	1.89431	2.43178e-35	1.72375e-33	1.73354	1.39432e-33	1.42042e-31	1.14919	6.5773e-18	7.02408e-16
TraesCS5B02G020700	EC:2.5.1.18	glutathione transferase F4 [Triticum aestivum]	177.375	145.182	181.627	165.102	179.262	179.044	149.092	148.34	122.144	77.3466	68.6725	86.3393	7.92771	12.7236	9.86713	4.04619	5.90868e-93	1.23387e-90	4.10018	2.21321e-87	7.89373e-85	3.78118	5.55977e-75	3.48104e-72	2.9286	6.28718e-54	4.27722e-51
TraesCS5A02G143500	EC:2.5.1.18	putative glutathione S-transferase [Triticum urartu]	3.03424	4.00768	4.39145	2.99872	2.49816	2.53396	2.76748	6.64147	6.44093	2.56804	3.49439	3.46205	0.354522	0.459372	0.365065	3.27767	7.11228e-22	1.62426e-20	2.76804	1.66794e-12	2.73237e-11	3.74889	1.91529e-22	1.04532e-20	3.01413	2.77715e-18	3.05459e-16
TraesCS5A02G024100	EC:2.5.1.18	hypothetical protein F775_27563 [Aegilops tauschii]	117.9	125.52	137.657	131.904	128.745	125.298	112.053	110.139	81.8733	47.8109	40.9942	51.0194	12.6623	14.9887	16.0292	3.12504	6.71907e-91	1.34836e-88	3.14336	2.94028e-77	7.70669e-75	2.79934	1.02914e-54	2.82503e-52	1.67857	1.02769e-27	2.15326e-25
TraesCS5A02G024000	EC:2.5.1.18	glutathione transferase F4 [Triticum aestivum]	3.38712	3.03312	4.32555	3.90148	2.76344	3.5332	0.450133	1.74443	1.68751	1.46505	0	1.90236	0	0	0.065602	7.35582	6.41353e-32	2.47577e-30	7.28035	3.42558e-29	1.86875e-27	5.88695	2.83825e-13	7.30832e-12	5.68175	4.2853e-06	0.000121848
TraesCS4D02G295400	EC:2.5.1.18	hypothetical protein F775_31477 [Aegilops tauschii]	20.5677	19.1402	25.8511	27.7251	24.8224	24.5722	11.2518	20.1747	21.2455	8.2881	6.50723	9.54122	1.07637	1.53849	1.27638	4.07449	7.52831e-87	1.40606e-84	4.3088	7.50017e-94	3.25121e-91	3.75873	4.72729e-44	8.08048e-42	2.64482	4.48753e-28	9.89142e-26
TraesCS4D02G200700	EC:2.5.1.18	putative In2.1 protein [Triticum aestivum]	84.2552	63.5015	97.2576	48.5735	51.894	41.9924	7.7438	8.38997	8.96115	2.2293	8.8638	3.90478	0.282747	1.58175	0.540321	6.67079	1.56393e-44	9.40538e-43	5.88848	2.62649e-37	2.02754e-35	3.3834	4.24244e-14	1.17265e-12	2.64076	4.90343e-06	0.000138212
TraesCS4D02G041900	EC:2.5.1.18	putative microsomal glutathione S-transferase 3 [Aegilops tauschii]	7.69841	5.17205	10.0685	8.58308	3.92006	4.27432	1.70694	5.11557	2.94125	1.87603	1.27056	2.57267	0.482192	0.4641	0	4.59937	6.02679e-16	9.17573e-15	4.14809	5.24221e-10	6.58672e-09	3.36708	2.115e-06	2.10683e-05	2.59547	0.000184859	0.003602
TraesCS4B02G296500	EC:2.5.1.18	hypothetical protein F775_31477 [Aegilops tauschii]	15.0911	15.7846	19.8699	22.4044	22.8548	18.3907	14.5183	25.2075	29.0171	7.51233	4.19662	6.1068	1.0961	1.46179	1.54051	3.63015	1.20273e-63	1.22197e-61	3.95703	1.04815e-70	2.36266e-68	4.06808	2.00629e-49	4.14069e-47	2.12002	9.3334e-14	6.90358e-12
TraesCS4B02G199700	EC:2.5.1.18	putative In2.1 protein [Triticum aestivum]	79.7199	64.3216	88.6253	54.1103	58.0542	45.7207	10.9345	14.8002	15.6726	4.97556	9.97719	6.92939	0.972042	3.38464	1.52167	5.30671	8.0356e-48	5.2877e-46	4.74732	3.62052e-38	2.894e-36	2.8164	4.51824e-15	1.35874e-13	1.89627	1.36073e-06	4.22916e-05
TraesCS4B02G059300	EC:2.5.1.18	RecName: Full=Glutathione S-transferase 1; AltName: Full=GST class-phi	32.0053	43.1464	36.7785	27.9286	19.3757	23.1804	6.69881	10.7073	16.0033	3.85136	5.28852	4.33169	2.59339	0.423044	0.514592	4.98637	2.78819e-22	6.51742e-21	4.31915	6.48604e-17	1.52677e-15	3.24209	1.40845e-09	2.38048e-08	1.93176	0.000187249	0.00363964
TraesCS4B02G059100	EC:2.5.1.18	RecName: Full=Glutathione S-transferase 2; AltName: Full=GST class-phi	10.233	12.1706	12.7714	12.5114	7.45586	9.33837	3.77636	5.22182	4.62074	2.2695	1.49789	1.81013	0.768107	0.390483	0.312156	4.57993	3.2295e-65	3.42891e-63	4.31656	1.03773e-39	8.79385e-38	3.21099	1.34587e-22	7.38892e-21	1.92307	2.07414e-06	6.23542e-05
TraesCS4B02G044400	EC:2.5.1.18	putative microsomal glutathione S-transferase 3 [Aegilops tauschii]	8.36144	9.07825	9.81595	8.57081	7.23533	8.67307	4.54547	7.6089	5.83504	4.561	4.27488	6.39867	0.469775	0.816115	0.375253	4.03631	1.9437e-35	8.62039e-34	3.88131	1.37958e-28	7.34122e-27	3.4369	7.68049e-20	3.47111e-18	3.1971	9.72922e-17	9.34022e-15
TraesCS4A02G435300	EC:2.5.1.18	hypothetical protein F775_19679 [Aegilops tauschii]	13.751	17.2569	10.5732	10.1338	10.1701	10.807	7.23427	10.8231	7.25473	5.35759	5.22236	5.07869	1.50826	1.95016	1.07388	3.19762	7.13776e-31	2.65746e-29	2.77911	5.34652e-24	2.15055e-22	2.48151	6.73647e-17	2.40015e-15	1.78865	2.09577e-09	9.82037e-08
TraesCS4A02G349700	EC:2.5.1.18	predicted protein [Hordeum vulgare subsp. vulgare]	18.8046	30.7698	24.6803	24.6232	14.9957	14.9837	7.96237	11.7743	12.9186	4.38574	5.04919	7.21013	0.299423	0.326896	0.656076	5.85557	5.16118e-88	9.86745e-86	5.41206	4.92083e-57	7.55595e-55	4.67041	1.23274e-44	2.13333e-42	3.69818	2.36389e-22	3.46442e-20
TraesCS4A02G269700	EC:2.5.1.18	putative microsomal glutathione S-transferase 3 [Aegilops tauschii]	13.5054	12.1237	15.1078	16.4262	11.5853	12.5491	6.38919	13.1608	11.7574	9.74225	13.0785	14.0054	4.04863	2.86881	3.22491	2.00594	3.30354e-17	5.49693e-16	1.99968	6.73199e-14	1.24464e-12	1.62611	5.26829e-08	6.98146e-07	1.86034	2.76654e-13	1.96204e-11
TraesCS4A02G104300	EC:2.5.1.18	Protein IN2-1 [Triticum urartu]	133.325	104.645	144.604	86.0479	85.4127	81.7921	37.5054	39.6378	44.0691	8.50011	17.2153	15.1228	2.66163	4.9616	2.66689	5.21641	5.79345e-89	1.12666e-86	4.62124	5.07512e-73	1.21186e-70	3.5582	7.18859e-48	1.42049e-45	1.98866	9.23018e-12	5.77331e-10
TraesCS4A02G103700	EC:2.5.1.18	IN2-1 protein [Zea mays]	15.9885	13.5947	15.9452	12.9682	11.7406	12.0717	2.85814	4.19234	5.12294	1.60147	1.37149	1.96706	0	0	0	inf	2.72387e-164	2.33556e-161	inf	3.84143e-131	4.32952e-128	inf	2.48368e-51	5.6955e-49	inf	1.84343e-28	4.19761e-26
TraesCS4A02G008400	EC:2.5.1.18	hypothetical protein F775_31477 [Aegilops tauschii]	10.6938	12.4089	15.4138	25.1797	19.725	19.0308	12.7799	21.0745	22.6152	3.58706	2.68935	4.9664	0.573456	0.265688	0.186411	5.231	9.64396e-65	1.01067e-62	5.96214	9.81765e-89	3.7382e-86	5.783	2.59888e-66	1.13141e-63	3.45452	7.2506e-16	6.49665e-14
TraesCS3D02G483000	EC:2.5.1.18	hypothetical protein F775_18354 [Aegilops tauschii]	16.9527	16.1927	17.3607	8.51046	8.5779	9.38275	3.91242	5.18534	5.22556	0.7364	1.27559	1.32391	0	0.076364	0.044913	8.70201	6.54473e-191	9.49674e-188	7.76997	3.30849e-101	1.69494e-98	6.88392	1.12181e-60	3.76576e-58	4.7817	3.82728e-15	3.2052e-13
TraesCS3D02G429900	EC:2.5.1.18	predicted protein [Hordeum vulgare subsp. vulgare]	15.0556	7.51602	16.9701	9.98231	6.8331	9.07062	1.15903	1.6442	2.42478	0.756354	2.41258	1.11879	0.292177	0.61078	0.055348	5.36675	1.83466e-25	5.12717e-24	4.75555	3.64797e-23	1.38248e-21	2.4477	5.25379e-05	0.000392337	2.16165	0.00136931	0.0202948
TraesCS3D02G429600	EC:2.5.1.18	hypothetical protein F775_09722 [Aegilops tauschii]	3.57319	2.54594	2.86662	3.17914	2.33538	1.59425	1.20514	2.32987	2.55645	1.01561	2.21652	1.46405	0.160317	0.425948	0.321153	3.3078	4.85705e-18	8.57079e-17	2.96976	2.16431e-10	2.84169e-09	2.74695	6.78539e-10	1.1894e-08	2.37165	3.52018e-07	1.21237e-05
TraesCS3B02G152200	EC:2.5.1.18	unnamed protein product [Triticum aestivum];RecName: Full=Glutathione S-transferase 1; AltName: Full=GST class-phi	34.3085	29.8995	31.3475	26.7566	23.8779	28.3482	7.81507	7.70606	10.0955	1.26021	2.88452	1.37485	0.690872	0.55222	0.778478	5.56279	3.16429e-186	4.47676e-183	5.28799	1.58424e-134	1.98393e-131	3.66353	7.03023e-53	1.7489e-50	1.44908	0.000297709	0.00547024
TraesCS3A02G459500	EC:2.5.1.18	hypothetical protein F775_43057 [Aegilops tauschii]	6.24422	10.4036	9.89679	8.05603	8.20234	8.85583	4.55964	5.58665	6.68772	2.9339	4.64823	5.22645	1.27536	1.87751	0.775619	2.75637	1.48256e-17	2.53167e-16	2.67646	1.94379e-18	5.1499e-17	2.09933	1.05572e-10	2.04268e-09	1.70506	2.27713e-06	6.81593e-05
TraesCS3A02G437400	EC:2.5.1.18	hypothetical protein F775_31124 [Aegilops tauschii]	18.6402	16.3277	18.2208	14.0281	15.6659	17.8615	13.4593	6.86975	4.99347	5.81673	8.26791	7.44595	1.23618	3.33418	1.90228	3.03869	1.0426e-27	3.27059e-26	2.87719	6.5466e-22	2.24814e-20	1.968	1.77523e-07	2.15425e-06	1.73396	1.58385e-08	6.66752e-07
TraesCS3A02G309100	EC:2.5.1.18	RecName: Full=Glutathione S-transferase 2; AltName: Full=GST class-phi;unnamed protein product [Triticum aestivum]	113.38	105.699	113.004	107.211	83.485	82.3039	45.1554	46.8586	57.8231	18.5187	20.0016	19.3292	8.77114	9.58963	5.95273	3.77172	7.55494e-91	1.50015e-88	3.48907	2.03697e-58	3.25183e-56	2.62357	3.69461e-39	5.02142e-37	1.25054	7.94929e-12	5.00623e-10
TraesCS2D02G589500	EC:2.5.1.18	hypothetical protein F775_14055 [Aegilops tauschii]	18.7626	19.5591	26.7809	21.3727	18.0755	16.9739	3.92876	5.74168	7.0001	1.52316	3.0558	3.65872	0.62453	0.498537	0.167705	5.65641	1.21592e-79	1.85973e-77	5.44996	9.08085e-70	1.99896e-67	3.69099	9.31376e-19	3.87313e-17	2.67401	1.74242e-07	6.30961e-06
TraesCS2D02G589400	EC:2.5.1.18	putative glutathione S-transferase [Triticum urartu]	40.7195	32.5942	48.5245	34.1557	28.0133	38.1756	8.6122	17.0592	16.0937	5.09649	6.63387	7.66046	0.498995	1.32062	0.617928	5.6434	1.61687e-76	2.25371e-74	5.36339	3.38249e-66	6.75934e-64	4.0988	1.26644e-29	1.05173e-27	2.99188	3.40334e-19	3.97333e-17
TraesCS2D02G545400	EC:2.5.1.18	hypothetical protein F775_11604 [Aegilops tauschii]	2.80394	4.59996	3.7624	4.07807	2.0365	3.5049	2.04051	4.29604	3.90441	4.21067	6.73595	5.59533	0.931085	0.475248	0.411188	2.61911	3.51317e-14	4.68238e-13	2.40399	8.92796e-10	1.09564e-08	2.49431	2.47614e-11	5.14661e-10	3.18609	5.76581e-24	9.37242e-22
TraesCS2D02G044100	EC:2.5.1.18	hypothetical protein F775_27568 [Aegilops tauschii]	4.13907	3.44809	5.63477	6.38222	6.63865	5.98908	1.74102	3.63536	2.64248	3.48095	4.06847	3.01335	0.567385	1.14063	0.581195	2.53001	4.04443e-12	4.56569e-11	3.05383	1.0848e-20	3.41327e-19	1.80855	1.20004e-05	0.000102752	2.20607	7.82502e-10	3.86725e-08
TraesCS2B02G609600	EC:2.5.1.18	putative glutathione S-transferase [Triticum urartu]	8.11802	10.7552	13.0127	8.39469	6.85475	6.59882	1.77486	3.2911	3.11661	0.44479	0.872952	1.52831	0.08661	0	0	8.52417	1.37844e-109	4.19395e-107	7.97877	3.33912e-86	1.14737e-83	6.56188	2.68582e-31	2.4495e-29	5.03828	2.23196e-10	1.18718e-08
TraesCS2B02G574600	EC:2.5.1.18	hypothetical protein F775_11603 [Aegilops tauschii]	4.7917	4.25827	5.60815	3.25482	3.00835	2.73757	3.72417	6.14419	6.12404	4.16099	5.15639	3.77837	0.970097	0.677917	0.348775	2.87595	9.20366e-17	1.48558e-15	2.17236	5.20436e-08	5.09583e-07	3.00163	4.57192e-17	1.65325e-15	2.71335	1.09066e-14	8.83833e-13
TraesCS2B02G574500	EC:2.5.1.18	putative glutathione S-transferase GSTU6 [Triticum urartu]	3.7135	5.53911	4.19124	3.59471	3.16545	2.34634	1.83729	3.40207	3.34559	3.58168	5.01227	4.51004	0.604127	0.600465	0.391813	3.07405	1.12856e-24	3.03835e-23	2.51207	2.40994e-13	4.25272e-12	2.42698	2.42736e-12	5.67403e-11	3.03711	1.79645e-26	3.4613e-24
TraesCS2A02G578400	EC:2.5.1.18	putative glutathione S-transferase [Triticum urartu]	7.96196	13.6746	9.76347	13.5343	7.24805	8.09883	2.90766	4.16216	5.5681	2.26228	2.24932	1.69626	0.759487	1.08258	0.719086	3.6159	5.90384e-35	2.57003e-33	3.49527	1.7918e-26	8.48514e-25	2.30289	2.58171e-11	5.35206e-10	1.2773	0.000626325	0.0104746
TraesCS2A02G578200	EC:2.5.1.18	hypothetical protein F775_06172 [Aegilops tauschii]	16.2983	12.6048	18.7829	13.861	11.6096	14.0794	4.07499	5.41089	6.80735	2.82801	1.93636	3.34141	0.079706	0.066609	0	8.34835	1.13318e-112	3.60268e-110	8.07845	4.68878e-100	2.27782e-97	6.79905	4.73281e-45	8.39907e-43	5.7918	4.16167e-24	6.82527e-22
TraesCS2A02G218700	EC:2.5.1.18	hypothetical protein F775_19882 [Aegilops tauschii]	19.2957	18.9159	21.8328	19.0007	17.7607	14.3345	16.9814	17.5902	10.7682	10.4594	12.7708	12.6244	2.75255	4.27322	3.74545	2.47885	1.06433e-38	5.25579e-37	2.24603	4.24033e-24	1.7191e-22	2.0736	2.18717e-18	8.85097e-17	1.73498	1.00186e-16	9.58459e-15
TraesCS2A02G045400	EC:2.5.1.18	hypothetical protein F775_27568 [Aegilops tauschii]	3.24107	2.64483	3.25725	2.92069	4.39854	3.91804	1.53222	3.80947	3.03835	3.31016	3.23369	3.68452	0.597276	1.50254	1.26751	1.44109	3.19339e-05	0.000155242	1.73862	1.64137e-06	1.2951e-05	1.31535	0.00106961	0.00568191	1.6029	1.82246e-06	5.53924e-05
TraesCS1D02G191100	EC:2.5.1.18	glutathione transferase [Triticum aestivum]	188.113	153.462	196.262	150.986	148.544	138.126	86.7251	96.3832	110.765	31.5335	37.0554	36.9584	13.8167	15.6217	10.1179	3.76519	2.0819e-88	3.99378e-86	3.46782	1.25738e-69	2.75708e-67	2.89322	2.53046e-50	5.50811e-48	1.41591	3.77904e-15	3.16962e-13
TraesCS1D02G190500	EC:2.5.1.18	putative glutathione S-transferase GSTU6 [Triticum urartu]	6.39217	5.92476	5.45925	8.07234	6.19147	4.565	4.50716	1.68319	2.34314	1.15289	2.68994	1.70884	0.103278	0.349122	0.118867	4.95964	8.12498e-39	4.03334e-37	5.04263	9.53595e-32	5.86019e-30	3.9009	7.88336e-13	1.94549e-11	3.28069	2.31391e-09	1.07601e-07
TraesCS1D02G190200	EC:2.5.1.18	putative glutathione S-transferase GSTU6 [Triticum urartu]	37.9739	32.9129	44.0265	31.1008	34.9526	30.4357	30.933	14.6191	12.5792	2.41442	7.84838	6.56121	0.13287	0.624339	0.466909	6.55266	1.69769e-121	6.67181e-119	6.30055	2.48653e-101	1.28554e-98	5.5695	2.47237e-35	2.74991e-33	3.78071	7.58295e-14	5.68515e-12
TraesCS1D02G095400	EC:2.5.1.18	hypothetical protein F775_26896 [Aegilops tauschii]	80.7923	68.8933	93.272	108.256	109.262	96.4355	68.4907	93.0372	96.2827	58.0751	56.2404	60.8339	17.8946	17.6813	14.5483	2.27713	2.81995e-47	1.82173e-45	2.64697	1.63724e-55	2.39024e-53	2.36273	6.02901e-40	8.50533e-38	1.80501	1.31741e-35	4.12475e-33
TraesCS1D02G095100	EC:2.5.1.18	hypothetical protein F775_15985 [Aegilops tauschii]	22.0546	22.1921	23.3159	23.2318	20.5317	22.2428	23.6304	36.4045	36.0538	8.39611	8.13398	9.18284	4.29686	3.84159	3.90333	2.48818	4.85779e-57	4.09698e-55	2.45455	6.75085e-43	6.44798e-41	2.99632	1.13105e-49	2.36055e-47	1.09445	3.90727e-09	1.76051e-07
TraesCS1D02G014500	EC:2.5.1.18	hypothetical protein F775_30884 [Aegilops tauschii]	38.3244	20.6889	35.9045	32.7981	28.0655	23.915	8.54797	18.3401	19.2057	3.11186	2.14314	3.27752	0.143636	0.23724	0	7.96121	1.44149e-105	4.01849e-103	7.79824	6.59568e-130	6.75793e-127	6.91911	6.65753e-52	1.56533e-49	4.48558	2.67031e-16	2.4814e-14
TraesCS1D02G011800	EC:2.5.1.18	hypothetical protein F775_13799 [Aegilops tauschii]	11.2723	24.48	21.6522	36.1738	27.72	28.2632	26.9091	39.0129	45.5567	4.379	3.1223	4.20417	0.366264	0.184958	0.125339	6.4068	5.65625e-66	6.25181e-64	7.08973	9.1666e-137	1.29141e-133	7.36433	3.61351e-124	8.75475e-121	4.11282	2.72942e-24	4.58552e-22
TraesCS1B02G194600	EC:2.5.1.18	predicted protein [Hordeum vulgare subsp. vulgare]	17.634	32.9683	30.6496	12.6867	19.0296	31.1429	8.99738	11.8255	5.11557	6.1864	10.0507	9.19096	3.88536	5.46071	2.38008	2.79267	1.86468e-18	3.39634e-17	2.42239	5.83296e-11	8.13828e-10	1.14536	0.0022393	0.0107711	1.11669	0.0017399	0.0249356
TraesCS1B02G114400	EC:2.5.1.18	hypothetical protein F775_26896 [Aegilops tauschii]	3.03939	3.97138	2.63895	3.34297	2.35834	2.94647	1.2782	1.6431	2.22509	1.07171	1.3011	1.28599	0	0	0.446536	4.43364	2.2741e-06	1.33555e-05	4.27548	9.61967e-06	6.59956e-05	3.52671	0.000132836	0.000901271	3.03452	0.000954188	0.0149845
TraesCS1B02G113500	EC:2.5.1.18	glutathione transferase F3 [Triticum aestivum]	19.9297	37.0616	26.7214	28.1214	18.8879	19.1685	9.90529	12.6411	15.7259	4.49954	5.28313	5.28867	2.45965	2.3086	2.2733	3.57148	6.95571e-56	5.66375e-54	3.23238	3.45285e-49	4.15766e-47	2.44233	7.50451e-30	6.29791e-28	1.09784	5.57234e-07	1.85537e-05
TraesCS1A02G187000	EC:2.5.1.18	hypothetical protein F775_32163 [Aegilops tauschii]	7.78005	21.8386	14.9621	14.813	4.94829	6.50141	4.86299	3.6903	3.33328	1.81091	1.57662	2.63625	0.629538	0.463814	0.421701	4.87898	8.58324e-43	4.88175e-41	4.11557	4.96701e-24	2.00362e-22	2.97189	1.26135e-22	6.95918e-21	1.9913	1.01115e-07	3.78015e-06
TraesCS1A02G186600	EC:2.5.1.18	putative glutathione S-transferase GSTU6 [Triticum urartu]	124.176	74.0227	130.903	111.511	119.331	108.853	45.2061	61.8571	39.7308	20.5343	35.4988	37.7894	3.61815	8.32156	4.40006	4.33208	1.04223e-43	6.11833e-42	4.37778	3.09477e-53	4.14251e-51	3.16733	1.05739e-27	8.0605e-26	2.52155	5.69012e-17	5.6092e-15
TraesCS1A02G186500	EC:2.5.1.18	predicted protein [Hordeum vulgare subsp. vulgare]	61.6072	76.4659	77.4471	71.9695	74.9257	64.8998	56.2612	55.8149	45.0138	28.548	27.3876	29.8794	10.5458	10.6578	7.81328	2.89286	5.00011e-65	5.27913e-63	2.86771	2.33819e-56	3.50436e-54	2.43663	2.33656e-42	3.69894e-40	1.56434	6.22858e-23	9.50764e-21
TraesCS1A02G186400	EC:2.5.1.18	putative glutathione S-transferase GSTU6 [Triticum urartu]	26.3484	23.4182	29.1442	20.8984	27.3567	20.4266	25.3254	15.5539	12.8993	4.84887	6.71851	7.22194	0.905561	1.9069	1.15367	4.31442	9.43663e-72	1.19469e-69	4.11412	1.49508e-51	1.93239e-49	3.76123	1.22784e-32	1.18785e-30	2.24411	6.79322e-14	5.10696e-12
TraesCS1A02G186300	EC:2.5.1.18	putative glutathione S-transferase GSTU6 [Triticum urartu]	6.68895	7.0079	8.19569	7.79911	5.74199	5.85467	4.81241	4.32613	4.22109	2.78705	2.70886	3.19141	0.568708	1.18935	1.08933	2.94273	7.791e-24	2.00318e-22	2.76803	1.50028e-17	3.71302e-16	2.23017	1.19514e-12	2.8943e-11	1.60927	7.97052e-06	0.000214775
TraesCS1A02G186100	EC:2.5.1.18	glutathione transferase [Triticum aestivum]	102.338	99.0082	112.629	81.9964	74.207	77.6709	44.8935	50.8433	49.6018	26.9022	30.1709	32.2975	6.89715	9.38219	4.67197	3.90554	8.87603e-68	1.01681e-65	3.48062	3.05219e-49	3.68308e-47	2.79431	5.02124e-35	5.50795e-33	2.09276	7.17793e-22	1.02738e-19
TraesCS1A02G102700	EC:2.5.1.18	glutathione transferase F3 [Triticum aestivum]	63.2268	77.7127	74.3019	71.9059	66.2706	65.9328	37.7035	41.5084	51.0508	14.2358	16.3567	18.9396	8.03149	8.14003	8.51444	3.12419	7.83601e-97	1.80999e-94	3.04758	1.37732e-78	3.76778e-76	2.39966	2.41662e-46	4.53635e-44	1.00467	8.32405e-10	4.09551e-08
TraesCS1A02G095800	EC:3.4.11.1	CYTOSOL_AP domain-containing protein	21.3983	24.2814	24.0168	23.5146	15.8527	18.4976	10.3267	15.4232	16.8294	7.04042	7.15732	7.19051	3.39963	2.66763	2.66931	2.99595	2.83124e-84	4.92992e-82	2.72755	6.83605e-44	6.74662e-42	2.28501	9.43417e-30	7.86991e-28	1.29168	2.26816e-15	1.94079e-13
TraesCS1A02G017300	EC:2.5.1.18	putative glutathione S-transferase GSTU6 [Triticum urartu]	15.8376	14.1347	30.2969	19.5638	19.1103	22.5536	8.49985	16.7396	15.9355	2.25374	1.57024	2.7915	0.211189	0.115673	0	7.52659	5.3393e-68	6.19173e-66	7.54936	1.66276e-125	1.46409e-122	6.97694	7.49712e-61	2.53194e-58	4.33909	7.9742e-14	5.95418e-12
TraesCS1A02G016800	EC:2.5.1.18	hypothetical protein F775_30884 [Aegilops tauschii]	47.7727	41.3113	59.6166	67.2878	57.7509	63.2532	28.9317	50.823	47.9072	7.51408	9.59706	12.6473	1.27607	1.21708	1.52071	5.21128	4.33885e-144	2.43109e-141	5.55184	5.46064e-165	1.23089e-161	4.99119	1.85008e-89	1.87443e-86	2.89024	2.62443e-31	6.69534e-29
TraesCS1A02G013900	EC:2.5.1.18	Glutathione S-transferase 1 [Triticum urartu]	26.2542	24.0651	36.7994	40.3042	36.9633	36.416	29.9265	39.7646	51.114	7.96711	6.40206	7.60918	0	0.158893	0.094878	8.42331	5.70551e-146	3.54814e-143	8.80728	5.37231e-193	3.02746e-189	8.89494	2.62275e-141	1.04393e-137	6.43641	2.60288e-62	2.31341e-59
