# Supplementary material for: Transcriptome and Proteomics Analysis of Wheat Seedling Roots Reveals That Increasing NH4+/NO3– Ratio Induced Root Lignification and Reduced Nitrogen Utilization
Source: Front Plant Sci. 2022 Jan 13;12:797260. doi: 10.3389/fpls.2021.797260 (PMC8792948; doi:10.3389/fpls.2021.797260)
Supplement: Supplementary file 9 [file Table_8.xlsx]

## Sheet: Na vs Nn
Table S8 The identification of DEPs related to glutathione metabolism in Na vs Nn
Protein accession	Protein description	Na/Nn Ratio	Na/Nn P value	Regulated Type	MW [kDa]	Na-1	Na-2	Na-3	Nn-1	Nn-2	Nn-3	Subcellular localization	KEGG KO No.	KEGG Gene	KEGG pathway	Biological Process	Cellular Component	Molecular Function	IPR ID	Domain description
A0A1D5UGB6	Glutathione peroxidase	1.389	0.00963	Up	18.457	1.117	1.085	1.033	0.682	0.888	0.759	nucleus	K00432	gpx; glutathione peroxidase [EC:1.11.1.9]	osa00590 Arachidonic acid metabolism - Oryza sativa japonica (Japanese rice) (RefSeq); osa01100 Metabolic pathways - Oryza sativa japonica (Japanese rice) (RefSeq); osa00480 Glutathione metabolism - Oryza sativa japonica (Japanese rice) (RefSeq);	GO:0008152 metabolic process; GO:0006950 response to stress; GO:0055114 oxidation-reduction process; GO:0044710 single-organism metabolic process; GO:0006979 response to oxidative stress; GO:0044699 single-organism process; GO:0050896 response to stimulus;		GO:0016209 antioxidant activity; GO:0004601 peroxidase activity; GO:0004602 glutathione peroxidase activity; GO:0003824 catalytic activity; GO:0016491 oxidoreductase activity; GO:0016684 oxidoreductase activity, acting on peroxide as acceptor;	IPR012336;	Thioredoxin-like fold;
A0A3B5XTF2	Uncharacterized protein	1.527	0.00345	Up	24.096	0.966	0.963	0.906	0.523	0.651	0.683	chloroplast	K00799	GST; glutathione S-transferase [EC:2.5.1.18]	osa01100 Metabolic pathways - Oryza sativa japonica (Japanese rice) (RefSeq); osa00480 Glutathione metabolism - Oryza sativa japonica (Japanese rice) (RefSeq);			GO:0005515 protein binding; GO:0005488 binding;	IPR004046; IPR010987; IPR012336; IPR004045; IPR034347;	Glutathione S-transferase, C-terminal; Glutathione S-transferase, C-terminal-like; Thioredoxin-like fold; Glutathione S-transferase, N-terminal; Glutathione S-transferases Phi, C-terminal;
A0A3B5XZ69	Uncharacterized protein	2.26	1.56e-05	Up	25.777	1.204	1.116	1.16	0.517	0.502	0.521	cytoplasm	K00799	GST; glutathione S-transferase [EC:2.5.1.18]	osa01100 Metabolic pathways - Oryza sativa japonica (Japanese rice) (RefSeq); osa00480 Glutathione metabolism - Oryza sativa japonica (Japanese rice) (RefSeq);			GO:0005515 protein binding; GO:0005488 binding;	IPR010987; IPR004045; IPR012336;	Glutathione S-transferase, C-terminal-like; Glutathione S-transferase, N-terminal; Thioredoxin-like fold;
A0A3B6BA72	Uncharacterized protein	1.844	0.0211	Up	24.523	1.458	1.349	1.108	0.612	0.556	0.955	chloroplast	K00799	GST; glutathione S-transferase [EC:2.5.1.18]	osa01100 Metabolic pathways - Oryza sativa japonica (Japanese rice) (RefSeq); osa00480 Glutathione metabolism - Oryza sativa japonica (Japanese rice) (RefSeq);			GO:0005515 protein binding; GO:0005488 binding;	IPR010987; IPR004045; IPR012336;	Glutathione S-transferase, C-terminal-like; Glutathione S-transferase, N-terminal; Thioredoxin-like fold;
A0A3B6CB61	Glutathione peroxidase	1.574	0.0167	Up	18.411	1.099	1.024	1.01	0.558	0.585	0.847	nucleus	K00432	gpx; glutathione peroxidase [EC:1.11.1.9]	osa00590 Arachidonic acid metabolism - Oryza sativa japonica (Japanese rice) (RefSeq); osa01100 Metabolic pathways - Oryza sativa japonica (Japanese rice) (RefSeq); osa00480 Glutathione metabolism - Oryza sativa japonica (Japanese rice) (RefSeq);	GO:0008152 metabolic process; GO:0006950 response to stress; GO:0055114 oxidation-reduction process; GO:0044710 single-organism metabolic process; GO:0006979 response to oxidative stress; GO:0044699 single-organism process; GO:0050896 response to stimulus;		GO:0016209 antioxidant activity; GO:0004601 peroxidase activity; GO:0004602 glutathione peroxidase activity; GO:0003824 catalytic activity; GO:0016491 oxidoreductase activity; GO:0016684 oxidoreductase activity, acting on peroxide as acceptor;	IPR012336;	Thioredoxin-like fold;
A0A3B6CBV9	Isocitrate dehydrogenase [NADP]	1.413	0.00124	Up	53.462	1.095	1.216	1.135	0.847	0.775	0.816	chloroplast	K00031	IDH1; isocitrate dehydrogenase [EC:1.1.1.42]	osa01230 Biosynthesis of amino acids - Oryza sativa japonica (Japanese rice) (RefSeq); osa01210 2-Oxocarboxylic acid metabolism - Oryza sativa japonica (Japanese rice) (RefSeq); osa04146 Peroxisome - Oryza sativa japonica (Japanese rice) (RefSeq); osa00020 Citrate cycle (TCA cycle) - Oryza sativa japonica (Japanese rice) (RefSeq); osa00480 Glutathione metabolism - Oryza sativa japonica (Japanese …	GO:0072350 tricarboxylic acid metabolic process; GO:0008152 metabolic process; GO:0055114 oxidation-reduction process; GO:0044710 single-organism metabolic process; GO:0044281 small molecule metabolic process; GO:0044763 single-organism cellular process; GO:0019752 carboxylic acid metabolic process; GO:0044699 single-organism process; GO:0006102 isocitrate metabolic process; GO:0006082 organic ac…		GO:0000287 magnesium ion binding; GO:1901265 nucleoside phosphate binding; GO:0043167 ion binding; GO:0004448 isocitrate dehydrogenase activity; GO:0000166 nucleotide binding; GO:0048037 cofactor binding; GO:0016491 oxidoreductase activity; GO:0016614 oxidoreductase activity, acting on CH-OH group of donors; GO:1901363 heterocyclic compound binding; GO:0097159 organic cyclic compound binding; GO:…	IPR024084;	Isopropylmalate dehydrogenase-like domain;
A0A3B6ER15	Uncharacterized protein	2.589	0.00145	Up	25.172	1.228	1.069	1.232	0.355	0.602	0.406	chloroplast	K00799	GST; glutathione S-transferase [EC:2.5.1.18]	osa01100 Metabolic pathways - Oryza sativa japonica (Japanese rice) (RefSeq); osa00480 Glutathione metabolism - Oryza sativa japonica (Japanese rice) (RefSeq);			GO:0005515 protein binding; GO:0005488 binding;	IPR010987; IPR012336; IPR004045;	Glutathione S-transferase, C-terminal-like; Thioredoxin-like fold; Glutathione S-transferase, N-terminal;
A0A3B6H0S6	Uncharacterized protein	2.694	0.0161	Up	25.304	1.383	1.214		0.544	0.42		cytoplasm	K00799	GST; glutathione S-transferase [EC:2.5.1.18]	osa01100 Metabolic pathways - Oryza sativa japonica (Japanese rice) (RefSeq); osa00480 Glutathione metabolism - Oryza sativa japonica (Japanese rice) (RefSeq);			GO:0005515 protein binding; GO:0005488 binding;	IPR010987; IPR012336; IPR004045;	Glutathione S-transferase, C-terminal-like; Thioredoxin-like fold; Glutathione S-transferase, N-terminal;
A0A3B6H679	6-phosphogluconate dehydrogenase, decarboxylating	1.338	0.0108	Up	54.267	1.135	1.15	1.159	0.917	0.73	0.927	chloroplast	K00033	PGD; 6-phosphogluconate dehydrogenase [EC:1.1.1.44 1.1.1.343]	osa01200 Carbon metabolism - Oryza sativa japonica (Japanese rice) (RefSeq); osa01100 Metabolic pathways - Oryza sativa japonica (Japanese rice) (RefSeq); osa00030 Pentose phosphate pathway - Oryza sativa japonica (Japanese rice) (RefSeq); osa00480 Glutathione metabolism - Oryza sativa japonica (Japanese rice) (RefSeq); osa01110 Biosynthesis of secondary metabolites - Oryza sativa japonica (Japan…	GO:0006739 NADP metabolic process; GO:0019362 pyridine nucleotide metabolic process; GO:0006725 cellular aromatic compound metabolic process; GO:0046496 nicotinamide nucleotide metabolic process; GO:0009117 nucleotide metabolic process; GO:0044699 single-organism process; GO:0072524 pyridine-containing compound metabolic process; GO:0044237 cellular metabolic process; GO:0006796 phosphate-contain…		GO:0016614 oxidoreductase activity, acting on CH-OH group of donors; GO:0016616 oxidoreductase activity, acting on the CH-OH group of donors, NAD or NADP as acceptor; GO:0004616 phosphogluconate dehydrogenase (decarboxylating) activity; GO:0003824 catalytic activity; GO:0016491 oxidoreductase activity;	IPR006115; IPR013328; IPR008927; IPR006114; IPR016040; IPR012284;	6-phosphogluconate dehydrogenase, NADP-binding; 6-phosphogluconate dehydrogenase, domain 2; 6-phosphogluconate dehydrogenase C-terminal domain-like; 6-phosphogluconate dehydrogenase, C-terminal; NAD(P)-binding domain; 6-phosphogluconate dehydrogenase, domain 3;
A0A3B6HS82	Uncharacterized protein	3.422	1.52e-05	Up	27.083	1.515	1.592	1.65	0.504	0.458	0.428	cytoplasm	K00799	GST; glutathione S-transferase [EC:2.5.1.18]	osa01100 Metabolic pathways - Oryza sativa japonica (Japanese rice) (RefSeq); osa00480 Glutathione metabolism - Oryza sativa japonica (Japanese rice) (RefSeq);			GO:0005515 protein binding; GO:0005488 binding;	IPR010987; IPR012336; IPR004045;	Glutathione S-transferase, C-terminal-like; Thioredoxin-like fold; Glutathione S-transferase, N-terminal;
A0A3B6I5M9	Uncharacterized protein	2.128	0.00196	Up	26.414	1.269	1.234	1.2	0.414	0.61	0.716	chloroplast	K00799	GST; glutathione S-transferase [EC:2.5.1.18]	osa01100 Metabolic pathways - Oryza sativa japonica (Japanese rice) (RefSeq); osa00480 Glutathione metabolism - Oryza sativa japonica (Japanese rice) (RefSeq);			GO:0005515 protein binding; GO:0005488 binding;	IPR010987; IPR004045; IPR012336;	Glutathione S-transferase, C-terminal-like; Glutathione S-transferase, N-terminal; Thioredoxin-like fold;
A0A3B6ILA6	Uncharacterized protein	1.58	0.0145	Up	16.557		1.114	1.019		0.671	0.679	cytoplasm	K00799	GST; glutathione S-transferase [EC:2.5.1.18]	osa01100 Metabolic pathways - Oryza sativa japonica (Japanese rice) (RefSeq); osa00480 Glutathione metabolism - Oryza sativa japonica (Japanese rice) (RefSeq);				IPR023352;	Membrane associated eicosanoid/glutathione metabolism-like domain;
A0A3B6IS32	Uncharacterized protein	1.932	0.00848	Up	27.08	1.346	1.636	1.429	0.991	0.593	0.699	cytoplasm	K00799	GST; glutathione S-transferase [EC:2.5.1.18]	osa01100 Metabolic pathways - Oryza sativa japonica (Japanese rice) (RefSeq); osa00480 Glutathione metabolism - Oryza sativa japonica (Japanese rice) (RefSeq);			GO:0005515 protein binding; GO:0005488 binding;	IPR010987; IPR004045; IPR012336;	Glutathione S-transferase, C-terminal-like; Glutathione S-transferase, N-terminal; Thioredoxin-like fold;
A0A3B6IXA3	Glutathione reductase	1.33	0.0453	Up	59.566	1.089	1.348	1.032	0.83	0.869	0.909	chloroplast	K00383	GSR; glutathione reductase (NADPH) [EC:1.8.1.7]	osa01100 Metabolic pathways - Oryza sativa japonica (Japanese rice) (RefSeq); osa00480 Glutathione metabolism - Oryza sativa japonica (Japanese rice) (RefSeq);	GO:0050794 regulation of cellular process; GO:0006790 sulfur compound metabolic process; GO:0065008 regulation of biological quality; GO:0006518 peptide metabolic process; GO:0055114 oxidation-reduction process; GO:0045454 cell redox homeostasis; GO:0044763 single-organism cellular process; GO:0019725 cellular homeostasis; GO:0044699 single-organism process; GO:0006807 nitrogen compound metabolic…		GO:0016651 oxidoreductase activity, acting on NAD(P)H; GO:1901265 nucleoside phosphate binding; GO:0050660 flavin adenine dinucleotide binding; GO:0043167 ion binding; GO:0016209 antioxidant activity; GO:0000166 nucleotide binding; GO:0016668 oxidoreductase activity, acting on a sulfur group of donors, NAD(P) as acceptor; GO:0048037 cofactor binding; GO:0004362 glutathione-disulfide reductase act…	IPR016156; IPR004099; IPR023753;	FAD/NAD-linked reductase, dimerisation domain; Pyridine nucleotide-disulphide oxidoreductase, dimerisation domain; FAD/NAD(P)-binding domain;
A0A3B6JJE1	Uncharacterized protein	1.807	0.000276	Up	25.542	1.136	1.206	1.18	0.72	0.587	0.642	cytoplasm	K00799	GST; glutathione S-transferase [EC:2.5.1.18]	osa01100 Metabolic pathways - Oryza sativa japonica (Japanese rice) (RefSeq); osa00480 Glutathione metabolism - Oryza sativa japonica (Japanese rice) (RefSeq);			GO:0005515 protein binding; GO:0005488 binding;	IPR004046; IPR010987; IPR004045; IPR012336;	Glutathione S-transferase, C-terminal; Glutathione S-transferase, C-terminal-like; Glutathione S-transferase, N-terminal; Thioredoxin-like fold;
A0A3B6JL78	PEROXIDASE_4 domain-containing protein	1.394	0.00849	Up	27.487	1.021	0.945	1.059	0.796	0.743	0.631	cytoplasm	K00434	E1.11.1.11; L-ascorbate peroxidase [EC:1.11.1.11]	osa01100 Metabolic pathways - Oryza sativa japonica (Japanese rice) (RefSeq); osa00480 Glutathione metabolism - Oryza sativa japonica (Japanese rice) (RefSeq); osa00053 Ascorbate and aldarate metabolism - Oryza sativa japonica (Japanese rice) (RefSeq);	GO:0008152 metabolic process; GO:0006950 response to stress; GO:0055114 oxidation-reduction process; GO:0044710 single-organism metabolic process; GO:0006979 response to oxidative stress; GO:0044699 single-organism process; GO:0050896 response to stimulus;		GO:0097159 organic cyclic compound binding; GO:1901363 heterocyclic compound binding; GO:0020037 heme binding; GO:0003824 catalytic activity; GO:0005488 binding; GO:0016209 antioxidant activity; GO:0004601 peroxidase activity; GO:0046906 tetrapyrrole binding; GO:0016491 oxidoreductase activity; GO:0016684 oxidoreductase activity, acting on peroxide as acceptor;	IPR002016;	Haem peroxidase, plant/fungal/bacterial;
A0A3B6K9P2	Glutathione transferase	2.186	0.000713	Up	24.906	1.216	1.331	1.137	0.591	0.477	0.617	chloroplast	K00799	GST; glutathione S-transferase [EC:2.5.1.18]	osa01100 Metabolic pathways - Oryza sativa japonica (Japanese rice) (RefSeq); osa00480 Glutathione metabolism - Oryza sativa japonica (Japanese rice) (RefSeq);			GO:0005515 protein binding; GO:0005488 binding;	IPR010987; IPR004046; IPR012336; IPR004045; IPR034347;	Glutathione S-transferase, C-terminal-like; Glutathione S-transferase, C-terminal; Thioredoxin-like fold; Glutathione S-transferase, N-terminal; Glutathione S-transferases Phi, C-terminal;
A0A3B6KNF9	Uncharacterized protein	2.457	0.00079	Up	24.788	1.35		1.367	0.574		0.532	chloroplast	K00799	GST; glutathione S-transferase [EC:2.5.1.18]	osa01100 Metabolic pathways - Oryza sativa japonica (Japanese rice) (RefSeq); osa00480 Glutathione metabolism - Oryza sativa japonica (Japanese rice) (RefSeq);			GO:0005515 protein binding; GO:0005488 binding;	IPR004046; IPR010987; IPR012336; IPR004045; IPR034347;	Glutathione S-transferase, C-terminal; Glutathione S-transferase, C-terminal-like; Thioredoxin-like fold; Glutathione S-transferase, N-terminal; Glutathione S-transferases Phi, C-terminal;
A0A3B6LUE0	Uncharacterized protein	2.677	0.00104	Up	25.014	1.327	1.292	1.554	0.466	0.641	0.452	chloroplast	K00799	GST; glutathione S-transferase [EC:2.5.1.18]	osa01100 Metabolic pathways - Oryza sativa japonica (Japanese rice) (RefSeq); osa00480 Glutathione metabolism - Oryza sativa japonica (Japanese rice) (RefSeq);			GO:0005515 protein binding; GO:0005488 binding;	IPR010987; IPR012336; IPR004045;	Glutathione S-transferase, C-terminal-like; Thioredoxin-like fold; Glutathione S-transferase, N-terminal;
A0A3B6LZ71	Uncharacterized protein	1.373	0.0327	Up	26.351	1.134	0.968	1.165	0.82	0.662	0.897	mitochondria	K00799	GST; glutathione S-transferase [EC:2.5.1.18]	osa01100 Metabolic pathways - Oryza sativa japonica (Japanese rice) (RefSeq); osa00480 Glutathione metabolism - Oryza sativa japonica (Japanese rice) (RefSeq);			GO:0005515 protein binding; GO:0005488 binding;	IPR010987; IPR012336; IPR004045;	Glutathione S-transferase, C-terminal-like; Thioredoxin-like fold; Glutathione S-transferase, N-terminal;
A0A3B6MRF8	Uncharacterized protein	2.289	0.019	Up	99.6	1.228	1.05		0.508	0.487		cytoplasm	K01256	pepN; aminopeptidase N [EC:3.4.11.2]	osa01100 Metabolic pathways - Oryza sativa japonica (Japanese rice) (RefSeq); osa00480 Glutathione metabolism - Oryza sativa japonica (Japanese rice) (RefSeq);			GO:0008233 peptidase activity; GO:0046914 transition metal ion binding; GO:0003824 catalytic activity; GO:0005488 binding; GO:0043167 ion binding; GO:0070011 peptidase activity, acting on L-amino acid peptides; GO:0046872 metal ion binding; GO:0043169 cation binding; GO:0016787 hydrolase activity; GO:0008237 metallopeptidase activity; GO:0008270 zinc ion binding;	IPR014782; IPR024601;	Peptidase M1, membrane alanine aminopeptidase, N-terminal; Peptidase M1, alanyl aminopeptidase, C-terminal;
A0A3B6NL98	Uncharacterized protein	2.62	0.00157	Up	24.787	1.185	1.332	1.225		0.53	0.422	cytoplasm	K00799	GST; glutathione S-transferase [EC:2.5.1.18]	osa01100 Metabolic pathways - Oryza sativa japonica (Japanese rice) (RefSeq); osa00480 Glutathione metabolism - Oryza sativa japonica (Japanese rice) (RefSeq);			GO:0005515 protein binding; GO:0005488 binding;	IPR010987; IPR012336; IPR004045;	Glutathione S-transferase, C-terminal-like; Thioredoxin-like fold; Glutathione S-transferase, N-terminal;
A0A3B6NUU8	Glutathione reductase	1.532	0.00448	Up	53.031	1.156	1.086	1.211	0.822	0.798	0.634	cytoplasm	K00383	GSR; glutathione reductase (NADPH) [EC:1.8.1.7]	osa01100 Metabolic pathways - Oryza sativa japonica (Japanese rice) (RefSeq); osa00480 Glutathione metabolism - Oryza sativa japonica (Japanese rice) (RefSeq);	GO:0050794 regulation of cellular process; GO:0006790 sulfur compound metabolic process; GO:0065008 regulation of biological quality; GO:0006518 peptide metabolic process; GO:0055114 oxidation-reduction process; GO:0045454 cell redox homeostasis; GO:0044763 single-organism cellular process; GO:0019725 cellular homeostasis; GO:0044699 single-organism process; GO:0006807 nitrogen compound metabolic…		GO:0016651 oxidoreductase activity, acting on NAD(P)H; GO:1901265 nucleoside phosphate binding; GO:0050660 flavin adenine dinucleotide binding; GO:0043167 ion binding; GO:0016209 antioxidant activity; GO:0000166 nucleotide binding; GO:0016668 oxidoreductase activity, acting on a sulfur group of donors, NAD(P) as acceptor; GO:0048037 cofactor binding; GO:0004362 glutathione-disulfide reductase act…	IPR016156; IPR004099; IPR023753;	FAD/NAD-linked reductase, dimerisation domain; Pyridine nucleotide-disulphide oxidoreductase, dimerisation domain; FAD/NAD(P)-binding domain;
A0A3B6PKH5	Glucose-6-phosphate 1-dehydrogenase	1.669	0.0205	Up	58.308	1.293	1.206		0.807	0.69		cytoplasm	K00036	G6PD; glucose-6-phosphate 1-dehydrogenase [EC:1.1.1.49 1.1.1.363]	osa01200 Carbon metabolism - Oryza sativa japonica (Japanese rice) (RefSeq); osa01100 Metabolic pathways - Oryza sativa japonica (Japanese rice) (RefSeq); osa00030 Pentose phosphate pathway - Oryza sativa japonica (Japanese rice) (RefSeq); osa00480 Glutathione metabolism - Oryza sativa japonica (Japanese rice) (RefSeq); osa01110 Biosynthesis of secondary metabolites - Oryza sativa japonica (Japan…	GO:0006006 glucose metabolic process; GO:0044723 single-organism carbohydrate metabolic process; GO:0008152 metabolic process; GO:0055114 oxidation-reduction process; GO:0044710 single-organism metabolic process; GO:0044281 small molecule metabolic process; GO:0005996 monosaccharide metabolic process; GO:0044699 single-organism process; GO:0044238 primary metabolic process; GO:0005975 carbohydrat…		GO:0016614 oxidoreductase activity, acting on CH-OH group of donors; GO:0097159 organic cyclic compound binding; GO:1901363 heterocyclic compound binding; GO:0016616 oxidoreductase activity, acting on the CH-OH group of donors, NAD or NADP as acceptor; GO:1901265 nucleoside phosphate binding; GO:0003824 catalytic activity; GO:0005488 binding; GO:0004345 glucose-6-phosphate dehydrogenase activity;…	IPR022675; IPR016040; IPR022674;	Glucose-6-phosphate dehydrogenase, C-terminal; NAD(P)-binding domain; Glucose-6-phosphate dehydrogenase, NAD-binding;
A0A3B6PQH4	Uncharacterized protein	1.385	0.00851	Up	136.38	1.149	1.122		0.794	0.846		cytoplasm	K01469	OPLAH; 5-oxoprolinase (ATP-hydrolysing) [EC:3.5.2.9]	osa01100 Metabolic pathways - Oryza sativa japonica (Japanese rice) (RefSeq); osa00480 Glutathione metabolism - Oryza sativa japonica (Japanese rice) (RefSeq);			GO:0016787 hydrolase activity; GO:0003824 catalytic activity;	IPR008040;	Hydantoinaseoxoprolinase, N-terminal;
A0A3B6QE56	Uncharacterized protein	1.754	0.00152	Up	24.817	1.299	1.28	1.132	0.762	0.618	0.736	cytoplasm	K00799	GST; glutathione S-transferase [EC:2.5.1.18]	osa01100 Metabolic pathways - Oryza sativa japonica (Japanese rice) (RefSeq); osa00480 Glutathione metabolism - Oryza sativa japonica (Japanese rice) (RefSeq);			GO:0005515 protein binding; GO:0005488 binding;	IPR010987; IPR012336; IPR004045;	Glutathione S-transferase, C-terminal-like; Thioredoxin-like fold; Glutathione S-transferase, N-terminal;
A0A3B6QNV0	Glutathione reductase	1.921	0.0178	Up	53.044	1.095	1.207	1.565	0.744	0.526	0.743	cytoplasm	K00383	GSR; glutathione reductase (NADPH) [EC:1.8.1.7]	osa01100 Metabolic pathways - Oryza sativa japonica (Japanese rice) (RefSeq); osa00480 Glutathione metabolism - Oryza sativa japonica (Japanese rice) (RefSeq);	GO:0050794 regulation of cellular process; GO:0006790 sulfur compound metabolic process; GO:0065008 regulation of biological quality; GO:0006518 peptide metabolic process; GO:0055114 oxidation-reduction process; GO:0045454 cell redox homeostasis; GO:0044763 single-organism cellular process; GO:0019725 cellular homeostasis; GO:0044699 single-organism process; GO:0006807 nitrogen compound metabolic…		GO:0016651 oxidoreductase activity, acting on NAD(P)H; GO:1901265 nucleoside phosphate binding; GO:0050660 flavin adenine dinucleotide binding; GO:0043167 ion binding; GO:0016209 antioxidant activity; GO:0000166 nucleotide binding; GO:0016668 oxidoreductase activity, acting on a sulfur group of donors, NAD(P) as acceptor; GO:0048037 cofactor binding; GO:0004362 glutathione-disulfide reductase act…	IPR016156; IPR004099; IPR023753;	FAD/NAD-linked reductase, dimerisation domain; Pyridine nucleotide-disulphide oxidoreductase, dimerisation domain; FAD/NAD(P)-binding domain;
A0A3B6RAZ3	Uncharacterized protein	1.979	0.00546	Up	26.581	1.479	1.406	1.137	0.681	0.567	0.784	cytoplasm	K00799	GST; glutathione S-transferase [EC:2.5.1.18]	osa01100 Metabolic pathways - Oryza sativa japonica (Japanese rice) (RefSeq); osa00480 Glutathione metabolism - Oryza sativa japonica (Japanese rice) (RefSeq);			GO:0005515 protein binding; GO:0005488 binding;	IPR010987; IPR004045; IPR012336;	Glutathione S-transferase, C-terminal-like; Glutathione S-transferase, N-terminal; Thioredoxin-like fold;
A0A3B6RIK6	PABS domain-containing protein	1.306	0.032	Up	35.49	1.054	0.981	1.186	0.814	0.912	0.741	chloroplast	K00797	speE; spermidine synthase [EC:2.5.1.16]	osa01100 Metabolic pathways - Oryza sativa japonica (Japanese rice) (RefSeq); osa00480 Glutathione metabolism - Oryza sativa japonica (Japanese rice) (RefSeq); osa00330 Arginine and proline metabolism - Oryza sativa japonica (Japanese rice) (RefSeq); osa00270 Cysteine and methionine metabolism - Oryza sativa japonica (Japanese rice) (RefSeq);	GO:0006595 polyamine metabolic process; GO:0044106 cellular amine metabolic process; GO:0008152 metabolic process; GO:0006807 nitrogen compound metabolic process; GO:0034641 cellular nitrogen compound metabolic process; GO:0009987 cellular process; GO:0044237 cellular metabolic process; GO:0009308 amine metabolic process; GO:0006576 cellular biogenic amine metabolic process; GO:1901564 organonitr…		GO:0003824 catalytic activity;	IPR029063; IPR030374;	S-adenosyl-L-methionine-dependent methyltransferase; Polyamine biosynthesis domain;
A0A3B6TDA7	Uncharacterized protein	1.86	0.0316	Up	26.84	1.159	0.999	1.104	0.337	0.848	0.569	chloroplast	K00799	GST; glutathione S-transferase [EC:2.5.1.18]	osa01100 Metabolic pathways - Oryza sativa japonica (Japanese rice) (RefSeq); osa00480 Glutathione metabolism - Oryza sativa japonica (Japanese rice) (RefSeq);			GO:0005515 protein binding; GO:0005488 binding;	IPR004046; IPR010987; IPR004045; IPR012336;	Glutathione S-transferase, C-terminal; Glutathione S-transferase, C-terminal-like; Glutathione S-transferase, N-terminal; Thioredoxin-like fold;
A0A3B6TLC0	PABS domain-containing protein	1.621	0.0458	Up	41.991	1.262		1.075	0.754		0.688	cytoplasm	K00797	speE; spermidine synthase [EC:2.5.1.16]	osa01100 Metabolic pathways - Oryza sativa japonica (Japanese rice) (RefSeq); osa00480 Glutathione metabolism - Oryza sativa japonica (Japanese rice) (RefSeq); osa00330 Arginine and proline metabolism - Oryza sativa japonica (Japanese rice) (RefSeq); osa00270 Cysteine and methionine metabolism - Oryza sativa japonica (Japanese rice) (RefSeq);	GO:0006595 polyamine metabolic process; GO:0044106 cellular amine metabolic process; GO:0008152 metabolic process; GO:0006807 nitrogen compound metabolic process; GO:0034641 cellular nitrogen compound metabolic process; GO:0009987 cellular process; GO:0044237 cellular metabolic process; GO:0009308 amine metabolic process; GO:0006576 cellular biogenic amine metabolic process; GO:1901564 organonitr…		GO:0003824 catalytic activity;	IPR029063; IPR030374;	S-adenosyl-L-methionine-dependent methyltransferase; Polyamine biosynthesis domain;
A0A3B6TNN8	Uncharacterized protein	1.33	0.0129	Up	28.911	1.058	1.188	1.104	0.808	0.769	0.942	chloroplast	K21888	DHAR; glutathione dehydrogenase/transferase [EC:1.8.5.1 2.5.1.18]	osa01100 Metabolic pathways - Oryza sativa japonica (Japanese rice) (RefSeq); osa00480 Glutathione metabolism - Oryza sativa japonica (Japanese rice) (RefSeq); osa00053 Ascorbate and aldarate metabolism - Oryza sativa japonica (Japanese rice) (RefSeq);			GO:0005515 protein binding; GO:0005488 binding;	IPR010987; IPR012336; IPR004045;	Glutathione S-transferase, C-terminal-like; Thioredoxin-like fold; Glutathione S-transferase, N-terminal;
C9EF64	Dehydroascorbate reductase	1.326	0.00298	Up	23.357	1.163	1.22	1.145	0.836	0.862	0.963	cytoplasm	K21888	DHAR; glutathione dehydrogenase/transferase [EC:1.8.5.1 2.5.1.18]	osa01100 Metabolic pathways - Oryza sativa japonica (Japanese rice) (RefSeq); osa00480 Glutathione metabolism - Oryza sativa japonica (Japanese rice) (RefSeq); osa00053 Ascorbate and aldarate metabolism - Oryza sativa japonica (Japanese rice) (RefSeq);			GO:0005515 protein binding; GO:0005488 binding;	IPR010987; IPR012336; IPR004045;	Glutathione S-transferase, C-terminal-like; Thioredoxin-like fold; Glutathione S-transferase, N-terminal;
I7FHT3	Glutathione transferase 2	1.375	0.0228	Up	25.309	1.012	0.96	1.006	0.866	0.625	0.675	cytoplasm	K00799	GST; glutathione S-transferase [EC:2.5.1.18]	osa01100 Metabolic pathways - Oryza sativa japonica (Japanese rice) (RefSeq); osa00480 Glutathione metabolism - Oryza sativa japonica (Japanese rice) (RefSeq);			GO:0005515 protein binding; GO:0005488 binding;	IPR010987; IPR004045; IPR012336;	Glutathione S-transferase, C-terminal-like; Glutathione S-transferase, N-terminal; Thioredoxin-like fold;
Q7X9G0	Glutathione synthetase	1.318	0.0254	Up	52.782	1.245	1.078	1.355	0.881	0.935	0.975	cytoplasm	K21456	GSS; glutathione synthase [EC:6.3.2.3]	osa01100 Metabolic pathways - Oryza sativa japonica (Japanese rice) (RefSeq); osa00480 Glutathione metabolism - Oryza sativa japonica (Japanese rice) (RefSeq); osa00270 Cysteine and methionine metabolism - Oryza sativa japonica (Japanese rice) (RefSeq);	GO:0006790 sulfur compound metabolic process; GO:0006518 peptide metabolic process; GO:0043043 peptide biosynthetic process; GO:0042398 cellular modified amino acid biosynthetic process; GO:0006807 nitrogen compound metabolic process; GO:0009058 biosynthetic process; GO:0043603 cellular amide metabolic process; GO:1901566 organonitrogen compound biosynthetic process; GO:1901576 organic substance …		GO:0005524 ATP binding; GO:1901265 nucleoside phosphate binding; GO:0004363 glutathione synthase activity; GO:0016874 ligase activity; GO:0001882 nucleoside binding; GO:0043167 ion binding; GO:0000166 nucleotide binding; GO:0016881 acid-amino acid ligase activity; GO:0016879 ligase activity, forming carbon-nitrogen bonds; GO:0097159 organic cyclic compound binding; GO:1901363 heterocyclic compoun…	IPR016185; IPR014709; IPR014049; IPR014042; IPR004887;	Pre-ATP-grasp domain; Glutathione synthase domain; Glutathione synthase, N-terminal, eukaryotic; Glutathione synthase, alpha-helical, eukaryotic; Glutathione synthase, substrate-binding, eukaryotic;
Q8RW00	Glutathione transferase	2.177	0.000211	Up	26.411	1.311	1.268	1.261	0.514	0.687	0.563	cytoplasm	K00799	GST; glutathione S-transferase [EC:2.5.1.18]	osa01100 Metabolic pathways - Oryza sativa japonica (Japanese rice) (RefSeq); osa00480 Glutathione metabolism - Oryza sativa japonica (Japanese rice) (RefSeq);			GO:0005515 protein binding; GO:0005488 binding;	IPR010987; IPR004045; IPR012336;	Glutathione S-transferase, C-terminal-like; Glutathione S-transferase, N-terminal; Thioredoxin-like fold;
Q8RW01	Glutathione transferase	2.742	0.000878	Up	25.196	1.353	1.366	1.345	0.524	0.314	0.644	cytoplasm	K00799	GST; glutathione S-transferase [EC:2.5.1.18]	osa01100 Metabolic pathways - Oryza sativa japonica (Japanese rice) (RefSeq); osa00480 Glutathione metabolism - Oryza sativa japonica (Japanese rice) (RefSeq);			GO:0005515 protein binding; GO:0005488 binding;	IPR010987; IPR004045; IPR012336;	Glutathione S-transferase, C-terminal-like; Glutathione S-transferase, N-terminal; Thioredoxin-like fold;
Q9SP56	Glutathione S-transferase	1.542	2.77e-05	Up	23.339	1.171	1.17	1.151	0.721	0.761	0.782	cytoplasm	K00799	GST; glutathione S-transferase [EC:2.5.1.18]	osa01100 Metabolic pathways - Oryza sativa japonica (Japanese rice) (RefSeq); osa00480 Glutathione metabolism - Oryza sativa japonica (Japanese rice) (RefSeq);			GO:0005515 protein binding; GO:0005488 binding;	IPR004046; IPR010987; IPR012336; IPR004045; IPR034347;	Glutathione S-transferase, C-terminal; Glutathione S-transferase, C-terminal-like; Thioredoxin-like fold; Glutathione S-transferase, N-terminal; Glutathione S-transferases Phi, C-terminal;
W5CRN9	Uncharacterized protein	1.521	0.0285	Up	25.871	1.225		1.14	0.722		0.833	cytoplasm	K00799	GST; glutathione S-transferase [EC:2.5.1.18]	osa01100 Metabolic pathways - Oryza sativa japonica (Japanese rice) (RefSeq); osa00480 Glutathione metabolism - Oryza sativa japonica (Japanese rice) (RefSeq);			GO:0005515 protein binding; GO:0005488 binding;	IPR010987; IPR004045; IPR012336;	Glutathione S-transferase, C-terminal-like; Glutathione S-transferase, N-terminal; Thioredoxin-like fold;
W5CW67	Uncharacterized protein	2.336	0.00774	Up	25.825	1.113	1.193		0.536	0.451		chloroplast	K00799	GST; glutathione S-transferase [EC:2.5.1.18]	osa01100 Metabolic pathways - Oryza sativa japonica (Japanese rice) (RefSeq); osa00480 Glutathione metabolism - Oryza sativa japonica (Japanese rice) (RefSeq);			GO:0005515 protein binding; GO:0005488 binding;	IPR004046; IPR010987; IPR004045; IPR012336;	Glutathione S-transferase, C-terminal; Glutathione S-transferase, C-terminal-like; Glutathione S-transferase, N-terminal; Thioredoxin-like fold;
A0A3B5ZPL5	Putative glutathione s-transferase GSTF1	2.252	0.0157	Up	25.002		1.388	1.272		0.517	0.664	chloroplast	K00799	GST; glutathione S-transferase [EC:2.5.1.18]	osa01100 Metabolic pathways - Oryza sativa japonica (Japanese rice) (RefSeq); osa00480 Glutathione metabolism - Oryza sativa japonica (Japanese rice) (RefSeq);			GO:0005515 protein binding; GO:0005488 binding;	IPR004046; IPR010987; IPR012336; IPR004045; IPR034347;	Glutathione S-transferase, C-terminal; Glutathione S-transferase, C-terminal-like; Thioredoxin-like fold; Glutathione S-transferase, N-terminal; Glutathione S-transferases Phi, C-terminal;
Q9LRJ1	Glucose-6-phosphate 1-dehydrogenase	1.461	0.0156	Up	57.747		1.118	1.195		0.817	0.766	cytoplasm	K00036	G6PD; glucose-6-phosphate 1-dehydrogenase [EC:1.1.1.49 1.1.1.363]	osa01200 Carbon metabolism - Oryza sativa japonica (Japanese rice) (RefSeq); osa01100 Metabolic pathways - Oryza sativa japonica (Japanese rice) (RefSeq); osa00030 Pentose phosphate pathway - Oryza sativa japonica (Japanese rice) (RefSeq); osa00480 Glutathione metabolism - Oryza sativa japonica (Japanese rice) (RefSeq); osa01110 Biosynthesis of secondary metabolites - Oryza sativa japonica (Japan…	GO:0006006 glucose metabolic process; GO:0044723 single-organism carbohydrate metabolic process; GO:0008152 metabolic process; GO:0055114 oxidation-reduction process; GO:0044710 single-organism metabolic process; GO:0044281 small molecule metabolic process; GO:0005996 monosaccharide metabolic process; GO:0044699 single-organism process; GO:0044238 primary metabolic process; GO:0005975 carbohydrat…		GO:0016614 oxidoreductase activity, acting on CH-OH group of donors; GO:0097159 organic cyclic compound binding; GO:1901363 heterocyclic compound binding; GO:0016616 oxidoreductase activity, acting on the CH-OH group of donors, NAD or NADP as acceptor; GO:1901265 nucleoside phosphate binding; GO:0003824 catalytic activity; GO:0005488 binding; GO:0004345 glucose-6-phosphate dehydrogenase activity;…	IPR022675; IPR016040; IPR022674;	Glucose-6-phosphate dehydrogenase, C-terminal; NAD(P)-binding domain; Glucose-6-phosphate dehydrogenase, NAD-binding;
A0A3B5Y4W8	6-phosphogluconate dehydrogenase, decarboxylating	0.527	0.0156	Down	53.874	0.644	0.782		1.394	1.31		chloroplast	K00033	PGD; 6-phosphogluconate dehydrogenase [EC:1.1.1.44 1.1.1.343]	osa01200 Carbon metabolism - Oryza sativa japonica (Japanese rice) (RefSeq); osa01100 Metabolic pathways - Oryza sativa japonica (Japanese rice) (RefSeq); osa00030 Pentose phosphate pathway - Oryza sativa japonica (Japanese rice) (RefSeq); osa00480 Glutathione metabolism - Oryza sativa japonica (Japanese rice) (RefSeq); osa01110 Biosynthesis of secondary metabolites - Oryza sativa japonica (Japan…	GO:0006739 NADP metabolic process; GO:0019362 pyridine nucleotide metabolic process; GO:0006725 cellular aromatic compound metabolic process; GO:0046496 nicotinamide nucleotide metabolic process; GO:0009117 nucleotide metabolic process; GO:0044699 single-organism process; GO:0072524 pyridine-containing compound metabolic process; GO:0044237 cellular metabolic process; GO:0006796 phosphate-contain…		GO:0016614 oxidoreductase activity, acting on CH-OH group of donors; GO:0016616 oxidoreductase activity, acting on the CH-OH group of donors, NAD or NADP as acceptor; GO:0004616 phosphogluconate dehydrogenase (decarboxylating) activity; GO:0003824 catalytic activity; GO:0016491 oxidoreductase activity;	IPR006115; IPR008927; IPR013328; IPR006114; IPR016040; IPR012284;	6-phosphogluconate dehydrogenase, NADP-binding; 6-phosphogluconate dehydrogenase C-terminal domain-like; 6-phosphogluconate dehydrogenase, domain 2; 6-phosphogluconate dehydrogenase, C-terminal; NAD(P)-binding domain; 6-phosphogluconate dehydrogenase, domain 3;
A0A3B6ASB9	Glucose-6-phosphate 1-dehydrogenase	0.529	5.12e-06	Down	61.334	0.702	0.693	0.72	1.359	1.3	1.34	cytoplasm	K00036	G6PD; glucose-6-phosphate 1-dehydrogenase [EC:1.1.1.49 1.1.1.363]	osa01200 Carbon metabolism - Oryza sativa japonica (Japanese rice) (RefSeq); osa01100 Metabolic pathways - Oryza sativa japonica (Japanese rice) (RefSeq); osa00030 Pentose phosphate pathway - Oryza sativa japonica (Japanese rice) (RefSeq); osa00480 Glutathione metabolism - Oryza sativa japonica (Japanese rice) (RefSeq); osa01110 Biosynthesis of secondary metabolites - Oryza sativa japonica (Japan…	GO:0006006 glucose metabolic process; GO:0044723 single-organism carbohydrate metabolic process; GO:0008152 metabolic process; GO:0055114 oxidation-reduction process; GO:0044710 single-organism metabolic process; GO:0044281 small molecule metabolic process; GO:0005996 monosaccharide metabolic process; GO:0044699 single-organism process; GO:0044238 primary metabolic process; GO:0005975 carbohydrat…		GO:0016614 oxidoreductase activity, acting on CH-OH group of donors; GO:0097159 organic cyclic compound binding; GO:1901363 heterocyclic compound binding; GO:0016616 oxidoreductase activity, acting on the CH-OH group of donors, NAD or NADP as acceptor; GO:1901265 nucleoside phosphate binding; GO:0003824 catalytic activity; GO:0005488 binding; GO:0004345 glucose-6-phosphate dehydrogenase activity;…	IPR022675; IPR016040; IPR022674;	Glucose-6-phosphate dehydrogenase, C-terminal; NAD(P)-binding domain; Glucose-6-phosphate dehydrogenase, NAD-binding;
A0A3B6C7Z9	Uncharacterized protein	0.641	0.00529	Down	59.728	0.77		0.772	1.234		1.171	chloroplast	K00681	ggt; gamma-glutamyltranspeptidase / glutathione hydrolase [EC:2.3.2.2 3.4.19.13]	osa00460 Cyanoamino acid metabolism - Oryza sativa japonica (Japanese rice) (RefSeq); osa01100 Metabolic pathways - Oryza sativa japonica (Japanese rice) (RefSeq); osa00430 Taurine and hypotaurine metabolism - Oryza sativa japonica (Japanese rice) (RefSeq); osa00480 Glutathione metabolism - Oryza sativa japonica (Japanese rice) (RefSeq);	GO:0006790 sulfur compound metabolic process; GO:0008152 metabolic process; GO:0006518 peptide metabolic process; GO:0006575 cellular modified amino acid metabolic process; GO:0006749 glutathione metabolic process; GO:0006807 nitrogen compound metabolic process; GO:0034641 cellular nitrogen compound metabolic process; GO:0043603 cellular amide metabolic process; GO:0009987 cellular process; GO:00…		GO:0003840 gamma-glutamyltransferase activity; GO:0016746 transferase activity, transferring acyl groups; GO:0003824 catalytic activity; GO:0016740 transferase activity; GO:0016755 transferase activity, transferring amino-acyl groups;	IPR029055;	Nucleophile aminohydrolases, N-terminal;

## Sheet: Nr1 vs Nn
Table S8 The identification of DEPs related to glutathione metabolism in Nr1 vs Nn
Protein accession	Protein description	Nr1/Nn Ratio	Nr1/Nn P value	Regulated Type	MW [kDa]	Nr1-1	Nr1-2	Nr1-3	Nn-1	Nn-2	Nn-3	Subcellular localization	KEGG KO No.	KEGG Gene	KEGG pathway	Biological Process	Cellular Component	Molecular Function	IPR ID	Domain description
A0A1D5UGB6	Glutathione peroxidase	1.401	0.00838	Up	18.457	1.128	1.049	1.086	0.682	0.888	0.759	nucleus	K00432	gpx; glutathione peroxidase [EC:1.11.1.9]	osa00590 Arachidonic acid metabolism - Oryza sativa japonica (Japanese rice) (RefSeq); osa01100 Metabolic pathways - Oryza sativa japonica (Japanese rice) (RefSeq); osa00480 Glutathione metabolism - Oryza sativa japonica (Japanese rice) (RefSeq);	GO:0008152 metabolic process; GO:0006950 response to stress; GO:0055114 oxidation-reduction process; GO:0044710 single-organism metabolic process; GO:0006979 response to oxidative stress; GO:0044699 single-organism process; GO:0050896 response to stimulus;		GO:0016209 antioxidant activity; GO:0004601 peroxidase activity; GO:0004602 glutathione peroxidase activity; GO:0003824 catalytic activity; GO:0016491 oxidoreductase activity; GO:0016684 oxidoreductase activity, acting on peroxide as acceptor;	IPR012336;	Thioredoxin-like fold;
A0A3B5XTF2	Uncharacterized protein	1.955	0.000409	Up	24.096	1.188	1.184	1.258	0.523	0.651	0.683	chloroplast	K00799	GST; glutathione S-transferase [EC:2.5.1.18]	osa01100 Metabolic pathways - Oryza sativa japonica (Japanese rice) (RefSeq); osa00480 Glutathione metabolism - Oryza sativa japonica (Japanese rice) (RefSeq);			GO:0005515 protein binding; GO:0005488 binding;	IPR004046; IPR010987; IPR012336; IPR004045; IPR034347;	Glutathione S-transferase, C-terminal; Glutathione S-transferase, C-terminal-like; Thioredoxin-like fold; Glutathione S-transferase, N-terminal; Glutathione S-transferases Phi, C-terminal;
A0A3B5XZ69	Uncharacterized protein	2.359	0.00016	Up	25.777	1.303	1.13	1.2	0.517	0.502	0.521	cytoplasm	K00799	GST; glutathione S-transferase [EC:2.5.1.18]	osa01100 Metabolic pathways - Oryza sativa japonica (Japanese rice) (RefSeq); osa00480 Glutathione metabolism - Oryza sativa japonica (Japanese rice) (RefSeq);			GO:0005515 protein binding; GO:0005488 binding;	IPR010987; IPR004045; IPR012336;	Glutathione S-transferase, C-terminal-like; Glutathione S-transferase, N-terminal; Thioredoxin-like fold;
A0A3B6AR02	PEROXIDASE_4 domain-containing protein	1.441	0.000566	Up	44.323	1.143	1.111	1.215	0.833	0.803	0.772	chloroplast	K00434	E1.11.1.11; L-ascorbate peroxidase [EC:1.11.1.11]	osa01100 Metabolic pathways - Oryza sativa japonica (Japanese rice) (RefSeq); osa00480 Glutathione metabolism - Oryza sativa japonica (Japanese rice) (RefSeq); osa00053 Ascorbate and aldarate metabolism - Oryza sativa japonica (Japanese rice) (RefSeq);	GO:0008152 metabolic process; GO:0006950 response to stress; GO:0055114 oxidation-reduction process; GO:0044710 single-organism metabolic process; GO:0006979 response to oxidative stress; GO:0044699 single-organism process; GO:0050896 response to stimulus;		GO:0097159 organic cyclic compound binding; GO:1901363 heterocyclic compound binding; GO:0020037 heme binding; GO:0003824 catalytic activity; GO:0005488 binding; GO:0016209 antioxidant activity; GO:0004601 peroxidase activity; GO:0046906 tetrapyrrole binding; GO:0016491 oxidoreductase activity; GO:0016684 oxidoreductase activity, acting on peroxide as acceptor;	IPR002016;	Haem peroxidase, plant/fungal/bacterial;
A0A3B6B0Q0	Gamma-glutamylcyclotransferase	1.318	0.0321	Up	21.008	1.181		1.081	0.854		0.862	cytoplasm	K22596	GGCT; gamma-glutamylcyclotransferase, plant [EC:4.3.2.9]	osa01100 Metabolic pathways - Oryza sativa japonica (Japanese rice) (RefSeq); osa00480 Glutathione metabolism - Oryza sativa japonica (Japanese rice) (RefSeq);	GO:0006790 sulfur compound metabolic process; GO:0006518 peptide metabolic process; GO:0006807 nitrogen compound metabolic process; GO:0043603 cellular amide metabolic process; GO:0044237 cellular metabolic process; GO:0071704 organic substance metabolic process; GO:1901575 organic substance catabolic process; GO:0008152 metabolic process; GO:1901565 organonitrogen compound catabolic process; GO:…		GO:0003839 gamma-glutamylcyclotransferase activity; GO:0016746 transferase activity, transferring acyl groups; GO:0003824 catalytic activity; GO:0016740 transferase activity; GO:0016755 transferase activity, transferring amino-acyl groups;	IPR013024;	Gamma-glutamyl cyclotransferase-like;
A0A3B6BA72	Uncharacterized protein	1.626	0.0405	Up	24.523	1.224	1.239	0.99	0.612	0.556	0.955	chloroplast	K00799	GST; glutathione S-transferase [EC:2.5.1.18]	osa01100 Metabolic pathways - Oryza sativa japonica (Japanese rice) (RefSeq); osa00480 Glutathione metabolism - Oryza sativa japonica (Japanese rice) (RefSeq);			GO:0005515 protein binding; GO:0005488 binding;	IPR010987; IPR004045; IPR012336;	Glutathione S-transferase, C-terminal-like; Glutathione S-transferase, N-terminal; Thioredoxin-like fold;
A0A3B6CB61	Glutathione peroxidase	1.656	0.0108	Up	18.411	1.144	1.044	1.107	0.558	0.585	0.847	nucleus	K00432	gpx; glutathione peroxidase [EC:1.11.1.9]	osa00590 Arachidonic acid metabolism - Oryza sativa japonica (Japanese rice) (RefSeq); osa01100 Metabolic pathways - Oryza sativa japonica (Japanese rice) (RefSeq); osa00480 Glutathione metabolism - Oryza sativa japonica (Japanese rice) (RefSeq);	GO:0008152 metabolic process; GO:0006950 response to stress; GO:0055114 oxidation-reduction process; GO:0044710 single-organism metabolic process; GO:0006979 response to oxidative stress; GO:0044699 single-organism process; GO:0050896 response to stimulus;		GO:0016209 antioxidant activity; GO:0004601 peroxidase activity; GO:0004602 glutathione peroxidase activity; GO:0003824 catalytic activity; GO:0016491 oxidoreductase activity; GO:0016684 oxidoreductase activity, acting on peroxide as acceptor;	IPR012336;	Thioredoxin-like fold;
A0A3B6ER15	Uncharacterized protein	2.715	0.00114	Up	25.172	1.289	1.122	1.29	0.355	0.602	0.406	chloroplast	K00799	GST; glutathione S-transferase [EC:2.5.1.18]	osa01100 Metabolic pathways - Oryza sativa japonica (Japanese rice) (RefSeq); osa00480 Glutathione metabolism - Oryza sativa japonica (Japanese rice) (RefSeq);			GO:0005515 protein binding; GO:0005488 binding;	IPR010987; IPR012336; IPR004045;	Glutathione S-transferase, C-terminal-like; Thioredoxin-like fold; Glutathione S-transferase, N-terminal;
A0A3B6H0S6	Uncharacterized protein	2.704	0.0138	Up	25.304	1.228	1.379		0.544	0.42		cytoplasm	K00799	GST; glutathione S-transferase [EC:2.5.1.18]	osa01100 Metabolic pathways - Oryza sativa japonica (Japanese rice) (RefSeq); osa00480 Glutathione metabolism - Oryza sativa japonica (Japanese rice) (RefSeq);			GO:0005515 protein binding; GO:0005488 binding;	IPR010987; IPR012336; IPR004045;	Glutathione S-transferase, C-terminal-like; Thioredoxin-like fold; Glutathione S-transferase, N-terminal;
A0A3B6HS82	Uncharacterized protein	2.783	4.85e-05	Up	27.083	1.216	1.308	1.345	0.504	0.458	0.428	cytoplasm	K00799	GST; glutathione S-transferase [EC:2.5.1.18]	osa01100 Metabolic pathways - Oryza sativa japonica (Japanese rice) (RefSeq); osa00480 Glutathione metabolism - Oryza sativa japonica (Japanese rice) (RefSeq);			GO:0005515 protein binding; GO:0005488 binding;	IPR010987; IPR012336; IPR004045;	Glutathione S-transferase, C-terminal-like; Thioredoxin-like fold; Glutathione S-transferase, N-terminal;
A0A3B6I5M9	Uncharacterized protein	1.879	0.00591	Up	26.414	1.161	1.055	1.053	0.414	0.61	0.716	chloroplast	K00799	GST; glutathione S-transferase [EC:2.5.1.18]	osa01100 Metabolic pathways - Oryza sativa japonica (Japanese rice) (RefSeq); osa00480 Glutathione metabolism - Oryza sativa japonica (Japanese rice) (RefSeq);			GO:0005515 protein binding; GO:0005488 binding;	IPR010987; IPR004045; IPR012336;	Glutathione S-transferase, C-terminal-like; Glutathione S-transferase, N-terminal; Thioredoxin-like fold;
A0A3B6ILA6	Uncharacterized protein	1.71	0.000861	Up	16.557		1.141	1.168		0.671	0.679	cytoplasm	K00799	GST; glutathione S-transferase [EC:2.5.1.18]	osa01100 Metabolic pathways - Oryza sativa japonica (Japanese rice) (RefSeq); osa00480 Glutathione metabolism - Oryza sativa japonica (Japanese rice) (RefSeq);				IPR023352;	Membrane associated eicosanoid/glutathione metabolism-like domain;
A0A3B6JFD2	Uncharacterized protein	1.335	0.00038	Up	16.496	1.113	1.148	1.099	0.861	0.797	0.858	cytoplasm	K00799	GST; glutathione S-transferase [EC:2.5.1.18]	osa01100 Metabolic pathways - Oryza sativa japonica (Japanese rice) (RefSeq); osa00480 Glutathione metabolism - Oryza sativa japonica (Japanese rice) (RefSeq);				IPR023352;	Membrane associated eicosanoid/glutathione metabolism-like domain;
A0A3B6JJE1	Uncharacterized protein	1.672	0.000427	Up	25.542	1.078	1.069	1.111	0.72	0.587	0.642	cytoplasm	K00799	GST; glutathione S-transferase [EC:2.5.1.18]	osa01100 Metabolic pathways - Oryza sativa japonica (Japanese rice) (RefSeq); osa00480 Glutathione metabolism - Oryza sativa japonica (Japanese rice) (RefSeq);			GO:0005515 protein binding; GO:0005488 binding;	IPR004046; IPR010987; IPR004045; IPR012336;	Glutathione S-transferase, C-terminal; Glutathione S-transferase, C-terminal-like; Glutathione S-transferase, N-terminal; Thioredoxin-like fold;
A0A3B6JL78	PEROXIDASE_4 domain-containing protein	1.566	0.00111	Up	27.487	1.14	1.124	1.134	0.796	0.743	0.631	cytoplasm	K00434	E1.11.1.11; L-ascorbate peroxidase [EC:1.11.1.11]	osa01100 Metabolic pathways - Oryza sativa japonica (Japanese rice) (RefSeq); osa00480 Glutathione metabolism - Oryza sativa japonica (Japanese rice) (RefSeq); osa00053 Ascorbate and aldarate metabolism - Oryza sativa japonica (Japanese rice) (RefSeq);	GO:0008152 metabolic process; GO:0006950 response to stress; GO:0055114 oxidation-reduction process; GO:0044710 single-organism metabolic process; GO:0006979 response to oxidative stress; GO:0044699 single-organism process; GO:0050896 response to stimulus;		GO:0097159 organic cyclic compound binding; GO:1901363 heterocyclic compound binding; GO:0020037 heme binding; GO:0003824 catalytic activity; GO:0005488 binding; GO:0016209 antioxidant activity; GO:0004601 peroxidase activity; GO:0046906 tetrapyrrole binding; GO:0016491 oxidoreductase activity; GO:0016684 oxidoreductase activity, acting on peroxide as acceptor;	IPR002016;	Haem peroxidase, plant/fungal/bacterial;
A0A3B6JPG9	Uncharacterized protein	1.332	0.0163	Up	25.398	1.173	1.1		0.856	0.851		nucleus	K00799	GST; glutathione S-transferase [EC:2.5.1.18]	osa01100 Metabolic pathways - Oryza sativa japonica (Japanese rice) (RefSeq); osa00480 Glutathione metabolism - Oryza sativa japonica (Japanese rice) (RefSeq);			GO:0005515 protein binding; GO:0005488 binding;	IPR010987; IPR004046; IPR004045; IPR012336; IPR034347;	Glutathione S-transferase, C-terminal-like; Glutathione S-transferase, C-terminal; Glutathione S-transferase, N-terminal; Thioredoxin-like fold; Glutathione S-transferases Phi, C-terminal;
A0A3B6K9P2	Glutathione transferase	2.113	0.000446	Up	24.906	1.114	1.253	1.193	0.591	0.477	0.617	chloroplast	K00799	GST; glutathione S-transferase [EC:2.5.1.18]	osa01100 Metabolic pathways - Oryza sativa japonica (Japanese rice) (RefSeq); osa00480 Glutathione metabolism - Oryza sativa japonica (Japanese rice) (RefSeq);			GO:0005515 protein binding; GO:0005488 binding;	IPR010987; IPR004046; IPR012336; IPR004045; IPR034347;	Glutathione S-transferase, C-terminal-like; Glutathione S-transferase, C-terminal; Thioredoxin-like fold; Glutathione S-transferase, N-terminal; Glutathione S-transferases Phi, C-terminal;
A0A3B6KNF9	Uncharacterized protein	2.394	0.00235	Up	24.788	1.355		1.293	0.574		0.532	chloroplast	K00799	GST; glutathione S-transferase [EC:2.5.1.18]	osa01100 Metabolic pathways - Oryza sativa japonica (Japanese rice) (RefSeq); osa00480 Glutathione metabolism - Oryza sativa japonica (Japanese rice) (RefSeq);			GO:0005515 protein binding; GO:0005488 binding;	IPR004046; IPR010987; IPR012336; IPR004045; IPR034347;	Glutathione S-transferase, C-terminal; Glutathione S-transferase, C-terminal-like; Thioredoxin-like fold; Glutathione S-transferase, N-terminal; Glutathione S-transferases Phi, C-terminal;
A0A3B6LUE0	Uncharacterized protein	2.412	0.00113	Up	25.014	1.313	1.321	1.126	0.466	0.641	0.452	chloroplast	K00799	GST; glutathione S-transferase [EC:2.5.1.18]	osa01100 Metabolic pathways - Oryza sativa japonica (Japanese rice) (RefSeq); osa00480 Glutathione metabolism - Oryza sativa japonica (Japanese rice) (RefSeq);			GO:0005515 protein binding; GO:0005488 binding;	IPR010987; IPR012336; IPR004045;	Glutathione S-transferase, C-terminal-like; Thioredoxin-like fold; Glutathione S-transferase, N-terminal;
A0A3B6MMQ1	Glutathione synthetase	1.341	0.0183	Up	52.9	1.28	1.038	1.228	0.863	0.848	0.933	cytoplasm	K21456	GSS; glutathione synthase [EC:6.3.2.3]	osa01100 Metabolic pathways - Oryza sativa japonica (Japanese rice) (RefSeq); osa00480 Glutathione metabolism - Oryza sativa japonica (Japanese rice) (RefSeq); osa00270 Cysteine and methionine metabolism - Oryza sativa japonica (Japanese rice) (RefSeq);	GO:0006790 sulfur compound metabolic process; GO:0006518 peptide metabolic process; GO:0043043 peptide biosynthetic process; GO:0042398 cellular modified amino acid biosynthetic process; GO:0006807 nitrogen compound metabolic process; GO:0009058 biosynthetic process; GO:0043603 cellular amide metabolic process; GO:1901566 organonitrogen compound biosynthetic process; GO:1901576 organic substance …		GO:0005524 ATP binding; GO:1901265 nucleoside phosphate binding; GO:0004363 glutathione synthase activity; GO:0016874 ligase activity; GO:0001882 nucleoside binding; GO:0043167 ion binding; GO:0000166 nucleotide binding; GO:0016881 acid-amino acid ligase activity; GO:0016879 ligase activity, forming carbon-nitrogen bonds; GO:0097159 organic cyclic compound binding; GO:1901363 heterocyclic compoun…	IPR016185; IPR014709; IPR014049; IPR014042; IPR004887;	Pre-ATP-grasp domain; Glutathione synthase domain; Glutathione synthase, N-terminal, eukaryotic; Glutathione synthase, alpha-helical, eukaryotic; Glutathione synthase, substrate-binding, eukaryotic;
A0A3B6MRF8	Uncharacterized protein	2.626	0.00116	Up	99.6	1.281	1.332		0.508	0.487		cytoplasm	K01256	pepN; aminopeptidase N [EC:3.4.11.2]	osa01100 Metabolic pathways - Oryza sativa japonica (Japanese rice) (RefSeq); osa00480 Glutathione metabolism - Oryza sativa japonica (Japanese rice) (RefSeq);			GO:0008233 peptidase activity; GO:0046914 transition metal ion binding; GO:0003824 catalytic activity; GO:0005488 binding; GO:0043167 ion binding; GO:0070011 peptidase activity, acting on L-amino acid peptides; GO:0046872 metal ion binding; GO:0043169 cation binding; GO:0016787 hydrolase activity; GO:0008237 metallopeptidase activity; GO:0008270 zinc ion binding;	IPR014782; IPR024601;	Peptidase M1, membrane alanine aminopeptidase, N-terminal; Peptidase M1, alanyl aminopeptidase, C-terminal;
A0A3B6NL98	Uncharacterized protein	2.743	0.0134	Up	24.787	1.132	1.254	1.531		0.53	0.422	cytoplasm	K00799	GST; glutathione S-transferase [EC:2.5.1.18]	osa01100 Metabolic pathways - Oryza sativa japonica (Japanese rice) (RefSeq); osa00480 Glutathione metabolism - Oryza sativa japonica (Japanese rice) (RefSeq);			GO:0005515 protein binding; GO:0005488 binding;	IPR010987; IPR012336; IPR004045;	Glutathione S-transferase, C-terminal-like; Thioredoxin-like fold; Glutathione S-transferase, N-terminal;
A0A3B6NUU8	Glutathione reductase	1.453	0.00671	Up	53.031	1.034	1.11	1.13	0.822	0.798	0.634	cytoplasm	K00383	GSR; glutathione reductase (NADPH) [EC:1.8.1.7]	osa01100 Metabolic pathways - Oryza sativa japonica (Japanese rice) (RefSeq); osa00480 Glutathione metabolism - Oryza sativa japonica (Japanese rice) (RefSeq);	GO:0050794 regulation of cellular process; GO:0006790 sulfur compound metabolic process; GO:0065008 regulation of biological quality; GO:0006518 peptide metabolic process; GO:0055114 oxidation-reduction process; GO:0045454 cell redox homeostasis; GO:0044763 single-organism cellular process; GO:0019725 cellular homeostasis; GO:0044699 single-organism process; GO:0006807 nitrogen compound metabolic…		GO:0016651 oxidoreductase activity, acting on NAD(P)H; GO:1901265 nucleoside phosphate binding; GO:0050660 flavin adenine dinucleotide binding; GO:0043167 ion binding; GO:0016209 antioxidant activity; GO:0000166 nucleotide binding; GO:0016668 oxidoreductase activity, acting on a sulfur group of donors, NAD(P) as acceptor; GO:0048037 cofactor binding; GO:0004362 glutathione-disulfide reductase act…	IPR016156; IPR004099; IPR023753;	FAD/NAD-linked reductase, dimerisation domain; Pyridine nucleotide-disulphide oxidoreductase, dimerisation domain; FAD/NAD(P)-binding domain;
A0A3B6PKH5	Glucose-6-phosphate 1-dehydrogenase	1.42	0.042	Up	58.308	1.031	1.094		0.807	0.69		cytoplasm	K00036	G6PD; glucose-6-phosphate 1-dehydrogenase [EC:1.1.1.49 1.1.1.363]	osa01200 Carbon metabolism - Oryza sativa japonica (Japanese rice) (RefSeq); osa01100 Metabolic pathways - Oryza sativa japonica (Japanese rice) (RefSeq); osa00030 Pentose phosphate pathway - Oryza sativa japonica (Japanese rice) (RefSeq); osa00480 Glutathione metabolism - Oryza sativa japonica (Japanese rice) (RefSeq); osa01110 Biosynthesis of secondary metabolites - Oryza sativa japonica (Japan…	GO:0006006 glucose metabolic process; GO:0044723 single-organism carbohydrate metabolic process; GO:0008152 metabolic process; GO:0055114 oxidation-reduction process; GO:0044710 single-organism metabolic process; GO:0044281 small molecule metabolic process; GO:0005996 monosaccharide metabolic process; GO:0044699 single-organism process; GO:0044238 primary metabolic process; GO:0005975 carbohydrat…		GO:0016614 oxidoreductase activity, acting on CH-OH group of donors; GO:0097159 organic cyclic compound binding; GO:1901363 heterocyclic compound binding; GO:0016616 oxidoreductase activity, acting on the CH-OH group of donors, NAD or NADP as acceptor; GO:1901265 nucleoside phosphate binding; GO:0003824 catalytic activity; GO:0005488 binding; GO:0004345 glucose-6-phosphate dehydrogenase activity;…	IPR022675; IPR016040; IPR022674;	Glucose-6-phosphate dehydrogenase, C-terminal; NAD(P)-binding domain; Glucose-6-phosphate dehydrogenase, NAD-binding;
A0A3B6QE56	Uncharacterized protein	1.715	0.00304	Up	24.817	1.21	1.322	1.097	0.762	0.618	0.736	cytoplasm	K00799	GST; glutathione S-transferase [EC:2.5.1.18]	osa01100 Metabolic pathways - Oryza sativa japonica (Japanese rice) (RefSeq); osa00480 Glutathione metabolism - Oryza sativa japonica (Japanese rice) (RefSeq);			GO:0005515 protein binding; GO:0005488 binding;	IPR010987; IPR012336; IPR004045;	Glutathione S-transferase, C-terminal-like; Thioredoxin-like fold; Glutathione S-transferase, N-terminal;
A0A3B6QNV0	Glutathione reductase	1.669	0.0104	Up	53.044	1.068	1.039	1.253	0.744	0.526	0.743	cytoplasm	K00383	GSR; glutathione reductase (NADPH) [EC:1.8.1.7]	osa01100 Metabolic pathways - Oryza sativa japonica (Japanese rice) (RefSeq); osa00480 Glutathione metabolism - Oryza sativa japonica (Japanese rice) (RefSeq);	GO:0050794 regulation of cellular process; GO:0006790 sulfur compound metabolic process; GO:0065008 regulation of biological quality; GO:0006518 peptide metabolic process; GO:0055114 oxidation-reduction process; GO:0045454 cell redox homeostasis; GO:0044763 single-organism cellular process; GO:0019725 cellular homeostasis; GO:0044699 single-organism process; GO:0006807 nitrogen compound metabolic…		GO:0016651 oxidoreductase activity, acting on NAD(P)H; GO:1901265 nucleoside phosphate binding; GO:0050660 flavin adenine dinucleotide binding; GO:0043167 ion binding; GO:0016209 antioxidant activity; GO:0000166 nucleotide binding; GO:0016668 oxidoreductase activity, acting on a sulfur group of donors, NAD(P) as acceptor; GO:0048037 cofactor binding; GO:0004362 glutathione-disulfide reductase act…	IPR016156; IPR004099; IPR023753;	FAD/NAD-linked reductase, dimerisation domain; Pyridine nucleotide-disulphide oxidoreductase, dimerisation domain; FAD/NAD(P)-binding domain;
A0A3B6RAZ3	Uncharacterized protein	1.679	0.00245	Up	26.581	1.182	1.135	1.094	0.681	0.567	0.784	cytoplasm	K00799	GST; glutathione S-transferase [EC:2.5.1.18]	osa01100 Metabolic pathways - Oryza sativa japonica (Japanese rice) (RefSeq); osa00480 Glutathione metabolism - Oryza sativa japonica (Japanese rice) (RefSeq);			GO:0005515 protein binding; GO:0005488 binding;	IPR010987; IPR004045; IPR012336;	Glutathione S-transferase, C-terminal-like; Glutathione S-transferase, N-terminal; Thioredoxin-like fold;
A0A3B6TDA7	Uncharacterized protein	2.059	0.0177	Up	26.84	1.224	1.092	1.296	0.337	0.848	0.569	chloroplast	K00799	GST; glutathione S-transferase [EC:2.5.1.18]	osa01100 Metabolic pathways - Oryza sativa japonica (Japanese rice) (RefSeq); osa00480 Glutathione metabolism - Oryza sativa japonica (Japanese rice) (RefSeq);			GO:0005515 protein binding; GO:0005488 binding;	IPR004046; IPR010987; IPR004045; IPR012336;	Glutathione S-transferase, C-terminal; Glutathione S-transferase, C-terminal-like; Glutathione S-transferase, N-terminal; Thioredoxin-like fold;
A0A3B6TLC0	PABS domain-containing protein	1.694	0.0364	Up	41.991	1.129		1.314	0.754		0.688	cytoplasm	K00797	speE; spermidine synthase [EC:2.5.1.16]	osa01100 Metabolic pathways - Oryza sativa japonica (Japanese rice) (RefSeq); osa00480 Glutathione metabolism - Oryza sativa japonica (Japanese rice) (RefSeq); osa00330 Arginine and proline metabolism - Oryza sativa japonica (Japanese rice) (RefSeq); osa00270 Cysteine and methionine metabolism - Oryza sativa japonica (Japanese rice) (RefSeq);	GO:0006595 polyamine metabolic process; GO:0044106 cellular amine metabolic process; GO:0008152 metabolic process; GO:0006807 nitrogen compound metabolic process; GO:0034641 cellular nitrogen compound metabolic process; GO:0009987 cellular process; GO:0044237 cellular metabolic process; GO:0009308 amine metabolic process; GO:0006576 cellular biogenic amine metabolic process; GO:1901564 organonitr…		GO:0003824 catalytic activity;	IPR029063; IPR030374;	S-adenosyl-L-methionine-dependent methyltransferase; Polyamine biosynthesis domain;
I7FHT3	Glutathione transferase 2	1.469	0.0139	Up	25.309	1.018	1.128	1.036	0.866	0.625	0.675	cytoplasm	K00799	GST; glutathione S-transferase [EC:2.5.1.18]	osa01100 Metabolic pathways - Oryza sativa japonica (Japanese rice) (RefSeq); osa00480 Glutathione metabolism - Oryza sativa japonica (Japanese rice) (RefSeq);			GO:0005515 protein binding; GO:0005488 binding;	IPR010987; IPR004045; IPR012336;	Glutathione S-transferase, C-terminal-like; Glutathione S-transferase, N-terminal; Thioredoxin-like fold;
Q8RW00	Glutathione transferase	1.901	0.000617	Up	26.411	1.145	1.086	1.122	0.514	0.687	0.563	cytoplasm	K00799	GST; glutathione S-transferase [EC:2.5.1.18]	osa01100 Metabolic pathways - Oryza sativa japonica (Japanese rice) (RefSeq); osa00480 Glutathione metabolism - Oryza sativa japonica (Japanese rice) (RefSeq);			GO:0005515 protein binding; GO:0005488 binding;	IPR010987; IPR004045; IPR012336;	Glutathione S-transferase, C-terminal-like; Glutathione S-transferase, N-terminal; Thioredoxin-like fold;
Q8RW01	Glutathione transferase	2.556	0.00233	Up	25.196	1.241	1.369	1.178	0.524	0.314	0.644	cytoplasm	K00799	GST; glutathione S-transferase [EC:2.5.1.18]	osa01100 Metabolic pathways - Oryza sativa japonica (Japanese rice) (RefSeq); osa00480 Glutathione metabolism - Oryza sativa japonica (Japanese rice) (RefSeq);			GO:0005515 protein binding; GO:0005488 binding;	IPR010987; IPR004045; IPR012336;	Glutathione S-transferase, C-terminal-like; Glutathione S-transferase, N-terminal; Thioredoxin-like fold;
Q9SP56	Glutathione S-transferase	1.464	4.96e-05	Up	23.339	1.098	1.117	1.1	0.721	0.761	0.782	cytoplasm	K00799	GST; glutathione S-transferase [EC:2.5.1.18]	osa01100 Metabolic pathways - Oryza sativa japonica (Japanese rice) (RefSeq); osa00480 Glutathione metabolism - Oryza sativa japonica (Japanese rice) (RefSeq);			GO:0005515 protein binding; GO:0005488 binding;	IPR004046; IPR010987; IPR012336; IPR004045; IPR034347;	Glutathione S-transferase, C-terminal; Glutathione S-transferase, C-terminal-like; Thioredoxin-like fold; Glutathione S-transferase, N-terminal; Glutathione S-transferases Phi, C-terminal;
W5CRN9	Uncharacterized protein	1.491	0.0312	Up	25.871	1.2		1.118	0.722		0.833	cytoplasm	K00799	GST; glutathione S-transferase [EC:2.5.1.18]	osa01100 Metabolic pathways - Oryza sativa japonica (Japanese rice) (RefSeq); osa00480 Glutathione metabolism - Oryza sativa japonica (Japanese rice) (RefSeq);			GO:0005515 protein binding; GO:0005488 binding;	IPR010987; IPR004045; IPR012336;	Glutathione S-transferase, C-terminal-like; Glutathione S-transferase, N-terminal; Thioredoxin-like fold;
W5CW67	Uncharacterized protein	2.176	0.00532	Up	25.825	1.075	1.073		0.536	0.451		chloroplast	K00799	GST; glutathione S-transferase [EC:2.5.1.18]	osa01100 Metabolic pathways - Oryza sativa japonica (Japanese rice) (RefSeq); osa00480 Glutathione metabolism - Oryza sativa japonica (Japanese rice) (RefSeq);			GO:0005515 protein binding; GO:0005488 binding;	IPR004046; IPR010987; IPR004045; IPR012336;	Glutathione S-transferase, C-terminal; Glutathione S-transferase, C-terminal-like; Glutathione S-transferase, N-terminal; Thioredoxin-like fold;
A0A3B5ZPL5	Putative glutathione s-transferase GSTF1	1.997	0.0165	Up	25.002		1.158	1.2		0.517	0.664	chloroplast	K00799	GST; glutathione S-transferase [EC:2.5.1.18]	osa01100 Metabolic pathways - Oryza sativa japonica (Japanese rice) (RefSeq); osa00480 Glutathione metabolism - Oryza sativa japonica (Japanese rice) (RefSeq);			GO:0005515 protein binding; GO:0005488 binding;	IPR004046; IPR010987; IPR012336; IPR004045; IPR034347;	Glutathione S-transferase, C-terminal; Glutathione S-transferase, C-terminal-like; Thioredoxin-like fold; Glutathione S-transferase, N-terminal; Glutathione S-transferases Phi, C-terminal;
Q9LRJ1	Glucose-6-phosphate 1-dehydrogenase	1.407	0.00726	Up	57.747		1.124	1.103		0.817	0.766	cytoplasm	K00036	G6PD; glucose-6-phosphate 1-dehydrogenase [EC:1.1.1.49 1.1.1.363]	osa01200 Carbon metabolism - Oryza sativa japonica (Japanese rice) (RefSeq); osa01100 Metabolic pathways - Oryza sativa japonica (Japanese rice) (RefSeq); osa00030 Pentose phosphate pathway - Oryza sativa japonica (Japanese rice) (RefSeq); osa00480 Glutathione metabolism - Oryza sativa japonica (Japanese rice) (RefSeq); osa01110 Biosynthesis of secondary metabolites - Oryza sativa japonica (Japan…	GO:0006006 glucose metabolic process; GO:0044723 single-organism carbohydrate metabolic process; GO:0008152 metabolic process; GO:0055114 oxidation-reduction process; GO:0044710 single-organism metabolic process; GO:0044281 small molecule metabolic process; GO:0005996 monosaccharide metabolic process; GO:0044699 single-organism process; GO:0044238 primary metabolic process; GO:0005975 carbohydrat…		GO:0016614 oxidoreductase activity, acting on CH-OH group of donors; GO:0097159 organic cyclic compound binding; GO:1901363 heterocyclic compound binding; GO:0016616 oxidoreductase activity, acting on the CH-OH group of donors, NAD or NADP as acceptor; GO:1901265 nucleoside phosphate binding; GO:0003824 catalytic activity; GO:0005488 binding; GO:0004345 glucose-6-phosphate dehydrogenase activity;…	IPR022675; IPR016040; IPR022674;	Glucose-6-phosphate dehydrogenase, C-terminal; NAD(P)-binding domain; Glucose-6-phosphate dehydrogenase, NAD-binding;
A0A3B5Y4W8	6-phosphogluconate dehydrogenase, decarboxylating	0.66	0.0212	Down	53.874	0.946	0.839		1.394	1.31		chloroplast	K00033	PGD; 6-phosphogluconate dehydrogenase [EC:1.1.1.44 1.1.1.343]	osa01200 Carbon metabolism - Oryza sativa japonica (Japanese rice) (RefSeq); osa01100 Metabolic pathways - Oryza sativa japonica (Japanese rice) (RefSeq); osa00030 Pentose phosphate pathway - Oryza sativa japonica (Japanese rice) (RefSeq); osa00480 Glutathione metabolism - Oryza sativa japonica (Japanese rice) (RefSeq); osa01110 Biosynthesis of secondary metabolites - Oryza sativa japonica (Japan…	GO:0006739 NADP metabolic process; GO:0019362 pyridine nucleotide metabolic process; GO:0006725 cellular aromatic compound metabolic process; GO:0046496 nicotinamide nucleotide metabolic process; GO:0009117 nucleotide metabolic process; GO:0044699 single-organism process; GO:0072524 pyridine-containing compound metabolic process; GO:0044237 cellular metabolic process; GO:0006796 phosphate-contain…		GO:0016614 oxidoreductase activity, acting on CH-OH group of donors; GO:0016616 oxidoreductase activity, acting on the CH-OH group of donors, NAD or NADP as acceptor; GO:0004616 phosphogluconate dehydrogenase (decarboxylating) activity; GO:0003824 catalytic activity; GO:0016491 oxidoreductase activity;	IPR006115; IPR008927; IPR013328; IPR006114; IPR016040; IPR012284;	6-phosphogluconate dehydrogenase, NADP-binding; 6-phosphogluconate dehydrogenase C-terminal domain-like; 6-phosphogluconate dehydrogenase, domain 2; 6-phosphogluconate dehydrogenase, C-terminal; NAD(P)-binding domain; 6-phosphogluconate dehydrogenase, domain 3;
A0A3B6ASB9	Glucose-6-phosphate 1-dehydrogenase	0.637	5.23e-05	Down	61.334	0.82	0.887	0.839	1.359	1.3	1.34	cytoplasm	K00036	G6PD; glucose-6-phosphate 1-dehydrogenase [EC:1.1.1.49 1.1.1.363]	osa01200 Carbon metabolism - Oryza sativa japonica (Japanese rice) (RefSeq); osa01100 Metabolic pathways - Oryza sativa japonica (Japanese rice) (RefSeq); osa00030 Pentose phosphate pathway - Oryza sativa japonica (Japanese rice) (RefSeq); osa00480 Glutathione metabolism - Oryza sativa japonica (Japanese rice) (RefSeq); osa01110 Biosynthesis of secondary metabolites - Oryza sativa japonica (Japan…	GO:0006006 glucose metabolic process; GO:0044723 single-organism carbohydrate metabolic process; GO:0008152 metabolic process; GO:0055114 oxidation-reduction process; GO:0044710 single-organism metabolic process; GO:0044281 small molecule metabolic process; GO:0005996 monosaccharide metabolic process; GO:0044699 single-organism process; GO:0044238 primary metabolic process; GO:0005975 carbohydrat…		GO:0016614 oxidoreductase activity, acting on CH-OH group of donors; GO:0097159 organic cyclic compound binding; GO:1901363 heterocyclic compound binding; GO:0016616 oxidoreductase activity, acting on the CH-OH group of donors, NAD or NADP as acceptor; GO:1901265 nucleoside phosphate binding; GO:0003824 catalytic activity; GO:0005488 binding; GO:0004345 glucose-6-phosphate dehydrogenase activity;…	IPR022675; IPR016040; IPR022674;	Glucose-6-phosphate dehydrogenase, C-terminal; NAD(P)-binding domain; Glucose-6-phosphate dehydrogenase, NAD-binding;
A0A3B6C7Z9	Uncharacterized protein	0.679	0.00673	Down	59.728	0.821		0.812	1.234		1.171	chloroplast	K00681	ggt; gamma-glutamyltranspeptidase / glutathione hydrolase [EC:2.3.2.2 3.4.19.13]	osa00460 Cyanoamino acid metabolism - Oryza sativa japonica (Japanese rice) (RefSeq); osa01100 Metabolic pathways - Oryza sativa japonica (Japanese rice) (RefSeq); osa00430 Taurine and hypotaurine metabolism - Oryza sativa japonica (Japanese rice) (RefSeq); osa00480 Glutathione metabolism - Oryza sativa japonica (Japanese rice) (RefSeq);	GO:0006790 sulfur compound metabolic process; GO:0008152 metabolic process; GO:0006518 peptide metabolic process; GO:0006575 cellular modified amino acid metabolic process; GO:0006749 glutathione metabolic process; GO:0006807 nitrogen compound metabolic process; GO:0034641 cellular nitrogen compound metabolic process; GO:0043603 cellular amide metabolic process; GO:0009987 cellular process; GO:00…		GO:0003840 gamma-glutamyltransferase activity; GO:0016746 transferase activity, transferring acyl groups; GO:0003824 catalytic activity; GO:0016740 transferase activity; GO:0016755 transferase activity, transferring amino-acyl groups;	IPR029055;	Nucleophile aminohydrolases, N-terminal;

## Sheet: Nr2 vs Nn
Table S8 The identification of DEPs related to glutathione metabolism in Nr2 vs Nn
Protein accession	Protein description	Nr2/Nn Ratio	Nr2/Nn P value	Regulated Type	MW [kDa]	Nr2-1	Nr2-2	Nr2-3	Nn-1	Nn-2	Nn-3	Subcellular localization	KEGG KO No.	KEGG Gene	KEGG pathway	Biological Process	Cellular Component	Molecular Function	IPR ID	Domain description
A0A1D5UGB6	Glutathione peroxidase	1.322	0.0167	Up	18.457	1.004	1.01	1.066	0.682	0.888	0.759	nucleus	K00432	gpx; glutathione peroxidase [EC:1.11.1.9]	osa00590 Arachidonic acid metabolism - Oryza sativa japonica (Japanese rice) (RefSeq); osa01100 Metabolic pathways - Oryza sativa japonica (Japanese rice) (RefSeq); osa00480 Glutathione metabolism - Oryza sativa japonica (Japanese rice) (RefSeq);	GO:0008152 metabolic process; GO:0006950 response to stress; GO:0055114 oxidation-reduction process; GO:0044710 single-organism metabolic process; GO:0006979 response to oxidative stress; GO:0044699 single-organism process; GO:0050896 response to stimulus;		GO:0016209 antioxidant activity; GO:0004601 peroxidase activity; GO:0004602 glutathione peroxidase activity; GO:0003824 catalytic activity; GO:0016491 oxidoreductase activity; GO:0016684 oxidoreductase activity, acting on peroxide as acceptor;	IPR012336;	Thioredoxin-like fold;
A0A3B5XTF2	Uncharacterized protein	2.148	0.000208	Up	24.096	1.346	1.363	1.28	0.523	0.651	0.683	chloroplast	K00799	GST; glutathione S-transferase [EC:2.5.1.18]	osa01100 Metabolic pathways - Oryza sativa japonica (Japanese rice) (RefSeq); osa00480 Glutathione metabolism - Oryza sativa japonica (Japanese rice) (RefSeq);			GO:0005515 protein binding; GO:0005488 binding;	IPR004046; IPR010987; IPR012336; IPR004045; IPR034347;	Glutathione S-transferase, C-terminal; Glutathione S-transferase, C-terminal-like; Thioredoxin-like fold; Glutathione S-transferase, N-terminal; Glutathione S-transferases Phi, C-terminal;
A0A3B5XZ69	Uncharacterized protein	1.914	1.08e-05	Up	25.777	0.95	0.996	1.001	0.517	0.502	0.521	cytoplasm	K00799	GST; glutathione S-transferase [EC:2.5.1.18]	osa01100 Metabolic pathways - Oryza sativa japonica (Japanese rice) (RefSeq); osa00480 Glutathione metabolism - Oryza sativa japonica (Japanese rice) (RefSeq);			GO:0005515 protein binding; GO:0005488 binding;	IPR010987; IPR004045; IPR012336;	Glutathione S-transferase, C-terminal-like; Glutathione S-transferase, N-terminal; Thioredoxin-like fold;
A0A3B6CB61	Glutathione peroxidase	1.683	0.013	Up	18.411	1.109	1.211	1.029	0.558	0.585	0.847	nucleus	K00432	gpx; glutathione peroxidase [EC:1.11.1.9]	osa00590 Arachidonic acid metabolism - Oryza sativa japonica (Japanese rice) (RefSeq); osa01100 Metabolic pathways - Oryza sativa japonica (Japanese rice) (RefSeq); osa00480 Glutathione metabolism - Oryza sativa japonica (Japanese rice) (RefSeq);	GO:0008152 metabolic process; GO:0006950 response to stress; GO:0055114 oxidation-reduction process; GO:0044710 single-organism metabolic process; GO:0006979 response to oxidative stress; GO:0044699 single-organism process; GO:0050896 response to stimulus;		GO:0016209 antioxidant activity; GO:0004601 peroxidase activity; GO:0004602 glutathione peroxidase activity; GO:0003824 catalytic activity; GO:0016491 oxidoreductase activity; GO:0016684 oxidoreductase activity, acting on peroxide as acceptor;	IPR012336;	Thioredoxin-like fold;
A0A3B6CBV9	Isocitrate dehydrogenase [NADP]	1.306	0.000397	Up	53.462	1.048	1.079	1.058	0.847	0.775	0.816	chloroplast	K00031	IDH1; isocitrate dehydrogenase [EC:1.1.1.42]	osa01230 Biosynthesis of amino acids - Oryza sativa japonica (Japanese rice) (RefSeq); osa01210 2-Oxocarboxylic acid metabolism - Oryza sativa japonica (Japanese rice) (RefSeq); osa04146 Peroxisome - Oryza sativa japonica (Japanese rice) (RefSeq); osa00020 Citrate cycle (TCA cycle) - Oryza sativa japonica (Japanese rice) (RefSeq); osa00480 Glutathione metabolism - Oryza sativa japonica (Japanese …	GO:0072350 tricarboxylic acid metabolic process; GO:0008152 metabolic process; GO:0055114 oxidation-reduction process; GO:0044710 single-organism metabolic process; GO:0044281 small molecule metabolic process; GO:0044763 single-organism cellular process; GO:0019752 carboxylic acid metabolic process; GO:0044699 single-organism process; GO:0006102 isocitrate metabolic process; GO:0006082 organic ac…		GO:0000287 magnesium ion binding; GO:1901265 nucleoside phosphate binding; GO:0043167 ion binding; GO:0004448 isocitrate dehydrogenase activity; GO:0000166 nucleotide binding; GO:0048037 cofactor binding; GO:0016491 oxidoreductase activity; GO:0016614 oxidoreductase activity, acting on CH-OH group of donors; GO:1901363 heterocyclic compound binding; GO:0097159 organic cyclic compound binding; GO:…	IPR024084;	Isopropylmalate dehydrogenase-like domain;
A0A3B6ER15	Uncharacterized protein	1.889	0.0059	Up	25.172	0.847	0.869	0.859	0.355	0.602	0.406	chloroplast	K00799	GST; glutathione S-transferase [EC:2.5.1.18]	osa01100 Metabolic pathways - Oryza sativa japonica (Japanese rice) (RefSeq); osa00480 Glutathione metabolism - Oryza sativa japonica (Japanese rice) (RefSeq);			GO:0005515 protein binding; GO:0005488 binding;	IPR010987; IPR012336; IPR004045;	Glutathione S-transferase, C-terminal-like; Thioredoxin-like fold; Glutathione S-transferase, N-terminal;
A0A3B6H0S6	Uncharacterized protein	1.575	0.0485	Up	25.304	0.746	0.772		0.544	0.42		cytoplasm	K00799	GST; glutathione S-transferase [EC:2.5.1.18]	osa01100 Metabolic pathways - Oryza sativa japonica (Japanese rice) (RefSeq); osa00480 Glutathione metabolism - Oryza sativa japonica (Japanese rice) (RefSeq);			GO:0005515 protein binding; GO:0005488 binding;	IPR010987; IPR012336; IPR004045;	Glutathione S-transferase, C-terminal-like; Thioredoxin-like fold; Glutathione S-transferase, N-terminal;
A0A3B6HS82	Uncharacterized protein	1.88	0.00024	Up	27.083	0.881	0.907	0.825	0.504	0.458	0.428	cytoplasm	K00799	GST; glutathione S-transferase [EC:2.5.1.18]	osa01100 Metabolic pathways - Oryza sativa japonica (Japanese rice) (RefSeq); osa00480 Glutathione metabolism - Oryza sativa japonica (Japanese rice) (RefSeq);			GO:0005515 protein binding; GO:0005488 binding;	IPR010987; IPR012336; IPR004045;	Glutathione S-transferase, C-terminal-like; Thioredoxin-like fold; Glutathione S-transferase, N-terminal;
A0A3B6I5M9	Uncharacterized protein	1.902	0.0053	Up	26.414	1.106	1.162	1.042	0.414	0.61	0.716	chloroplast	K00799	GST; glutathione S-transferase [EC:2.5.1.18]	osa01100 Metabolic pathways - Oryza sativa japonica (Japanese rice) (RefSeq); osa00480 Glutathione metabolism - Oryza sativa japonica (Japanese rice) (RefSeq);			GO:0005515 protein binding; GO:0005488 binding;	IPR010987; IPR004045; IPR012336;	Glutathione S-transferase, C-terminal-like; Glutathione S-transferase, N-terminal; Thioredoxin-like fold;
A0A3B6ILA6	Uncharacterized protein	1.507	0.00725	Up	16.557		0.988	1.046		0.671	0.679	cytoplasm	K00799	GST; glutathione S-transferase [EC:2.5.1.18]	osa01100 Metabolic pathways - Oryza sativa japonica (Japanese rice) (RefSeq); osa00480 Glutathione metabolism - Oryza sativa japonica (Japanese rice) (RefSeq);				IPR023352;	Membrane associated eicosanoid/glutathione metabolism-like domain;
A0A3B6JJE1	Uncharacterized protein	1.503	0.00377	Up	25.542	0.925	0.954	1.05	0.72	0.587	0.642	cytoplasm	K00799	GST; glutathione S-transferase [EC:2.5.1.18]	osa01100 Metabolic pathways - Oryza sativa japonica (Japanese rice) (RefSeq); osa00480 Glutathione metabolism - Oryza sativa japonica (Japanese rice) (RefSeq);			GO:0005515 protein binding; GO:0005488 binding;	IPR004046; IPR010987; IPR004045; IPR012336;	Glutathione S-transferase, C-terminal; Glutathione S-transferase, C-terminal-like; Glutathione S-transferase, N-terminal; Thioredoxin-like fold;
A0A3B6JL78	PEROXIDASE_4 domain-containing protein	1.411	0.00464	Up	27.487	1.022	1.052	0.988	0.796	0.743	0.631	cytoplasm	K00434	E1.11.1.11; L-ascorbate peroxidase [EC:1.11.1.11]	osa01100 Metabolic pathways - Oryza sativa japonica (Japanese rice) (RefSeq); osa00480 Glutathione metabolism - Oryza sativa japonica (Japanese rice) (RefSeq); osa00053 Ascorbate and aldarate metabolism - Oryza sativa japonica (Japanese rice) (RefSeq);	GO:0008152 metabolic process; GO:0006950 response to stress; GO:0055114 oxidation-reduction process; GO:0044710 single-organism metabolic process; GO:0006979 response to oxidative stress; GO:0044699 single-organism process; GO:0050896 response to stimulus;		GO:0097159 organic cyclic compound binding; GO:1901363 heterocyclic compound binding; GO:0020037 heme binding; GO:0003824 catalytic activity; GO:0005488 binding; GO:0016209 antioxidant activity; GO:0004601 peroxidase activity; GO:0046906 tetrapyrrole binding; GO:0016491 oxidoreductase activity; GO:0016684 oxidoreductase activity, acting on peroxide as acceptor;	IPR002016;	Haem peroxidase, plant/fungal/bacterial;
A0A3B6K9P2	Glutathione transferase	1.754	0.00137	Up	24.906	1.048	0.958	0.949	0.591	0.477	0.617	chloroplast	K00799	GST; glutathione S-transferase [EC:2.5.1.18]	osa01100 Metabolic pathways - Oryza sativa japonica (Japanese rice) (RefSeq); osa00480 Glutathione metabolism - Oryza sativa japonica (Japanese rice) (RefSeq);			GO:0005515 protein binding; GO:0005488 binding;	IPR010987; IPR004046; IPR012336; IPR004045; IPR034347;	Glutathione S-transferase, C-terminal-like; Glutathione S-transferase, C-terminal; Thioredoxin-like fold; Glutathione S-transferase, N-terminal; Glutathione S-transferases Phi, C-terminal;
A0A3B6KNF9	Uncharacterized protein	1.658	0.00331	Up	24.788	0.917		0.917	0.574		0.532	chloroplast	K00799	GST; glutathione S-transferase [EC:2.5.1.18]	osa01100 Metabolic pathways - Oryza sativa japonica (Japanese rice) (RefSeq); osa00480 Glutathione metabolism - Oryza sativa japonica (Japanese rice) (RefSeq);			GO:0005515 protein binding; GO:0005488 binding;	IPR004046; IPR010987; IPR012336; IPR004045; IPR034347;	Glutathione S-transferase, C-terminal; Glutathione S-transferase, C-terminal-like; Thioredoxin-like fold; Glutathione S-transferase, N-terminal; Glutathione S-transferases Phi, C-terminal;
A0A3B6LUE0	Uncharacterized protein	1.759	0.00356	Up	25.014	0.947	0.876	0.919	0.466	0.641	0.452	chloroplast	K00799	GST; glutathione S-transferase [EC:2.5.1.18]	osa01100 Metabolic pathways - Oryza sativa japonica (Japanese rice) (RefSeq); osa00480 Glutathione metabolism - Oryza sativa japonica (Japanese rice) (RefSeq);			GO:0005515 protein binding; GO:0005488 binding;	IPR010987; IPR012336; IPR004045;	Glutathione S-transferase, C-terminal-like; Thioredoxin-like fold; Glutathione S-transferase, N-terminal;
A0A3B6MRF8	Uncharacterized protein	2.014	0.00144	Up	99.6	0.986	1.018		0.508	0.487		cytoplasm	K01256	pepN; aminopeptidase N [EC:3.4.11.2]	osa01100 Metabolic pathways - Oryza sativa japonica (Japanese rice) (RefSeq); osa00480 Glutathione metabolism - Oryza sativa japonica (Japanese rice) (RefSeq);			GO:0008233 peptidase activity; GO:0046914 transition metal ion binding; GO:0003824 catalytic activity; GO:0005488 binding; GO:0043167 ion binding; GO:0070011 peptidase activity, acting on L-amino acid peptides; GO:0046872 metal ion binding; GO:0043169 cation binding; GO:0016787 hydrolase activity; GO:0008237 metallopeptidase activity; GO:0008270 zinc ion binding;	IPR014782; IPR024601;	Peptidase M1, membrane alanine aminopeptidase, N-terminal; Peptidase M1, alanyl aminopeptidase, C-terminal;
A0A3B6NUU8	Glutathione reductase	1.435	0.00743	Up	53.031	1.133	1.047	1.054	0.822	0.798	0.634	cytoplasm	K00383	GSR; glutathione reductase (NADPH) [EC:1.8.1.7]	osa01100 Metabolic pathways - Oryza sativa japonica (Japanese rice) (RefSeq); osa00480 Glutathione metabolism - Oryza sativa japonica (Japanese rice) (RefSeq);	GO:0050794 regulation of cellular process; GO:0006790 sulfur compound metabolic process; GO:0065008 regulation of biological quality; GO:0006518 peptide metabolic process; GO:0055114 oxidation-reduction process; GO:0045454 cell redox homeostasis; GO:0044763 single-organism cellular process; GO:0019725 cellular homeostasis; GO:0044699 single-organism process; GO:0006807 nitrogen compound metabolic…		GO:0016651 oxidoreductase activity, acting on NAD(P)H; GO:1901265 nucleoside phosphate binding; GO:0050660 flavin adenine dinucleotide binding; GO:0043167 ion binding; GO:0016209 antioxidant activity; GO:0000166 nucleotide binding; GO:0016668 oxidoreductase activity, acting on a sulfur group of donors, NAD(P) as acceptor; GO:0048037 cofactor binding; GO:0004362 glutathione-disulfide reductase act…	IPR016156; IPR004099; IPR023753;	FAD/NAD-linked reductase, dimerisation domain; Pyridine nucleotide-disulphide oxidoreductase, dimerisation domain; FAD/NAD(P)-binding domain;
A0A3B6PKH5	Glucose-6-phosphate 1-dehydrogenase	1.349	0.0484	Up	58.308	0.998	1.021		0.807	0.69		cytoplasm	K00036	G6PD; glucose-6-phosphate 1-dehydrogenase [EC:1.1.1.49 1.1.1.363]	osa01200 Carbon metabolism - Oryza sativa japonica (Japanese rice) (RefSeq); osa01100 Metabolic pathways - Oryza sativa japonica (Japanese rice) (RefSeq); osa00030 Pentose phosphate pathway - Oryza sativa japonica (Japanese rice) (RefSeq); osa00480 Glutathione metabolism - Oryza sativa japonica (Japanese rice) (RefSeq); osa01110 Biosynthesis of secondary metabolites - Oryza sativa japonica (Japan…	GO:0006006 glucose metabolic process; GO:0044723 single-organism carbohydrate metabolic process; GO:0008152 metabolic process; GO:0055114 oxidation-reduction process; GO:0044710 single-organism metabolic process; GO:0044281 small molecule metabolic process; GO:0005996 monosaccharide metabolic process; GO:0044699 single-organism process; GO:0044238 primary metabolic process; GO:0005975 carbohydrat…		GO:0016614 oxidoreductase activity, acting on CH-OH group of donors; GO:0097159 organic cyclic compound binding; GO:1901363 heterocyclic compound binding; GO:0016616 oxidoreductase activity, acting on the CH-OH group of donors, NAD or NADP as acceptor; GO:1901265 nucleoside phosphate binding; GO:0003824 catalytic activity; GO:0005488 binding; GO:0004345 glucose-6-phosphate dehydrogenase activity;…	IPR022675; IPR016040; IPR022674;	Glucose-6-phosphate dehydrogenase, C-terminal; NAD(P)-binding domain; Glucose-6-phosphate dehydrogenase, NAD-binding;
A0A3B6RAZ3	Uncharacterized protein	1.477	0.00764	Up	26.581	0.969	1.028	1.004	0.681	0.567	0.784	cytoplasm	K00799	GST; glutathione S-transferase [EC:2.5.1.18]	osa01100 Metabolic pathways - Oryza sativa japonica (Japanese rice) (RefSeq); osa00480 Glutathione metabolism - Oryza sativa japonica (Japanese rice) (RefSeq);			GO:0005515 protein binding; GO:0005488 binding;	IPR010987; IPR004045; IPR012336;	Glutathione S-transferase, C-terminal-like; Glutathione S-transferase, N-terminal; Thioredoxin-like fold;
A0A3B6TDA7	Uncharacterized protein	1.759	0.0404	Up	26.84	1.059	1.014	1.012	0.337	0.848	0.569	chloroplast	K00799	GST; glutathione S-transferase [EC:2.5.1.18]	osa01100 Metabolic pathways - Oryza sativa japonica (Japanese rice) (RefSeq); osa00480 Glutathione metabolism - Oryza sativa japonica (Japanese rice) (RefSeq);			GO:0005515 protein binding; GO:0005488 binding;	IPR004046; IPR010987; IPR004045; IPR012336;	Glutathione S-transferase, C-terminal; Glutathione S-transferase, C-terminal-like; Glutathione S-transferase, N-terminal; Thioredoxin-like fold;
A0A3B6TLC0	PABS domain-containing protein	1.397	0.0224	Up	41.991	0.979		1.036	0.754		0.688	cytoplasm	K00797	speE; spermidine synthase [EC:2.5.1.16]	osa01100 Metabolic pathways - Oryza sativa japonica (Japanese rice) (RefSeq); osa00480 Glutathione metabolism - Oryza sativa japonica (Japanese rice) (RefSeq); osa00330 Arginine and proline metabolism - Oryza sativa japonica (Japanese rice) (RefSeq); osa00270 Cysteine and methionine metabolism - Oryza sativa japonica (Japanese rice) (RefSeq);	GO:0006595 polyamine metabolic process; GO:0044106 cellular amine metabolic process; GO:0008152 metabolic process; GO:0006807 nitrogen compound metabolic process; GO:0034641 cellular nitrogen compound metabolic process; GO:0009987 cellular process; GO:0044237 cellular metabolic process; GO:0009308 amine metabolic process; GO:0006576 cellular biogenic amine metabolic process; GO:1901564 organonitr…		GO:0003824 catalytic activity;	IPR029063; IPR030374;	S-adenosyl-L-methionine-dependent methyltransferase; Polyamine biosynthesis domain;
I7FHT3	Glutathione transferase 2	1.757	0.00503	Up	25.309	1.14	1.344	1.321	0.866	0.625	0.675	cytoplasm	K00799	GST; glutathione S-transferase [EC:2.5.1.18]	osa01100 Metabolic pathways - Oryza sativa japonica (Japanese rice) (RefSeq); osa00480 Glutathione metabolism - Oryza sativa japonica (Japanese rice) (RefSeq);			GO:0005515 protein binding; GO:0005488 binding;	IPR010987; IPR004045; IPR012336;	Glutathione S-transferase, C-terminal-like; Glutathione S-transferase, N-terminal; Thioredoxin-like fold;
Q8RW00	Glutathione transferase	1.742	0.00131	Up	26.411	1.052	1.029	0.992	0.514	0.687	0.563	cytoplasm	K00799	GST; glutathione S-transferase [EC:2.5.1.18]	osa01100 Metabolic pathways - Oryza sativa japonica (Japanese rice) (RefSeq); osa00480 Glutathione metabolism - Oryza sativa japonica (Japanese rice) (RefSeq);			GO:0005515 protein binding; GO:0005488 binding;	IPR010987; IPR004045; IPR012336;	Glutathione S-transferase, C-terminal-like; Glutathione S-transferase, N-terminal; Thioredoxin-like fold;
Q8RW01	Glutathione transferase	1.94	0.00861	Up	25.196	0.95	0.955	0.97	0.524	0.314	0.644	cytoplasm	K00799	GST; glutathione S-transferase [EC:2.5.1.18]	osa01100 Metabolic pathways - Oryza sativa japonica (Japanese rice) (RefSeq); osa00480 Glutathione metabolism - Oryza sativa japonica (Japanese rice) (RefSeq);			GO:0005515 protein binding; GO:0005488 binding;	IPR010987; IPR004045; IPR012336;	Glutathione S-transferase, C-terminal-like; Glutathione S-transferase, N-terminal; Thioredoxin-like fold;
Q9SP56	Glutathione S-transferase	1.322	0.00032	Up	23.339	1.018	0.995	0.98	0.721	0.761	0.782	cytoplasm	K00799	GST; glutathione S-transferase [EC:2.5.1.18]	osa01100 Metabolic pathways - Oryza sativa japonica (Japanese rice) (RefSeq); osa00480 Glutathione metabolism - Oryza sativa japonica (Japanese rice) (RefSeq);			GO:0005515 protein binding; GO:0005488 binding;	IPR004046; IPR010987; IPR012336; IPR004045; IPR034347;	Glutathione S-transferase, C-terminal; Glutathione S-transferase, C-terminal-like; Thioredoxin-like fold; Glutathione S-transferase, N-terminal; Glutathione S-transferases Phi, C-terminal;
W5CW67	Uncharacterized protein	2.555	0.00615	Up	25.825	1.218	1.304		0.536	0.451		chloroplast	K00799	GST; glutathione S-transferase [EC:2.5.1.18]	osa01100 Metabolic pathways - Oryza sativa japonica (Japanese rice) (RefSeq); osa00480 Glutathione metabolism - Oryza sativa japonica (Japanese rice) (RefSeq);			GO:0005515 protein binding; GO:0005488 binding;	IPR004046; IPR010987; IPR004045; IPR012336;	Glutathione S-transferase, C-terminal; Glutathione S-transferase, C-terminal-like; Glutathione S-transferase, N-terminal; Thioredoxin-like fold;

## Sheet: Nr3 vs Nn
Table S8 The identification of DEPs related to glutathione metabolism in Nr3 vs Nn
Protein accession	Protein description	Nr3/Nn Ratio	Nr3/Nn P value	Regulated Type	MW [kDa]	Nr3-1	Nr3-2	Nr3-3	Nn-1	Nn-2	Nn-3	Subcellular localization	KEGG KO No.	KEGG Gene	KEGG pathway	Biological Process	Cellular Component	Molecular Function	IPR ID	Domain description
A0A3B5XZ69	Uncharacterized protein	1.641	0.00206	Up	25.777	0.905	0.753	0.869	0.517	0.502	0.521	cytoplasm	K00799	GST; glutathione S-transferase [EC:2.5.1.18]	osa01100 Metabolic pathways - Oryza sativa japonica (Japanese rice) (RefSeq); osa00480 Glutathione metabolism - Oryza sativa japonica (Japanese rice) (RefSeq);			GO:0005515 protein binding; GO:0005488 binding;	IPR010987; IPR004045; IPR012336;	Glutathione S-transferase, C-terminal-like; Glutathione S-transferase, N-terminal; Thioredoxin-like fold;
A0A3B6ER15	Uncharacterized protein	2.274	0.0016	Up	25.172	1.021	1.056	1.023	0.355	0.602	0.406	chloroplast	K00799	GST; glutathione S-transferase [EC:2.5.1.18]	osa01100 Metabolic pathways - Oryza sativa japonica (Japanese rice) (RefSeq); osa00480 Glutathione metabolism - Oryza sativa japonica (Japanese rice) (RefSeq);			GO:0005515 protein binding; GO:0005488 binding;	IPR010987; IPR012336; IPR004045;	Glutathione S-transferase, C-terminal-like; Thioredoxin-like fold; Glutathione S-transferase, N-terminal;
A0A3B6H0S6	Uncharacterized protein	2.082	0.0158	Up	25.304	0.98	1.027		0.544	0.42		cytoplasm	K00799	GST; glutathione S-transferase [EC:2.5.1.18]	osa01100 Metabolic pathways - Oryza sativa japonica (Japanese rice) (RefSeq); osa00480 Glutathione metabolism - Oryza sativa japonica (Japanese rice) (RefSeq);			GO:0005515 protein binding; GO:0005488 binding;	IPR010987; IPR012336; IPR004045;	Glutathione S-transferase, C-terminal-like; Thioredoxin-like fold; Glutathione S-transferase, N-terminal;
A0A3B6I5M9	Uncharacterized protein	1.467	0.0379	Up	26.414	0.839	0.853	0.86	0.414	0.61	0.716	chloroplast	K00799	GST; glutathione S-transferase [EC:2.5.1.18]	osa01100 Metabolic pathways - Oryza sativa japonica (Japanese rice) (RefSeq); osa00480 Glutathione metabolism - Oryza sativa japonica (Japanese rice) (RefSeq);			GO:0005515 protein binding; GO:0005488 binding;	IPR010987; IPR004045; IPR012336;	Glutathione S-transferase, C-terminal-like; Glutathione S-transferase, N-terminal; Thioredoxin-like fold;
A0A3B6ILA6	Uncharacterized protein	1.433	0.000609	Up	16.557		0.973	0.961		0.671	0.679	cytoplasm	K00799	GST; glutathione S-transferase [EC:2.5.1.18]	osa01100 Metabolic pathways - Oryza sativa japonica (Japanese rice) (RefSeq); osa00480 Glutathione metabolism - Oryza sativa japonica (Japanese rice) (RefSeq);				IPR023352;	Membrane associated eicosanoid/glutathione metabolism-like domain;
A0A3B6JJE1	Uncharacterized protein	1.546	0.00723	Up	25.542	1.066	1.06	0.887	0.72	0.587	0.642	cytoplasm	K00799	GST; glutathione S-transferase [EC:2.5.1.18]	osa01100 Metabolic pathways - Oryza sativa japonica (Japanese rice) (RefSeq); osa00480 Glutathione metabolism - Oryza sativa japonica (Japanese rice) (RefSeq);			GO:0005515 protein binding; GO:0005488 binding;	IPR004046; IPR010987; IPR004045; IPR012336;	Glutathione S-transferase, C-terminal; Glutathione S-transferase, C-terminal-like; Glutathione S-transferase, N-terminal; Thioredoxin-like fold;
A0A3B6JL78	PEROXIDASE_4 domain-containing protein	1.34	0.00929	Up	27.487	0.976	0.933	0.998	0.796	0.743	0.631	cytoplasm	K00434	E1.11.1.11; L-ascorbate peroxidase [EC:1.11.1.11]	osa01100 Metabolic pathways - Oryza sativa japonica (Japanese rice) (RefSeq); osa00480 Glutathione metabolism - Oryza sativa japonica (Japanese rice) (RefSeq); osa00053 Ascorbate and aldarate metabolism - Oryza sativa japonica (Japanese rice) (RefSeq);	GO:0008152 metabolic process; GO:0006950 response to stress; GO:0055114 oxidation-reduction process; GO:0044710 single-organism metabolic process; GO:0006979 response to oxidative stress; GO:0044699 single-organism process; GO:0050896 response to stimulus;		GO:0097159 organic cyclic compound binding; GO:1901363 heterocyclic compound binding; GO:0020037 heme binding; GO:0003824 catalytic activity; GO:0005488 binding; GO:0016209 antioxidant activity; GO:0004601 peroxidase activity; GO:0046906 tetrapyrrole binding; GO:0016491 oxidoreductase activity; GO:0016684 oxidoreductase activity, acting on peroxide as acceptor;	IPR002016;	Haem peroxidase, plant/fungal/bacterial;
A0A3B6K9P2	Glutathione transferase	1.549	0.00329	Up	24.906	0.831	0.866	0.913	0.591	0.477	0.617	chloroplast	K00799	GST; glutathione S-transferase [EC:2.5.1.18]	osa01100 Metabolic pathways - Oryza sativa japonica (Japanese rice) (RefSeq); osa00480 Glutathione metabolism - Oryza sativa japonica (Japanese rice) (RefSeq);			GO:0005515 protein binding; GO:0005488 binding;	IPR010987; IPR004046; IPR012336; IPR004045; IPR034347;	Glutathione S-transferase, C-terminal-like; Glutathione S-transferase, C-terminal; Thioredoxin-like fold; Glutathione S-transferase, N-terminal; Glutathione S-transferases Phi, C-terminal;
A0A3B6LUE0	Uncharacterized protein	1.459	0.0181	Up	25.014	0.75	0.745	0.779	0.466	0.641	0.452	chloroplast	K00799	GST; glutathione S-transferase [EC:2.5.1.18]	osa01100 Metabolic pathways - Oryza sativa japonica (Japanese rice) (RefSeq); osa00480 Glutathione metabolism - Oryza sativa japonica (Japanese rice) (RefSeq);			GO:0005515 protein binding; GO:0005488 binding;	IPR010987; IPR012336; IPR004045;	Glutathione S-transferase, C-terminal-like; Thioredoxin-like fold; Glutathione S-transferase, N-terminal;
A0A3B6MRF8	Uncharacterized protein	1.726	0.0177	Up	99.6	0.811	0.906		0.508	0.487		cytoplasm	K01256	pepN; aminopeptidase N [EC:3.4.11.2]	osa01100 Metabolic pathways - Oryza sativa japonica (Japanese rice) (RefSeq); osa00480 Glutathione metabolism - Oryza sativa japonica (Japanese rice) (RefSeq);			GO:0008233 peptidase activity; GO:0046914 transition metal ion binding; GO:0003824 catalytic activity; GO:0005488 binding; GO:0043167 ion binding; GO:0070011 peptidase activity, acting on L-amino acid peptides; GO:0046872 metal ion binding; GO:0043169 cation binding; GO:0016787 hydrolase activity; GO:0008237 metallopeptidase activity; GO:0008270 zinc ion binding;	IPR014782; IPR024601;	Peptidase M1, membrane alanine aminopeptidase, N-terminal; Peptidase M1, alanyl aminopeptidase, C-terminal;
A0A3B6NL98	Uncharacterized protein	1.949	0.00397	Up	24.787	0.889	0.987	0.907		0.53	0.422	cytoplasm	K00799	GST; glutathione S-transferase [EC:2.5.1.18]	osa01100 Metabolic pathways - Oryza sativa japonica (Japanese rice) (RefSeq); osa00480 Glutathione metabolism - Oryza sativa japonica (Japanese rice) (RefSeq);			GO:0005515 protein binding; GO:0005488 binding;	IPR010987; IPR012336; IPR004045;	Glutathione S-transferase, C-terminal-like; Thioredoxin-like fold; Glutathione S-transferase, N-terminal;
A0A3B6QE56	Uncharacterized protein	1.356	0.0048	Up	24.817	0.954	0.956	0.959	0.762	0.618	0.736	cytoplasm	K00799	GST; glutathione S-transferase [EC:2.5.1.18]	osa01100 Metabolic pathways - Oryza sativa japonica (Japanese rice) (RefSeq); osa00480 Glutathione metabolism - Oryza sativa japonica (Japanese rice) (RefSeq);			GO:0005515 protein binding; GO:0005488 binding;	IPR010987; IPR012336; IPR004045;	Glutathione S-transferase, C-terminal-like; Thioredoxin-like fold; Glutathione S-transferase, N-terminal;
Q8LGN6	Glutathione-S-transferase Cla47	1.848	0.00758	Up	25.634	1.249	1.428	1.296	0.915	0.537	0.698	cytoplasm	K00799	GST; glutathione S-transferase [EC:2.5.1.18]	osa01100 Metabolic pathways - Oryza sativa japonica (Japanese rice) (RefSeq); osa00480 Glutathione metabolism - Oryza sativa japonica (Japanese rice) (RefSeq);			GO:0005515 protein binding; GO:0005488 binding;	IPR004046; IPR010987; IPR004045; IPR012336;	Glutathione S-transferase, C-terminal; Glutathione S-transferase, C-terminal-like; Glutathione S-transferase, N-terminal; Thioredoxin-like fold;
Q8RW00	Glutathione transferase	1.381	0.016	Up	26.411	0.785	0.796	0.855	0.514	0.687	0.563	cytoplasm	K00799	GST; glutathione S-transferase [EC:2.5.1.18]	osa01100 Metabolic pathways - Oryza sativa japonica (Japanese rice) (RefSeq); osa00480 Glutathione metabolism - Oryza sativa japonica (Japanese rice) (RefSeq);			GO:0005515 protein binding; GO:0005488 binding;	IPR010987; IPR004045; IPR012336;	Glutathione S-transferase, C-terminal-like; Glutathione S-transferase, N-terminal; Thioredoxin-like fold;
W5CW67	Uncharacterized protein	1.538	0.0289	Up	25.825	0.777	0.741		0.536	0.451		chloroplast	K00799	GST; glutathione S-transferase [EC:2.5.1.18]	osa01100 Metabolic pathways - Oryza sativa japonica (Japanese rice) (RefSeq); osa00480 Glutathione metabolism - Oryza sativa japonica (Japanese rice) (RefSeq);			GO:0005515 protein binding; GO:0005488 binding;	IPR004046; IPR010987; IPR004045; IPR012336;	Glutathione S-transferase, C-terminal; Glutathione S-transferase, C-terminal-like; Glutathione S-transferase, N-terminal; Thioredoxin-like fold;
A0A3B6KTD4	Uncharacterized protein	0.686	0.00163	Down	24.974		0.803	0.797		1.181	1.152	chloroplast	K00799	GST; glutathione S-transferase [EC:2.5.1.18]	osa01100 Metabolic pathways - Oryza sativa japonica (Japanese rice) (RefSeq); osa00480 Glutathione metabolism - Oryza sativa japonica (Japanese rice) (RefSeq);			GO:0005515 protein binding; GO:0005488 binding;	IPR004046; IPR010987; IPR004045; IPR012336; IPR034347;	Glutathione S-transferase, C-terminal; Glutathione S-transferase, C-terminal-like; Glutathione S-transferase, N-terminal; Thioredoxin-like fold; Glutathione S-transferases Phi, C-terminal;
A0A3B6RG17	Uncharacterized protein	0.746	0.0118	Down	28.883	0.707	0.742	0.794	0.995	1.097	0.916	chloroplast	K21888	DHAR; glutathione dehydrogenase/transferase [EC:1.8.5.1 2.5.1.18]	osa01100 Metabolic pathways - Oryza sativa japonica (Japanese rice) (RefSeq); osa00480 Glutathione metabolism - Oryza sativa japonica (Japanese rice) (RefSeq); osa00053 Ascorbate and aldarate metabolism - Oryza sativa japonica (Japanese rice) (RefSeq);			GO:0005515 protein binding; GO:0005488 binding;	IPR010987; IPR004045; IPR012336;	Glutathione S-transferase, C-terminal-like; Glutathione S-transferase, N-terminal; Thioredoxin-like fold;

## Sheet: The shared DEPs
Table S8 The identification of DEPs related to glutathione metabolism
Protein accession	Protein description	MW [kDa]	Na-1	Na-2_x000D_	Na-3_x000D_	Nr1-1	Nr1-2_x000D_	Nr1-3_x000D_	Nr2-1	Nr2-2_x000D_	Nr2-3_x000D_	Nr3-1	Nr3-2_x000D_	Nr3-3_x000D_	Nn-1	Nn-2_x000D_	Nn-3_x000D_	Na/Nn Ratio	Na/Nn P value	Nr1/Nn Ratio	Nr1/Nn P value	Nr2/Nn Ratio	Nr2/Nn P value	Nr3/Nn Ratio	Nr3/Nn P value
A0A3B5XZ69	Uncharacterized protein	25.777	1.204	1.116	1.16	1.303	1.13	1.2	0.95	0.996	1.001	0.905	0.753	0.869	0.517	0.502	0.521	2.25974	1.56387e-05	2.35909	0.000160037	1.91364	1.0833e-05	1.64091	0.00205922
A0A3B6ER15	Uncharacterized protein	25.172	1.228	1.069	1.232	1.289	1.122	1.29	0.847	0.869	0.859	1.021	1.056	1.023	0.355	0.602	0.406	2.58914	0.00145156	2.71533	0.00114297	1.88921	0.00589711	2.27439	0.00160454
A0A3B6H0S6	Uncharacterized protein	25.304	1.383	1.214		1.228	1.379		0.746	0.772		0.98	1.027		0.544	0.42		2.69398	0.0160799	2.70436	0.0138494	1.57469	0.0485256	2.08195	0.0157832
A0A3B6I5M9	Uncharacterized protein	26.414	1.269	1.234	1.2	1.161	1.055	1.053	1.106	1.162	1.042	0.839	0.853	0.86	0.414	0.61	0.716	2.12816	0.00195556	1.87874	0.00591173	1.9023	0.00529981	1.46667	0.0379425
A0A3B6ILA6	Uncharacterized protein	16.557		1.114	1.019		1.141	1.168		0.988	1.046		0.973	0.961		0.671	0.679	1.58	0.0145032	1.71037	0.000861142	1.50667	0.00724748	1.43259	0.000609313
A0A3B6JJE1	Uncharacterized protein	25.542	1.136	1.206	1.18	1.078	1.069	1.111	0.925	0.954	1.05	1.066	1.06	0.887	0.72	0.587	0.642	1.80708	0.000275554	1.67163	0.000426648	1.50282	0.0037665	1.54592	0.0072341
A0A3B6JL78	PEROXIDASE_4 domain-containing protein	27.487	1.021	0.945	1.059	1.14	1.124	1.134	1.022	1.052	0.988	0.976	0.933	0.998	0.796	0.743	0.631	1.39401	0.00849039	1.5659	0.00111036	1.41106	0.00463859	1.33963	0.00929461
A0A3B6K9P2	Glutathione transferase	24.906	1.216	1.331	1.137	1.114	1.253	1.193	1.048	0.958	0.949	0.831	0.866	0.913	0.591	0.477	0.617	2.18635	0.00071265	2.11276	0.000446321	1.75371	0.0013667	1.54896	0.00328835
A0A3B6LUE0	Uncharacterized protein	25.014	1.327	1.292	1.554	1.313	1.321	1.126	0.947	0.876	0.919	0.75	0.745	0.779	0.466	0.641	0.452	2.67672	0.00103778	2.4118	0.00113442	1.75882	0.00356474	1.45863	0.0181218
A0A3B6MRF8	Uncharacterized protein	99.6	1.228	1.05		1.281	1.332		0.986	1.018		0.811	0.906		0.508	0.487		2.28945	0.0189626	2.62613	0.00115997	2.01407	0.00143588	1.72563	0.0176789
Q8RW00	Glutathione transferase	26.411	1.311	1.268	1.261	1.145	1.086	1.122	1.052	1.029	0.992	0.785	0.796	0.855	0.514	0.687	0.563	2.17687	0.000210679	1.90079	0.00061737	1.74206	0.00130785	1.38095	0.0160161
W5CW67	Uncharacterized protein	25.825	1.113	1.193		1.075	1.073		1.218	1.304		0.777	0.741		0.536	0.451		2.33637	0.00774072	2.17629	0.00532031	2.55522	0.0061481	1.53799	0.0289161
