# Supplementary material for: Transcriptome and Proteomics Analysis of Wheat Seedling Roots Reveals That Increasing NH4+/NO3– Ratio Induced Root Lignification and Reduced Nitrogen Utilization
Source: Front Plant Sci. 2022 Jan 13;12:797260. doi: 10.3389/fpls.2021.797260 (PMC8792948; doi:10.3389/fpls.2021.797260)
Supplement: Supplementary file 10 [file Table_9.xlsx]

## Sheet: Na vs Nn
Table S9 The identification of DEGs related to phenylpropanoid biosynthesis in Na vs Nn
Gene_id	FPKM.Na_1	FPKM.Na_2	FPKM.Na_3	FPKM.Nn_1	FPKM.Nn_2	FPKM.Nn_3	fc	log2(fc)	pval	qval	regulation	GO	KEGG	KO_ENTRY	EC	Description
TraesCS3D02G325300	1.21386	1.21567	1.19472	0.533485	0.578074	0.445633	2.32743	1.21873	0.000205923	0.00085736	up	GO:0009809(lignin biosynthetic process);GO:0016020(membrane);GO:0016709(oxidoreductase activity, acting on paired donors, with incorporation or reduction of molecular oxygen, NAD(P)H as one donor, and incorporation of one atom of oxygen)	00940(Phenylpropanoid biosynthesis);00945(Stilbenoid, diarylheptanoid and gingerol biosynthesis);00941(Flavonoid biosynthesis)	K09754	EC:1.14.13.36	unnamed protein product [Triticum aestivum]
TraesCS5B02G468400	26.8502	21.8269	23.4649	51.9954	111.588	66.491	0.31356	-1.67319	1.65784e-11	1.7685e-10	down	GO:0005515(protein binding);GO:0005737(cytoplasm);GO:0006559(L-phenylalanine catabolic process);GO:0006952(defense response);GO:0006979(response to oxidative stress);GO:0009555(pollen development);GO:0009611(response to wounding);GO:0009699(phenylpropanoid biosynthetic process);GO:0009800(cinnamic acid biosynthetic process);GO:0009819(drought recovery);GO:0010224(response to UV-B);GO:0045548(phen…	00360(Phenylalanine metabolism);00940(Phenylpropanoid biosynthesis)	K10775	EC:4.3.1.24	Phenylalanine ammonia-lyase [Aegilops tauschii]
TraesCS2A02G196700	35.4437	34.2536	31.167	57.5593	94.0838	65.5746	0.464347	-1.10673	2.30999e-08	1.76942e-07	down	GO:0005515(protein binding);GO:0005737(cytoplasm);GO:0006559(L-phenylalanine catabolic process);GO:0006952(defense response);GO:0006979(response to oxidative stress);GO:0009555(pollen development);GO:0009611(response to wounding);GO:0009699(phenylpropanoid biosynthetic process);GO:0009800(cinnamic acid biosynthetic process);GO:0009819(drought recovery);GO:0010224(response to UV-B);GO:0045548(phen…	00360(Phenylalanine metabolism);00940(Phenylpropanoid biosynthesis)	K10775	EC:4.3.1.24	predicted protein [Hordeum vulgare subsp. vulgare]
TraesCS2D02G204700	38.3775	35.5552	39.7693	61.2756	99.9643	70.5446	0.49055	-1.02753	1.80638e-07	1.2346e-06	down	GO:0005515(protein binding);GO:0005737(cytoplasm);GO:0005829(cytosol);GO:0006559(L-phenylalanine catabolic process);GO:0006952(defense response);GO:0006979(response to oxidative stress);GO:0009611(response to wounding);GO:0009699(phenylpropanoid biosynthetic process);GO:0009800(cinnamic acid biosynthetic process);GO:0045548(phenylalanine ammonia-lyase activity);GO:0080167(response to karrikin)	00360(Phenylalanine metabolism);00940(Phenylpropanoid biosynthesis)	K10775	EC:4.3.1.24	predicted protein [Hordeum vulgare subsp. vulgare]
TraesCS1A02G094900	27.3789	24.5313	22.8868	39.1216	63.27	47.5248	0.498924	-1.00311	3.5175e-07	2.31733e-06	down	GO:0005515(protein binding);GO:0005737(cytoplasm);GO:0005829(cytosol);GO:0006559(L-phenylalanine catabolic process);GO:0006952(defense response);GO:0006979(response to oxidative stress);GO:0009611(response to wounding);GO:0009699(phenylpropanoid biosynthetic process);GO:0009800(cinnamic acid biosynthetic process);GO:0045548(phenylalanine ammonia-lyase activity);GO:0080167(response to karrikin)	00360(Phenylalanine metabolism);00940(Phenylpropanoid biosynthesis)	K10775	EC:4.3.1.24	Phenylalanine ammonia-lyase [Aegilops tauschii]
TraesCS2B02G398100	7.52475	7.55067	9.09201	11.3676	25.8555	13.3009	0.478336	-1.0639	0.000118797	0.0005191	down	GO:0005515(protein binding);GO:0005737(cytoplasm);GO:0006559(L-phenylalanine catabolic process);GO:0006952(defense response);GO:0006979(response to oxidative stress);GO:0009555(pollen development);GO:0009611(response to wounding);GO:0009699(phenylpropanoid biosynthetic process);GO:0009800(cinnamic acid biosynthetic process);GO:0009819(drought recovery);GO:0010224(response to UV-B);GO:0045548(phen…	00360(Phenylalanine metabolism);00940(Phenylpropanoid biosynthesis);00940(Phenylpropanoid biosynthesis)	K10775	EC:4.3.1.24	Phenylalanine ammonia-lyase [Triticum urartu];putative phenylalanine ammonia-lyase, partial [Hordeum vulgare]
TraesCS3A02G342900	36.4873	32.2888	37.3038	4.99504	6.24917	5.19859	6.45145	2.68962	1.8955e-69	2.27746e-67	up	GO:0009808(lignin metabolic process);GO:0016020(membrane);GO:0016710(trans-cinnamate 4-monooxygenase activity);GO:0044550(secondary metabolite biosynthetic process)	00360(Phenylalanine metabolism);00130(Ubiquinone and other terpenoid-quinone biosynthesis);00940(Phenylpropanoid biosynthesis);00945(Stilbenoid, diarylheptanoid and gingerol biosynthesis);00941(Flavonoid biosynthesis)	K00487	EC:1.14.13.11	predicted protein [Hordeum vulgare subsp. vulgare]
TraesCS3B02G375100	48.1857	45.9312	52.8925	8.48405	11.9408	8.28198	5.12107	2.35645	4.10475e-43	2.35352e-41	up	GO:0009808(lignin metabolic process);GO:0016020(membrane);GO:0016710(trans-cinnamate 4-monooxygenase activity);GO:0044550(secondary metabolite biosynthetic process)	00360(Phenylalanine metabolism);00130(Ubiquinone and other terpenoid-quinone biosynthesis);00940(Phenylpropanoid biosynthesis);00945(Stilbenoid, diarylheptanoid and gingerol biosynthesis);00941(Flavonoid biosynthesis)	K00487	EC:1.14.13.11	predicted protein [Hordeum vulgare subsp. vulgare]
TraesCS3D02G336900	52.7247	58.5924	67.1655	14.2877	15.8806	12.106	4.22201	2.07793	3.13316e-40	1.64174e-38	up	GO:0009808(lignin metabolic process);GO:0016020(membrane);GO:0016710(trans-cinnamate 4-monooxygenase activity);GO:0044550(secondary metabolite biosynthetic process);GO:0044550(secondary metabolite biosynthetic process)	00360(Phenylalanine metabolism);00130(Ubiquinone and other terpenoid-quinone biosynthesis);00940(Phenylpropanoid biosynthesis);00945(Stilbenoid, diarylheptanoid and gingerol biosynthesis);00941(Flavonoid biosynthesis);00941(Flavonoid biosynthesis)	K00487	EC:1.14.13.11	predicted protein [Hordeum vulgare subsp. vulgare]
TraesCS3A02G136100	99.7418	96.761	110.498	46.1503	46.6201	43.5901	2.25139	1.17082	2.12852e-20	4.41065e-19	up	GO:0009808(lignin metabolic process);GO:0016020(membrane);GO:0016710(trans-cinnamate 4-monooxygenase activity);GO:0044550(secondary metabolite biosynthetic process)	00360(Phenylalanine metabolism);00130(Ubiquinone and other terpenoid-quinone biosynthesis);00940(Phenylpropanoid biosynthesis);00945(Stilbenoid, diarylheptanoid and gingerol biosynthesis);00941(Flavonoid biosynthesis)	K00487	EC:1.14.13.11	Trans-cinnamate 4-monooxygenase [Aegilops tauschii]
TraesCSU02G138300	2.80565	2.75377	3.31826	10.1478	13.662	11.5219	0.251267	-1.99271	1.7702e-26	5.20944e-25	down	GO:0009808(lignin metabolic process);GO:0016020(membrane);GO:0016710(trans-cinnamate 4-monooxygenase activity);GO:0044550(secondary metabolite biosynthetic process)	00360(Phenylalanine metabolism);00130(Ubiquinone and other terpenoid-quinone biosynthesis);00940(Phenylpropanoid biosynthesis);00945(Stilbenoid, diarylheptanoid and gingerol biosynthesis);00941(Flavonoid biosynthesis)	K00487	EC:1.14.13.11	Trans-cinnamate 4-monooxygenase [Aegilops tauschii]
TraesCS2D02G300200	0.831608	0.569148	0.882515	1.7295	2.50556	2.62685	0.332746	-1.58751	5.70873e-07	3.65125e-06	down	GO:0009808(lignin metabolic process);GO:0016020(membrane);GO:0016710(trans-cinnamate 4-monooxygenase activity);GO:0044550(secondary metabolite biosynthetic process)	00360(Phenylalanine metabolism);00130(Ubiquinone and other terpenoid-quinone biosynthesis);00940(Phenylpropanoid biosynthesis);00945(Stilbenoid, diarylheptanoid and gingerol biosynthesis);00941(Flavonoid biosynthesis)	K00487	EC:1.14.13.11	PREDICTED: trans-cinnamate 4-monooxygenase [Setaria italica]
TraesCS4A02G119200	22.2351	24.4636	23.4082	5.21277	5.0041	4.95573	4.62062	2.20809	1.24383e-59	1.13167e-57	up	GO:0003987(acetate-CoA ligase activity);GO:0005739(mitochondrion);GO:0005777(peroxisome);GO:0006083(acetate metabolic process);GO:0006097(glyoxylate cycle);GO:0016208(AMP binding);GO:0019605(butyrate metabolic process);GO:0047760(butyrate-CoA ligase activity)	00360(Phenylalanine metabolism);00130(Ubiquinone and other terpenoid-quinone biosynthesis);00940(Phenylpropanoid biosynthesis)	K01904	EC:6.2.1.12	predicted protein [Hordeum vulgare subsp. vulgare]
TraesCS4D02G186700	23.8304	28.5389	26.1105	7.20275	5.44453	5.24549	4.38612	2.13294	4.65964e-43	2.66626e-41	up	GO:0003987(acetate-CoA ligase activity);GO:0005739(mitochondrion);GO:0005777(peroxisome);GO:0006083(acetate metabolic process);GO:0006097(glyoxylate cycle);GO:0016208(AMP binding);GO:0019605(butyrate metabolic process);GO:0047760(butyrate-CoA ligase activity)	00360(Phenylalanine metabolism);00130(Ubiquinone and other terpenoid-quinone biosynthesis);00940(Phenylpropanoid biosynthesis)	K01904	EC:6.2.1.12	Medium-chain-fatty-acid--CoA ligase [Aegilops tauschii]
TraesCS2B02G587100	5.51656	5.93594	6.00221	2.13885	1.90089	1.84396	2.96662	1.56882	1.36077e-21	3.05828e-20	up	GO:0005777(peroxisome);GO:0006631(fatty acid metabolic process);GO:0016874(ligase activity)	00360(Phenylalanine metabolism);00130(Ubiquinone and other terpenoid-quinone biosynthesis);00940(Phenylpropanoid biosynthesis)	K01904	EC:6.2.1.12	predicted protein [Hordeum vulgare subsp. vulgare]
TraesCS2D02G581900	0.385484	1.07729	0.59923	0	0	0	inf	inf	1.70241e-17	2.89747e-16	up	GO:0005739(mitochondrion);GO:0005777(peroxisome);GO:0006952(defense response);GO:0018858(benzoate-CoA ligase activity);GO:0019761(glucosinolate biosynthetic process)	00360(Phenylalanine metabolism);00130(Ubiquinone and other terpenoid-quinone biosynthesis);00940(Phenylpropanoid biosynthesis)	K01904	EC:6.2.1.12	Medium-chain-fatty-acid--CoA ligase [Aegilops tauschii]
TraesCS2D02G581200	0.804436	2.12938	2.16866	0.10994	0.025812	0	37.5868	5.23215	3.76753e-14	5.00959e-13	up	GO:0005739(mitochondrion);GO:0005777(peroxisome);GO:0006952(defense response);GO:0018858(benzoate-CoA ligase activity);GO:0019761(glucosinolate biosynthetic process)	00360(Phenylalanine metabolism);00130(Ubiquinone and other terpenoid-quinone biosynthesis);00940(Phenylpropanoid biosynthesis)	K01904	EC:6.2.1.12	Medium-chain-fatty-acid--CoA ligase [Aegilops tauschii]
TraesCS2D02G557900	6.85144	8.48529	7.11088	4.24414	2.08287	3.07952	2.38639	1.25483	1.01819e-09	9.0741e-09	up	GO:0005777(peroxisome);GO:0006631(fatty acid metabolic process);GO:0016874(ligase activity)	00360(Phenylalanine metabolism);00130(Ubiquinone and other terpenoid-quinone biosynthesis);00940(Phenylpropanoid biosynthesis)	K01904	EC:6.2.1.12	predicted protein [Hordeum vulgare subsp. vulgare]
TraesCS2A02G556900	2.96712	3.96134	3.03259	1.93105	0.765268	1.03784	2.66755	1.41552	6.73219e-07	4.26726e-06	up	GO:0005777(peroxisome);GO:0006631(fatty acid metabolic process);GO:0016874(ligase activity)	00360(Phenylalanine metabolism);00130(Ubiquinone and other terpenoid-quinone biosynthesis);00940(Phenylpropanoid biosynthesis)	K01904	EC:6.2.1.12	predicted protein [Hordeum vulgare subsp. vulgare]
TraesCS6A02G266700	1.64889	1.27342	2.2156	0.734488	0.711055	0.373238	2.82492	1.49821	5.81586e-06	3.20691e-05	up	GO:0005524(ATP binding);GO:0008152(metabolic process);GO:0009411(response to UV);GO:0009611(response to wounding);GO:0009698(phenylpropanoid metabolic process);GO:0010584(pollen exine formation);GO:0016021(integral component of membrane);GO:0016207(4-coumarate-CoA ligase activity);GO:0016874(ligase activity);GO:0050832(defense response to fungus)	00360(Phenylalanine metabolism);00130(Ubiquinone and other terpenoid-quinone biosynthesis);00940(Phenylpropanoid biosynthesis)	K01904	EC:6.2.1.12	4-coumarate:coenzyme A ligase [Lolium perenne]
TraesCS2D02G556900	0.490714	0.737724	0.725484	0.25106	0.23982	0.282182	2.52751	1.33772	0.00148094	0.00510276	up	GO:0005777(peroxisome);GO:0006631(fatty acid metabolic process);GO:0016874(ligase activity)	00360(Phenylalanine metabolism);00130(Ubiquinone and other terpenoid-quinone biosynthesis);00940(Phenylpropanoid biosynthesis)	K01904	EC:6.2.1.12	predicted protein [Hordeum vulgare subsp. vulgare]
TraesCS2B02G291100	0.463573	0.646223	0.294055	0.286088	0.130981	0.098148	2.72478	1.44614	0.00360502	0.0112218	up	GO:0004467(long-chain fatty acid-CoA ligase activity);GO:0005515(protein binding);GO:0005524(ATP binding);GO:0005737(cytoplasm);GO:0005783(endoplasmic reticulum);GO:0010584(pollen exine formation);GO:0016207(4-coumarate-CoA ligase activity);GO:0031956(medium-chain fatty acid-CoA ligase activity);GO:0046949(fatty-acyl-CoA biosynthetic process);GO:0080110(sporopollenin biosynthetic process)	00360(Phenylalanine metabolism);00130(Ubiquinone and other terpenoid-quinone biosynthesis);00940(Phenylpropanoid biosynthesis)	K01904	EC:6.2.1.12	4-coumarate--CoA ligase-like protein 9 [Aegilops tauschii]
TraesCS4B02G329800	1.45491	1.05642	1.50084	7.1498	4.87577	5.53905	0.228424	-2.13021	8.02857e-22	1.82688e-20	down	GO:0003824(catalytic activity);GO:0005739(mitochondrion);GO:0005777(peroxisome);GO:0006631(fatty acid metabolic process);GO:0008152(metabolic process);GO:0016208(AMP binding);GO:0016874(ligase activity)	00360(Phenylalanine metabolism);00130(Ubiquinone and other terpenoid-quinone biosynthesis);00940(Phenylpropanoid biosynthesis)	K01904	EC:6.2.1.12	PREDICTED: probable acyl-activating enzyme 1, peroxisomal [Setaria italica]
TraesCS4D02G326700	0.52195	1.22012	0.722935	3.68286	3.42121	3.57114	0.23091	-2.1146	5.02419e-12	5.62238e-11	down	GO:0003824(catalytic activity);GO:0005739(mitochondrion);GO:0005777(peroxisome);GO:0006631(fatty acid metabolic process);GO:0008152(metabolic process);GO:0016208(AMP binding);GO:0016874(ligase activity)	00360(Phenylalanine metabolism);00130(Ubiquinone and other terpenoid-quinone biosynthesis);00940(Phenylpropanoid biosynthesis)	K01904	EC:6.2.1.12	PREDICTED: probable acyl-activating enzyme 1, peroxisomal [Brachypodium distachyon]
TraesCS4B02G323900	0.424718	0.345838	0.367841	1.3189	2.00513	1.34025	0.244067	-2.03465	2.51614e-09	2.1506e-08	down	GO:0005739(mitochondrion);GO:0005777(peroxisome);GO:0006952(defense response);GO:0018858(benzoate-CoA ligase activity);GO:0019761(glucosinolate biosynthetic process)	00360(Phenylalanine metabolism);00130(Ubiquinone and other terpenoid-quinone biosynthesis);00940(Phenylpropanoid biosynthesis)	K01904	EC:6.2.1.12	PREDICTED: probable acyl-activating enzyme 12, peroxisomal [Oryza sativa Japonica Group]
TraesCS4D02G320900	0.926084	1.32198	1.2596	2.17691	3.88175	2.55089	0.407415	-1.29543	3.41638e-05	0.000165076	down	GO:0005739(mitochondrion);GO:0005777(peroxisome);GO:0006952(defense response);GO:0018858(benzoate-CoA ligase activity);GO:0019761(glucosinolate biosynthetic process)	00360(Phenylalanine metabolism);00130(Ubiquinone and other terpenoid-quinone biosynthesis);00940(Phenylpropanoid biosynthesis)	K01904	EC:6.2.1.12	PREDICTED: probable acyl-activating enzyme 12, peroxisomal [Oryza sativa Japonica Group]
TraesCS4B02G329700	0.476646	0.542255	0.356959	1.40446	0.989448	1.46932	0.356142	-1.48948	6.97881e-05	0.000319503	down	GO:0003824(catalytic activity);GO:0005739(mitochondrion);GO:0005777(peroxisome);GO:0006631(fatty acid metabolic process);GO:0008152(metabolic process);GO:0016208(AMP binding);GO:0016874(ligase activity)	00360(Phenylalanine metabolism);00130(Ubiquinone and other terpenoid-quinone biosynthesis);00940(Phenylpropanoid biosynthesis)	K01904	EC:6.2.1.12	PREDICTED: probable acyl-activating enzyme 1, peroxisomal [Brachypodium distachyon]
TraesCS2D02G582000	9.35087	9.49412	9.1747	0.040143	0.066974	0.069303	158.824	7.31128	3.23357e-146	2.03323e-143	up	GO:0047634(agmatine N4-coumaroyltransferase activity)	00940(Phenylpropanoid biosynthesis);00945(Stilbenoid, diarylheptanoid and gingerol biosynthesis);00941(Flavonoid biosynthesis)	K13065	EC:2.3.1.133	Agmatine coumaroyltransferase-1 [Triticum urartu]
TraesCS1D02G089900	9.41587	14.3433	12.5242	1.34723	1.12127	1.79227	8.5157	3.09013	3.2274e-48	2.1462e-46	up	GO:0047634(agmatine N4-coumaroyltransferase activity)	00940(Phenylpropanoid biosynthesis);00945(Stilbenoid, diarylheptanoid and gingerol biosynthesis);00941(Flavonoid biosynthesis)	K13065	EC:2.3.1.133	predicted protein [Hordeum vulgare subsp. vulgare]
TraesCS6D02G241700	7.26153	7.56726	8.92461	0.814707	0.984914	1.34143	7.56226	2.91882	1.22077e-40	6.52355e-39	up	GO:0005515(protein binding);GO:0005737(cytoplasm);GO:0005829(cytosol);GO:0009809(lignin biosynthetic process);GO:0009963(positive regulation of flavonoid biosynthetic process);GO:0010252(auxin homeostasis);GO:0016020(membrane);GO:0016740(transferase activity);GO:0047172(shikimate O-hydroxycinnamoyltransferase activity);GO:0047205(quinate O-hydroxycinnamoyltransferase activity)	00940(Phenylpropanoid biosynthesis);00945(Stilbenoid, diarylheptanoid and gingerol biosynthesis);00941(Flavonoid biosynthesis)	K13065	EC:2.3.1.133	Anthranilate N-benzoyltransferase protein 1 [Aegilops tauschii]
TraesCS1A02G088300	6.39881	8.84868	9.62782	0.977116	1.24958	1.29056	7.07235	2.82219	6.36006e-38	3.06317e-36	up	GO:0047634(agmatine N4-coumaroyltransferase activity)	00940(Phenylpropanoid biosynthesis);00945(Stilbenoid, diarylheptanoid and gingerol biosynthesis);00941(Flavonoid biosynthesis)	K13065	EC:2.3.1.133	predicted protein [Hordeum vulgare subsp. vulgare]
TraesCS2B02G519100	5.87826	7.41926	5.59496	0.671538	0.761607	1.02861	7.67441	2.94005	2.7911e-36	1.28103e-34	up	GO:0047634(agmatine N4-coumaroyltransferase activity)	00940(Phenylpropanoid biosynthesis);00945(Stilbenoid, diarylheptanoid and gingerol biosynthesis);00941(Flavonoid biosynthesis)	K13065	EC:2.3.1.133	predicted protein [Hordeum vulgare subsp. vulgare]
TraesCS2B02G554900	3.88296	4.03677	4.68944	0.04071	0.189983	0	54.6578	5.77236	7.47214e-35	3.23037e-33	up	NA	00940(Phenylpropanoid biosynthesis);00945(Stilbenoid, diarylheptanoid and gingerol biosynthesis);00941(Flavonoid biosynthesis)	K13065	EC:2.3.1.133	predicted protein [Hordeum vulgare subsp. vulgare]
TraesCSU02G038200	2.19716	2.47582	4.1463	0.071653	0.041002	0	78.2857	6.29068	3.91736e-32	1.52362e-30	up	GO:0047634(agmatine N4-coumaroyltransferase activity)	00940(Phenylpropanoid biosynthesis);00945(Stilbenoid, diarylheptanoid and gingerol biosynthesis);00941(Flavonoid biosynthesis)	K13065	EC:2.3.1.133	Agmatine coumaroyltransferase-1 [Triticum urartu]
TraesCS2D02G581500	1.00214	3.12474	2.5158	0	0	0	inf	inf	1.99325e-27	6.15049e-26	up	GO:0047634(agmatine N4-coumaroyltransferase activity)	00940(Phenylpropanoid biosynthesis);00945(Stilbenoid, diarylheptanoid and gingerol biosynthesis);00941(Flavonoid biosynthesis)	K13065	EC:2.3.1.133	hypothetical protein F775_42891 [Aegilops tauschii]
TraesCS3D02G128500	22.286	21.6423	21.2211	7.50354	8.45273	5.83384	2.98986	1.58008	9.22242e-24	2.35943e-22	up	GO:0005737(cytoplasm);GO:0005829(cytosol);GO:0016740(transferase activity);GO:0016747(transferase activity, transferring acyl groups other than amino-acyl groups)	00940(Phenylpropanoid biosynthesis);00945(Stilbenoid, diarylheptanoid and gingerol biosynthesis);00941(Flavonoid biosynthesis)	K13065	EC:2.3.1.133	unnamed protein product [Triticum aestivum]
TraesCS7A02G150100	20.2981	15.7572	19.5738	6.77178	7.01637	5.44782	2.89193	1.53203	3.23558e-22	7.53829e-21	up	GO:0008152(metabolic process);GO:0050266(rosmarinate synthase activity)	00940(Phenylpropanoid biosynthesis);00945(Stilbenoid, diarylheptanoid and gingerol biosynthesis);00941(Flavonoid biosynthesis)	K13065	EC:2.3.1.133	unnamed protein product [Triticum aestivum]
TraesCS2B02G518900	4.24597	5.26072	6.42306	1.25535	0.751606	0.622106	6.05911	2.59911	2.38512e-21	5.27046e-20	up	GO:0047634(agmatine N4-coumaroyltransferase activity)	00940(Phenylpropanoid biosynthesis);00945(Stilbenoid, diarylheptanoid and gingerol biosynthesis);00941(Flavonoid biosynthesis)	K13065	EC:2.3.1.133	predicted protein [Hordeum vulgare subsp. vulgare]
TraesCS6A02G260900	7.89148	10.5807	9.70763	2.2487	3.08795	2.65321	3.52695	1.81842	2.44185e-21	5.39161e-20	up	GO:0005515(protein binding);GO:0005737(cytoplasm);GO:0005829(cytosol);GO:0009809(lignin biosynthetic process);GO:0009963(positive regulation of flavonoid biosynthetic process);GO:0010252(auxin homeostasis);GO:0016020(membrane);GO:0016740(transferase activity);GO:0047172(shikimate O-hydroxycinnamoyltransferase activity);GO:0047205(quinate O-hydroxycinnamoyltransferase activity)	00940(Phenylpropanoid biosynthesis);00945(Stilbenoid, diarylheptanoid and gingerol biosynthesis);00941(Flavonoid biosynthesis)	K13065	EC:2.3.1.133	Anthranilate N-benzoyltransferase protein 1 [Triticum urartu]
TraesCS3B02G146500	19.3106	17.4472	19.6168	6.96027	8.3818	6.99423	2.5239	1.33566	1.51142e-20	3.15619e-19	up	GO:0005737(cytoplasm);GO:0005829(cytosol);GO:0016740(transferase activity);GO:0016747(transferase activity, transferring acyl groups other than amino-acyl groups)	00940(Phenylpropanoid biosynthesis);00945(Stilbenoid, diarylheptanoid and gingerol biosynthesis);00941(Flavonoid biosynthesis)	K13065	EC:2.3.1.133	unnamed protein product [Triticum aestivum]
TraesCS1D02G089600	1.92041	3.67234	3.60106	0.13109	0.245088	0.347701	12.7008	3.66684	1.55968e-20	3.25577e-19	up	GO:0047634(agmatine N4-coumaroyltransferase activity)	00940(Phenylpropanoid biosynthesis);00945(Stilbenoid, diarylheptanoid and gingerol biosynthesis);00941(Flavonoid biosynthesis)	K13065	EC:2.3.1.133	predicted protein [Hordeum vulgare subsp. vulgare]
TraesCS5B02G336500	6.77151	6.39891	6.95129	1.89257	2.48521	1.87382	3.21865	1.68646	4.52008e-19	8.61265e-18	up	GO:0047634(agmatine N4-coumaroyltransferase activity)	00940(Phenylpropanoid biosynthesis);00945(Stilbenoid, diarylheptanoid and gingerol biosynthesis);00941(Flavonoid biosynthesis)	K13065	EC:2.3.1.133	Anthranilate N-benzoyltransferase protein 1 [Aegilops tauschii]
TraesCS2A02G490700	8.89088	11.3179	9.54178	3.70597	2.45707	3.57988	3.05355	1.61049	4.92602e-19	9.35151e-18	up	GO:0047634(agmatine N4-coumaroyltransferase activity)	00940(Phenylpropanoid biosynthesis);00945(Stilbenoid, diarylheptanoid and gingerol biosynthesis);00941(Flavonoid biosynthesis)	K13065	EC:2.3.1.133	predicted protein [Hordeum vulgare subsp. vulgare]
TraesCS2D02G527800	1.87307	2.47802	3.79768	0.306444	0.091786	0.131726	15.3763	3.94264	1.39026e-18	2.55775e-17	up	NA	00940(Phenylpropanoid biosynthesis);00945(Stilbenoid, diarylheptanoid and gingerol biosynthesis);00941(Flavonoid biosynthesis)	K13065	EC:2.3.1.133	predicted protein [Hordeum vulgare subsp. vulgare]
TraesCS6B02G288300	0.615237	0.850168	0.800455	0	0	0.043512	52.0744	5.7025	1.03409e-15	1.5453e-14	up	GO:0005515(protein binding);GO:0005737(cytoplasm);GO:0005829(cytosol);GO:0009809(lignin biosynthetic process);GO:0009963(positive regulation of flavonoid biosynthetic process);GO:0010252(auxin homeostasis);GO:0016020(membrane);GO:0016740(transferase activity);GO:0047172(shikimate O-hydroxycinnamoyltransferase activity);GO:0047205(quinate O-hydroxycinnamoyltransferase activity)	00940(Phenylpropanoid biosynthesis);00945(Stilbenoid, diarylheptanoid and gingerol biosynthesis);00941(Flavonoid biosynthesis)	K13065	EC:2.3.1.133	Anthranilate N-benzoyltransferase protein 1 [Aegilops tauschii]
TraesCS7D02G003400	7.15915	6.5604	6.91541	2.82901	2.78634	2.42364	2.56686	1.36	8.22449e-15	1.14978e-13	up	GO:0005737(cytoplasm);GO:0005829(cytosol);GO:0016740(transferase activity);GO:0016747(transferase activity, transferring acyl groups other than amino-acyl groups)	00940(Phenylpropanoid biosynthesis);00945(Stilbenoid, diarylheptanoid and gingerol biosynthesis);00941(Flavonoid biosynthesis)	K13065	EC:2.3.1.133	predicted protein [Hordeum vulgare subsp. vulgare]
TraesCS4D02G300400	9.69214	8.86981	10.2496	4.94283	3.4142	3.79022	2.37186	1.24602	4.30492e-14	5.70672e-13	up	GO:0047634(agmatine N4-coumaroyltransferase activity)	00940(Phenylpropanoid biosynthesis);00945(Stilbenoid, diarylheptanoid and gingerol biosynthesis);00941(Flavonoid biosynthesis)	K13065	EC:2.3.1.133	predicted protein [Hordeum vulgare subsp. vulgare]
TraesCS2B02G606400	3.11202	6.11271	5.74254	1.22682	0.419697	0.416166	7.25622	2.85922	2.78927e-13	3.47682e-12	up	GO:0047634(agmatine N4-coumaroyltransferase activity)	00940(Phenylpropanoid biosynthesis);00945(Stilbenoid, diarylheptanoid and gingerol biosynthesis);00941(Flavonoid biosynthesis)	K13065	EC:2.3.1.133	Agmatine coumaroyltransferase-1 [Triticum urartu]
TraesCS2B02G048900	1.77088	1.62482	1.56198	0.214184	0.24471	0.321793	6.35041	2.66685	6.06834e-13	7.35991e-12	up	GO:0005737(cytoplasm);GO:0016740(transferase activity);GO:0016747(transferase activity, transferring acyl groups other than amino-acyl groups)	00940(Phenylpropanoid biosynthesis);00945(Stilbenoid, diarylheptanoid and gingerol biosynthesis);00941(Flavonoid biosynthesis)	K13065	EC:2.3.1.133	Putative acetyltransferase [Aegilops tauschii]
TraesCS4A02G003300	3.36148	2.27461	3.56984	0.776311	1.00838	0.678681	3.73713	1.90193	1.05386e-11	1.14536e-10	up	GO:0047634(agmatine N4-coumaroyltransferase activity)	00940(Phenylpropanoid biosynthesis);00945(Stilbenoid, diarylheptanoid and gingerol biosynthesis);00941(Flavonoid biosynthesis)	K13065	EC:2.3.1.133	predicted protein [Hordeum vulgare subsp. vulgare]
TraesCS5B02G336300	19.1576	16.3969	19.1465	6.13952	9.96517	4.88966	2.6055	1.38156	1.23195e-10	1.20368e-09	up	GO:0047634(agmatine N4-coumaroyltransferase activity)	00940(Phenylpropanoid biosynthesis);00945(Stilbenoid, diarylheptanoid and gingerol biosynthesis);00941(Flavonoid biosynthesis)	K13065	EC:2.3.1.133	Anthranilate N-benzoyltransferase protein 1 [Aegilops tauschii]
TraesCS3B02G399600	4.23502	5.0338	6.08073	0.945707	2.12752	1.36611	3.45762	1.78978	2.39601e-10	2.2781e-09	up	GO:0005737(cytoplasm);GO:0016740(transferase activity);GO:0016747(transferase activity, transferring acyl groups other than amino-acyl groups)	00940(Phenylpropanoid biosynthesis);00945(Stilbenoid, diarylheptanoid and gingerol biosynthesis);00941(Flavonoid biosynthesis)	K13065	EC:2.3.1.133	unnamed protein product [Triticum aestivum]
TraesCS4A02G495900	5.41841	5.12546	7.34141	2.70863	2.76446	2.75524	2.17362	1.1201	6.90596e-10	6.26607e-09	up	GO:0005737(cytoplasm);GO:0005829(cytosol);GO:0016740(transferase activity);GO:0016747(transferase activity, transferring acyl groups other than amino-acyl groups)	00940(Phenylpropanoid biosynthesis);00945(Stilbenoid, diarylheptanoid and gingerol biosynthesis);00941(Flavonoid biosynthesis)	K13065	EC:2.3.1.133	predicted protein [Hordeum vulgare subsp. vulgare]
TraesCS3D02G545200	1.1653	1.03052	1.02432	0.046876	0.157252	0	15.7751	3.97958	1.29064e-09	1.14087e-08	up	GO:0005737(cytoplasm);GO:0016740(transferase activity);GO:0016747(transferase activity, transferring acyl groups other than amino-acyl groups)	00940(Phenylpropanoid biosynthesis);00945(Stilbenoid, diarylheptanoid and gingerol biosynthesis);00941(Flavonoid biosynthesis)	K13065	EC:2.3.1.133	Putative acetyltransferase [Aegilops tauschii]
TraesCS2D02G490900	0.749339	0.885445	0.642604	0.143027	0.04249	0.059968	9.2771	3.21367	1.34728e-09	1.18834e-08	up	GO:0047634(agmatine N4-coumaroyltransferase activity)	00940(Phenylpropanoid biosynthesis);00945(Stilbenoid, diarylheptanoid and gingerol biosynthesis);00941(Flavonoid biosynthesis)	K13065	EC:2.3.1.133	predicted protein [Hordeum vulgare subsp. vulgare]
TraesCS5A02G337700	2.04632	2.2208	2.94546	0.92548	0.56361	0.546526	3.54319	1.82505	2.693e-09	2.29621e-08	up	GO:0047634(agmatine N4-coumaroyltransferase activity)	00940(Phenylpropanoid biosynthesis);00945(Stilbenoid, diarylheptanoid and gingerol biosynthesis);00941(Flavonoid biosynthesis)	K13065	EC:2.3.1.133	predicted protein [Hordeum vulgare subsp. vulgare]
TraesCS1B02G287800	6.08053	5.9555	4.66733	2.09003	2.21742	2.9911	2.28858	1.19445	2.95511e-09	2.50611e-08	up	GO:0005737(cytoplasm);GO:0016740(transferase activity);GO:0016747(transferase activity, transferring acyl groups other than amino-acyl groups)	00940(Phenylpropanoid biosynthesis);00945(Stilbenoid, diarylheptanoid and gingerol biosynthesis);00941(Flavonoid biosynthesis)	K13065	EC:2.3.1.133	predicted protein [Hordeum vulgare subsp. vulgare]
TraesCS3A02G127300	19.6852	16.6974	19.7252	8.74179	11.9145	6.6878	2.05192	1.03697	2.20962e-08	1.69575e-07	up	GO:0005737(cytoplasm);GO:0005829(cytosol);GO:0016740(transferase activity);GO:0016747(transferase activity, transferring acyl groups other than amino-acyl groups)	00940(Phenylpropanoid biosynthesis);00945(Stilbenoid, diarylheptanoid and gingerol biosynthesis);00941(Flavonoid biosynthesis)	K13065	EC:2.3.1.133	unnamed protein product [Triticum aestivum]
TraesCS5B02G336600	3.19033	3.05293	3.63355	1.33095	1.42475	1.61238	2.26113	1.17705	5.50161e-08	4.01783e-07	up	GO:0047634(agmatine N4-coumaroyltransferase activity)	00940(Phenylpropanoid biosynthesis);00945(Stilbenoid, diarylheptanoid and gingerol biosynthesis);00941(Flavonoid biosynthesis)	K13065	EC:2.3.1.133	predicted protein [Hordeum vulgare subsp. vulgare]
TraesCS2A02G035800	0.920165	0.513259	0.749635	0.15808	0.033144	0.034114	9.68793	3.27619	5.52524e-08	4.03352e-07	up	GO:0005737(cytoplasm);GO:0016740(transferase activity);GO:0016747(transferase activity, transferring acyl groups other than amino-acyl groups)	00940(Phenylpropanoid biosynthesis);00945(Stilbenoid, diarylheptanoid and gingerol biosynthesis);00941(Flavonoid biosynthesis)	K13065	EC:2.3.1.133	Putative acetyltransferase [Aegilops tauschii]
TraesCS2D02G491100	3.04239	6.3528	4.42072	2.2412	1.89397	1.48464	2.45843	1.29774	7.22579e-07	4.56327e-06	up	GO:0047634(agmatine N4-coumaroyltransferase activity)	00940(Phenylpropanoid biosynthesis);00945(Stilbenoid, diarylheptanoid and gingerol biosynthesis);00941(Flavonoid biosynthesis)	K13065	EC:2.3.1.133	predicted protein [Hordeum vulgare subsp. vulgare]
TraesCS7A02G002700	3.39496	3.191	3.90553	1.60959	1.52414	1.97934	2.0519	1.03696	7.67113e-07	4.82781e-06	up	GO:0005737(cytoplasm);GO:0005829(cytosol);GO:0016740(transferase activity);GO:0016747(transferase activity, transferring acyl groups other than amino-acyl groups)	00940(Phenylpropanoid biosynthesis);00945(Stilbenoid, diarylheptanoid and gingerol biosynthesis);00941(Flavonoid biosynthesis)	K13065	EC:2.3.1.133	predicted protein [Hordeum vulgare subsp. vulgare]
TraesCS4B02G302100	4.37301	4.34562	6.59642	3.21998	2.08201	1.66846	2.19714	1.13562	3.54225e-06	2.02259e-05	up	GO:0047634(agmatine N4-coumaroyltransferase activity)	00940(Phenylpropanoid biosynthesis);00945(Stilbenoid, diarylheptanoid and gingerol biosynthesis);00941(Flavonoid biosynthesis)	K13065	EC:2.3.1.133	predicted protein [Hordeum vulgare subsp. vulgare]
TraesCS4B02G302200	1.87559	3.01311	3.19591	0.997302	1.27389	1.09846	2.39924	1.26258	4.52391e-06	2.54081e-05	up	GO:0047634(agmatine N4-coumaroyltransferase activity)	00940(Phenylpropanoid biosynthesis);00945(Stilbenoid, diarylheptanoid and gingerol biosynthesis);00941(Flavonoid biosynthesis)	K13065	EC:2.3.1.133	Anthranilate N-benzoyltransferase protein 1 [Aegilops tauschii]
TraesCS5A02G304100	3.05758	4.91867	6.37369	2.81261	1.72649	2.04253	2.1803	1.12453	2.82251e-05	0.000138605	up	GO:0047634(agmatine N4-coumaroyltransferase activity)	00940(Phenylpropanoid biosynthesis);00945(Stilbenoid, diarylheptanoid and gingerol biosynthesis);00941(Flavonoid biosynthesis)	K13065	EC:2.3.1.133	predicted protein [Hordeum vulgare subsp. vulgare]
TraesCS2D02G576900	0.402023	0.765728	0.77528	0.156444	0	0.137365	6.61325	2.72536	2.97212e-05	0.000145409	up	GO:0005737(cytoplasm);GO:0016740(transferase activity);GO:0016747(transferase activity, transferring acyl groups other than amino-acyl groups)	00940(Phenylpropanoid biosynthesis);00945(Stilbenoid, diarylheptanoid and gingerol biosynthesis);00941(Flavonoid biosynthesis)	K13065	EC:2.3.1.133	predicted protein [Hordeum vulgare subsp. vulgare]
TraesCS2D02G467400	1.61513	2.89969	2.44858	1.3059	1.05363	0.929228	2.11734	1.08225	0.000122095	0.000532562	up	GO:0005737(cytoplasm);GO:0016740(transferase activity);GO:0016747(transferase activity, transferring acyl groups other than amino-acyl groups)	00940(Phenylpropanoid biosynthesis);00945(Stilbenoid, diarylheptanoid and gingerol biosynthesis);00941(Flavonoid biosynthesis)	K13065	EC:2.3.1.133	HCBT-like putative PR, partial [Aegilops tauschii]
TraesCS7D02G316600	1.4431	1.5209	1.5656	0.576817	0.812211	0.69276	2.17582	1.12156	0.000135162	0.00058408	up	GO:0005737(cytoplasm);GO:0005829(cytosol);GO:0016740(transferase activity);GO:0016747(transferase activity, transferring acyl groups other than amino-acyl groups)	00940(Phenylpropanoid biosynthesis);00945(Stilbenoid, diarylheptanoid and gingerol biosynthesis);00941(Flavonoid biosynthesis)	K13065	EC:2.3.1.133	Putative acetyltransferase [Aegilops tauschii]
TraesCS1A02G286500	0.449827	0.590547	0.647094	0.181438	0.287483	0.187742	2.56976	1.36164	0.0012394	0.00434755	up	GO:0005737(cytoplasm);GO:0005829(cytosol);GO:0016740(transferase activity);GO:0016747(transferase activity, transferring acyl groups other than amino-acyl groups)	00940(Phenylpropanoid biosynthesis);00945(Stilbenoid, diarylheptanoid and gingerol biosynthesis);00941(Flavonoid biosynthesis)	K13065	EC:2.3.1.133	predicted protein, partial [Hordeum vulgare subsp. vulgare]
TraesCS2B02G446300	1.23701	1.23088	0.974568	0.750272	0.440074	0.422708	2.13413	1.09365	0.00195227	0.00650885	up	GO:0009535(chloroplast thylakoid membrane);GO:0009555(pollen development);GO:0016740(transferase activity);GO:0016747(transferase activity, transferring acyl groups other than amino-acyl groups);GO:0042761(very long-chain fatty acid biosynthetic process);GO:0071555(cell wall organization)	00940(Phenylpropanoid biosynthesis);00945(Stilbenoid, diarylheptanoid and gingerol biosynthesis);00941(Flavonoid biosynthesis)	K13065	EC:2.3.1.133	predicted protein [Hordeum vulgare subsp. vulgare]
TraesCS5A02G338700	0.883232	1.43448	1.56957	0.673666	0.680743	0.509751	2.08527	1.06023	0.00250874	0.00812802	up	GO:0047634(agmatine N4-coumaroyltransferase activity)	00940(Phenylpropanoid biosynthesis);00945(Stilbenoid, diarylheptanoid and gingerol biosynthesis);00941(Flavonoid biosynthesis)	K13065	EC:2.3.1.133	hypothetical protein F775_42423 [Aegilops tauschii]
TraesCS5B02G336700	1.31973	0.981651	1.2847	0.767743	0.470496	0.545049	2.01094	1.00787	0.00303332	0.00962535	up	GO:0047634(agmatine N4-coumaroyltransferase activity)	00940(Phenylpropanoid biosynthesis);00945(Stilbenoid, diarylheptanoid and gingerol biosynthesis);00941(Flavonoid biosynthesis)	K13065	EC:2.3.1.133	predicted protein [Hordeum vulgare subsp. vulgare]
TraesCS2B02G449700	1.51282	1.22635	1.15167	5.56883	3.65603	3.69974	0.301042	-1.73196	1.31537e-11	1.41922e-10	down	GO:0005737(cytoplasm);GO:0016740(transferase activity);GO:0016747(transferase activity, transferring acyl groups other than amino-acyl groups)	00940(Phenylpropanoid biosynthesis);00945(Stilbenoid, diarylheptanoid and gingerol biosynthesis);00941(Flavonoid biosynthesis)	K13065	EC:2.3.1.133	Anthranilate N-benzoyltransferase protein 3 [Aegilops tauschii]
TraesCS2D02G427000	4.55532	4.1413	4.20206	11.9321	8.11904	8.54499	0.451063	-1.1486	1.54938e-09	1.35771e-08	down	GO:0005737(cytoplasm);GO:0016740(transferase activity);GO:0016747(transferase activity, transferring acyl groups other than amino-acyl groups)	00940(Phenylpropanoid biosynthesis);00945(Stilbenoid, diarylheptanoid and gingerol biosynthesis);00941(Flavonoid biosynthesis)	K13065	EC:2.3.1.133	Anthranilate N-benzoyltransferase protein 3 [Aegilops tauschii]
TraesCS2B02G049100	0.210203	0.2792	0.448726	1.21197	0.884473	1.48204	0.262158	-1.93149	1.25147e-05	6.54545e-05	down	GO:0005737(cytoplasm);GO:0016740(transferase activity);GO:0016747(transferase activity, transferring acyl groups other than amino-acyl groups)	00940(Phenylpropanoid biosynthesis);00945(Stilbenoid, diarylheptanoid and gingerol biosynthesis);00941(Flavonoid biosynthesis)	K13065	EC:2.3.1.133	Putative acetyltransferase [Aegilops tauschii]
TraesCS5B02G222000	0.127822	0.483587	0.417428	1.38573	1.48319	1.27582	0.248227	-2.01027	2.48337e-05	0.000123332	down	GO:0005515(protein binding);GO:0005737(cytoplasm);GO:0005829(cytosol);GO:0009809(lignin biosynthetic process);GO:0009963(positive regulation of flavonoid biosynthetic process);GO:0010252(auxin homeostasis);GO:0016020(membrane);GO:0016740(transferase activity);GO:0047172(shikimate O-hydroxycinnamoyltransferase activity);GO:0047205(quinate O-hydroxycinnamoyltransferase activity)	00940(Phenylpropanoid biosynthesis);00945(Stilbenoid, diarylheptanoid and gingerol biosynthesis);00941(Flavonoid biosynthesis)	K13065	EC:2.3.1.133	PREDICTED: shikimate O-hydroxycinnamoyltransferase-like [Setaria italica]
TraesCS4A02G473500	0.482451	0.239409	0.360634	1.15558	1.0633	1.18817	0.317721	-1.65417	7.67812e-05	0.000348502	down	GO:0005515(protein binding);GO:0005737(cytoplasm);GO:0005829(cytosol);GO:0009809(lignin biosynthetic process);GO:0009963(positive regulation of flavonoid biosynthetic process);GO:0010252(auxin homeostasis);GO:0016020(membrane);GO:0016740(transferase activity);GO:0047172(shikimate O-hydroxycinnamoyltransferase activity);GO:0047205(quinate O-hydroxycinnamoyltransferase activity)	00940(Phenylpropanoid biosynthesis);00945(Stilbenoid, diarylheptanoid and gingerol biosynthesis);00941(Flavonoid biosynthesis)	K13065	EC:2.3.1.133	Anthranilate N-benzoyltransferase protein 1 [Triticum urartu]
TraesCS4A02G401500	0.901168	0.406912	0.562306	2.12814	1.32469	1.43063	0.383005	-1.38457	0.000333901	0.00132863	down	GO:0005737(cytoplasm);GO:0005829(cytosol);GO:0016740(transferase activity);GO:0016747(transferase activity, transferring acyl groups other than amino-acyl groups)	00940(Phenylpropanoid biosynthesis);00945(Stilbenoid, diarylheptanoid and gingerol biosynthesis);00941(Flavonoid biosynthesis)	K13065	EC:2.3.1.133	predicted protein [Hordeum vulgare subsp. vulgare]
TraesCS5D02G230700	0.353959	0.583277	0.73466	1.59415	0.816691	1.90048	0.387792	-1.36665	0.0034192	0.0107046	down	GO:0005515(protein binding);GO:0005737(cytoplasm);GO:0005829(cytosol);GO:0009809(lignin biosynthetic process);GO:0009963(positive regulation of flavonoid biosynthetic process);GO:0010252(auxin homeostasis);GO:0016020(membrane);GO:0016740(transferase activity);GO:0047172(shikimate O-hydroxycinnamoyltransferase activity);GO:0047205(quinate O-hydroxycinnamoyltransferase activity)	00940(Phenylpropanoid biosynthesis);00945(Stilbenoid, diarylheptanoid and gingerol biosynthesis);00941(Flavonoid biosynthesis)	K13065	EC:2.3.1.133	hypothetical protein SORBIDRAFT_02g024990 [Sorghum bicolor]
TraesCS1D02G409100	0.326608	0.356758	0.083923	0.562216	1.21919	0.58176	0.324686	-1.62288	0.00574941	0.0168321	down	NA	00940(Phenylpropanoid biosynthesis);00945(Stilbenoid, diarylheptanoid and gingerol biosynthesis);00941(Flavonoid biosynthesis)	K13065	EC:2.3.1.133	unnamed protein product [Triticum aestivum]
TraesCS2A02G040600	0.240189	0.37256	0.124019	0.534414	0.628082	0.67785	0.400342	-1.32069	0.0105947	0.0286764	down	GO:0005515(protein binding);GO:0005737(cytoplasm);GO:0005829(cytosol);GO:0009809(lignin biosynthetic process);GO:0009963(positive regulation of flavonoid biosynthetic process);GO:0010252(auxin homeostasis);GO:0016020(membrane);GO:0016740(transferase activity);GO:0047172(shikimate O-hydroxycinnamoyltransferase activity);GO:0047205(quinate O-hydroxycinnamoyltransferase activity)	00940(Phenylpropanoid biosynthesis);00945(Stilbenoid, diarylheptanoid and gingerol biosynthesis);00941(Flavonoid biosynthesis)	K13065	EC:2.3.1.133	predicted protein [Hordeum vulgare subsp. vulgare]
TraesCS5B02G337000	0.167381	0.521045	0.538086	1.19175	0.974515	0.554727	0.450759	-1.14957	0.0394808	0.0872566	down	GO:0047634(agmatine N4-coumaroyltransferase activity)	00940(Phenylpropanoid biosynthesis);00945(Stilbenoid, diarylheptanoid and gingerol biosynthesis);00941(Flavonoid biosynthesis)	K13065	EC:2.3.1.133	hypothetical protein F775_42423 [Aegilops tauschii]
TraesCS7D02G239400	23.1228	26.0176	27.153	7.96863	7.74984	8.90276	3.09869	1.63166	9.14588e-29	3.04635e-27	up	GO:0008757(S-adenosylmethionine-dependent methyltransferase activity);GO:0032259(methylation)	00360(Phenylalanine metabolism);00940(Phenylpropanoid biosynthesis);00945(Stilbenoid, diarylheptanoid and gingerol biosynthesis);00941(Flavonoid biosynthesis)	K00588	EC:2.1.1.104	putative caffeoyl CoA O-methyltransferase, partial [Triticum aestivum]
TraesCS7A02G068600	15.5098	14.0457	14.9792	6.1456	6.0148	4.8165	2.62325	1.39136	5.12984e-20	1.04126e-18	up	GO:0005634(nucleus);GO:0008757(S-adenosylmethionine-dependent methyltransferase activity);GO:0032259(methylation);GO:0032259(methylation)	00360(Phenylalanine metabolism);00940(Phenylpropanoid biosynthesis);00945(Stilbenoid, diarylheptanoid and gingerol biosynthesis);00941(Flavonoid biosynthesis);00941(Flavonoid biosynthesis)	K00588	EC:2.1.1.104	predicted protein [Hordeum vulgare subsp. vulgare]
TraesCS7A02G149000	6.67297	8.24487	6.90705	0.04992	0.122806	0	126.356	6.98135	3.55423e-85	6.34503e-83	up	GO:0009809(lignin biosynthetic process)	00940(Phenylpropanoid biosynthesis)	K09753	EC:1.2.1.44	Bifunctional dihydroflavonol 4-reductase/flavanone 4-reductase [Aegilops tauschii]
TraesCS6A02G381700	24.4862	22.4146	23.107	2.72056	2.66689	1.82439	9.70735	3.27908	6.80175e-73	8.84869e-71	up	GO:0009809(lignin biosynthetic process)	00940(Phenylpropanoid biosynthesis)	K09753	EC:1.2.1.44	Bifunctional dihydroflavonol 4-reductase/flavanone 4-reductase [Triticum urartu]
TraesCS7B02G052700	2.11429	3.58148	3.61826	0.0401672	0.0322528	0.0692214	65.7577	6.03909	7.59806e-42	4.19904e-40	up	GO:0009809(lignin biosynthetic process);GO:0009809(lignin biosynthetic process)	00940(Phenylpropanoid biosynthesis);00940(Phenylpropanoid biosynthesis)	K09753	EC:1.2.1.44	predicted protein [Hordeum vulgare subsp. vulgare];Bifunctional dihydroflavonol 4-reductase/flavanone 4-reductase [Aegilops tauschii]
TraesCS7B02G052600	2.3857	2.29994	3.02786	0	0.031709	0.080753	68.5876	6.09988	1.45537e-33	5.99423e-32	up	GO:0009809(lignin biosynthetic process)	00940(Phenylpropanoid biosynthesis)	K09753	EC:1.2.1.44	Bifunctional dihydroflavonol 4-reductase/flavanone 4-reductase [Aegilops tauschii]
TraesCS5D02G168400	88.9085	85.0233	92.8415	16.7841	27.2097	19.0508	4.2315	2.08117	1.22563e-30	4.50679e-29	up	GO:0009809(lignin biosynthetic process)	00940(Phenylpropanoid biosynthesis)	K09753	EC:1.2.1.44	cinnamoyl-CoA reductase [Triticum aestivum]
TraesCS6D02G366400	4.81903	4.55843	3.70027	0.233566	0	0.036238	48.4712	5.59906	1.26018e-27	3.93136e-26	up	GO:0009809(lignin biosynthetic process)	00940(Phenylpropanoid biosynthesis)	K09753	EC:1.2.1.44	predicted protein [Hordeum vulgare subsp. vulgare]
TraesCS7D02G150500	3.16823	5.37396	4.28081	0.19054	0.440049	0.262388	14.3598	3.84397	4.28524e-27	1.29891e-25	up	GO:0009809(lignin biosynthetic process)	00940(Phenylpropanoid biosynthesis)	K09753	EC:1.2.1.44	Bifunctional dihydroflavonol 4-reductase/flavanone 4-reductase [Aegilops tauschii]
TraesCS5D02G540800	50.3958	49.1821	52.0843	18.5368	18.4727	22.0232	2.56913	1.36128	4.64864e-25	1.27829e-23	up	GO:0004022(alcohol dehydrogenase (NAD) activity);GO:0005794(Golgi apparatus);GO:0005829(cytosol);GO:0005886(plasma membrane);GO:0009506(plasmodesma);GO:0050662(coenzyme binding)	00940(Phenylpropanoid biosynthesis)	K09753	EC:1.2.1.44	predicted protein, partial [Hordeum vulgare subsp. vulgare]
TraesCS1B02G209700	10.9429	6.97524	10.7226	1.79462	2.33267	2.34579	4.42459	2.14554	4.7495e-25	1.30539e-23	up	GO:0005575(cellular_component);GO:0009809(lignin biosynthetic process);GO:0016621(cinnamoyl-CoA reductase activity);GO:0080167(response to karrikin)	00940(Phenylpropanoid biosynthesis)	K09753	EC:1.2.1.44	predicted protein [Hordeum vulgare subsp. vulgare]
TraesCS5A02G225100	21.2815	24.0941	24.4509	9.59707	7.11169	8.36859	2.78445	1.47739	2.78935e-24	7.34539e-23	up	GO:0009809(lignin biosynthetic process);GO:0009809(lignin biosynthetic process)	00940(Phenylpropanoid biosynthesis);00940(Phenylpropanoid biosynthesis)	K09753	EC:1.2.1.44	Bifunctional dihydroflavonol 4-reductase/flavanone 4-reductase [Triticum urartu];cinnamoyl-CoA reductase [Triticum aestivum]
TraesCS5A02G269100	2.86454	3.936	4.259	0.48813	0.448198	0.341229	8.65679	3.11383	3.95511e-24	1.03335e-22	up	GO:0003824(catalytic activity);GO:0005575(cellular_component);GO:0009408(response to heat);GO:0009414(response to water deprivation);GO:0009737(response to abscisic acid);GO:0009809(lignin biosynthetic process);GO:0016621(cinnamoyl-CoA reductase activity);GO:0046686(response to cadmium ion);GO:0050662(coenzyme binding)	00940(Phenylpropanoid biosynthesis)	K09753	EC:1.2.1.44	Dihydroflavonol-4-reductase [Aegilops tauschii]
TraesCS4A02G331900	34.019	35.7405	41.7425	15.0647	14.9019	15.1426	2.47182	1.30557	9.03829e-23	2.17469e-21	up	GO:0004022(alcohol dehydrogenase (NAD) activity);GO:0005794(Golgi apparatus);GO:0005829(cytosol);GO:0005886(plasma membrane);GO:0009506(plasmodesma);GO:0050662(coenzyme binding);GO:0050662(coenzyme binding)	00940(Phenylpropanoid biosynthesis);00940(Phenylpropanoid biosynthesis)	K09753	EC:1.2.1.44	predicted protein, partial [Hordeum vulgare subsp. vulgare]
TraesCS5A02G473600	4.04841	3.06215	3.41667	0.245288	0.266277	0.540835	10.0031	3.32237	9.45579e-23	2.27031e-21	up	GO:0003824(catalytic activity);GO:0005829(cytosol);GO:0009809(lignin biosynthetic process);GO:0016621(cinnamoyl-CoA reductase activity);GO:0050662(coenzyme binding);GO:0050662(coenzyme binding)	00940(Phenylpropanoid biosynthesis);00940(Phenylpropanoid biosynthesis)	K09753	EC:1.2.1.44	predicted protein [Hordeum vulgare subsp. vulgare]
TraesCS5D02G232400	25.3333	34.0729	29.3377	12.1524	9.67956	9.35233	2.84579	1.50883	1.50441e-21	3.36772e-20	up	GO:0009809(lignin biosynthetic process)	00940(Phenylpropanoid biosynthesis)	K09753	EC:1.2.1.44	cinnamoyl-CoA reductase [Triticum aestivum]
TraesCS6A02G381300	7.52343	8.81488	8.01891	1.02124	1.2636	0.826044	7.82967	2.96895	8.78253e-20	1.75437e-18	up	GO:0005575(cellular_component);GO:0006952(defense response);GO:0007623(circadian rhythm);GO:0009409(response to cold);GO:0009699(phenylpropanoid biosynthetic process);GO:0009809(lignin biosynthetic process);GO:0016621(cinnamoyl-CoA reductase activity);GO:0042754(negative regulation of circadian rhythm);GO:0050662(coenzyme binding);GO:0055114(oxidation-reduction process)	00940(Phenylpropanoid biosynthesis)	K09753	EC:1.2.1.44	Dihydroflavonol-4-reductase [Aegilops tauschii]
TraesCS6A02G381400	1.99158	2.86891	2.37428	0.171361	0	0.037078	34.7093	5.11725	2.07645e-19	4.04782e-18	up	GO:0003824(catalytic activity);GO:0005737(cytoplasm);GO:0005829(cytosol);GO:0007623(circadian rhythm);GO:0009409(response to cold);GO:0009809(lignin biosynthetic process);GO:0016621(cinnamoyl-CoA reductase activity);GO:0050662(coenzyme binding);GO:0055114(oxidation-reduction process)	00940(Phenylpropanoid biosynthesis)	K09753	EC:1.2.1.44	Bifunctional dihydroflavonol 4-reductase/flavanone 4-reductase [Aegilops tauschii]
TraesCS7D02G150600	0.531105	1.16033	0.746696	0	0	0	inf	inf	2.18004e-19	4.241e-18	up	GO:0009809(lignin biosynthetic process)	00940(Phenylpropanoid biosynthesis)	K09753	EC:1.2.1.44	Bifunctional dihydroflavonol 4-reductase/flavanone 4-reductase [Aegilops tauschii]
TraesCS5B02G160700	51.1202	52.7586	54.4769	17.3591	25.1661	15.8516	2.71265	1.4397	8.33024e-17	1.34883e-15	up	GO:0009809(lignin biosynthetic process)	00940(Phenylpropanoid biosynthesis)	K09753	EC:1.2.1.44	cinnamoyl-CoA reductase [Triticum aestivum]
TraesCS1D02G198500	14.833	9.92588	13.6785	3.73197	5.16984	4.74205	2.81719	1.49426	5.36061e-16	8.19013e-15	up	GO:0005575(cellular_component);GO:0009809(lignin biosynthetic process);GO:0016621(cinnamoyl-CoA reductase activity);GO:0080167(response to karrikin)	00940(Phenylpropanoid biosynthesis)	K09753	EC:1.2.1.44	predicted protein [Hordeum vulgare subsp. vulgare]
TraesCS5B02G223700	30.4993	37.0228	33.4346	14.1553	16.9418	14.2233	2.22762	1.1555	6.10356e-16	9.28513e-15	up	GO:0009809(lignin biosynthetic process);GO:0009809(lignin biosynthetic process)	00940(Phenylpropanoid biosynthesis);00940(Phenylpropanoid biosynthesis)	K09753	EC:1.2.1.44	cinnamoyl CoA reductase [Hordeum vulgare];Bifunctional dihydroflavonol 4-reductase/flavanone 4-reductase [Triticum urartu]
TraesCS5A02G163400	69.105	68.1746	73.9589	23.4311	34.4719	21.3203	2.66637	1.41488	8.5277e-16	1.28076e-14	up	GO:0009809(lignin biosynthetic process)	00940(Phenylpropanoid biosynthesis)	K09753	EC:1.2.1.44	cinnamoyl-CoA reductase [Triticum aestivum]
TraesCS7D02G391800	1.72053	1.5752	1.15079	0.155483	0.086829	0.044738	15.4904	3.9533	1.21856e-14	1.68234e-13	up	GO:0003824(catalytic activity);GO:0005575(cellular_component);GO:0009408(response to heat);GO:0009414(response to water deprivation);GO:0009737(response to abscisic acid);GO:0009809(lignin biosynthetic process);GO:0016621(cinnamoyl-CoA reductase activity);GO:0046686(response to cadmium ion);GO:0050662(coenzyme binding)	00940(Phenylpropanoid biosynthesis)	K09753	EC:1.2.1.44	Bifunctional dihydroflavonol 4-reductase/flavanone 4-reductase [Aegilops tauschii]
TraesCS6B02G420000	1.32138	5.83738	3.45458	0.291865	0.100609	0.041331	24.4657	4.61269	1.63879e-13	2.08079e-12	up	GO:0003824(catalytic activity);GO:0005737(cytoplasm);GO:0005829(cytosol);GO:0007623(circadian rhythm);GO:0009409(response to cold);GO:0009809(lignin biosynthetic process);GO:0016621(cinnamoyl-CoA reductase activity);GO:0050662(coenzyme binding);GO:0055114(oxidation-reduction process)	00940(Phenylpropanoid biosynthesis)	K09753	EC:1.2.1.44	Bifunctional dihydroflavonol 4-reductase/flavanone 4-reductase [Aegilops tauschii]
TraesCS6B02G420200	3.73202	5.16	6.51479	1.61066	0.462623	0.362182	6.32603	2.6613	1.06245e-09	9.45218e-09	up	GO:0003824(catalytic activity);GO:0005737(cytoplasm);GO:0005829(cytosol);GO:0007623(circadian rhythm);GO:0009409(response to cold);GO:0009809(lignin biosynthetic process);GO:0016621(cinnamoyl-CoA reductase activity);GO:0050662(coenzyme binding);GO:0055114(oxidation-reduction process)	00940(Phenylpropanoid biosynthesis)	K09753	EC:1.2.1.44	Bifunctional dihydroflavonol 4-reductase/flavanone 4-reductase [Aegilops tauschii]
TraesCS3B02G380600	3.39353	3.60326	4.37017	2.38188	1.80108	1.41025	2.03228	1.0231	3.03093e-05	0.000148006	up	GO:0003824(catalytic activity);GO:0005829(cytosol);GO:0009809(lignin biosynthetic process);GO:0016621(cinnamoyl-CoA reductase activity);GO:0050662(coenzyme binding)	00940(Phenylpropanoid biosynthesis)	K09753	EC:1.2.1.44	predicted protein [Hordeum vulgare subsp. vulgare]
TraesCS7A02G396200	2.25281	1.66269	1.47627	1.02933	0.899878	0.553019	2.17215	1.11912	0.000742625	0.00274249	up	GO:0003824(catalytic activity);GO:0005575(cellular_component);GO:0009408(response to heat);GO:0009414(response to water deprivation);GO:0009737(response to abscisic acid);GO:0009809(lignin biosynthetic process);GO:0016621(cinnamoyl-CoA reductase activity);GO:0046686(response to cadmium ion);GO:0050662(coenzyme binding)	00940(Phenylpropanoid biosynthesis)	K09753	EC:1.2.1.44	Bifunctional dihydroflavonol 4-reductase/flavanone 4-reductase [Aegilops tauschii]
TraesCS6D02G365700	1.37728	5.94335	3.91156	2.89455	0.430392	0.778737	2.7371	1.45265	0.00900283	0.0248966	up	GO:0003824(catalytic activity);GO:0005737(cytoplasm);GO:0005829(cytosol);GO:0007623(circadian rhythm);GO:0009409(response to cold);GO:0009809(lignin biosynthetic process);GO:0016621(cinnamoyl-CoA reductase activity);GO:0050662(coenzyme binding);GO:0055114(oxidation-reduction process)	00940(Phenylpropanoid biosynthesis)	K09753	EC:1.2.1.44	Bifunctional dihydroflavonol 4-reductase/flavanone 4-reductase [Aegilops tauschii]
TraesCS6D02G366200	0.539088	1.96938	0.842366	0.815175	0.036666	0.150956	3.34149	1.74049	0.0243495	0.0582696	up	GO:0003824(catalytic activity);GO:0005737(cytoplasm);GO:0005829(cytosol);GO:0007623(circadian rhythm);GO:0009409(response to cold);GO:0009809(lignin biosynthetic process);GO:0016621(cinnamoyl-CoA reductase activity);GO:0050662(coenzyme binding);GO:0055114(oxidation-reduction process)	00940(Phenylpropanoid biosynthesis)	K09753	EC:1.2.1.44	Dihydroflavonol-4-reductase [Aegilops tauschii]
TraesCS7B02G298700	0.059171	0.079575	0	2.99621	2.19777	2.73644	0.0174954	-5.83688	4.67459e-28	1.49457e-26	down	GO:0003824(catalytic activity);GO:0005575(cellular_component);GO:0009408(response to heat);GO:0009414(response to water deprivation);GO:0009737(response to abscisic acid);GO:0009809(lignin biosynthetic process);GO:0016621(cinnamoyl-CoA reductase activity);GO:0046686(response to cadmium ion);GO:0050662(coenzyme binding)	00940(Phenylpropanoid biosynthesis)	K09753	EC:1.2.1.44	Bifunctional dihydroflavonol 4-reductase/flavanone 4-reductase [Triticum urartu]
TraesCS7A02G396600	1.06305	1.92698	1.15163	12.723	8.02329	10.1444	0.134074	-2.8989	1.11297e-27	3.48555e-26	down	GO:0003824(catalytic activity);GO:0005575(cellular_component);GO:0009408(response to heat);GO:0009414(response to water deprivation);GO:0009737(response to abscisic acid);GO:0009809(lignin biosynthetic process);GO:0016621(cinnamoyl-CoA reductase activity);GO:0046686(response to cadmium ion);GO:0050662(coenzyme binding)	00940(Phenylpropanoid biosynthesis)	K09753	EC:1.2.1.44	Bifunctional dihydroflavonol 4-reductase/flavanone 4-reductase [Triticum urartu]
TraesCS5B02G268300	0.061095	0.051527	0	1.435	1.17134	1.30155	0.0288191	-5.11683	2.80013e-17	4.68131e-16	down	GO:0003824(catalytic activity);GO:0005575(cellular_component);GO:0009408(response to heat);GO:0009414(response to water deprivation);GO:0009737(response to abscisic acid);GO:0009809(lignin biosynthetic process);GO:0016621(cinnamoyl-CoA reductase activity);GO:0046686(response to cadmium ion);GO:0050662(coenzyme binding)	00940(Phenylpropanoid biosynthesis)	K09753	EC:1.2.1.44	predicted protein [Hordeum vulgare subsp. vulgare]
TraesCS5D02G073300	1.71333	1.61628	1.37301	4.73819	14.6305	7.6582	0.173998	-2.52286	1.22618e-12	1.44896e-11	down	GO:0009809(lignin biosynthetic process)	00940(Phenylpropanoid biosynthesis)	K09753	EC:1.2.1.44	Bifunctional dihydroflavonol 4-reductase/flavanone 4-reductase [Aegilops tauschii]
TraesCS5B02G069600	3.93317	4.23093	3.31189	9.82995	30.8527	16.1885	0.20179	-2.30908	3.47283e-12	3.94403e-11	down	GO:0009809(lignin biosynthetic process)	00940(Phenylpropanoid biosynthesis)	K09753	EC:1.2.1.44	Bifunctional dihydroflavonol 4-reductase/flavanone 4-reductase [Aegilops tauschii]
TraesCS5A02G061600	1.37496	0.845237	1.52655	3.54096	11.2043	6.03746	0.180282	-2.47167	2.84764e-10	2.68316e-09	down	GO:0009809(lignin biosynthetic process)	00940(Phenylpropanoid biosynthesis)	K09753	EC:1.2.1.44	Bifunctional dihydroflavonol 4-reductase/flavanone 4-reductase [Aegilops tauschii]
TraesCS5B02G069500	3.80942	3.1056	3.28089	7.85225	28.2571	11.8747	0.212485	-2.23457	2.09496e-09	1.80974e-08	down	GO:0009809(lignin biosynthetic process)	00940(Phenylpropanoid biosynthesis)	K09753	EC:1.2.1.44	Dihydroflavonol-4-reductase [Aegilops tauschii]
TraesCS5D02G073400	2.71338	2.27605	2.60205	5.44158	15.3158	7.62271	0.267493	-1.90243	2.74281e-08	2.07789e-07	down	GO:0009809(lignin biosynthetic process)	00940(Phenylpropanoid biosynthesis)	K09753	EC:1.2.1.44	Dihydroflavonol-4-reductase [Aegilops tauschii]
TraesCS5D02G276400	1.8787	1.27193	1.67288	3.67657	2.93841	3.45724	0.478892	-1.06223	0.000127684	0.000554887	down	GO:0003824(catalytic activity);GO:0009809(lignin biosynthetic process);GO:0016621(cinnamoyl-CoA reductase activity);GO:0050662(coenzyme binding);GO:0050662(coenzyme binding)	00940(Phenylpropanoid biosynthesis);00940(Phenylpropanoid biosynthesis)	K09753	EC:1.2.1.44	predicted protein [Hordeum vulgare subsp. vulgare]
TraesCS5B02G269100	2.11313	1.43462	1.94541	2.08211	4.24216	5.48171	0.465286	-1.10381	0.00184316	0.00618037	down	GO:0003824(catalytic activity);GO:0005575(cellular_component);GO:0009408(response to heat);GO:0009414(response to water deprivation);GO:0009737(response to abscisic acid);GO:0009809(lignin biosynthetic process);GO:0016621(cinnamoyl-CoA reductase activity);GO:0046686(response to cadmium ion);GO:0050662(coenzyme binding)	00940(Phenylpropanoid biosynthesis)	K09753	EC:1.2.1.44	predicted protein, partial [Hordeum vulgare subsp. vulgare]
TraesCS5A02G061800	0.206236	0.252983	0.687393	0.545987	3.43609	1.17692	0.222255	-2.16971	0.00238733	0.0077845	down	GO:0009809(lignin biosynthetic process)	00940(Phenylpropanoid biosynthesis)	K09753	EC:1.2.1.44	Dihydroflavonol-4-reductase [Aegilops tauschii]
TraesCS5A02G061700	2.07089	1.3581	1.04036	1.22552	4.99771	3.85519	0.443458	-1.17313	0.012044	0.0320306	down	GO:0009809(lignin biosynthetic process)	00940(Phenylpropanoid biosynthesis)	K09753	EC:1.2.1.44	Dihydroflavonol-4-reductase [Aegilops tauschii]
TraesCS4D02G135000	0.231971	0.877528	0.345214	1.674	1.05526	0.879581	0.403098	-1.3108	0.0142862	0.0371489	down	GO:0005524(ATP binding);GO:0005618(cell wall);GO:0005634(nucleus);GO:0009409(response to cold);GO:0009416(response to light stimulus);GO:0009507(chloroplast);GO:0009535(chloroplast thylakoid membrane);GO:0009570(chloroplast stroma);GO:0009579(thylakoid);GO:0009753(response to jasmonic acid);GO:0009941(chloroplast envelope);GO:0010150(leaf senescence);GO:0010287(plastoglobule);GO:0010319(stromule)…	00940(Phenylpropanoid biosynthesis);00940(Phenylpropanoid biosynthesis)	K09753	EC:1.2.1.44	Ribulose bisphosphate carboxylase/oxygenase activase A, chloroplastic [Aegilops tauschii]
TraesCS3D02G412700	20.4598	23.9427	21.2686	9.00615	7.9217	7.99662	2.6348	1.39769	2.69561e-25	7.48881e-24	up	GO:0004029(aldehyde dehydrogenase (NAD) activity);GO:0004029(aldehyde dehydrogenase (NAD) activity)	00940(Phenylpropanoid biosynthesis);00940(Phenylpropanoid biosynthesis)	K12355	EC:1.2.1.68	retinal dehydrogenase, putative, expressed [Triticum aestivum]
TraesCS3B02G452100	18.7354	24.4223	19.3181	9.90946	7.87288	6.68599	2.55333	1.35238	2.34801e-16	3.67977e-15	up	GO:0004029(aldehyde dehydrogenase (NAD) activity)	00940(Phenylpropanoid biosynthesis)	K12355	EC:1.2.1.68	retinal dehydrogenase, putative, expressed [Triticum aestivum]
TraesCS7D02G353900	0.444859	1.25898	1.07826	0.172123	0.08101	0.116722	7.52214	2.91114	8.30014e-08	5.92324e-07	up	GO:0004029(aldehyde dehydrogenase (NAD) activity)	00940(Phenylpropanoid biosynthesis)	K12355	EC:1.2.1.68	predicted protein [Hordeum vulgare subsp. vulgare]
TraesCS7A02G369300	2.16817	1.97282	2.43908	10.9527	11.2523	10.0761	0.203837	-2.29451	4.14988e-38	2.00895e-36	down	GO:0004029(aldehyde dehydrogenase (NAD) activity)	00940(Phenylpropanoid biosynthesis)	K12355	EC:1.2.1.68	Aldehyde dehydrogenase family 2 member C4 [Triticum urartu]
TraesCS7D02G354000	4.67324	3.3856	3.58785	15.7622	14.4327	17.4724	0.244333	-2.03308	1.64622e-31	6.28619e-30	down	GO:0004029(aldehyde dehydrogenase (NAD) activity)	00940(Phenylpropanoid biosynthesis)	K12355	EC:1.2.1.68	Aldehyde dehydrogenase family 2 member C4 [Triticum urartu]
TraesCS7B02G259200	1.26331	1.36432	2.38711	6.40514	3.59892	7.18196	0.291792	-1.77699	6.97559e-09	5.68894e-08	down	GO:0004029(aldehyde dehydrogenase (NAD) activity)	00940(Phenylpropanoid biosynthesis)	K12355	EC:1.2.1.68	Aldehyde dehydrogenase family 2 member C4 [Triticum urartu]
TraesCS3D02G440900	54.1043	48.6242	46.241	4.77468	6.1536	4.67912	9.54481	3.25472	1.62286e-86	2.98179e-84	up	GO:0005737(cytoplasm);GO:0005829(cytosol);GO:0008270(zinc ion binding);GO:0009809(lignin biosynthetic process);GO:0045551(cinnamyl-alcohol dehydrogenase activity);GO:0052747(sinapyl alcohol dehydrogenase activity);GO:0055114(oxidation-reduction process)	00940(Phenylpropanoid biosynthesis)	K00083	EC:1.1.1.195	Putative cinnamyl alcohol dehydrogenase 1 [Aegilops tauschii]
TraesCS5A02G205700	53.9412	35.0382	45.1167	2.58383	3.57592	1.90199	16.6337	4.05603	1.62303e-65	1.7495e-63	up	GO:0009809(lignin biosynthetic process);GO:0045551(cinnamyl-alcohol dehydrogenase activity)	00940(Phenylpropanoid biosynthesis)	K00083	EC:1.1.1.195	predicted protein [Hordeum vulgare subsp. vulgare]
TraesCS3B02G484500	13.102	13.4449	12.2036	1.8813	1.55273	1.56498	7.75164	2.9545	2.00999e-63	2.02758e-61	up	GO:0005737(cytoplasm);GO:0005829(cytosol);GO:0008270(zinc ion binding);GO:0009809(lignin biosynthetic process);GO:0045551(cinnamyl-alcohol dehydrogenase activity);GO:0052747(sinapyl alcohol dehydrogenase activity);GO:0055114(oxidation-reduction process)	00940(Phenylpropanoid biosynthesis)	K00083	EC:1.1.1.195	unnamed protein product [Triticum aestivum]
TraesCS3A02G448400	46.9356	36.6304	41.1109	8.5417	8.90007	7.36012	5.02691	2.32967	5.16438e-53	3.93348e-51	up	GO:0005737(cytoplasm);GO:0005829(cytosol);GO:0008270(zinc ion binding);GO:0009809(lignin biosynthetic process);GO:0045551(cinnamyl-alcohol dehydrogenase activity);GO:0052747(sinapyl alcohol dehydrogenase activity);GO:0055114(oxidation-reduction process)	00940(Phenylpropanoid biosynthesis)	K00083	EC:1.1.1.195	unnamed protein product [Triticum aestivum]
TraesCS6D02G162800	81.7595	76.3536	92.3692	20.8306	18.6697	18.7361	4.30113	2.10472	6.50398e-53	4.93387e-51	up	GO:0009809(lignin biosynthetic process);GO:0045551(cinnamyl-alcohol dehydrogenase activity)	00940(Phenylpropanoid biosynthesis)	K00083	EC:1.1.1.195	cinnamyl alcohol dehydrogenase [Triticum aestivum]
TraesCS6B02G406200	4.15791	2.66292	5.13488	0.047177	0.039425	0	138.053	7.10908	7.16184e-47	4.56929e-45	up	GO:0009809(lignin biosynthetic process);GO:0045551(cinnamyl-alcohol dehydrogenase activity)	00940(Phenylpropanoid biosynthesis)	K00083	EC:1.1.1.195	Putative cinnamyl alcohol dehydrogenase 5 [Aegilops tauschii]
TraesCS6B02G406000	3.28028	2.1209	2.67027	0	0	0	inf	inf	6.7022e-44	3.95912e-42	up	GO:0009809(lignin biosynthetic process);GO:0045551(cinnamyl-alcohol dehydrogenase activity)	00940(Phenylpropanoid biosynthesis)	K00083	EC:1.1.1.195	Putative cinnamyl alcohol dehydrogenase 5 [Aegilops tauschii]
TraesCS6A02G173700	94.9542	100.604	109.292	35.0623	31.5108	31.7734	3.09975	1.63215	4.63182e-36	2.11046e-34	up	GO:0009809(lignin biosynthetic process);GO:0045551(cinnamyl-alcohol dehydrogenase activity)	00940(Phenylpropanoid biosynthesis)	K00083	EC:1.1.1.195	putative cinnamyl alcohol dehydrogenase [Triticum urartu]
TraesCS5B02G202700	139.371	122.261	144.119	34.6885	41.8774	30.3744	3.79418	1.92379	3.66329e-35	1.60456e-33	up	GO:0009809(lignin biosynthetic process);GO:0045551(cinnamyl-alcohol dehydrogenase activity)	00940(Phenylpropanoid biosynthesis)	K00083	EC:1.1.1.195	predicted protein [Hordeum vulgare subsp. vulgare]
TraesCS5D02G210600	130.799	109.362	128.826	29.6686	41.4379	26.8669	3.7662	1.91311	1.34062e-27	4.17311e-26	up	GO:0009809(lignin biosynthetic process);GO:0045551(cinnamyl-alcohol dehydrogenase activity)	00940(Phenylpropanoid biosynthesis)	K00083	EC:1.1.1.195	predicted protein [Hordeum vulgare subsp. vulgare]
TraesCS6B02G201600	60.8688	59.5682	68.5794	22.7764	26.2817	25.7812	2.52563	1.33664	2.98587e-23	7.35948e-22	up	GO:0009809(lignin biosynthetic process);GO:0045551(cinnamyl-alcohol dehydrogenase activity)	00940(Phenylpropanoid biosynthesis)	K00083	EC:1.1.1.195	putative cinnamyl alcohol dehydrogenase [Triticum urartu]
TraesCS7A02G183000	1.26658	1.51159	2.17405	0.575713	0.554225	0.182681	3.77278	1.91563	9.80672e-06	5.22573e-05	up	GO:0009809(lignin biosynthetic process);GO:0045551(cinnamyl-alcohol dehydrogenase activity)	00940(Phenylpropanoid biosynthesis)	K00083	EC:1.1.1.195	predicted protein [Hordeum vulgare subsp. vulgare]
TraesCS2B02G295200	1.38444	1.31783	1.27205	9.36575	6.91323	6.14408	0.177243	-2.4962	4.94981e-26	1.4183e-24	down	GO:0005737(cytoplasm);GO:0005773(vacuole);GO:0005794(Golgi apparatus);GO:0005829(cytosol);GO:0005886(plasma membrane);GO:0008270(zinc ion binding);GO:0009507(chloroplast);GO:0009535(chloroplast thylakoid membrane);GO:0009706(chloroplast inner membrane);GO:0009941(chloroplast envelope);GO:0016491(oxidoreductase activity);GO:0055114(oxidation-reduction process)	00940(Phenylpropanoid biosynthesis)	K00083	EC:1.1.1.195	Putative quinone-oxidoreductase-like protein, chloroplastic [Aegilops tauschii]
TraesCS2D02G276700	2.00033	1.765	1.47196	7.879	6.81805	6.81415	0.243468	-2.0382	1.31537e-19	2.5982e-18	down	GO:0005737(cytoplasm);GO:0005773(vacuole);GO:0005794(Golgi apparatus);GO:0005829(cytosol);GO:0005886(plasma membrane);GO:0008270(zinc ion binding);GO:0009507(chloroplast);GO:0009535(chloroplast thylakoid membrane);GO:0009706(chloroplast inner membrane);GO:0009941(chloroplast envelope);GO:0016491(oxidoreductase activity);GO:0055114(oxidation-reduction process)	00940(Phenylpropanoid biosynthesis)	K00083	EC:1.1.1.195	Putative quinone-oxidoreductase-like protein, chloroplastic [Aegilops tauschii]
TraesCS2D02G069800	0.20631	0.13835	0.070293	1.33218	1.59408	1.28057	0.0986381	-3.34171	6.1006e-12	6.77737e-11	down	GO:0005737(cytoplasm);GO:0008270(zinc ion binding);GO:0009735(response to cytokinin);GO:0009809(lignin biosynthetic process);GO:0045551(cinnamyl-alcohol dehydrogenase activity);GO:0048046(apoplast);GO:0052747(sinapyl alcohol dehydrogenase activity);GO:0055114(oxidation-reduction process)	00940(Phenylpropanoid biosynthesis)	K00083	EC:1.1.1.195	Putative cinnamyl alcohol dehydrogenase 6 [Aegilops tauschii]
TraesCS2A02G277700	0.224289	0.189164	0	2.03331	0.998861	1.42119	0.0928406	-3.4291	6.2075e-07	3.95373e-06	down	GO:0005737(cytoplasm);GO:0005773(vacuole);GO:0005794(Golgi apparatus);GO:0005829(cytosol);GO:0005886(plasma membrane);GO:0008270(zinc ion binding);GO:0009507(chloroplast);GO:0009535(chloroplast thylakoid membrane);GO:0009706(chloroplast inner membrane);GO:0009941(chloroplast envelope);GO:0016491(oxidoreductase activity);GO:0055114(oxidation-reduction process)	00940(Phenylpropanoid biosynthesis)	K00083	EC:1.1.1.195	Putative quinone-oxidoreductase-like protein, chloroplastic [Aegilops tauschii]
TraesCS2A02G070900	0.316229	0	0.093942	0.927541	1.09034	0.991233	0.13631	-2.87504	0.000108251	0.000476881	down	GO:0005737(cytoplasm);GO:0008270(zinc ion binding);GO:0009735(response to cytokinin);GO:0009809(lignin biosynthetic process);GO:0045551(cinnamyl-alcohol dehydrogenase activity);GO:0048046(apoplast);GO:0052747(sinapyl alcohol dehydrogenase activity);GO:0055114(oxidation-reduction process)	00940(Phenylpropanoid biosynthesis)	K00083	EC:1.1.1.195	Putative cinnamyl alcohol dehydrogenase 6 [Aegilops tauschii]
TraesCS2A02G066400	0.324468	0.421399	0.245358	1.1462	1.08659	0.775851	0.329459	-1.60183	0.000374591	0.0014755	down	GO:0005737(cytoplasm);GO:0008270(zinc ion binding);GO:0009735(response to cytokinin);GO:0009809(lignin biosynthetic process);GO:0045551(cinnamyl-alcohol dehydrogenase activity);GO:0048046(apoplast);GO:0052747(sinapyl alcohol dehydrogenase activity);GO:0055114(oxidation-reduction process)	00940(Phenylpropanoid biosynthesis)	K00083	EC:1.1.1.195	predicted protein [Hordeum vulgare subsp. vulgare]
TraesCS2A02G066500	0.310993	0.399403	0.235169	0.8806	0.879541	0.668252	0.389379	-1.36075	0.00332833	0.010453	down	GO:0005737(cytoplasm);GO:0008270(zinc ion binding);GO:0009735(response to cytokinin);GO:0009809(lignin biosynthetic process);GO:0045551(cinnamyl-alcohol dehydrogenase activity);GO:0048046(apoplast);GO:0052747(sinapyl alcohol dehydrogenase activity);GO:0055114(oxidation-reduction process)	00940(Phenylpropanoid biosynthesis)	K00083	EC:1.1.1.195	predicted protein [Hordeum vulgare subsp. vulgare]
TraesCS3D02G494500	0.499634	0.575577	0.31249	1.01836	1.45652	0.975927	0.402138	-1.31424	0.00661785	0.0190329	down	GO:0005737(cytoplasm);GO:0005773(vacuole);GO:0005794(Golgi apparatus);GO:0005829(cytosol);GO:0005886(plasma membrane);GO:0008270(zinc ion binding);GO:0009507(chloroplast);GO:0009535(chloroplast thylakoid membrane);GO:0009706(chloroplast inner membrane);GO:0009941(chloroplast envelope);GO:0016491(oxidoreductase activity);GO:0055114(oxidation-reduction process)	00940(Phenylpropanoid biosynthesis)	K00083	EC:1.1.1.195	predicted protein [Hordeum vulgare subsp. vulgare]
TraesCS5D02G488800	29.6351	49.2602	46.8017	0.239661	0	0.124746	344.936	8.43018	9.63122e-131	4.50446e-128	up	GO:0009611(response to wounding);GO:0009723(response to ethylene);GO:0009751(response to salicylic acid);GO:0042542(response to hydrogen peroxide);GO:0005829(cytosol);GO:0008171(O-methyltransferase activity);GO:0008757(S-adenosylmethionine-dependent methyltransferase activity);GO:0019438(aromatic compound biosynthetic process);GO:0019438(aromatic compound biosynthetic process)	00940(Phenylpropanoid biosynthesis);00940(Phenylpropanoid biosynthesis)	K13066	EC:2.1.1.68	O-methyltransferase 3 [Triticum aestivum]
TraesCS5B02G036100	0.07446	0.056563	0.180381	3.05965	1.95975	1.46704	0.0480085	-4.38057	8.72142e-15	1.21685e-13	down	GO:0005829(cytosol);GO:0008171(O-methyltransferase activity);GO:0008757(S-adenosylmethionine-dependent methyltransferase activity);GO:0019438(aromatic compound biosynthetic process)	00940(Phenylpropanoid biosynthesis)	K13066	EC:2.1.1.68	caffeic acid O-methyltransferase [Lolium perenne]
TraesCS5B02G036200	0.948835	0.779838	1.18239	4.68392	3.16491	2.43714	0.283013	-1.82106	4.3972e-08	3.24859e-07	down	GO:0005829(cytosol);GO:0008171(O-methyltransferase activity);GO:0008757(S-adenosylmethionine-dependent methyltransferase activity);GO:0019438(aromatic compound biosynthetic process)	00940(Phenylpropanoid biosynthesis)	K13066	EC:2.1.1.68	caffeic acid O-methyltransferase [Lolium perenne]
TraesCS1D02G176400	10.0764	11.4487	11.1637	5.82423	4.95669	4.98122	2.07388	1.05233	1.95309e-14	2.65117e-13	up	GO:0009809(lignin biosynthetic process);GO:0016020(membrane);GO:0016709(oxidoreductase activity, acting on paired donors, with incorporation or reduction of molecular oxygen, NAD(P)H as one donor, and incorporation of one atom of oxygen)	00940(Phenylpropanoid biosynthesis)	K09755	EC:1.14.-.-	PREDICTED: cytochrome P450 84A1-like [Brachypodium distachyon]
TraesCS2A02G490100	0.634832	0.882845	0.87665	0.396604	0.246341	0.40475	2.28533	1.1924	0.00144856	0.0050043	up	GO:0009809(lignin biosynthetic process);GO:0016020(membrane);GO:0016709(oxidoreductase activity, acting on paired donors, with incorporation or reduction of molecular oxygen, NAD(P)H as one donor, and incorporation of one atom of oxygen)	00940(Phenylpropanoid biosynthesis)	K09755	EC:1.14.-.-	predicted protein [Hordeum vulgare subsp. vulgare]
TraesCS1D02G049500	0	0	0	0.361133	0.529203	0.747888	-inf	-inf	1.55236e-16	2.46838e-15	down	GO:0009809(lignin biosynthetic process);GO:0016020(membrane);GO:0016709(oxidoreductase activity, acting on paired donors, with incorporation or reduction of molecular oxygen, NAD(P)H as one donor, and incorporation of one atom of oxygen)	00940(Phenylpropanoid biosynthesis)	K09755	EC:1.14.-.-	unnamed protein product [Triticum aestivum]
TraesCS2B02G406200	0.075221	0.230612	0.180967	0.658303	0.392381	0.640644	0.287821	-1.79676	0.000774801	0.00284978	down	GO:0009809(lignin biosynthetic process);GO:0016020(membrane);GO:0016709(oxidoreductase activity, acting on paired donors, with incorporation or reduction of molecular oxygen, NAD(P)H as one donor, and incorporation of one atom of oxygen)	00940(Phenylpropanoid biosynthesis)	K09755	EC:1.14.-.-	PREDICTED: cytochrome P450 84A1 [Elaeis guineensis]
TraesCS5A02G307200	12.0799	10.4295	14.1355	0.1161	0.340055	0.324663	46.9313	5.55248	2.02124e-99	4.90919e-97	up	GO:0004185(serine-type carboxypeptidase activity);GO:0016747(transferase activity, transferring acyl groups other than amino-acyl groups);GO:0019748(secondary metabolic process);GO:0051603(proteolysis involved in cellular protein catabolic process)	00940(Phenylpropanoid biosynthesis)	K09756	EC:3.4.16.-;EC:2.3.1.91	predicted protein [Hordeum vulgare subsp. vulgare]
TraesCS5D02G314100	1.37669	1.1768	2.47727	0	0.039064	0	128.783	7.00879	5.88829e-23	1.42892e-21	up	GO:0004185(serine-type carboxypeptidase activity);GO:0016747(transferase activity, transferring acyl groups other than amino-acyl groups);GO:0019748(secondary metabolic process);GO:0051603(proteolysis involved in cellular protein catabolic process)	00940(Phenylpropanoid biosynthesis)	K09756	EC:3.4.16.-;EC:2.3.1.91	predicted protein [Hordeum vulgare subsp. vulgare]
TraesCS3B02G359400	0.569743	0.938605	0.645464	0	0	0.034571	62.3011	5.96119	3.77952e-16	5.82798e-15	up	GO:0004185(serine-type carboxypeptidase activity);GO:0016747(transferase activity, transferring acyl groups other than amino-acyl groups);GO:0019748(secondary metabolic process);GO:0051603(proteolysis involved in cellular protein catabolic process)	00940(Phenylpropanoid biosynthesis)	K09756	EC:3.4.16.-;EC:2.3.1.91	predicted protein [Hordeum vulgare subsp. vulgare]
TraesCS3D02G438800	6.82428	6.02429	6.37839	2.83836	3.56385	2.94698	2.05654	1.04022	1.0015e-10	9.89455e-10	up	GO:0004185(serine-type carboxypeptidase activity);GO:0005773(vacuole);GO:0005777(peroxisome);GO:0016747(transferase activity, transferring acyl groups other than amino-acyl groups);GO:0019748(secondary metabolic process);GO:0051603(proteolysis involved in cellular protein catabolic process)	00940(Phenylpropanoid biosynthesis)	K09756	EC:3.4.16.-;EC:2.3.1.91	predicted protein [Hordeum vulgare subsp. vulgare]
TraesCS6D02G032900	2.37004	1.7659	2.12716	0.932618	0.998321	0.778355	2.31171	1.20896	2.11891e-06	1.25012e-05	up	GO:0004185(serine-type carboxypeptidase activity);GO:0016747(transferase activity, transferring acyl groups other than amino-acyl groups);GO:0019748(secondary metabolic process);GO:0051603(proteolysis involved in cellular protein catabolic process);GO:0051603(proteolysis involved in cellular protein catabolic process)	00940(Phenylpropanoid biosynthesis);00940(Phenylpropanoid biosynthesis)	K09756	EC:3.4.16.-;EC:2.3.1.91	Serine carboxypeptidase-like 19 [Triticum urartu]
TraesCS5A02G263700	1.20887	1.40397	1.63424	0.611459	0.349093	0.489818	2.92827	1.55005	0.000173716	0.000734902	up	GO:0004185(serine-type carboxypeptidase activity);GO:0016747(transferase activity, transferring acyl groups other than amino-acyl groups);GO:0019748(secondary metabolic process);GO:0051603(proteolysis involved in cellular protein catabolic process);GO:0051603(proteolysis involved in cellular protein catabolic process)	00940(Phenylpropanoid biosynthesis);00940(Phenylpropanoid biosynthesis)	K09756	EC:3.4.16.-;EC:2.3.1.91	predicted protein, partial [Hordeum vulgare subsp. vulgare];Serine carboxypeptidase-like protein 9 [Aegilops tauschii]
TraesCSU02G023300	0	0	0	0.832862	1.02487	0.859101	-inf	-inf	3.53079e-22	8.21253e-21	down	GO:0004185(serine-type carboxypeptidase activity);GO:0016747(transferase activity, transferring acyl groups other than amino-acyl groups);GO:0019748(secondary metabolic process);GO:0051603(proteolysis involved in cellular protein catabolic process)	00940(Phenylpropanoid biosynthesis)	K09756	EC:3.4.16.-;EC:2.3.1.91	predicted protein [Hordeum vulgare subsp. vulgare]
TraesCS3B02G116400	1.52317	1.26521	0.853188	6.12917	5.78726	5.50887	0.208982	-2.25855	3.80232e-21	8.27285e-20	down	GO:0004185(serine-type carboxypeptidase activity);GO:0016747(transferase activity, transferring acyl groups other than amino-acyl groups);GO:0019748(secondary metabolic process);GO:0051603(proteolysis involved in cellular protein catabolic process)	00940(Phenylpropanoid biosynthesis)	K09756	EC:3.4.16.-;EC:2.3.1.91	Serine carboxypeptidase-like 17 [Aegilops tauschii]
TraesCSU02G023600	0.314114	0.345594	0.271847	3.33161	2.29998	2.32078	0.117142	-3.09367	1.72084e-19	3.37671e-18	down	GO:0004185(serine-type carboxypeptidase activity);GO:0016747(transferase activity, transferring acyl groups other than amino-acyl groups);GO:0019748(secondary metabolic process);GO:0051603(proteolysis involved in cellular protein catabolic process)	00940(Phenylpropanoid biosynthesis)	K09756	EC:3.4.16.-;EC:2.3.1.91	predicted protein [Hordeum vulgare subsp. vulgare]
TraesCS4A02G226100	0.145638	0.219744	0.326033	1.98678	2.30571	3.26521	0.0914848	-3.45032	3.02577e-17	5.05108e-16	down	GO:0004185(serine-type carboxypeptidase activity);GO:0016747(transferase activity, transferring acyl groups other than amino-acyl groups);GO:0019748(secondary metabolic process);GO:0051603(proteolysis involved in cellular protein catabolic process)	00940(Phenylpropanoid biosynthesis)	K09756	EC:3.4.16.-;EC:2.3.1.91	Serine carboxypeptidase-like 19 [Triticum urartu]
TraesCS5B02G263100	8.0578	9.10059	8.33747	19.1833	20.3281	16.2587	0.45716	-1.12923	4.59412e-12	5.15845e-11	down	GO:0004185(serine-type carboxypeptidase activity);GO:0016747(transferase activity, transferring acyl groups other than amino-acyl groups);GO:0019748(secondary metabolic process);GO:0051603(proteolysis involved in cellular protein catabolic process);GO:0051603(proteolysis involved in cellular protein catabolic process)	00940(Phenylpropanoid biosynthesis);00940(Phenylpropanoid biosynthesis)	K09756	EC:3.4.16.-;EC:2.3.1.91	Serine carboxypeptidase-like protein 9 [Aegilops tauschii]
TraesCS4B02G088600	0	0	0.052108	0.885268	0.425917	0.7857	0.0248502	-5.3306	4.97486e-12	5.57159e-11	down	GO:0004185(serine-type carboxypeptidase activity);GO:0016747(transferase activity, transferring acyl groups other than amino-acyl groups);GO:0019748(secondary metabolic process);GO:0051603(proteolysis involved in cellular protein catabolic process)	00940(Phenylpropanoid biosynthesis)	K09756	EC:3.4.16.-;EC:2.3.1.91	Serine carboxypeptidase-like 19 [Aegilops tauschii]
TraesCS4A02G253600	5.50869	5.62904	6.42761	12.0283	13.2824	11.777	0.473616	-1.07821	7.61599e-11	7.63366e-10	down	GO:0004185(serine-type carboxypeptidase activity);GO:0016747(transferase activity, transferring acyl groups other than amino-acyl groups);GO:0019748(secondary metabolic process);GO:0051603(proteolysis involved in cellular protein catabolic process);GO:0051603(proteolysis involved in cellular protein catabolic process)	00940(Phenylpropanoid biosynthesis);00940(Phenylpropanoid biosynthesis)	K09756	EC:3.4.16.-;EC:2.3.1.91	PREDICTED: serine carboxypeptidase-like 18 isoform X2 [Oryza sativa Japonica Group]
TraesCS2B02G058400	0.097399	0	0	0.831142	0.70936	0.987416	0.0385293	-4.6979	9.34282e-11	9.26928e-10	down	GO:0004185(serine-type carboxypeptidase activity);GO:0016747(transferase activity, transferring acyl groups other than amino-acyl groups);GO:0019748(secondary metabolic process);GO:0051603(proteolysis involved in cellular protein catabolic process)	00940(Phenylpropanoid biosynthesis)	K09756	EC:3.4.16.-;EC:2.3.1.91	predicted protein [Hordeum vulgare subsp. vulgare]
TraesCS2B02G430900	2.40171	2.26843	1.89539	6.48514	4.34908	5.69401	0.397231	-1.33195	1.6416e-09	1.4343e-08	down	GO:0004185(serine-type carboxypeptidase activity);GO:0016747(transferase activity, transferring acyl groups other than amino-acyl groups);GO:0019748(secondary metabolic process);GO:0051603(proteolysis involved in cellular protein catabolic process)	00940(Phenylpropanoid biosynthesis)	K09756	EC:3.4.16.-;EC:2.3.1.91	Serine carboxypeptidase-like 19 [Triticum urartu]
TraesCS3A02G099800	2.07137	2.84599	2.8401	6.37388	5.31724	7.09927	0.412841	-1.27634	3.39743e-09	2.8598e-08	down	GO:0004185(serine-type carboxypeptidase activity);GO:0016747(transferase activity, transferring acyl groups other than amino-acyl groups);GO:0019748(secondary metabolic process);GO:0051603(proteolysis involved in cellular protein catabolic process)	00940(Phenylpropanoid biosynthesis)	K09756	EC:3.4.16.-;EC:2.3.1.91	Serine carboxypeptidase-like 17 [Aegilops tauschii]
TraesCS2A02G412300	0.803836	0.889144	0.587083	3.1741	2.46603	2.19722	0.290923	-1.78129	6.31609e-09	5.17495e-08	down	GO:0004185(serine-type carboxypeptidase activity);GO:0016747(transferase activity, transferring acyl groups other than amino-acyl groups);GO:0019748(secondary metabolic process);GO:0051603(proteolysis involved in cellular protein catabolic process)	00940(Phenylpropanoid biosynthesis)	K09756	EC:3.4.16.-;EC:2.3.1.91	Serine carboxypeptidase-like 19 [Triticum urartu]
TraesCS7B02G021500	0.7432	0.581083	0.525706	1.57109	1.70648	2.05429	0.346969	-1.52712	2.64886e-06	1.54315e-05	down	GO:0004185(serine-type carboxypeptidase activity);GO:0016747(transferase activity, transferring acyl groups other than amino-acyl groups);GO:0019748(secondary metabolic process);GO:0051603(proteolysis involved in cellular protein catabolic process);GO:0051603(proteolysis involved in cellular protein catabolic process)	00940(Phenylpropanoid biosynthesis);00940(Phenylpropanoid biosynthesis)	K09756	EC:3.4.16.-;EC:2.3.1.91	predicted protein [Hordeum vulgare subsp. vulgare]
TraesCS4D02G087400	0	0.142197	0	0.760461	0.496556	0.609074	0.0762005	-3.71406	1.31142e-05	6.83062e-05	down	GO:0004185(serine-type carboxypeptidase activity);GO:0016747(transferase activity, transferring acyl groups other than amino-acyl groups);GO:0019748(secondary metabolic process);GO:0051603(proteolysis involved in cellular protein catabolic process);GO:0051603(proteolysis involved in cellular protein catabolic process)	00940(Phenylpropanoid biosynthesis);00940(Phenylpropanoid biosynthesis)	K09756	EC:3.4.16.-;EC:2.3.1.91	Serine carboxypeptidase-like 19 [Aegilops tauschii]
TraesCS2A02G046300	0.222838	0.088146	0.478257	0.803942	1.10003	0.859638	0.285584	-1.80802	0.00130905	0.00456978	down	GO:0004185(serine-type carboxypeptidase activity);GO:0016747(transferase activity, transferring acyl groups other than amino-acyl groups);GO:0019748(secondary metabolic process);GO:0051603(proteolysis involved in cellular protein catabolic process)	00940(Phenylpropanoid biosynthesis)	K09756	EC:3.4.16.-;EC:2.3.1.91	predicted protein [Hordeum vulgare subsp. vulgare]
TraesCS4B02G341500	0.402662	0.746237	0.691398	1.38324	1.49161	0.874261	0.490862	-1.02661	0.0154208	0.0396671	down	GO:0004185(serine-type carboxypeptidase activity);GO:0016747(transferase activity, transferring acyl groups other than amino-acyl groups);GO:0019748(secondary metabolic process);GO:0051603(proteolysis involved in cellular protein catabolic process)	00940(Phenylpropanoid biosynthesis)	K09756	EC:3.4.16.-;EC:2.3.1.91	Serine carboxypeptidase-like 19 [Triticum urartu]
TraesCS4B02G060600	0	0.748548	0.321693	1.14393	1.59614	1.37162	0.260292	-1.94179	0.0172982	0.0436903	down	GO:0004185(serine-type carboxypeptidase activity);GO:0016747(transferase activity, transferring acyl groups other than amino-acyl groups);GO:0019748(secondary metabolic process);GO:0051603(proteolysis involved in cellular protein catabolic process);GO:0051603(proteolysis involved in cellular protein catabolic process)	00940(Phenylpropanoid biosynthesis);00940(Phenylpropanoid biosynthesis)	K09756	EC:3.4.16.-;EC:2.3.1.91	PREDICTED: serine carboxypeptidase-like 18 [Brachypodium distachyon]
TraesCS5B02G294600	114.852	108.213	121.951	1.85888	1.32692	1.35806	75.9297	6.24659	2.74622e-249	8.63396e-246	up	GO:0008422(beta-glucosidase activity);GO:1901657(glycosyl compound metabolic process)	00500(Starch and sucrose metabolism);00460(Cyanoamino acid metabolism);00940(Phenylpropanoid biosynthesis)	K01188	EC:3.2.1.21	Beta-glucosidase 31 [Triticum urartu]
TraesCS5D02G302800	35.4512	38.3373	39.8171	2.50209	2.48506	1.75799	16.8426	4.07405	3.30718e-120	1.25608e-117	up	GO:0008422(beta-glucosidase activity);GO:1901657(glycosyl compound metabolic process)	00500(Starch and sucrose metabolism);00460(Cyanoamino acid metabolism);00940(Phenylpropanoid biosynthesis)	K01188	EC:3.2.1.21	Beta-glucosidase 31 [Triticum urartu]
TraesCS5A02G295200	28.5487	32.6087	36.2961	1.42212	2.30124	1.48716	18.7032	4.22522	3.98954e-91	8.0346e-89	up	GO:0008422(beta-glucosidase activity);GO:1901657(glycosyl compound metabolic process)	00500(Starch and sucrose metabolism);00460(Cyanoamino acid metabolism);00940(Phenylpropanoid biosynthesis)	K01188	EC:3.2.1.21	Beta-glucosidase 31 [Triticum urartu]
TraesCS5D02G302700	10.3423	9.36971	9.83865	1.46018	1.1273	1.07668	8.06481	3.01164	1.72005e-65	1.85056e-63	up	GO:0008422(beta-glucosidase activity);GO:1901657(glycosyl compound metabolic process)	00500(Starch and sucrose metabolism);00460(Cyanoamino acid metabolism);00940(Phenylpropanoid biosynthesis)	K01188	EC:3.2.1.21	predicted protein [Hordeum vulgare subsp. vulgare]
TraesCS5D02G038200	6.18377	6.49949	5.41149	0.50764	0.44569	0.572664	11.8577	3.56775	2.67823e-52	2.00216e-50	up	GO:0005576(extracellular region);GO:0016042(lipid catabolic process);GO:0016298(lipase activity);GO:0052689(carboxylic ester hydrolase activity)	00500(Starch and sucrose metabolism);00460(Cyanoamino acid metabolism);00940(Phenylpropanoid biosynthesis)	K01188	EC:3.2.1.21	GDSL esterase/lipase [Aegilops tauschii]
TraesCS5B02G265500	21.0949	11.151	19.1464	1.2913	2.09256	1.36193	10.829	3.43683	7.30208e-41	3.92061e-39	up	GO:0008422(beta-glucosidase activity);GO:1901657(glycosyl compound metabolic process)	00500(Starch and sucrose metabolism);00460(Cyanoamino acid metabolism);00940(Phenylpropanoid biosynthesis)	K01188	EC:3.2.1.21	Beta-glucosidase 30 [Triticum urartu]
TraesCS2D02G214000	2.12814	4.09345	3.86816	0	0	0	inf	inf	6.65597e-39	3.31282e-37	up	GO:0005737(cytoplasm);GO:0006952(defense response);GO:0007165(signal transduction)	00500(Starch and sucrose metabolism);00460(Cyanoamino acid metabolism);00940(Phenylpropanoid biosynthesis)	K05349	EC:3.2.1.21	unnamed protein product [Triticum aestivum]
TraesCS2A02G478500	1.74511	1.64111	1.12224	0	0.041834	0	107.77	6.75181	3.25696e-34	1.37241e-32	up	GO:0008422(beta-glucosidase activity);GO:0009251(glucan catabolic process)	00500(Starch and sucrose metabolism);00460(Cyanoamino acid metabolism);00940(Phenylpropanoid biosynthesis)	K05349	EC:3.2.1.21	Lysosomal beta glucosidase [Aegilops tauschii]
TraesCS5B02G393300	6.69383	6.75688	5.87967	1.71717	1.39108	2.01909	3.77006	1.91459	7.53399e-28	2.38321e-26	up	GO:0008422(beta-glucosidase activity);GO:0009251(glucan catabolic process);GO:0009251(glucan catabolic process)	00500(Starch and sucrose metabolism);00460(Cyanoamino acid metabolism);00940(Phenylpropanoid biosynthesis);00940(Phenylpropanoid biosynthesis)	K01188	EC:3.2.1.21	Lysosomal beta glucosidase [Triticum urartu]
TraesCS7B02G103900	6.75361	9.85593	8.17492	2.13651	1.77433	1.67694	4.43548	2.14909	8.41936e-25	2.2819e-23	up	NA	00500(Starch and sucrose metabolism);00460(Cyanoamino acid metabolism);00940(Phenylpropanoid biosynthesis)	K01188	EC:3.2.1.21	putative polygalacturonase-inhibiting protein 1 precursor [Triticum turgidum subsp. durum]
TraesCS5B02G294500	3.47409	4.41542	3.59928	0.208291	0.585258	0.261405	10.8903	3.44497	1.79943e-23	4.53391e-22	up	GO:0008422(beta-glucosidase activity);GO:1901657(glycosyl compound metabolic process)	00500(Starch and sucrose metabolism);00460(Cyanoamino acid metabolism);00940(Phenylpropanoid biosynthesis)	K01188	EC:3.2.1.21	predicted protein [Hordeum vulgare subsp. vulgare]
TraesCS5D02G302900	0.518592	0.664651	0.890737	0	0	0	inf	inf	1.31515e-21	2.95927e-20	up	GO:0008422(beta-glucosidase activity);GO:1901657(glycosyl compound metabolic process)	00500(Starch and sucrose metabolism);00460(Cyanoamino acid metabolism);00940(Phenylpropanoid biosynthesis)	K01188	EC:3.2.1.21	Beta-glucosidase 6 [Aegilops tauschii]
TraesCS3B02G484000	0.692517	1.46527	1.60766	0.035505	0	0	106.054	6.72865	1.8454e-21	4.10506e-20	up	GO:0008422(beta-glucosidase activity);GO:1901657(glycosyl compound metabolic process)	00500(Starch and sucrose metabolism);00460(Cyanoamino acid metabolism);00940(Phenylpropanoid biosynthesis)	K01188	EC:3.2.1.21	unnamed protein product [Triticum aestivum]
TraesCS2A02G201700	1.56324	2.7897	3.75871	0.053294	0.088233	0	57.3152	5.84084	4.0398e-20	8.23842e-19	up	GO:0005737(cytoplasm);GO:0006952(defense response);GO:0007165(signal transduction)	00500(Starch and sucrose metabolism);00460(Cyanoamino acid metabolism);00940(Phenylpropanoid biosynthesis)	K05349	EC:3.2.1.21	unnamed protein product [Triticum aestivum]
TraesCS2B02G228800	1.87267	3.38998	2.51983	0	0.125111	0	62.2046	5.95895	3.07994e-19	5.9325e-18	up	GO:0005737(cytoplasm);GO:0006952(defense response);GO:0007165(signal transduction)	00500(Starch and sucrose metabolism);00460(Cyanoamino acid metabolism);00940(Phenylpropanoid biosynthesis)	K05349	EC:3.2.1.21	unnamed protein product [Triticum aestivum]
TraesCS2D02G136500	1.30796	1.01548	0.933481	0	0	0.0599	54.3728	5.76481	4.04298e-19	7.72177e-18	up	GO:0008422(beta-glucosidase activity);GO:1901657(glycosyl compound metabolic process)	00500(Starch and sucrose metabolism);00460(Cyanoamino acid metabolism);00940(Phenylpropanoid biosynthesis)	K05350	EC:3.2.1.21	Beta-glucosidase 44 [Aegilops tauschii]
TraesCS5D02G302600	5.45189	6.76192	5.40054	2.06638	2.12657	2.20935	2.75125	1.46009	4.65862e-17	7.69067e-16	up	GO:0008422(beta-glucosidase activity);GO:1901657(glycosyl compound metabolic process)	00500(Starch and sucrose metabolism);00460(Cyanoamino acid metabolism);00940(Phenylpropanoid biosynthesis)	K01188	EC:3.2.1.21	predicted protein [Hordeum vulgare subsp. vulgare]
TraesCSU02G209800	1.25343	1.34867	4.88076	0.032964	0.080813	0.075879	39.4549	5.30213	1.99459e-16	3.14856e-15	up	GO:0004674(protein serine/threonine kinase activity);GO:0005886(plasma membrane);GO:0006468(protein phosphorylation);GO:0006952(defense response);GO:0009506(plasmodesma)	00500(Starch and sucrose metabolism);00460(Cyanoamino acid metabolism);00940(Phenylpropanoid biosynthesis)	K05349	EC:3.2.1.21	PREDICTED: uncharacterized LOC100501883 isoform X1 [Zea mays]
TraesCS1D02G232700	0.913496	0.748827	0.942873	0	0.055525	0.042706	26.5211	4.72907	3.95719e-16	6.09198e-15	up	GO:0008422(beta-glucosidase activity);GO:1901657(glycosyl compound metabolic process)	00500(Starch and sucrose metabolism);00460(Cyanoamino acid metabolism);00940(Phenylpropanoid biosynthesis)	K01188	EC:3.2.1.21	Hydroxyisourate hydrolase [Aegilops tauschii]
TraesCS3A02G459200	4.03545	5.41331	5.29927	1.61267	1.38642	1.2734	3.45186	1.78737	3.44851e-15	4.95442e-14	up	GO:0005576(extracellular region);GO:0005618(cell wall);GO:0005829(cytosol);GO:0006952(defense response);GO:0007165(signal transduction);GO:0009505(plant-type cell wall);GO:0009506(plasmodesma);GO:0016020(membrane);GO:0090353(polygalacturonase inhibitor activity)	00500(Starch and sucrose metabolism);00460(Cyanoamino acid metabolism);00940(Phenylpropanoid biosynthesis)	K01188	EC:3.2.1.21	unnamed protein product [Triticum aestivum]
TraesCS5D02G399100	60.1209	75.3924	72.1281	35.0606	34.5385	31.3532	2.05683	1.04042	7.94884e-15	1.11235e-13	up	GO:0008422(beta-glucosidase activity);GO:0009251(glucan catabolic process)	00500(Starch and sucrose metabolism);00460(Cyanoamino acid metabolism);00940(Phenylpropanoid biosynthesis)	K01188	EC:3.2.1.21	predicted protein [Hordeum vulgare subsp. vulgare]
TraesCS5A02G295400	6.26775	6.2864	7.06911	2.97245	3.13176	2.80469	2.20266	1.13924	2.93408e-13	3.65331e-12	up	GO:0008422(beta-glucosidase activity);GO:1901657(glycosyl compound metabolic process);GO:1901657(glycosyl compound metabolic process)	00500(Starch and sucrose metabolism);00460(Cyanoamino acid metabolism);00940(Phenylpropanoid biosynthesis);00940(Phenylpropanoid biosynthesis)	K01188	EC:3.2.1.21	predicted protein, partial [Hordeum vulgare subsp. vulgare]
TraesCSU02G199700	1.3187	1.42	0.309383	0.035072	0.009898	0	67.7803	6.08279	3.22254e-13	3.99839e-12	up	GO:0004674(protein serine/threonine kinase activity);GO:0005886(plasma membrane);GO:0006468(protein phosphorylation);GO:0006952(defense response);GO:0009506(plasmodesma)	00500(Starch and sucrose metabolism);00460(Cyanoamino acid metabolism);00940(Phenylpropanoid biosynthesis)	K05349	EC:3.2.1.21	PREDICTED: uncharacterized LOC100501883 isoform X1 [Zea mays]
TraesCS2A02G532600	1.00169	1.08003	0.937665	0.169587	0.162321	0.221117	5.45977	2.44884	8.63126e-12	9.46428e-11	up	GO:0004674(protein serine/threonine kinase activity);GO:0005886(plasma membrane);GO:0006468(protein phosphorylation);GO:0006952(defense response);GO:0009506(plasmodesma)	00500(Starch and sucrose metabolism);00460(Cyanoamino acid metabolism);00940(Phenylpropanoid biosynthesis)	K05349	EC:3.2.1.21	Putative serine/threonine-protein kinase receptor [Aegilops tauschii]
TraesCS3B02G006000	2.9616	2.76102	3.39995	1.18588	0.720302	0.986547	3.15362	1.65701	2.60536e-11	2.73391e-10	up	GO:0008422(beta-glucosidase activity);GO:1901657(glycosyl compound metabolic process)	00500(Starch and sucrose metabolism);00460(Cyanoamino acid metabolism);00940(Phenylpropanoid biosynthesis)	K05350	EC:3.2.1.21	unnamed protein product [Triticum aestivum]
TraesCS2B02G237000	1.29224	1.31409	0.165918	0.030309	0.008443	0	71.538	6.16064	3.18009e-11	3.30999e-10	up	GO:0004674(protein serine/threonine kinase activity);GO:0005886(plasma membrane);GO:0006468(protein phosphorylation);GO:0006952(defense response);GO:0009506(plasmodesma)	00500(Starch and sucrose metabolism);00460(Cyanoamino acid metabolism);00940(Phenylpropanoid biosynthesis)	K05349	EC:3.2.1.21	PREDICTED: uncharacterized LOC100501883 isoform X1 [Zea mays]
TraesCS3D02G451400	3.59824	4.34749	4.93007	1.54006	0.621418	0.661242	4.56148	2.1895	3.32719e-11	3.45358e-10	up	NA	00500(Starch and sucrose metabolism);00460(Cyanoamino acid metabolism);00940(Phenylpropanoid biosynthesis)	K01188	EC:3.2.1.21	Polygalacturonase inhibitor [Aegilops tauschii]
TraesCSU02G206100	1.26245	1.38021	0.184676	0.035072	0.009898	0	62.8718	5.97434	7.38477e-11	7.40715e-10	up	GO:0004674(protein serine/threonine kinase activity);GO:0005886(plasma membrane);GO:0006468(protein phosphorylation);GO:0006952(defense response);GO:0009506(plasmodesma)	00500(Starch and sucrose metabolism);00460(Cyanoamino acid metabolism);00940(Phenylpropanoid biosynthesis)	K05349	EC:3.2.1.21	PREDICTED: uncharacterized LOC100501883 isoform X1 [Zea mays]
TraesCS4D02G248000	3.545	4.76296	5.42986	1.92401	2.31163	1.78868	2.28039	1.18928	3.00928e-10	2.8284e-09	up	GO:0008422(beta-glucosidase activity);GO:1901657(glycosyl compound metabolic process);GO:1901657(glycosyl compound metabolic process)	00500(Starch and sucrose metabolism);00460(Cyanoamino acid metabolism);00940(Phenylpropanoid biosynthesis);00940(Phenylpropanoid biosynthesis)	K01188	EC:3.2.1.21	PREDICTED: beta-glucosidase 6 [Brachypodium distachyon]
TraesCS4A02G056400	4.22112	5.52277	6.62738	2.52605	2.62437	2.24403	2.21399	1.14665	6.28226e-10	5.72587e-09	up	GO:0008422(beta-glucosidase activity);GO:1901657(glycosyl compound metabolic process)	00500(Starch and sucrose metabolism);00460(Cyanoamino acid metabolism);00940(Phenylpropanoid biosynthesis)	K01188	EC:3.2.1.21	PREDICTED: beta-glucosidase 6 [Brachypodium distachyon]
TraesCS5A02G388500	0.741464	0.460095	0.479236	0.085861	0	0.025121	15.1448	3.92075	3.61097e-09	3.03098e-08	up	GO:0008422(beta-glucosidase activity);GO:0009251(glucan catabolic process)	00500(Starch and sucrose metabolism);00460(Cyanoamino acid metabolism);00940(Phenylpropanoid biosynthesis)	K05349	EC:3.2.1.21	Lysosomal beta glucosidase [Aegilops tauschii]
TraesCS2B02G493200	0.568766	3.72191	2.01019	0.158183	0.053984	0.263237	13.2537	3.72832	8.39993e-08	5.98993e-07	up	GO:0004857(enzyme inhibitor activity);GO:0008134(transcription factor binding);GO:0010228(vegetative to reproductive phase transition of meristem)	00500(Starch and sucrose metabolism);00460(Cyanoamino acid metabolism);00940(Phenylpropanoid biosynthesis)	K01188	EC:3.2.1.21	predicted protein [Hordeum vulgare subsp. vulgare]
TraesCS2B02G112200	2.81651	3.42732	2.56042	1.47886	1.30072	1.29684	2.15981	1.1109	1.1601e-07	8.11909e-07	up	GO:0008422(beta-glucosidase activity);GO:1901657(glycosyl compound metabolic process)	00500(Starch and sucrose metabolism);00460(Cyanoamino acid metabolism);00940(Phenylpropanoid biosynthesis)	K01188	EC:3.2.1.21	PREDICTED: beta-glucosidase 2-like isoform X2 [Brachypodium distachyon]
TraesCS5D02G398900	2.2197	1.9173	2.42818	1.11198	1.08956	0.973529	2.06773	1.04805	1.37342e-06	8.3457e-06	up	GO:0008422(beta-glucosidase activity);GO:0009251(glucan catabolic process)	00500(Starch and sucrose metabolism);00460(Cyanoamino acid metabolism);00940(Phenylpropanoid biosynthesis)	K01188	EC:3.2.1.21	Lysosomal beta glucosidase [Triticum urartu]
TraesCS3A02G289400	0.758913	2.08674	1.03762	0.168539	0.343007	0.266031	4.99407	2.32022	5.85199e-06	3.22401e-05	up	GO:0003677(DNA binding);GO:0005634(nucleus);GO:0006351(transcription, DNA-templated);GO:0045892(negative regulation of transcription, DNA-templated)	00500(Starch and sucrose metabolism);00460(Cyanoamino acid metabolism);00940(Phenylpropanoid biosynthesis)	K01188	EC:3.2.1.21	conserved hypothetical protein [Triticum aestivum]
TraesCS3D02G451900	2.86849	5.31972	3.41326	2.1179	1.20935	1.75819	2.28131	1.18986	2.90677e-05	0.000142483	up	GO:0005576(extracellular region);GO:0005618(cell wall);GO:0005829(cytosol);GO:0006952(defense response);GO:0007165(signal transduction);GO:0009505(plant-type cell wall);GO:0009506(plasmodesma);GO:0016020(membrane);GO:0090353(polygalacturonase inhibitor activity)	00500(Starch and sucrose metabolism);00460(Cyanoamino acid metabolism);00940(Phenylpropanoid biosynthesis)	K01188	EC:3.2.1.21	predicted protein [Hordeum vulgare subsp. vulgare]
TraesCS2D02G594400	213.101	86.0204	90.9425	18.9951	30.5956	75.508	3.11804	1.64064	5.0774e-05	0.000238037	up	GO:0005515(protein binding)	00500(Starch and sucrose metabolism);00460(Cyanoamino acid metabolism);00940(Phenylpropanoid biosynthesis)	K01188	EC:3.2.1.21	RecName: Full=4-hydroxy-7-methoxy-3-oxo-3,4-dihydro-2H-1,4-benzoxazin-2-yl glucoside beta-D-glucosidase 1c, chloroplastic; AltName: Full=Beta-glucosidase 1c; Short=Taglu1c; Flags: Precursor
TraesCS5A02G295100	1.39973	1.87815	1.71604	0.792128	0.699141	0.94865	2.04676	1.03334	0.000129069	0.000560521	up	GO:0008422(beta-glucosidase activity);GO:1901657(glycosyl compound metabolic process)	00500(Starch and sucrose metabolism);00460(Cyanoamino acid metabolism);00940(Phenylpropanoid biosynthesis)	K01188	EC:3.2.1.21	predicted protein [Hordeum vulgare subsp. vulgare]
TraesCS7D02G245000	1.98589	2.39689	2.29264	0.708637	0.880676	1.46832	2.1832	1.12644	0.000209958	0.000871989	up	GO:0008422(beta-glucosidase activity);GO:1901657(glycosyl compound metabolic process)	00500(Starch and sucrose metabolism);00460(Cyanoamino acid metabolism);00940(Phenylpropanoid biosynthesis)	K01188	EC:3.2.1.21	Beta-glucosidase 6 [Aegilops tauschii]
TraesCS5A02G265800	6.96554	6.38291	3.05035	0.929232	1.10363	3.65189	2.88469	1.52842	0.000234224	0.000963576	up	GO:0008422(beta-glucosidase activity);GO:1901657(glycosyl compound metabolic process)	00500(Starch and sucrose metabolism);00460(Cyanoamino acid metabolism);00940(Phenylpropanoid biosynthesis)	K01188	EC:3.2.1.21	Beta-glucosidase 30 [Triticum urartu]
TraesCS5D02G273700	3.55624	3.32216	1.53391	0.952861	1.00786	2.13739	2.05273	1.03754	0.00221718	0.00728643	up	GO:0008422(beta-glucosidase activity);GO:1901657(glycosyl compound metabolic process)	00500(Starch and sucrose metabolism);00460(Cyanoamino acid metabolism);00940(Phenylpropanoid biosynthesis)	K01188	EC:3.2.1.21	Beta-glucosidase 30 [Triticum urartu]
TraesCS2B02G051600	1.14667	1.45731	1.09531	0.356645	0.374593	0.879262	2.29698	1.19974	0.00326194	0.0102702	up	GO:0008422(beta-glucosidase activity);GO:1901657(glycosyl compound metabolic process);GO:1901657(glycosyl compound metabolic process)	00500(Starch and sucrose metabolism);00460(Cyanoamino acid metabolism);00940(Phenylpropanoid biosynthesis);00940(Phenylpropanoid biosynthesis)	K05350	EC:3.2.1.21	Beta-glucosidase 16 [Triticum urartu]
TraesCS2B02G325900	0.710161	0.848008	0.638474	0.497568	0.214968	0.358194	2.05154	1.03671	0.00918555	0.0253212	up	GO:0003674(molecular_function);GO:0005634(nucleus);GO:0008150(biological_process)	00500(Starch and sucrose metabolism);00460(Cyanoamino acid metabolism);00940(Phenylpropanoid biosynthesis)	K05350	EC:3.2.1.21	hypothetical protein F775_09565 [Aegilops tauschii]
TraesCS7D02G064500	0.501108	0.257808	0.3979	4.94997	5.17607	5.29477	0.0750165	-3.73665	1.78257e-39	9.08806e-38	down	GO:0005576(extracellular region);GO:0016042(lipid catabolic process);GO:0016788(hydrolase activity, acting on ester bonds);GO:0052689(carboxylic ester hydrolase activity)	00500(Starch and sucrose metabolism);00460(Cyanoamino acid metabolism);00940(Phenylpropanoid biosynthesis)	K01188	EC:3.2.1.21	GDSL esterase/lipase [Aegilops tauschii]
TraesCS6D02G239400	0.128061	0.071525	0.057031	2.26692	1.60281	2.20034	0.0422758	-4.56402	1.23633e-19	2.44804e-18	down	GO:0003674(molecular_function);GO:0005634(nucleus);GO:0008150(biological_process)	00500(Starch and sucrose metabolism);00460(Cyanoamino acid metabolism);00940(Phenylpropanoid biosynthesis)	K01188	EC:3.2.1.21	predicted protein [Hordeum vulgare subsp. vulgare]
TraesCS5B02G393900	37.3486	32.8709	30.3706	62.0289	75.053	75.192	0.473869	-1.07744	1.73907e-11	1.8527e-10	down	GO:0008422(beta-glucosidase activity);GO:0009251(glucan catabolic process)	00500(Starch and sucrose metabolism);00460(Cyanoamino acid metabolism);00940(Phenylpropanoid biosynthesis)	K05349	EC:3.2.1.21	beta-D-glucan exohydrolase [Triticum aestivum]
TraesCS3D02G331100	0.920716	0.998257	1.02504	2.58404	3.04688	2.66727	0.354778	-1.49501	2.48158e-11	2.61031e-10	down	GO:0008422(beta-glucosidase activity);GO:1901657(glycosyl compound metabolic process)	00500(Starch and sucrose metabolism);00460(Cyanoamino acid metabolism);00940(Phenylpropanoid biosynthesis)	K01188	EC:3.2.1.21	Lactase-phlorizin hydrolase [Aegilops tauschii]
TraesCS5A02G389000	8.84762	6.5683	6.79753	14.796	15.5849	16.4533	0.474299	-1.07613	4.74855e-11	4.85063e-10	down	GO:0008422(beta-glucosidase activity);GO:0009251(glucan catabolic process);GO:0009251(glucan catabolic process)	00500(Starch and sucrose metabolism);00460(Cyanoamino acid metabolism);00940(Phenylpropanoid biosynthesis);00940(Phenylpropanoid biosynthesis)	K01188	EC:3.2.1.21	predicted protein [Hordeum vulgare subsp. vulgare]
TraesCS7D02G065000	0.21104	0.089074	0.0462	1.49966	1.36816	0.971391	0.0902045	-3.47066	1.79493e-10	1.72603e-09	down	GO:0005576(extracellular region);GO:0016042(lipid catabolic process);GO:0016788(hydrolase activity, acting on ester bonds);GO:0052689(carboxylic ester hydrolase activity)	00500(Starch and sucrose metabolism);00460(Cyanoamino acid metabolism);00940(Phenylpropanoid biosynthesis)	K01188	EC:3.2.1.21	GDSL esterase/lipase [Aegilops tauschii]
TraesCS2A02G384600	0.549416	0.364035	0.69731	2.01951	2.41153	1.88149	0.255169	-1.97048	1.32547e-09	1.17002e-08	down	GO:0008422(beta-glucosidase activity);GO:1901657(glycosyl compound metabolic process)	00500(Starch and sucrose metabolism);00460(Cyanoamino acid metabolism);00940(Phenylpropanoid biosynthesis)	K05350	EC:3.2.1.21	putative inactive beta-glucosidase 14 [Triticum urartu]
TraesCS7B02G350300	1.57367	1.47084	1.38452	3.64774	3.37926	3.93735	0.403948	-1.30776	2.15503e-09	1.85964e-08	down	GO:0008422(beta-glucosidase activity);GO:1901657(glycosyl compound metabolic process);GO:1901657(glycosyl compound metabolic process)	00500(Starch and sucrose metabolism);00460(Cyanoamino acid metabolism);00940(Phenylpropanoid biosynthesis);00940(Phenylpropanoid biosynthesis)	K01188	EC:3.2.1.21	hypothetical protein BRADI_1g33040 [Brachypodium distachyon];predicted protein [Hordeum vulgare subsp. vulgare]
TraesCS6B02G267100	1.03571	0.491829	0.823331	2.78693	3.00922	3.07528	0.264993	-1.91598	8.77965e-09	7.06153e-08	down	GO:0005634(nucleus);GO:0006351(transcription, DNA-templated);GO:0045892(negative regulation of transcription, DNA-templated)	00500(Starch and sucrose metabolism);00460(Cyanoamino acid metabolism);00940(Phenylpropanoid biosynthesis)	K01188	EC:3.2.1.21	predicted protein [Hordeum vulgare subsp. vulgare]
TraesCS3D02G179000	0.103663	0.147382	0.159673	0.740795	0.708631	0.63129	0.197393	-2.34086	1.73123e-07	1.18639e-06	down	GO:0008422(beta-glucosidase activity);GO:0009251(glucan catabolic process)	00500(Starch and sucrose metabolism);00460(Cyanoamino acid metabolism);00940(Phenylpropanoid biosynthesis)	K05349	EC:3.2.1.21	Periplasmic beta-glucosidase [Aegilops tauschii]
TraesCS7A02G450500	0.982907	1.36738	0.630678	2.61638	2.58387	2.97208	0.364762	-1.45497	2.8108e-06	1.63061e-05	down	GO:0008422(beta-glucosidase activity);GO:1901657(glycosyl compound metabolic process);GO:1901657(glycosyl compound metabolic process)	00500(Starch and sucrose metabolism);00460(Cyanoamino acid metabolism);00940(Phenylpropanoid biosynthesis);00940(Phenylpropanoid biosynthesis)	K01188	EC:3.2.1.21	predicted protein [Hordeum vulgare subsp. vulgare];Beta-glucosidase 25 [Triticum urartu]
TraesCS6A02G258000	1.94563	1.76351	1.51468	3.25237	4.76974	3.47055	0.454535	-1.13754	0.000120625	0.000526559	down	GO:0003674(molecular_function);GO:0005634(nucleus);GO:0008150(biological_process)	00500(Starch and sucrose metabolism);00460(Cyanoamino acid metabolism);00940(Phenylpropanoid biosynthesis)	K01188	EC:3.2.1.21	predicted protein [Hordeum vulgare subsp. vulgare]
TraesCS3B02G467400	0.676243	0.343582	0.403105	1.36929	0.912176	1.95964	0.33551	-1.57557	0.000201575	0.000840567	down	GO:0008422(beta-glucosidase activity);GO:1901657(glycosyl compound metabolic process);GO:1901657(glycosyl compound metabolic process)	00500(Starch and sucrose metabolism);00460(Cyanoamino acid metabolism);00940(Phenylpropanoid biosynthesis);00940(Phenylpropanoid biosynthesis)	K01188	EC:3.2.1.21	Beta-glucosidase 5 [Triticum urartu]
TraesCS5D02G398500	14.3221	7.61691	6.28536	13.8635	19.4817	26.5575	0.47117	-1.08568	0.000308015	0.00123504	down	GO:0008422(beta-glucosidase activity);GO:0009251(glucan catabolic process)	00500(Starch and sucrose metabolism);00460(Cyanoamino acid metabolism);00940(Phenylpropanoid biosynthesis)	K05349	EC:3.2.1.21	Lysosomal beta glucosidase [Aegilops tauschii]
TraesCS2A02G038400	0.314361	0.505208	0.528288	0.996441	0.923734	0.952778	0.469154	-1.09187	0.00464425	0.0139948	down	GO:0008422(beta-glucosidase activity);GO:1901657(glycosyl compound metabolic process);GO:1901657(glycosyl compound metabolic process)	00500(Starch and sucrose metabolism);00460(Cyanoamino acid metabolism);00940(Phenylpropanoid biosynthesis);00940(Phenylpropanoid biosynthesis)	K05350	EC:3.2.1.21	Beta-glucosidase 16 [Triticum urartu]
TraesCS2B02G353300	0.256959	0.405961	0.514144	1.05388	1.23444	0.582733	0.409976	-1.28639	0.0116297	0.0310647	down	GO:0005576(extracellular region);GO:0005618(cell wall);GO:0005794(Golgi apparatus);GO:0005829(cytosol);GO:0006952(defense response);GO:0007165(signal transduction);GO:0009505(plant-type cell wall);GO:0009506(plasmodesma);GO:0016020(membrane);GO:0090353(polygalacturonase inhibitor activity)	00500(Starch and sucrose metabolism);00460(Cyanoamino acid metabolism);00940(Phenylpropanoid biosynthesis)	K01188	EC:3.2.1.21	polygalacturonase inhibitor 1 precursor [Zea mays]
TraesCS3B02G483500	0.148981	0.255121	0.201155	0.40569	0.457398	0.422824	0.470683	-1.08717	0.0192122	0.0478179	down	GO:0008422(beta-glucosidase activity);GO:1901657(glycosyl compound metabolic process);GO:1901657(glycosyl compound metabolic process)	00500(Starch and sucrose metabolism);00460(Cyanoamino acid metabolism);00940(Phenylpropanoid biosynthesis);00940(Phenylpropanoid biosynthesis)	K01188	EC:3.2.1.21	Hydroxyisourate hydrolase [Aegilops tauschii]
TraesCS2D02G548600	3.37559	4.09675	3.836	0.471699	0.664091	0.629765	6.40497	2.67919	3.8463e-38	1.86678e-36	up	GO:0004674(protein serine/threonine kinase activity);GO:0005886(plasma membrane);GO:0006468(protein phosphorylation);GO:0006952(defense response);GO:0009506(plasmodesma);GO:0009506(plasmodesma)	00500(Starch and sucrose metabolism);00460(Cyanoamino acid metabolism);00940(Phenylpropanoid biosynthesis);00520(Amino sugar and nucleotide sugar metabolism);00520(Amino sugar and nucleotide sugar metabolism)	K01183;K05349	EC:3.2.1.14;EC:3.2.1.21	predicted protein [Hordeum vulgare subsp. vulgare];Receptor-like serine/threonine-protein kinase SD1-8 [Triticum urartu]
TraesCS5B02G354000	0.628825	0.747123	0.874628	0.2028	0.087392	0.033912	6.94399	2.79577	9.52568e-08	6.73582e-07	up	GO:0004674(protein serine/threonine kinase activity);GO:0005886(plasma membrane);GO:0006468(protein phosphorylation);GO:0006952(defense response);GO:0009506(plasmodesma);GO:0009506(plasmodesma)	00520(Amino sugar and nucleotide sugar metabolism);00500(Starch and sucrose metabolism);00460(Cyanoamino acid metabolism);00940(Phenylpropanoid biosynthesis);00940(Phenylpropanoid biosynthesis)	K01183;K05349	EC:3.2.1.14;EC:3.2.1.21	Putative serine/threonine-protein kinase receptor [Aegilops tauschii]
TraesCS6A02G173600	5.45514	5.19756	6.15223	1.51319	2.07518	1.62749	3.2219	1.68791	4.96142e-18	8.74133e-17	up	GO:0009813(flavonoid biosynthetic process);GO:0043231(intracellular membrane-bounded organelle);GO:0052696(flavonoid glucuronidation);GO:0080043(quercetin 3-O-glucosyltransferase activity);GO:0080044(quercetin 7-O-glucosyltransferase activity)	00940(Phenylpropanoid biosynthesis)	K13068	EC:2.4.1.120	predicted protein [Hordeum vulgare subsp. vulgare]
TraesCS6D02G162700	9.33813	8.13688	10.8527	2.5591	3.67928	1.83844	3.50729	1.81035	5.22254e-16	7.98348e-15	up	GO:0009813(flavonoid biosynthetic process);GO:0043231(intracellular membrane-bounded organelle);GO:0052696(flavonoid glucuronidation);GO:0080043(quercetin 3-O-glucosyltransferase activity);GO:0080044(quercetin 7-O-glucosyltransferase activity)	00940(Phenylpropanoid biosynthesis)	K13068	EC:2.4.1.120	predicted protein [Hordeum vulgare subsp. vulgare]
TraesCS6B02G201500	3.16475	3.35812	3.24862	1.08279	0.702067	0.899983	3.63951	1.86374	3.3435e-13	4.14394e-12	up	GO:0009813(flavonoid biosynthetic process);GO:0043231(intracellular membrane-bounded organelle);GO:0052696(flavonoid glucuronidation);GO:0080043(quercetin 3-O-glucosyltransferase activity);GO:0080044(quercetin 7-O-glucosyltransferase activity)	00940(Phenylpropanoid biosynthesis)	K13068	EC:2.4.1.120	predicted protein [Hordeum vulgare subsp. vulgare]
TraesCS7B02G123100	2.9957	2.94048	3.3897	0.284909	0.364712	0.169011	11.392	3.50995	2.84189e-29	9.77662e-28	up	GO:0009813(flavonoid biosynthetic process);GO:0043231(intracellular membrane-bounded organelle);GO:0052696(flavonoid glucuronidation);GO:0080043(quercetin 3-O-glucosyltransferase activity);GO:0080044(quercetin 7-O-glucosyltransferase activity)	00940(Phenylpropanoid biosynthesis)	K12356	EC:2.4.1.111	predicted protein [Hordeum vulgare subsp. vulgare]
TraesCS7D02G540800	3.31716	2.58843	3.26331	7.80439	6.2531	7.20012	0.431323	-1.21316	9.66576e-10	8.63586e-09	down	GO:0009813(flavonoid biosynthetic process);GO:0043231(intracellular membrane-bounded organelle);GO:0052696(flavonoid glucuronidation);GO:0080043(quercetin 3-O-glucosyltransferase activity);GO:0080044(quercetin 7-O-glucosyltransferase activity)	00940(Phenylpropanoid biosynthesis)	K12356	EC:2.4.1.111	PREDICTED: UDP-glycosyltransferase 89B2-like [Setaria italica]
TraesCS2B02G174400	3.23807	3.20845	2.31535	0	0	0	inf	inf	8.30706e-36	3.75483e-34	up	GO:0005634(nucleus);GO:0005737(cytoplasm);GO:0008379(thioredoxin peroxidase activity);GO:0009269(response to desiccation);GO:0010231(maintenance of seed dormancy);GO:0016209(antioxidant activity);GO:0055114(oxidation-reduction process)	00940(Phenylpropanoid biosynthesis)	K11188	EC:1.11.1.7;EC:1.11.1.15	RecName: Full=1-Cys peroxiredoxin PER1; AltName: Full=Rehydrin homolog; AltName: Full=Thioredoxin peroxidase
TraesCS2D02G154300	11.35	8.41169	6.80881	1.34787	0.643463	0.688755	9.91403	3.30947	1.15684e-26	3.43297e-25	up	GO:0005634(nucleus);GO:0005737(cytoplasm);GO:0008379(thioredoxin peroxidase activity);GO:0009269(response to desiccation);GO:0010231(maintenance of seed dormancy);GO:0016209(antioxidant activity);GO:0055114(oxidation-reduction process);GO:0055114(oxidation-reduction process)	00940(Phenylpropanoid biosynthesis);00940(Phenylpropanoid biosynthesis)	K11188	EC:1.11.1.7;EC:1.11.1.15	peroxiredoxin [Triticum aestivum]
TraesCS3D02G209500	46.4466	46.7835	44.4557	1.77165	1.14869	1.42425	31.6913	4.98601	1.30649e-167	1.19251e-164	up	GO:0005737(cytoplasm);GO:0030001(metal ion transport);GO:0046914(transition metal ion binding);GO:0046916(cellular transition metal ion homeostasis)	00940(Phenylpropanoid biosynthesis)	K00430	EC:1.11.1.7	heavy metal-associated isoprenylated protein 3 [Triticum aestivum]
TraesCS2A02G107500	19.8188	16.4252	18.1309	0.26036	0.109177	0.065192	125.078	6.96668	3.05684e-158	2.40263e-155	up	GO:0004601(peroxidase activity);GO:0005515(protein binding);GO:0005576(extracellular region);GO:0005618(cell wall);GO:0005794(Golgi apparatus);GO:0005829(cytosol);GO:0006979(response to oxidative stress);GO:0009809(lignin biosynthetic process);GO:0010089(xylem development);GO:0020037(heme binding);GO:0042744(hydrogen peroxide catabolic process);GO:0046872(metal ion binding);GO:0048046(apoplast);G…	00940(Phenylpropanoid biosynthesis);00940(Phenylpropanoid biosynthesis)	K00430	EC:1.11.1.7	peroxidase 1 [Triticum monococcum]
TraesCS4D02G116700	44.1865	41.4397	51.1853	3.79167	2.43571	2.9197	14.9569	3.90274	3.06864e-103	8.11482e-101	up	GO:0004601(peroxidase activity);GO:0005515(protein binding);GO:0005576(extracellular region);GO:0005618(cell wall);GO:0005794(Golgi apparatus);GO:0005829(cytosol);GO:0006979(response to oxidative stress);GO:0009809(lignin biosynthetic process);GO:0010089(xylem development);GO:0020037(heme binding);GO:0042744(hydrogen peroxide catabolic process);GO:0046872(metal ion binding);GO:0048046(apoplast);G…	00940(Phenylpropanoid biosynthesis)	K00430	EC:1.11.1.7	predicted protein [Hordeum vulgare subsp. vulgare]
TraesCS3D02G518200	192.441	196.072	207.372	29.1238	27.1568	28.6035	7.01999	2.81147	5.32715e-97	1.23553e-94	up	GO:0004601(peroxidase activity);GO:0009505(plant-type cell wall);GO:0009664(plant-type cell wall organization)	00940(Phenylpropanoid biosynthesis)	K00430	EC:1.11.1.7	predicted protein, partial [Hordeum vulgare subsp. vulgare]
TraesCS7B02G251100	220.697	278.954	290.092	29.4323	28.661	25.3611	9.46317	3.24232	4.51927e-92	9.30001e-90	up	GO:0004601(peroxidase activity);GO:0009505(plant-type cell wall);GO:0009664(plant-type cell wall organization)	00940(Phenylpropanoid biosynthesis)	K00430	EC:1.11.1.7	peroxidase 8 [Triticum monococcum]
TraesCS4D02G116600	39.9225	40.2376	45.3468	5.54375	3.99385	5.24431	8.49057	3.08586	1.66201e-85	2.98587e-83	up	GO:0004601(peroxidase activity);GO:0005515(protein binding);GO:0005576(extracellular region);GO:0005618(cell wall);GO:0005794(Golgi apparatus);GO:0005829(cytosol);GO:0006979(response to oxidative stress);GO:0009809(lignin biosynthetic process);GO:0010089(xylem development);GO:0020037(heme binding);GO:0042744(hydrogen peroxide catabolic process);GO:0046872(metal ion binding);GO:0048046(apoplast);G…	00940(Phenylpropanoid biosynthesis)	K00430	EC:1.11.1.7	predicted protein [Hordeum vulgare subsp. vulgare]
TraesCS4A02G196300	45.9413	48.1908	49.6732	5.31824	3.0003	3.77312	11.8929	3.57203	4.69441e-82	7.79065e-80	up	GO:0004601(peroxidase activity);GO:0005515(protein binding);GO:0005576(extracellular region);GO:0005618(cell wall);GO:0005794(Golgi apparatus);GO:0005829(cytosol);GO:0006979(response to oxidative stress);GO:0009809(lignin biosynthetic process);GO:0010089(xylem development);GO:0020037(heme binding);GO:0042744(hydrogen peroxide catabolic process);GO:0046872(metal ion binding);GO:0048046(apoplast);G…	00940(Phenylpropanoid biosynthesis)	K00430	EC:1.11.1.7	predicted protein [Hordeum vulgare subsp. vulgare]
TraesCS3D02G517800	147.756	166.04	166.415	23.3402	22.9997	29.1398	6.36211	2.66951	1.20266e-71	1.51244e-69	up	GO:0004601(peroxidase activity);GO:0009505(plant-type cell wall);GO:0009664(plant-type cell wall organization)	00940(Phenylpropanoid biosynthesis)	K00430	EC:1.11.1.7	predicted protein, partial [Hordeum vulgare subsp. vulgare]
TraesCS2B02G124800	196.301	206.473	197.134	38.5122	35.0608	30.501	5.76425	2.52713	5.59718e-71	6.93107e-69	up	GO:0004601(peroxidase activity);GO:0005515(protein binding);GO:0005576(extracellular region);GO:0005618(cell wall);GO:0005794(Golgi apparatus);GO:0005829(cytosol);GO:0006979(response to oxidative stress);GO:0009809(lignin biosynthetic process);GO:0010089(xylem development);GO:0020037(heme binding);GO:0042744(hydrogen peroxide catabolic process);GO:0046872(metal ion binding);GO:0048046(apoplast);G…	00940(Phenylpropanoid biosynthesis)	K00430	EC:1.11.1.7	class III peroxidase [Triticum aestivum]
TraesCS3A02G206100	19.6565	19.852	20.3987	2.18094	1.8224	2.79164	8.8164	3.14019	3.8951e-63	3.88761e-61	up	GO:0005737(cytoplasm);GO:0030001(metal ion transport);GO:0046914(transition metal ion binding);GO:0046916(cellular transition metal ion homeostasis)	00940(Phenylpropanoid biosynthesis)	K00430	EC:1.11.1.7	farnesylated protein 3 [Hordeum vulgare subsp. vulgare]
TraesCS4A02G196000	44.9085	48.9578	51.4	9.62596	9.80538	8.3367	5.23142	2.3872	2.13412e-62	2.10404e-60	up	GO:0004601(peroxidase activity);GO:0005515(protein binding);GO:0005576(extracellular region);GO:0005618(cell wall);GO:0005794(Golgi apparatus);GO:0005829(cytosol);GO:0006979(response to oxidative stress);GO:0009809(lignin biosynthetic process);GO:0010089(xylem development);GO:0020037(heme binding);GO:0042744(hydrogen peroxide catabolic process);GO:0046872(metal ion binding);GO:0048046(apoplast);G…	00940(Phenylpropanoid biosynthesis)	K00430	EC:1.11.1.7	predicted protein [Hordeum vulgare subsp. vulgare]
TraesCS4A02G196400	75.0978	83.6183	86.1702	13.2964	8.02628	8.70804	8.15452	3.0276	6.62399e-61	6.31074e-59	up	GO:0004601(peroxidase activity);GO:0005515(protein binding);GO:0005576(extracellular region);GO:0005618(cell wall);GO:0005794(Golgi apparatus);GO:0005829(cytosol);GO:0006979(response to oxidative stress);GO:0009809(lignin biosynthetic process);GO:0010089(xylem development);GO:0020037(heme binding);GO:0042744(hydrogen peroxide catabolic process);GO:0046872(metal ion binding);GO:0048046(apoplast);G…	00940(Phenylpropanoid biosynthesis)	K00430	EC:1.11.1.7	predicted protein [Hordeum vulgare subsp. vulgare]
TraesCS7D02G347300	203.951	250.22	260.12	47.1974	37.6208	37.427	5.8431	2.54673	1.42057e-60	1.34209e-58	up	GO:0004601(peroxidase activity);GO:0009505(plant-type cell wall);GO:0009664(plant-type cell wall organization)	00940(Phenylpropanoid biosynthesis)	K00430	EC:1.11.1.7	peroxidase 8 [Triticum monococcum]
TraesCS7A02G339600	185.56	227.75	202.298	39.3673	36.8196	28.4317	5.88432	2.55688	3.71794e-56	3.05373e-54	up	GO:0004601(peroxidase activity);GO:0009505(plant-type cell wall);GO:0009664(plant-type cell wall organization)	00940(Phenylpropanoid biosynthesis)	K00430	EC:1.11.1.7	peroxidase 8 [Triticum monococcum]
TraesCS3A02G297200	100.373	136.857	142.328	22.829	17.5326	18.1576	6.48603	2.69734	3.95493e-56	3.23898e-54	up	GO:0004601(peroxidase activity);GO:0009505(plant-type cell wall);GO:0009664(plant-type cell wall organization)	00940(Phenylpropanoid biosynthesis)	K00430	EC:1.11.1.7	Peroxidase 2 [Triticum urartu]
TraesCS4D02G117100	29.5639	29.0476	28.5264	7.14317	5.36481	5.06081	4.95981	2.31029	2.41868e-50	1.73174e-48	up	GO:0004601(peroxidase activity);GO:0005515(protein binding);GO:0005576(extracellular region);GO:0005618(cell wall);GO:0005794(Golgi apparatus);GO:0005829(cytosol);GO:0006979(response to oxidative stress);GO:0009809(lignin biosynthetic process);GO:0010089(xylem development);GO:0020037(heme binding);GO:0042744(hydrogen peroxide catabolic process);GO:0046872(metal ion binding);GO:0048046(apoplast);G…	00940(Phenylpropanoid biosynthesis)	K00430	EC:1.11.1.7	predicted protein [Hordeum vulgare subsp. vulgare]
TraesCS2B02G126200	6.91842	13.1743	7.79746	0.369444	0.442738	0.537248	20.6681	4.36934	5.46726e-46	3.41876e-44	up	GO:0004601(peroxidase activity);GO:0005515(protein binding);GO:0005576(extracellular region);GO:0005618(cell wall);GO:0005794(Golgi apparatus);GO:0005829(cytosol);GO:0006979(response to oxidative stress);GO:0009809(lignin biosynthetic process);GO:0010089(xylem development);GO:0020037(heme binding);GO:0042744(hydrogen peroxide catabolic process);GO:0046872(metal ion binding);GO:0048046(apoplast);G…	00940(Phenylpropanoid biosynthesis)	K00430	EC:1.11.1.7	Peroxidase 2 [Aegilops tauschii]
TraesCS3D02G305300	38.9632	64.9483	55.5592	6.0421	8.69365	7.12662	7.2943	2.86677	8.45822e-44	4.97567e-42	up	GO:0004601(peroxidase activity);GO:0009505(plant-type cell wall);GO:0009664(plant-type cell wall organization)	00940(Phenylpropanoid biosynthesis)	K00430	EC:1.11.1.7	Peroxidase 2 [Aegilops tauschii]
TraesCS6D02G049600	4.73651	3.92734	3.46877	0	0.05543	0	218.882	7.77401	3.85728e-39	1.94206e-37	up	GO:0005737(cytoplasm);GO:0030001(metal ion transport);GO:0046914(transition metal ion binding);GO:0046916(cellular transition metal ion homeostasis)	00940(Phenylpropanoid biosynthesis)	K00430	EC:1.11.1.7	hypothetical protein TRIUR3_10047 [Triticum urartu]
TraesCS7B02G118200	21.3306	19.6362	24.6613	6.58094	7.14036	6.38539	3.264	1.70664	1.47122e-33	6.0507e-32	up	GO:0004601(peroxidase activity);GO:0005576(extracellular region);GO:0006979(response to oxidative stress);GO:0020037(heme binding);GO:0042744(hydrogen peroxide catabolic process);GO:0046872(metal ion binding);GO:0048511(rhythmic process);GO:0055114(oxidation-reduction process)	00940(Phenylpropanoid biosynthesis)	K00430	EC:1.11.1.7	predicted protein [Hordeum vulgare subsp. vulgare]
TraesCS4A02G136600	11.0046	9.17248	14.0952	1.62909	2.16155	2.22863	5.69375	2.50938	8.12188e-33	3.24365e-31	up	GO:0004601(peroxidase activity);GO:0005515(protein binding);GO:0005576(extracellular region);GO:0005618(cell wall);GO:0005794(Golgi apparatus);GO:0005829(cytosol);GO:0006979(response to oxidative stress);GO:0009809(lignin biosynthetic process);GO:0010089(xylem development);GO:0020037(heme binding);GO:0042744(hydrogen peroxide catabolic process);GO:0046872(metal ion binding);GO:0048046(apoplast);G…	00940(Phenylpropanoid biosynthesis)	K00430	EC:1.11.1.7	Peroxidase 52 [Triticum urartu]
TraesCS1A02G104200	61.6612	82.8242	72.6649	21.6438	13.7104	14.7579	4.33328	2.11546	6.292e-32	2.43052e-30	up	GO:0004601(peroxidase activity);GO:0005576(extracellular region);GO:0005634(nucleus);GO:0005737(cytoplasm);GO:0006979(response to oxidative stress);GO:0020037(heme binding);GO:0042744(hydrogen peroxide catabolic process);GO:0046872(metal ion binding);GO:0055114(oxidation-reduction process)	00940(Phenylpropanoid biosynthesis)	K00430	EC:1.11.1.7	Peroxidase N [Aegilops tauschii]
TraesCS3A02G510900	83.8366	98.0651	106.271	31.2374	24.4525	31.9134	3.28952	1.71788	3.3677e-31	1.27309e-29	up	GO:0004601(peroxidase activity);GO:0009505(plant-type cell wall);GO:0009664(plant-type cell wall organization)	00940(Phenylpropanoid biosynthesis)	K00430	EC:1.11.1.7	predicted protein, partial [Hordeum vulgare subsp. vulgare]
TraesCS2B02G077100	21.6116	23.9462	26.9917	6.28299	4.91116	7.09164	3.96754	1.98824	5.0462e-31	1.89244e-29	up	GO:0005737(cytoplasm);GO:0030001(metal ion transport);GO:0046914(transition metal ion binding);GO:0046916(cellular transition metal ion homeostasis)	00940(Phenylpropanoid biosynthesis)	K00430	EC:1.11.1.7	heavy metal-associated isoprenylated protein 1 [Triticum aestivum]
TraesCS6A02G043000	3.69873	3.38422	1.9107	0	0	0	inf	inf	5.49701e-30	1.94791e-28	up	GO:0005737(cytoplasm);GO:0030001(metal ion transport);GO:0046914(transition metal ion binding);GO:0046916(cellular transition metal ion homeostasis)	00940(Phenylpropanoid biosynthesis)	K00430	EC:1.11.1.7	hypothetical protein TRIUR3_10047 [Triticum urartu]
TraesCS1A02G104100	16.9764	18.2938	19.314	6.82415	5.16021	4.92432	3.22818	1.69072	1.69789e-28	5.57662e-27	up	GO:0004601(peroxidase activity);GO:0005576(extracellular region);GO:0005634(nucleus);GO:0005737(cytoplasm);GO:0006979(response to oxidative stress);GO:0020037(heme binding);GO:0042744(hydrogen peroxide catabolic process);GO:0046872(metal ion binding);GO:0055114(oxidation-reduction process)	00940(Phenylpropanoid biosynthesis)	K00430	EC:1.11.1.7	Peroxidase N [Aegilops tauschii]
TraesCS2A02G509800	10.0474	12.3111	12.5465	3.09308	2.04153	2.82988	4.38258	2.13178	2.26168e-28	7.35578e-27	up	GO:0004601(peroxidase activity);GO:0005515(protein binding);GO:0005576(extracellular region);GO:0005618(cell wall);GO:0005794(Golgi apparatus);GO:0005829(cytosol);GO:0006979(response to oxidative stress);GO:0009809(lignin biosynthetic process);GO:0010089(xylem development);GO:0020037(heme binding);GO:0042744(hydrogen peroxide catabolic process);GO:0046872(metal ion binding);GO:0048046(apoplast);G…	00940(Phenylpropanoid biosynthesis)	K00430	EC:1.11.1.7	predicted protein [Hordeum vulgare subsp. vulgare]
TraesCS6B02G059000	2.53895	3.16204	1.78063	0	0	0	inf	inf	4.03953e-28	1.29372e-26	up	GO:0005737(cytoplasm);GO:0030001(metal ion transport);GO:0046914(transition metal ion binding);GO:0046916(cellular transition metal ion homeostasis)	00940(Phenylpropanoid biosynthesis)	K00430	EC:1.11.1.7	hypothetical protein TRIUR3_10047 [Triticum urartu]
TraesCS3A02G297100	25.2931	40.0454	31.3519	6.97275	9.28619	8.13956	3.96296	1.98658	9.51786e-27	2.84686e-25	up	GO:0004601(peroxidase activity);GO:0009505(plant-type cell wall);GO:0009664(plant-type cell wall organization)	00940(Phenylpropanoid biosynthesis)	K00430	EC:1.11.1.7	Peroxidase 2 [Triticum urartu]
TraesCS2B02G304100	4.41321	3.93435	5.25556	0.28725	0.416703	0.192701	15.171	3.92324	6.55208e-26	1.86607e-24	up	GO:0005737(cytoplasm);GO:0030001(metal ion transport);GO:0046914(transition metal ion binding);GO:0046916(cellular transition metal ion homeostasis)	00940(Phenylpropanoid biosynthesis)	K00430	EC:1.11.1.7	farnesylated protein 2 [Hordeum vulgare subsp. vulgare]
TraesCS2D02G107800	10.7305	14.0606	14.0783	2.35346	0.717983	1.13303	9.24477	3.20864	1.74275e-24	4.63677e-23	up	GO:0004601(peroxidase activity);GO:0005515(protein binding);GO:0005576(extracellular region);GO:0005618(cell wall);GO:0005794(Golgi apparatus);GO:0005829(cytosol);GO:0006979(response to oxidative stress);GO:0009809(lignin biosynthetic process);GO:0010089(xylem development);GO:0020037(heme binding);GO:0042744(hydrogen peroxide catabolic process);GO:0046872(metal ion binding);GO:0048046(apoplast);G…	00940(Phenylpropanoid biosynthesis)	K00430	EC:1.11.1.7	Peroxidase 1 [Aegilops tauschii]
TraesCS7D02G212900	46.6898	39.8629	54.9113	18.1414	15.7403	16.8133	2.7905	1.48052	2.46183e-24	6.50712e-23	up	GO:0004601(peroxidase activity);GO:0005576(extracellular region);GO:0006979(response to oxidative stress);GO:0020037(heme binding);GO:0042744(hydrogen peroxide catabolic process);GO:0046872(metal ion binding);GO:0048511(rhythmic process);GO:0055114(oxidation-reduction process)	00940(Phenylpropanoid biosynthesis)	K00430	EC:1.11.1.7	predicted protein [Hordeum vulgare subsp. vulgare]
TraesCS7A02G211200	38.9976	29.3873	41.971	13.9022	11.7484	11.8426	2.94336	1.55746	6.89195e-24	1.77813e-22	up	GO:0004601(peroxidase activity);GO:0005576(extracellular region);GO:0006979(response to oxidative stress);GO:0020037(heme binding);GO:0042744(hydrogen peroxide catabolic process);GO:0046872(metal ion binding);GO:0048511(rhythmic process);GO:0055114(oxidation-reduction process)	00940(Phenylpropanoid biosynthesis)	K00430	EC:1.11.1.7	predicted protein [Hordeum vulgare subsp. vulgare]
TraesCS5B02G358400	4.43846	6.12599	5.44097	0.82782	1.37065	1.03079	4.95636	2.30928	1.5921e-21	3.55558e-20	up	GO:0004601(peroxidase activity);GO:0009505(plant-type cell wall);GO:0009664(plant-type cell wall organization)	00940(Phenylpropanoid biosynthesis)	K00430	EC:1.11.1.7	unnamed protein product [Triticum aestivum]
TraesCS3D02G305400	13.7332	23.1422	19.2373	3.46746	5.37336	3.05583	4.71668	2.23777	3.03739e-21	6.66237e-20	up	GO:0004601(peroxidase activity);GO:0009505(plant-type cell wall);GO:0009664(plant-type cell wall organization)	00940(Phenylpropanoid biosynthesis)	K00430	EC:1.11.1.7	Peroxidase 2 [Aegilops tauschii]
TraesCS1D02G080800	3.88194	10.0176	5.85861	0.705543	0.810385	0.772524	8.63386	3.11001	3.2437e-21	7.10388e-20	up	GO:0004601(peroxidase activity);GO:0009505(plant-type cell wall);GO:0009664(plant-type cell wall organization)	00940(Phenylpropanoid biosynthesis)	K00430	EC:1.11.1.7	Peroxidase 5 [Aegilops tauschii]
TraesCS5B02G242000	24.5575	32.3856	31.5061	12.2086	9.54692	11.1296	2.68965	1.42742	1.73252e-19	3.39845e-18	up	GO:0005737(cytoplasm);GO:0030001(metal ion transport);GO:0046914(transition metal ion binding);GO:0046916(cellular transition metal ion homeostasis)	00940(Phenylpropanoid biosynthesis)	K00430	EC:1.11.1.7	predicted protein [Hordeum vulgare subsp. vulgare]
TraesCS6A02G324200	0.733605	1.08283	1.25386	0	0.038737	0	79.2599	6.30852	1.09415e-18	2.02813e-17	up	GO:0004601(peroxidase activity);GO:0009505(plant-type cell wall);GO:0009664(plant-type cell wall organization)	00940(Phenylpropanoid biosynthesis)	K00430	EC:1.11.1.7	Peroxidase 56 [Triticum urartu]
TraesCS5B02G405300	33.2133	48.6233	46.9109	17.744	14.419	11.8493	2.92526	1.54856	3.56488e-18	6.36004e-17	up	GO:0004601(peroxidase activity);GO:0005515(protein binding);GO:0005576(extracellular region);GO:0005737(cytoplasm);GO:0006979(response to oxidative stress);GO:0020037(heme binding);GO:0042744(hydrogen peroxide catabolic process);GO:0046872(metal ion binding);GO:0048511(rhythmic process);GO:0055114(oxidation-reduction process)	00940(Phenylpropanoid biosynthesis)	K00430	EC:1.11.1.7	predicted protein, partial [Hordeum vulgare subsp. vulgare]
TraesCS3B02G238100	2.53938	3.38947	3.99746	0	0.062143	0.2433	32.498	5.02228	4.88097e-15	6.94366e-14	up	GO:0005737(cytoplasm);GO:0030001(metal ion transport);GO:0046914(transition metal ion binding);GO:0046916(cellular transition metal ion homeostasis)	00940(Phenylpropanoid biosynthesis)	K00430	EC:1.11.1.7	farnesylated protein 3 [Hordeum vulgare subsp. vulgare]
TraesCS2B02G124600	2.87764	5.71801	4.445	0.718787	0.176378	0.190701	12.0094	3.5861	2.28413e-14	3.08499e-13	up	GO:0004601(peroxidase activity);GO:0005515(protein binding);GO:0005576(extracellular region);GO:0005618(cell wall);GO:0005794(Golgi apparatus);GO:0005829(cytosol);GO:0006979(response to oxidative stress);GO:0009809(lignin biosynthetic process);GO:0010089(xylem development);GO:0020037(heme binding);GO:0042744(hydrogen peroxide catabolic process);GO:0046872(metal ion binding);GO:0048046(apoplast);G…	00940(Phenylpropanoid biosynthesis)	K00430	EC:1.11.1.7	Peroxidase 2 [Triticum urartu]
TraesCS1D02G080600	29.2074	32.6102	33.2529	10.6082	16.1931	10.1431	2.57333	1.36364	3.73124e-14	4.96483e-13	up	GO:0004601(peroxidase activity);GO:0009505(plant-type cell wall);GO:0009664(plant-type cell wall organization)	00940(Phenylpropanoid biosynthesis)	K00430	EC:1.11.1.7	Peroxidase 5 [Aegilops tauschii]
TraesCS2D02G566800	23.765	31.181	28.6212	15.0689	10.0283	11.2902	2.2966	1.1995	9.75574e-14	1.2599e-12	up	GO:0004601(peroxidase activity);GO:0009505(plant-type cell wall);GO:0009664(plant-type cell wall organization)	00940(Phenylpropanoid biosynthesis)	K00430	EC:1.11.1.7	Peroxidase 47 [Aegilops tauschii]
TraesCS2D02G107600	18.3717	24.0661	21.484	11.22	5.98681	8.33662	2.50247	1.32335	3.63944e-12	4.1258e-11	up	GO:0004601(peroxidase activity);GO:0005515(protein binding);GO:0005576(extracellular region);GO:0005618(cell wall);GO:0005794(Golgi apparatus);GO:0005829(cytosol);GO:0006979(response to oxidative stress);GO:0009809(lignin biosynthetic process);GO:0010089(xylem development);GO:0020037(heme binding);GO:0042744(hydrogen peroxide catabolic process);GO:0046872(metal ion binding);GO:0048046(apoplast);G…	00940(Phenylpropanoid biosynthesis)	K00430	EC:1.11.1.7	Peroxidase 2 [Triticum urartu]
TraesCS5A02G516200	9.61764	10.4416	10.5687	5.3125	4.51651	4.47233	2.14161	1.0987	4.36517e-12	4.91014e-11	up	GO:0004601(peroxidase activity);GO:0009505(plant-type cell wall);GO:0009664(plant-type cell wall organization)	00940(Phenylpropanoid biosynthesis)	K00430	EC:1.11.1.7	Peroxidase 5 [Aegilops tauschii]
TraesCS2A02G144900	2.13452	1.5777	1.35286	0.200082	0.33292	0.341443	5.79234	2.53415	4.97952e-10	4.5828e-09	up	GO:0004601(peroxidase activity);GO:0009505(plant-type cell wall);GO:0009664(plant-type cell wall organization)	00940(Phenylpropanoid biosynthesis)	K00430	EC:1.11.1.7	Peroxidase 2 [Aegilops tauschii]
TraesCS1A02G078600	12.0727	11.957	12.7269	3.77079	6.6875	2.92741	2.74596	1.45731	2.91466e-09	2.47329e-08	up	GO:0004601(peroxidase activity);GO:0009505(plant-type cell wall);GO:0009664(plant-type cell wall organization)	00940(Phenylpropanoid biosynthesis)	K00430	EC:1.11.1.7	Peroxidase 5 [Triticum urartu]
TraesCS1A02G078200	18.9147	20.4537	20.305	9.05747	12.5936	7.41817	2.0528	1.03759	5.17518e-09	4.2767e-08	up	GO:0004601(peroxidase activity);GO:0009505(plant-type cell wall);GO:0009664(plant-type cell wall organization)	00940(Phenylpropanoid biosynthesis)	K00430	EC:1.11.1.7	Peroxidase 5 [Aegilops tauschii]
TraesCS4B02G119000	0.293038	0.486219	0.617993	0.02898	0.024482	0.085163	10.0794	3.33333	9.69267e-09	7.75839e-08	up	GO:0004601(peroxidase activity);GO:0005515(protein binding);GO:0005576(extracellular region);GO:0005618(cell wall);GO:0005794(Golgi apparatus);GO:0005829(cytosol);GO:0006979(response to oxidative stress);GO:0009809(lignin biosynthetic process);GO:0010089(xylem development);GO:0020037(heme binding);GO:0042744(hydrogen peroxide catabolic process);GO:0046872(metal ion binding);GO:0048046(apoplast);G…	00940(Phenylpropanoid biosynthesis)	K00430	EC:1.11.1.7	hypothetical protein F775_15400 [Aegilops tauschii]
TraesCS2B02G614100	13.4661	66.7831	41.8577	11.6192	7.47623	8.97447	4.3501	2.12105	2.13926e-08	1.64644e-07	up	GO:0004601(peroxidase activity);GO:0009505(plant-type cell wall);GO:0009664(plant-type cell wall organization);GO:0009664(plant-type cell wall organization)	00940(Phenylpropanoid biosynthesis);00940(Phenylpropanoid biosynthesis)	K00430	EC:1.11.1.7	Peroxidase 12 [Aegilops tauschii]
TraesCS3B02G446800	2.11671	3.6179	2.3674	0.465769	0.899977	0.278483	4.92754	2.30087	1.3535e-07	9.39018e-07	up	GO:0004601(peroxidase activity);GO:0020037(heme binding)	00940(Phenylpropanoid biosynthesis)	K00430	EC:1.11.1.7	unnamed protein product [Triticum aestivum]
TraesCS2A02G263500	3.17248	5.22782	3.68729	1.87071	1.58047	1.77913	2.31107	1.20856	3.94004e-07	2.58397e-06	up	GO:0004601(peroxidase activity);GO:0005515(protein binding);GO:0005576(extracellular region);GO:0006979(response to oxidative stress);GO:0009651(response to salt stress);GO:0020037(heme binding);GO:0042744(hydrogen peroxide catabolic process);GO:0046872(metal ion binding);GO:0055114(oxidation-reduction process)	00940(Phenylpropanoid biosynthesis)	K00430	EC:1.11.1.7	Peroxidase 51 [Triticum urartu]
TraesCS3D02G407100	2.70846	2.52114	3.36362	0.884379	1.28687	0.542643	3.16638	1.66283	7.80233e-07	4.90493e-06	up	GO:0004601(peroxidase activity);GO:0020037(heme binding)	00940(Phenylpropanoid biosynthesis)	K00430	EC:1.11.1.7	Peroxidase 15 [Aegilops tauschii]
TraesCS2D02G108500	0.854305	1.77434	3.07095	0.459322	0.107473	0.285869	6.68446	2.74081	1.01544e-06	6.281e-06	up	GO:0004601(peroxidase activity);GO:0005515(protein binding);GO:0005576(extracellular region);GO:0005618(cell wall);GO:0005794(Golgi apparatus);GO:0005829(cytosol);GO:0006979(response to oxidative stress);GO:0009809(lignin biosynthetic process);GO:0010089(xylem development);GO:0020037(heme binding);GO:0042744(hydrogen peroxide catabolic process);GO:0046872(metal ion binding);GO:0048046(apoplast);G…	00940(Phenylpropanoid biosynthesis)	K00430	EC:1.11.1.7	Peroxidase 2 [Aegilops tauschii]
TraesCS2B02G537700	3.99276	7.64886	6.84023	3.36008	1.86974	2.36862	2.43232	1.28234	1.04487e-06	6.44821e-06	up	GO:0004601(peroxidase activity);GO:0005515(protein binding);GO:0005576(extracellular region);GO:0005618(cell wall);GO:0005794(Golgi apparatus);GO:0005829(cytosol);GO:0006979(response to oxidative stress);GO:0009809(lignin biosynthetic process);GO:0010089(xylem development);GO:0020037(heme binding);GO:0042744(hydrogen peroxide catabolic process);GO:0046872(metal ion binding);GO:0048046(apoplast);G…	00940(Phenylpropanoid biosynthesis)	K00430	EC:1.11.1.7	predicted protein [Hordeum vulgare subsp. vulgare]
TraesCSU02G015100	2.90841	3.13611	3.24858	1.14162	1.39286	1.81741	2.13542	1.09452	3.28691e-06	1.8844e-05	up	GO:0004601(peroxidase activity);GO:0009505(plant-type cell wall);GO:0009664(plant-type cell wall organization)	00940(Phenylpropanoid biosynthesis)	K00430	EC:1.11.1.7	Peroxidase 2 [Triticum urartu]
TraesCS5D02G364600	0.915066	1.17984	1.54796	0.345234	0.289387	0.382699	3.58084	1.8403	4.29987e-06	2.42413e-05	up	GO:0004601(peroxidase activity);GO:0009505(plant-type cell wall);GO:0009664(plant-type cell wall organization)	00940(Phenylpropanoid biosynthesis)	K00430	EC:1.11.1.7	unnamed protein product [Triticum aestivum]
TraesCS1A02G078400	8.37462	9.57843	11.7933	3.48685	6.85492	3.4378	2.15873	1.11018	4.9754e-06	2.77484e-05	up	GO:0004601(peroxidase activity);GO:0009505(plant-type cell wall);GO:0009664(plant-type cell wall organization)	00940(Phenylpropanoid biosynthesis)	K00430	EC:1.11.1.7	Peroxidase 5 [Aegilops tauschii]
TraesCS2D02G353000	1.38866	2.03696	1.85228	0.44098	0.79716	0.732036	2.6789	1.42164	5.19408e-06	2.88854e-05	up	GO:0004601(peroxidase activity);GO:0009505(plant-type cell wall);GO:0009664(plant-type cell wall organization)	00940(Phenylpropanoid biosynthesis)	K00430	EC:1.11.1.7	predicted protein [Hordeum vulgare subsp. vulgare]
TraesCS1A02G104300	1.45878	2.03984	1.61368	0.242702	0.739112	0.334716	3.88317	1.95723	7.40753e-06	4.02032e-05	up	GO:0004601(peroxidase activity);GO:0005576(extracellular region);GO:0005774(vacuolar membrane);GO:0006979(response to oxidative stress);GO:0020037(heme binding);GO:0042744(hydrogen peroxide catabolic process);GO:0046872(metal ion binding);GO:0055114(oxidation-reduction process)	00940(Phenylpropanoid biosynthesis)	K00430	EC:1.11.1.7	Peroxidase 54 [Aegilops tauschii]
TraesCS4B02G118900	13.171	17.3832	19.3788	1.62719	0	0	30.6867	4.93954	8.42741e-06	4.53687e-05	up	GO:0004601(peroxidase activity);GO:0005515(protein binding);GO:0005576(extracellular region);GO:0005618(cell wall);GO:0005794(Golgi apparatus);GO:0005829(cytosol);GO:0006979(response to oxidative stress);GO:0009809(lignin biosynthetic process);GO:0010089(xylem development);GO:0020037(heme binding);GO:0042744(hydrogen peroxide catabolic process);GO:0046872(metal ion binding);GO:0048046(apoplast);G…	00940(Phenylpropanoid biosynthesis)	K00430	EC:1.11.1.7	predicted protein [Hordeum vulgare subsp. vulgare]
TraesCS3D02G407000	6.86552	8.49423	8.59379	1.82285	5.15586	2.26553	2.59118	1.37361	9.3795e-06	5.01554e-05	up	GO:0004601(peroxidase activity);GO:0020037(heme binding)	00940(Phenylpropanoid biosynthesis)	K00430	EC:1.11.1.7	Peroxidase 15 [Aegilops tauschii]
TraesCS3D02G305200	4.30086	7.11049	6.70517	2.41743	3.77118	2.04	2.20165	1.13858	1.36922e-05	7.1094e-05	up	GO:0004601(peroxidase activity);GO:0009505(plant-type cell wall);GO:0009664(plant-type cell wall organization)	00940(Phenylpropanoid biosynthesis)	K00430	EC:1.11.1.7	Peroxidase 2 [Aegilops tauschii]
TraesCS3A02G412400	1.69538	3.12853	3.82501	0.754512	1.24089	0.289198	3.78574	1.92058	3.28581e-05	0.000159256	up	GO:0004601(peroxidase activity);GO:0020037(heme binding)	00940(Phenylpropanoid biosynthesis)	K00430	EC:1.11.1.7	Peroxidase 15 [Aegilops tauschii]
TraesCS3B02G446500	5.58549	8.32739	8.3692	2.48787	5.35685	2.83482	2.08643	1.06103	8.79069e-05	0.000394257	up	GO:0004601(peroxidase activity);GO:0020037(heme binding)	00940(Phenylpropanoid biosynthesis)	K00430	EC:1.11.1.7	unnamed protein product [Triticum aestivum]
TraesCS2D02G509700	1.35106	1.28362	1.89628	0.728004	0.50759	0.309654	2.93219	1.55198	0.000137892	0.000594938	up	GO:0004601(peroxidase activity);GO:0005515(protein binding);GO:0005576(extracellular region);GO:0005618(cell wall);GO:0005794(Golgi apparatus);GO:0005829(cytosol);GO:0006979(response to oxidative stress);GO:0009809(lignin biosynthetic process);GO:0010089(xylem development);GO:0020037(heme binding);GO:0042744(hydrogen peroxide catabolic process);GO:0046872(metal ion binding);GO:0048046(apoplast);G…	00940(Phenylpropanoid biosynthesis)	K00430	EC:1.11.1.7	predicted protein [Hordeum vulgare subsp. vulgare]
TraesCS1A02G079500	1.79839	3.26064	3.03262	0.613536	1.62245	0.786117	2.67749	1.42088	0.000274878	0.00111318	up	GO:0004601(peroxidase activity);GO:0009505(plant-type cell wall);GO:0009664(plant-type cell wall organization)	00940(Phenylpropanoid biosynthesis)	K00430	EC:1.11.1.7	Peroxidase 5 [Aegilops tauschii]
TraesCS7A02G352000	1.71996	2.69134	2.26109	0.466175	1.2815	0.306399	3.24838	1.69972	0.000283494	0.00114513	up	GO:0004601(peroxidase activity);GO:0005576(extracellular region);GO:0006979(response to oxidative stress);GO:0020037(heme binding);GO:0042744(hydrogen peroxide catabolic process);GO:0046872(metal ion binding);GO:0055114(oxidation-reduction process)	00940(Phenylpropanoid biosynthesis)	K00430	EC:1.11.1.7	Peroxidase 4 [Triticum urartu]
TraesCS2B02G098100	1.45341	1.45065	0.877016	0.628115	0.060865	0.229702	4.11576	2.04116	0.000580094	0.00219352	up	GO:0004601(peroxidase activity);GO:0009505(plant-type cell wall);GO:0009664(plant-type cell wall organization)	00940(Phenylpropanoid biosynthesis)	K00430	EC:1.11.1.7	Peroxidase 21 [Aegilops tauschii]
TraesCS3B02G578600	1.29771	54.0881	33.3211	4.5538	0.084814	0.086302	18.7743	4.23068	0.000830271	0.00303154	up	GO:0004601(peroxidase activity);GO:0009505(plant-type cell wall);GO:0009664(plant-type cell wall organization)	00940(Phenylpropanoid biosynthesis)	K00430	EC:1.11.1.7	predicted protein, partial [Hordeum vulgare subsp. vulgare]
TraesCS5B02G404300	1.37264	0.953834	1.46281	0.360732	0.70969	0.437234	2.51336	1.32962	0.000951964	0.00343028	up	GO:0004601(peroxidase activity);GO:0009505(plant-type cell wall);GO:0009664(plant-type cell wall organization)	00940(Phenylpropanoid biosynthesis)	K00430	EC:1.11.1.7	Peroxidase 57 [Aegilops tauschii]
TraesCS7B02G274300	0.72277	1.20212	1.0814	0.377232	0.330085	0.570106	2.3534	1.23475	0.00159521	0.0054415	up	GO:0004601(peroxidase activity);GO:0005515(protein binding);GO:0005576(extracellular region);GO:0005618(cell wall);GO:0005794(Golgi apparatus);GO:0005829(cytosol);GO:0006979(response to oxidative stress);GO:0009809(lignin biosynthetic process);GO:0010089(xylem development);GO:0020037(heme binding);GO:0042744(hydrogen peroxide catabolic process);GO:0046872(metal ion binding);GO:0048046(apoplast);G…	00940(Phenylpropanoid biosynthesis)	K00430	EC:1.11.1.7	Peroxidase 52 [Aegilops tauschii]
TraesCS3B02G446400	1.7053	5.02397	3.68988	1.1008	2.51283	1.039	2.23941	1.16312	0.00397126	0.0122319	up	GO:0004601(peroxidase activity);GO:0020037(heme binding)	00940(Phenylpropanoid biosynthesis)	K00430	EC:1.11.1.7	Peroxidase 15 [Aegilops tauschii]
TraesCS7D02G370900	0.617025	1.05803	0.945336	0.147383	0.525228	0.051512	3.61872	1.85548	0.00446991	0.0135474	up	GO:0004601(peroxidase activity);GO:0005576(extracellular region);GO:0006979(response to oxidative stress);GO:0020037(heme binding);GO:0046872(metal ion binding);GO:0055114(oxidation-reduction process);GO:0071456(cellular response to hypoxia)	00940(Phenylpropanoid biosynthesis)	K00430	EC:1.11.1.7	Peroxidase 4 [Aegilops tauschii]
TraesCS1B02G214800	0.726355	0.539376	0.977041	0.086969	0.532524	0.166098	2.85489	1.51343	0.0102407	0.0278475	up	GO:0004601(peroxidase activity);GO:0009505(plant-type cell wall);GO:0009664(plant-type cell wall organization)	00940(Phenylpropanoid biosynthesis)	K00430	EC:1.11.1.7	Peroxidase 5 [Triticum urartu]
TraesCS2D02G511200	0.704895	1.87943	1.06817	0.740196	0.306764	0.599027	2.21904	1.14993	0.0104633	0.028371	up	GO:0004601(peroxidase activity);GO:0005515(protein binding);GO:0005576(extracellular region);GO:0005618(cell wall);GO:0005794(Golgi apparatus);GO:0005829(cytosol);GO:0006979(response to oxidative stress);GO:0009809(lignin biosynthetic process);GO:0010089(xylem development);GO:0020037(heme binding);GO:0042744(hydrogen peroxide catabolic process);GO:0046872(metal ion binding);GO:0048046(apoplast);G…	00940(Phenylpropanoid biosynthesis)	K00430	EC:1.11.1.7	predicted protein [Hordeum vulgare subsp. vulgare]
TraesCS1B02G096600	0.793728	6.74713	2.02314	1.9834	0.653566	0.900712	2.70347	1.43481	0.0112091	0.0301161	up	GO:0004601(peroxidase activity);GO:0009505(plant-type cell wall);GO:0009664(plant-type cell wall organization)	00940(Phenylpropanoid biosynthesis)	K00430	EC:1.11.1.7	Peroxidase 5 [Aegilops tauschii]
TraesCS1A02G200100	0.635448	0.780116	1.01075	0.171783	0.653773	0.358989	2.04831	1.03443	0.0354041	0.0797465	up	GO:0004601(peroxidase activity);GO:0009505(plant-type cell wall);GO:0009664(plant-type cell wall organization)	00940(Phenylpropanoid biosynthesis)	K00430	EC:1.11.1.7	Peroxidase 5 [Triticum urartu]
TraesCS1B02G096800	0	10.1323	2.70795	1.43037	0	0.398179	7.0221	2.8119	0.0356598	0.0802151	up	GO:0004601(peroxidase activity);GO:0009505(plant-type cell wall);GO:0009664(plant-type cell wall organization)	00940(Phenylpropanoid biosynthesis)	K00430	EC:1.11.1.7	Peroxidase 5 [Aegilops tauschii]
TraesCS1D02G318100	0.455347	0.534654	0.310477	12.6486	17.0118	16.5601	0.0281364	-5.15142	8.68776e-94	1.83451e-91	down	GO:0004601(peroxidase activity);GO:0009505(plant-type cell wall);GO:0009664(plant-type cell wall organization)	00940(Phenylpropanoid biosynthesis)	K00430	EC:1.11.1.7	Peroxidase 1 [Triticum urartu]
TraesCS1A02G342000	0.905163	0.485758	0.772514	19.0671	24.0559	16.565	0.0362457	-4.78605	8.06834e-84	1.38783e-81	down	GO:0004601(peroxidase activity);GO:0009505(plant-type cell wall);GO:0009664(plant-type cell wall organization)	00940(Phenylpropanoid biosynthesis)	K00430	EC:1.11.1.7	Peroxidase 2 [Aegilops tauschii]
TraesCS1B02G354800	0.404558	0.317901	0.368245	12.5606	20.7103	12.3642	0.0239005	-5.38682	2.53702e-77	3.65325e-75	down	GO:0004601(peroxidase activity);GO:0009505(plant-type cell wall);GO:0009664(plant-type cell wall organization)	00940(Phenylpropanoid biosynthesis)	K00430	EC:1.11.1.7	Peroxidase 2 [Aegilops tauschii]
TraesCS2A02G573700	7.71118	7.35446	8.96282	66.6854	54.5829	70.492	0.125305	-2.99649	1.07658e-76	1.51932e-74	down	GO:0004601(peroxidase activity);GO:0009505(plant-type cell wall);GO:0009664(plant-type cell wall organization)	00940(Phenylpropanoid biosynthesis)	K00430	EC:1.11.1.7	Peroxidase 12 [Triticum urartu]
TraesCS2A02G573400	25.8599	26.2675	29.1663	172.426	150.553	167.931	0.165598	-2.59424	9.66595e-72	1.22099e-69	down	GO:0004601(peroxidase activity);GO:0009505(plant-type cell wall);GO:0009664(plant-type cell wall organization)	00940(Phenylpropanoid biosynthesis)	K00430	EC:1.11.1.7	Peroxidase 12 [Triticum urartu]
TraesCS1B02G354900	2.43667	2.92493	1.63518	51.4542	72.2961	42.731	0.0420274	-4.57253	5.85978e-69	6.98128e-67	down	GO:0004601(peroxidase activity);GO:0009505(plant-type cell wall);GO:0009664(plant-type cell wall organization)	00940(Phenylpropanoid biosynthesis)	K00430	EC:1.11.1.7	predicted protein [Hordeum vulgare subsp. vulgare]
TraesCS1D02G318200	0.164607	0	0	6.50516	8.23487	8.42868	0.00710471	-7.13701	4.63082e-65	4.90754e-63	down	GO:0004601(peroxidase activity);GO:0009505(plant-type cell wall);GO:0009664(plant-type cell wall organization)	00940(Phenylpropanoid biosynthesis)	K00430	EC:1.11.1.7	Peroxidase 1 [Triticum urartu]
TraesCS1B02G355000	0.562698	0.291728	0.447149	12.4893	22.8016	12.7879	0.0270717	-5.20707	1.57343e-60	1.4791e-58	down	GO:0004601(peroxidase activity);GO:0009505(plant-type cell wall);GO:0009664(plant-type cell wall organization)	00940(Phenylpropanoid biosynthesis)	K00430	EC:1.11.1.7	Peroxidase 2 [Aegilops tauschii]
TraesCS2D02G584600	31.8503	38.1085	32.3918	189.859	160.499	185.436	0.191026	-2.38816	4.43067e-56	3.62335e-54	down	GO:0004601(peroxidase activity);GO:0009505(plant-type cell wall);GO:0009664(plant-type cell wall organization)	00940(Phenylpropanoid biosynthesis)	K00430	EC:1.11.1.7	Peroxidase 12 [Triticum urartu]
TraesCS2D02G299700	4.55601	5.90117	5.7526	33.6311	26.2053	32.1492	0.176221	-2.50454	8.10719e-50	5.68518e-48	down	GO:0004601(peroxidase activity);GO:0005576(extracellular region);GO:0006979(response to oxidative stress);GO:0009809(lignin biosynthetic process);GO:0020037(heme binding);GO:0042744(hydrogen peroxide catabolic process);GO:0046872(metal ion binding);GO:0055114(oxidation-reduction process)	00940(Phenylpropanoid biosynthesis)	K00430	EC:1.11.1.7	Peroxidase 72 [Triticum urartu]
TraesCS7A02G094600	0.380124	0.349546	0.223963	7.68304	7.38879	5.56223	0.0462164	-4.43545	8.51495e-50	5.95636e-48	down	GO:0004601(peroxidase activity);GO:0009505(plant-type cell wall);GO:0009664(plant-type cell wall organization)	00940(Phenylpropanoid biosynthesis)	K00430	EC:1.11.1.7	predicted protein [Hordeum vulgare subsp. vulgare]
TraesCS2B02G125700	0	0.049489	0	3.50722	4.14855	3.39708	0.00447749	-7.80309	3.96103e-49	2.72037e-47	down	GO:0004601(peroxidase activity);GO:0005515(protein binding);GO:0005576(extracellular region);GO:0005618(cell wall);GO:0005794(Golgi apparatus);GO:0005829(cytosol);GO:0006979(response to oxidative stress);GO:0009809(lignin biosynthetic process);GO:0010089(xylem development);GO:0020037(heme binding);GO:0042744(hydrogen peroxide catabolic process);GO:0046872(metal ion binding);GO:0048046(apoplast);G…	00940(Phenylpropanoid biosynthesis)	K00430	EC:1.11.1.7	predicted protein [Hordeum vulgare subsp. vulgare]
TraesCS2A02G301000	2.19266	2.46339	3.72603	22.508	18.128	20.7662	0.136511	-2.87291	7.65783e-43	4.3598e-41	down	GO:0004601(peroxidase activity);GO:0005576(extracellular region);GO:0006979(response to oxidative stress);GO:0009809(lignin biosynthetic process);GO:0020037(heme binding);GO:0042744(hydrogen peroxide catabolic process);GO:0046872(metal ion binding);GO:0055114(oxidation-reduction process)	00940(Phenylpropanoid biosynthesis)	K00430	EC:1.11.1.7	Peroxidase 72 [Triticum urartu]
TraesCS1B02G355200	0.207387	0.123754	0.395821	8.50907	12.1544	5.9439	0.0273218	-5.1938	2.20868e-41	1.203e-39	down	GO:0004601(peroxidase activity);GO:0009505(plant-type cell wall);GO:0009664(plant-type cell wall organization)	00940(Phenylpropanoid biosynthesis)	K00430	EC:1.11.1.7	predicted protein [Hordeum vulgare subsp. vulgare]
TraesCS1B02G330600	2.41325	1.94082	1.86375	12.3831	11.8559	15.0144	0.158402	-2.65833	2.87928e-40	1.51573e-38	down	GO:0004601(peroxidase activity);GO:0009505(plant-type cell wall);GO:0009664(plant-type cell wall organization)	00940(Phenylpropanoid biosynthesis)	K00430	EC:1.11.1.7	class III peroxidase [Triticum aestivum]
TraesCS7A02G094400	0.404116	0.438209	0.704745	6.39311	7.19638	6.02333	0.0788806	-3.66419	4.44305e-40	2.311e-38	down	GO:0004601(peroxidase activity);GO:0009505(plant-type cell wall);GO:0009664(plant-type cell wall organization)	00940(Phenylpropanoid biosynthesis)	K00430	EC:1.11.1.7	Peroxidase 2 [Triticum urartu]
TraesCS6B02G403900	2.14817	1.53971	2.74243	15.7576	25.3581	19.897	0.105393	-3.24615	5.82689e-40	3.01692e-38	down	GO:0004601(peroxidase activity);GO:0009505(plant-type cell wall);GO:0009664(plant-type cell wall organization)	00940(Phenylpropanoid biosynthesis)	K00430	EC:1.11.1.7	Peroxidase 2 [Triticum urartu]
TraesCS1A02G318200	1.99801	1.10532	1.58412	12.2561	11.3576	13.7054	0.125605	-2.99304	1.49093e-39	7.6218e-38	down	GO:0004601(peroxidase activity);GO:0009505(plant-type cell wall);GO:0009664(plant-type cell wall organization)	00940(Phenylpropanoid biosynthesis)	K00430	EC:1.11.1.7	class III peroxidase [Triticum aestivum]
TraesCS2D02G583700	5.63852	3.28594	3.40058	29.911	27.2687	25.0137	0.149952	-2.73743	1.76038e-39	8.98304e-38	down	GO:0004601(peroxidase activity);GO:0009505(plant-type cell wall);GO:0009664(plant-type cell wall organization)	00940(Phenylpropanoid biosynthesis)	K00430	EC:1.11.1.7	Peroxidase 40 [Aegilops tauschii]
TraesCS2D02G108300	0.091359	0.051368	0.054248	2.80799	4.90168	4.68267	0.0158949	-5.97529	1.06584e-38	5.25867e-37	down	GO:0004601(peroxidase activity);GO:0005515(protein binding);GO:0005576(extracellular region);GO:0005618(cell wall);GO:0005794(Golgi apparatus);GO:0005829(cytosol);GO:0006979(response to oxidative stress);GO:0009809(lignin biosynthetic process);GO:0010089(xylem development);GO:0020037(heme binding);GO:0042744(hydrogen peroxide catabolic process);GO:0046872(metal ion binding);GO:0048046(apoplast);G…	00940(Phenylpropanoid biosynthesis)	K00430	EC:1.11.1.7	predicted protein [Hordeum vulgare subsp. vulgare]
TraesCS2B02G124900	17.9642	9.94504	15.9264	94.2363	82.5967	95.4893	0.160969	-2.63514	1.53686e-38	7.53661e-37	down	GO:0004601(peroxidase activity);GO:0005515(protein binding);GO:0005576(extracellular region);GO:0005618(cell wall);GO:0005794(Golgi apparatus);GO:0005829(cytosol);GO:0006979(response to oxidative stress);GO:0009809(lignin biosynthetic process);GO:0010089(xylem development);GO:0020037(heme binding);GO:0042744(hydrogen peroxide catabolic process);GO:0046872(metal ion binding);GO:0048046(apoplast);G…	00940(Phenylpropanoid biosynthesis)	K00430	EC:1.11.1.7	peroxidase [Triticum aestivum]
TraesCS2B02G560500	0.428869	0.606806	0.422097	8.83444	19.4577	8.7209	0.0393853	-4.6662	3.16196e-38	1.5386e-36	down	GO:0004601(peroxidase activity);GO:0005576(extracellular region);GO:0006979(response to oxidative stress);GO:0020037(heme binding);GO:0042744(hydrogen peroxide catabolic process);GO:0046872(metal ion binding);GO:0055114(oxidation-reduction process)	00940(Phenylpropanoid biosynthesis)	K00430	EC:1.11.1.7	Peroxidase 4 [Aegilops tauschii]
TraesCS2B02G125300	15.8533	9.47251	15.4057	75.9167	72.2044	82.6657	0.17649	-2.50234	6.69372e-38	3.22112e-36	down	GO:0004601(peroxidase activity);GO:0005515(protein binding);GO:0005576(extracellular region);GO:0005618(cell wall);GO:0005794(Golgi apparatus);GO:0005829(cytosol);GO:0006979(response to oxidative stress);GO:0009809(lignin biosynthetic process);GO:0010089(xylem development);GO:0020037(heme binding);GO:0042744(hydrogen peroxide catabolic process);GO:0046872(metal ion binding);GO:0048046(apoplast);G…	00940(Phenylpropanoid biosynthesis)	K00430	EC:1.11.1.7	root peroxidase [Triticum aestivum]
TraesCS1B02G330500	0.936079	1.18827	1.17905	7.23536	7.97544	9.52609	0.133541	-2.90464	1.80698e-37	8.60765e-36	down	GO:0004601(peroxidase activity);GO:0009505(plant-type cell wall);GO:0009664(plant-type cell wall organization)	00940(Phenylpropanoid biosynthesis)	K00430	EC:1.11.1.7	class III peroxidase [Triticum aestivum]
TraesCS2D02G153700	0.336269	0.402702	0.560203	4.85494	8.40267	7.57502	0.0623625	-4.00318	2.26812e-37	1.0768e-35	down	GO:0004601(peroxidase activity);GO:0009505(plant-type cell wall);GO:0009664(plant-type cell wall organization)	00940(Phenylpropanoid biosynthesis)	K00430	EC:1.11.1.7	Peroxidase 2 [Triticum urartu]
TraesCS4B02G340200	2.36402	1.5151	2.31105	11.8119	14.0118	15.5494	0.149618	-2.74065	4.34456e-37	2.04375e-35	down	GO:0004601(peroxidase activity);GO:0009505(plant-type cell wall);GO:0009664(plant-type cell wall organization)	00940(Phenylpropanoid biosynthesis)	K00430	EC:1.11.1.7	class III peroxidase [Triticum aestivum]
TraesCS6B02G071200	0.461473	0.289067	0.502774	5.69981	7.90445	5.26422	0.0664237	-3.91216	5.17504e-37	2.43038e-35	down	GO:0004601(peroxidase activity);GO:0005515(protein binding);GO:0005576(extracellular region);GO:0005618(cell wall);GO:0005794(Golgi apparatus);GO:0005829(cytosol);GO:0006979(response to oxidative stress);GO:0009809(lignin biosynthetic process);GO:0010089(xylem development);GO:0020037(heme binding);GO:0042744(hydrogen peroxide catabolic process);GO:0046872(metal ion binding);GO:0048046(apoplast);G…	00940(Phenylpropanoid biosynthesis)	K00430	EC:1.11.1.7	Cationic peroxidase 1 [Aegilops tauschii]
TraesCS1B02G354700	1.76416	0.62028	2.58304	47.4359	56.6727	32.6687	0.036318	-4.78317	2.05328e-36	9.47776e-35	down	GO:0004601(peroxidase activity);GO:0009505(plant-type cell wall);GO:0009664(plant-type cell wall organization)	00940(Phenylpropanoid biosynthesis)	K00430	EC:1.11.1.7	predicted protein [Hordeum vulgare subsp. vulgare]
TraesCS7D02G090300	0.297388	0.100326	0.079464	4.82815	4.19415	4.38744	0.0355844	-4.81261	3.59716e-36	1.64432e-34	down	GO:0004601(peroxidase activity);GO:0009505(plant-type cell wall);GO:0009664(plant-type cell wall organization)	00940(Phenylpropanoid biosynthesis)	K00430	EC:1.11.1.7	predicted protein [Hordeum vulgare subsp. vulgare]
TraesCSU02G250800	0.066698	0.055916	0	6.22657	3.99217	3.21462	0.00912757	-6.77555	7.80613e-36	3.53123e-34	down	GO:0004601(peroxidase activity);GO:0009505(plant-type cell wall);GO:0009664(plant-type cell wall organization)	00940(Phenylpropanoid biosynthesis)	K00430	EC:1.11.1.7	predicted protein [Hordeum vulgare subsp. vulgare]
TraesCS2D02G152900	2.24761	2.86682	2.25619	12.81	19.2755	15.2686	0.155649	-2.68363	1.02992e-35	4.6294e-34	down	GO:0004601(peroxidase activity);GO:0009505(plant-type cell wall);GO:0009664(plant-type cell wall organization)	00940(Phenylpropanoid biosynthesis)	K00430	EC:1.11.1.7	Peroxidase 2 [Triticum urartu]
TraesCS1A02G318600	0.310348	0.399496	0.347163	5.05254	4.40961	7.12359	0.0637299	-3.97189	1.71414e-35	7.63219e-34	down	GO:0004601(peroxidase activity);GO:0009505(plant-type cell wall);GO:0009664(plant-type cell wall organization)	00940(Phenylpropanoid biosynthesis)	K00430	EC:1.11.1.7	Peroxidase 1 [Triticum urartu]
TraesCS1D02G318600	1.01544	0.692164	1.10506	8.45736	6.78269	10.0231	0.111335	-3.16702	2.29246e-35	1.01433e-33	down	GO:0004601(peroxidase activity);GO:0009505(plant-type cell wall);GO:0009664(plant-type cell wall organization)	00940(Phenylpropanoid biosynthesis)	K00430	EC:1.11.1.7	Peroxidase 1 [Triticum urartu]
TraesCS2D02G153800	2.20208	1.95369	1.9481	10.1347	15.02	12.0972	0.163854	-2.60951	3.81852e-35	1.67126e-33	down	GO:0004601(peroxidase activity);GO:0009505(plant-type cell wall);GO:0009664(plant-type cell wall organization)	00940(Phenylpropanoid biosynthesis)	K00430	EC:1.11.1.7	Peroxidase 2 [Aegilops tauschii]
TraesCS2B02G317200	2.03966	3.24516	3.45342	21.1821	15.1281	20.3328	0.154269	-2.69648	6.80233e-35	2.9453e-33	down	GO:0004601(peroxidase activity);GO:0005576(extracellular region);GO:0006979(response to oxidative stress);GO:0009809(lignin biosynthetic process);GO:0020037(heme binding);GO:0042744(hydrogen peroxide catabolic process);GO:0046872(metal ion binding);GO:0055114(oxidation-reduction process)	00940(Phenylpropanoid biosynthesis)	K00430	EC:1.11.1.7	Peroxidase 72 [Triticum urartu]
TraesCS1A02G318300	0.590362	0.324788	0.820173	6.66467	6.40018	7.88538	0.0828307	-3.59369	3.4472e-33	1.39642e-31	down	GO:0004601(peroxidase activity);GO:0009505(plant-type cell wall);GO:0009664(plant-type cell wall organization)	00940(Phenylpropanoid biosynthesis)	K00430	EC:1.11.1.7	Peroxidase 1 [Triticum urartu]
TraesCS6A02G368200	0.519416	0.578812	0.973856	5.69361	8.89098	7.13855	0.095386	-3.39008	3.01438e-31	1.14181e-29	down	GO:0004601(peroxidase activity);GO:0009505(plant-type cell wall);GO:0009664(plant-type cell wall organization)	00940(Phenylpropanoid biosynthesis)	K00430	EC:1.11.1.7	Peroxidase 2 [Triticum urartu]
TraesCS2B02G126300	9.03389	6.00422	8.82464	41.2491	35.6071	59.5986	0.174877	-2.51559	8.65157e-31	3.2105e-29	down	GO:0004601(peroxidase activity);GO:0005515(protein binding);GO:0005576(extracellular region);GO:0005618(cell wall);GO:0005794(Golgi apparatus);GO:0005829(cytosol);GO:0006979(response to oxidative stress);GO:0009809(lignin biosynthetic process);GO:0010089(xylem development);GO:0020037(heme binding);GO:0042744(hydrogen peroxide catabolic process);GO:0046872(metal ion binding);GO:0048046(apoplast);G…	00940(Phenylpropanoid biosynthesis)	K00430	EC:1.11.1.7	class III peroxidase [Triticum aestivum]
TraesCS2A02G572500	2.84763	1.13955	1.15058	26.1218	17.281	19.8918	0.0811723	-3.62287	9.94758e-31	3.67937e-29	down	GO:0004601(peroxidase activity);GO:0009505(plant-type cell wall);GO:0009664(plant-type cell wall organization)	00940(Phenylpropanoid biosynthesis)	K00430	EC:1.11.1.7	Peroxidase 12 [Triticum urartu]
TraesCS7A02G396500	6.31581	4.26234	3.34785	24.821	27.9053	25.8578	0.177211	-2.49646	2.59554e-30	9.39759e-29	down	GO:0004601(peroxidase activity);GO:0009505(plant-type cell wall);GO:0009664(plant-type cell wall organization)	00940(Phenylpropanoid biosynthesis)	K00430	EC:1.11.1.7	Peroxidase 2 [Aegilops tauschii]
TraesCS1D02G318000	3.45779	2.62119	4.00928	15.5876	14.8077	20.6822	0.197509	-2.34001	3.78294e-30	1.35494e-28	down	GO:0004601(peroxidase activity);GO:0009505(plant-type cell wall);GO:0009664(plant-type cell wall organization)	00940(Phenylpropanoid biosynthesis)	K00430	EC:1.11.1.7	Peroxidase 1 [Triticum urartu]
TraesCS7B02G298500	1.27357	1.45595	0.457227	12.3264	11.1246	13.2458	0.0868397	-3.5255	5.00867e-29	1.70033e-27	down	GO:0004601(peroxidase activity);GO:0009505(plant-type cell wall);GO:0009664(plant-type cell wall organization)	00940(Phenylpropanoid biosynthesis)	K00430	EC:1.11.1.7	Peroxidase 2 [Aegilops tauschii]
TraesCS7D02G334400	1.02885	1.70875	1.69104	10.5204	9.86353	8.27464	0.154531	-2.69403	5.8306e-29	1.97108e-27	down	GO:0004601(peroxidase activity);GO:0005515(protein binding);GO:0005576(extracellular region);GO:0005618(cell wall);GO:0005794(Golgi apparatus);GO:0005829(cytosol);GO:0006979(response to oxidative stress);GO:0009809(lignin biosynthetic process);GO:0010089(xylem development);GO:0020037(heme binding);GO:0042744(hydrogen peroxide catabolic process);GO:0046872(metal ion binding);GO:0048046(apoplast);G…	00940(Phenylpropanoid biosynthesis)	K00430	EC:1.11.1.7	Peroxidase P7 [Aegilops tauschii]
TraesCS1D02G318400	0	0	0	2.1251	3.7939	4.79953	-inf	-inf	8.88588e-29	2.96323e-27	down	GO:0004601(peroxidase activity);GO:0009505(plant-type cell wall);GO:0009664(plant-type cell wall organization)	00940(Phenylpropanoid biosynthesis)	K00430	EC:1.11.1.7	class III peroxidase [Triticum aestivum]
TraesCS2A02G108200	0	0	0	1.51521	1.83055	1.49313	-inf	-inf	1.61921e-28	5.32131e-27	down	GO:0004601(peroxidase activity);GO:0005515(protein binding);GO:0005576(extracellular region);GO:0005618(cell wall);GO:0005794(Golgi apparatus);GO:0005829(cytosol);GO:0006979(response to oxidative stress);GO:0009809(lignin biosynthetic process);GO:0010089(xylem development);GO:0020037(heme binding);GO:0042744(hydrogen peroxide catabolic process);GO:0046872(metal ion binding);GO:0048046(apoplast);G…	00940(Phenylpropanoid biosynthesis)	K00430	EC:1.11.1.7	predicted protein [Hordeum vulgare subsp. vulgare]
TraesCS2B02G173400	3.82071	5.06456	3.77661	17.722	30.8859	23.6537	0.175223	-2.51274	2.48837e-28	8.06064e-27	down	GO:0004601(peroxidase activity);GO:0009505(plant-type cell wall);GO:0009664(plant-type cell wall organization)	00940(Phenylpropanoid biosynthesis)	K00430	EC:1.11.1.7	Peroxidase 2 [Triticum urartu]
TraesCS7A02G453000	11.5385	11.8333	11.9757	36.276	37.7506	33.1159	0.329911	-1.59985	1.52868e-27	4.74546e-26	down	GO:0004601(peroxidase activity);GO:0009505(plant-type cell wall);GO:0009664(plant-type cell wall organization)	00940(Phenylpropanoid biosynthesis)	K00430	EC:1.11.1.7	Peroxidase 3 [Aegilops tauschii]
TraesCS2A02G107800	19.5958	20.5285	23.4469	65.7748	58.3568	63.235	0.339288	-1.55942	2.44548e-26	7.11529e-25	down	GO:0004601(peroxidase activity);GO:0005515(protein binding);GO:0005576(extracellular region);GO:0005618(cell wall);GO:0005794(Golgi apparatus);GO:0005829(cytosol);GO:0006979(response to oxidative stress);GO:0009809(lignin biosynthetic process);GO:0010089(xylem development);GO:0020037(heme binding);GO:0042744(hydrogen peroxide catabolic process);GO:0046872(metal ion binding);GO:0048046(apoplast);G…	00940(Phenylpropanoid biosynthesis)	K00430	EC:1.11.1.7	root peroxidase [Triticum aestivum]
TraesCS1B02G315100	0	0.038953	0	1.98734	2.58213	3.20648	0.00500942	-7.64114	3.31624e-26	9.57986e-25	down	GO:0004601(peroxidase activity);GO:0009505(plant-type cell wall);GO:0009664(plant-type cell wall organization)	00940(Phenylpropanoid biosynthesis)	K00430	EC:1.11.1.7	Peroxidase 2 [Triticum urartu]
TraesCS2B02G615100	7.99907	4.15974	3.80054	40.5362	30.3878	31.1759	0.156311	-2.67751	4.60185e-26	1.3206e-24	down	GO:0004601(peroxidase activity);GO:0009505(plant-type cell wall);GO:0009664(plant-type cell wall organization)	00940(Phenylpropanoid biosynthesis)	K00430	EC:1.11.1.7	Peroxidase 40 [Aegilops tauschii]
TraesCS7D02G334300	13.5205	19.2862	17.0064	58.5728	65.6137	53.4491	0.280423	-1.83432	7.18422e-26	2.03893e-24	down	GO:0004601(peroxidase activity);GO:0005576(extracellular region);GO:0006979(response to oxidative stress);GO:0020037(heme binding);GO:0042744(hydrogen peroxide catabolic process);GO:0046872(metal ion binding);GO:0055114(oxidation-reduction process)	00940(Phenylpropanoid biosynthesis)	K00430	EC:1.11.1.7	Peroxidase 4 [Aegilops tauschii]
TraesCS7D02G392000	12.1527	10.5082	7.53704	36.6124	39.7438	36.3443	0.267949	-1.89997	9.59809e-25	2.5902e-23	down	GO:0004601(peroxidase activity);GO:0009505(plant-type cell wall);GO:0009664(plant-type cell wall organization)	00940(Phenylpropanoid biosynthesis)	K00430	EC:1.11.1.7	Peroxidase 2 [Aegilops tauschii]
TraesCS2D02G152800	1.42977	1.31405	0.474577	8.68234	12.4065	11.8944	0.097577	-3.35732	2.85472e-24	7.50703e-23	down	GO:0004601(peroxidase activity);GO:0009505(plant-type cell wall);GO:0009664(plant-type cell wall organization)	00940(Phenylpropanoid biosynthesis)	K00430	EC:1.11.1.7	Peroxidase 2 [Triticum urartu]
TraesCS4B02G340100	2.87395	1.67426	2.68857	10.5946	14.8375	18.4585	0.164882	-2.60049	3.61795e-24	9.46135e-23	down	GO:0004601(peroxidase activity);GO:0009505(plant-type cell wall);GO:0009664(plant-type cell wall organization)	00940(Phenylpropanoid biosynthesis)	K00430	EC:1.11.1.7	class III peroxidase [Triticum aestivum]
TraesCS1B02G330700	0.171563	0.142236	0.282824	3.10025	3.89448	4.22733	0.0531652	-4.23337	1.60488e-23	4.05455e-22	down	GO:0004601(peroxidase activity);GO:0009505(plant-type cell wall);GO:0009664(plant-type cell wall organization)	00940(Phenylpropanoid biosynthesis)	K00430	EC:1.11.1.7	class III peroxidase [Triticum aestivum]
TraesCS7A02G345000	3.43342	4.7738	5.25685	19.3494	20.441	15.1349	0.245134	-2.02836	1.85668e-23	4.66154e-22	down	GO:0004601(peroxidase activity);GO:0005576(extracellular region);GO:0006979(response to oxidative stress);GO:0020037(heme binding);GO:0042744(hydrogen peroxide catabolic process);GO:0046872(metal ion binding);GO:0055114(oxidation-reduction process)	00940(Phenylpropanoid biosynthesis)	K00430	EC:1.11.1.7	Peroxidase 4 [Aegilops tauschii]
TraesCS1D02G317700	1.41698	1.50876	2.27168	8.41723	10.4141	8.15338	0.192606	-2.37627	1.98816e-23	4.98722e-22	down	GO:0004601(peroxidase activity);GO:0009505(plant-type cell wall);GO:0009664(plant-type cell wall organization)	00940(Phenylpropanoid biosynthesis)	K00430	EC:1.11.1.7	Peroxidase 1 [Aegilops tauschii]
TraesCS7B02G238100	17.2528	15.9594	18.3597	54.9603	68.6475	47.2943	0.301763	-1.72851	5.33223e-23	1.29732e-21	down	GO:0004601(peroxidase activity);GO:0005576(extracellular region);GO:0006979(response to oxidative stress);GO:0020037(heme binding);GO:0042744(hydrogen peroxide catabolic process);GO:0046872(metal ion binding);GO:0055114(oxidation-reduction process)	00940(Phenylpropanoid biosynthesis)	K00430	EC:1.11.1.7	Peroxidase 4 [Aegilops tauschii]
TraesCS2A02G574400	9.56147	6.9748	8.92911	28.3475	23.8518	32.1058	0.302062	-1.72708	6.27731e-23	1.52267e-21	down	GO:0004601(peroxidase activity);GO:0009505(plant-type cell wall);GO:0009664(plant-type cell wall organization)	00940(Phenylpropanoid biosynthesis)	K00430	EC:1.11.1.7	Peroxidase 12 [Triticum urartu]
TraesCS1A02G356100	0	0	0	1.05557	1.93205	1.49259	-inf	-inf	6.72521e-23	1.62844e-21	down	GO:0004601(peroxidase activity);GO:0009505(plant-type cell wall);GO:0009664(plant-type cell wall organization)	00940(Phenylpropanoid biosynthesis)	K00430	EC:1.11.1.7	Peroxidase 1 [Aegilops tauschii]
TraesCS1A02G108400	2.36594	3.7132	2.27689	13.4779	10.5875	12.4895	0.228588	-2.12918	5.08518e-22	1.17316e-20	down	GO:0004601(peroxidase activity);GO:0009505(plant-type cell wall);GO:0009664(plant-type cell wall organization)	00940(Phenylpropanoid biosynthesis)	K00430	EC:1.11.1.7	Peroxidase 1 [Aegilops tauschii]
TraesCS3A02G249200	0.047424	0.171199	0.138559	2.31404	1.75305	2.61535	0.0534509	-4.22564	6.67145e-22	1.52852e-20	down	GO:0004601(peroxidase activity);GO:0009505(plant-type cell wall);GO:0009664(plant-type cell wall organization)	00940(Phenylpropanoid biosynthesis)	K00430	EC:1.11.1.7	unnamed protein product [Triticum aestivum]
TraesCS2A02G148600	2.33891	1.80946	1.52097	7.41068	7.95183	8.14947	0.241126	-2.05214	9.54847e-21	2.02457e-19	down	GO:0004601(peroxidase activity);GO:0009505(plant-type cell wall);GO:0009664(plant-type cell wall organization)	00940(Phenylpropanoid biosynthesis)	K00430	EC:1.11.1.7	Peroxidase 2 [Triticum urartu]
TraesCS1D02G344300	4.62481	3.66028	4.50941	14.5708	18.0547	12.3797	0.284289	-1.81457	2.22203e-20	4.60106e-19	down	GO:0004601(peroxidase activity);GO:0009505(plant-type cell wall);GO:0009664(plant-type cell wall organization)	00940(Phenylpropanoid biosynthesis)	K00430	EC:1.11.1.7	Peroxidase 2 [Aegilops tauschii]
TraesCS7A02G345100	16.5147	16.8226	16.2502	47.5819	62.7219	42.2377	0.325076	-1.62115	7.00727e-20	1.4072e-18	down	GO:0004601(peroxidase activity);GO:0005576(extracellular region);GO:0006979(response to oxidative stress);GO:0020037(heme binding);GO:0042744(hydrogen peroxide catabolic process);GO:0046872(metal ion binding);GO:0055114(oxidation-reduction process)	00940(Phenylpropanoid biosynthesis)	K00430	EC:1.11.1.7	Peroxidase 4 [Aegilops tauschii]
TraesCS2A02G147900	2.84303	2.57617	4.24196	11.1055	18.2328	16.172	0.212285	-2.23593	1.4178e-19	2.79661e-18	down	GO:0004601(peroxidase activity);GO:0009505(plant-type cell wall);GO:0009664(plant-type cell wall organization)	00940(Phenylpropanoid biosynthesis)	K00430	EC:1.11.1.7	Peroxidase 2 [Triticum urartu]
TraesCS1D02G304500	0	0	0	1.10688	1.10595	1.21246	-inf	-inf	1.46408e-19	2.88487e-18	down	GO:0004601(peroxidase activity);GO:0009505(plant-type cell wall);GO:0009664(plant-type cell wall organization)	00940(Phenylpropanoid biosynthesis)	K00430	EC:1.11.1.7	Peroxidase 2 [Triticum urartu]
TraesCS1A02G318400	0.681429	0.696761	0.53109	3.39785	4.67411	5.86776	0.136967	-2.8681	3.13109e-19	6.02693e-18	down	GO:0004601(peroxidase activity);GO:0009505(plant-type cell wall);GO:0009664(plant-type cell wall organization)	00940(Phenylpropanoid biosynthesis)	K00430	EC:1.11.1.7	class III peroxidase [Triticum aestivum]
TraesCS1D02G304400	0	0	0	1.18235	0.925188	1.13277	-inf	-inf	7.70163e-19	1.44367e-17	down	GO:0004601(peroxidase activity);GO:0009505(plant-type cell wall);GO:0009664(plant-type cell wall organization)	00940(Phenylpropanoid biosynthesis)	K00430	EC:1.11.1.7	Peroxidase 2 [Triticum urartu]
TraesCS7D02G090600	0.05984	0.099635	0	2.69252	1.86249	1.53604	0.0261819	-5.25529	7.90033e-19	1.47846e-17	down	GO:0004601(peroxidase activity);GO:0009505(plant-type cell wall);GO:0009664(plant-type cell wall organization)	00940(Phenylpropanoid biosynthesis)	K00430	EC:1.11.1.7	predicted protein [Hordeum vulgare subsp. vulgare]
TraesCS1B02G330200	4.5815	2.47532	4.20243	13.0824	14.434	16.9414	0.253256	-1.98133	8.60523e-19	1.60719e-17	down	GO:0004601(peroxidase activity);GO:0009505(plant-type cell wall);GO:0009664(plant-type cell wall organization)	00940(Phenylpropanoid biosynthesis)	K00430	EC:1.11.1.7	class III peroxidase [Triticum aestivum]
TraesCS1A02G318000	7.39778	5.46797	5.38394	16.6959	18.4929	20.9406	0.325137	-1.62088	1.18335e-18	2.18561e-17	down	GO:0004601(peroxidase activity);GO:0009505(plant-type cell wall);GO:0009664(plant-type cell wall organization)	00940(Phenylpropanoid biosynthesis)	K00430	EC:1.11.1.7	class III peroxidase [Triticum aestivum]
TraesCS2D02G107500	33.7003	37.3041	36.2974	89.814	80.9513	85.0167	0.419505	-1.25324	1.2367e-18	2.28265e-17	down	GO:0004601(peroxidase activity);GO:0005515(protein binding);GO:0005576(extracellular region);GO:0005618(cell wall);GO:0005794(Golgi apparatus);GO:0005829(cytosol);GO:0006979(response to oxidative stress);GO:0009809(lignin biosynthetic process);GO:0010089(xylem development);GO:0020037(heme binding);GO:0042744(hydrogen peroxide catabolic process);GO:0046872(metal ion binding);GO:0048046(apoplast);G…	00940(Phenylpropanoid biosynthesis)	K00430	EC:1.11.1.7	peroxidase [Triticum aestivum]
TraesCS1D02G080300	4.36776	3.61763	4.59139	10.8735	12.9321	12.5615	0.34583	-1.53187	1.4029e-18	2.57849e-17	down	GO:0004601(peroxidase activity);GO:0009505(plant-type cell wall);GO:0009664(plant-type cell wall organization)	00940(Phenylpropanoid biosynthesis)	K00430	EC:1.11.1.7	predicted protein [Hordeum vulgare subsp. vulgare]
TraesCS4A02G394900	0.117885	0	0	2.80181	2.13004	1.69068	0.0178006	-5.81193	3.18736e-18	5.7063e-17	down	GO:0004601(peroxidase activity);GO:0009505(plant-type cell wall);GO:0009664(plant-type cell wall organization)	00940(Phenylpropanoid biosynthesis)	K00430	EC:1.11.1.7	predicted protein [Hordeum vulgare subsp. vulgare]
TraesCS7A02G474200	43.6319	38.0108	42.0752	95.5698	98.1823	96.7417	0.425888	-1.23145	5.41564e-18	9.51791e-17	down	GO:0004601(peroxidase activity);GO:0009505(plant-type cell wall);GO:0009664(plant-type cell wall organization)	00940(Phenylpropanoid biosynthesis)	K00430	EC:1.11.1.7	Peroxidase 2 [Triticum urartu]
TraesCS7D02G090500	0	0	0	1.45473	1.12517	0.580008	-inf	-inf	7.10357e-18	1.23806e-16	down	GO:0004601(peroxidase activity);GO:0009505(plant-type cell wall);GO:0009664(plant-type cell wall organization)	00940(Phenylpropanoid biosynthesis)	K00430	EC:1.11.1.7	predicted protein [Hordeum vulgare subsp. vulgare]
TraesCS2D02G108600	7.26946	5.20195	5.46472	16.9831	17.5132	24.693	0.30303	-1.72247	1.98015e-17	3.35304e-16	down	GO:0004601(peroxidase activity);GO:0005515(protein binding);GO:0005576(extracellular region);GO:0005618(cell wall);GO:0005794(Golgi apparatus);GO:0005829(cytosol);GO:0006979(response to oxidative stress);GO:0009809(lignin biosynthetic process);GO:0010089(xylem development);GO:0020037(heme binding);GO:0042744(hydrogen peroxide catabolic process);GO:0046872(metal ion binding);GO:0048046(apoplast);G…	00940(Phenylpropanoid biosynthesis)	K00430	EC:1.11.1.7	class III peroxidase [Triticum aestivum]
TraesCS2B02G615700	14.867	23.6069	20.5315	56.8973	56.2637	76.8557	0.310528	-1.68721	2.73498e-17	4.57645e-16	down	GO:0004601(peroxidase activity);GO:0009505(plant-type cell wall);GO:0009664(plant-type cell wall organization)	00940(Phenylpropanoid biosynthesis)	K00430	EC:1.11.1.7	predicted protein [Hordeum vulgare subsp. vulgare]
TraesCS2D02G107900	77.7102	105.301	98.6199	291.468	271.483	218.832	0.360242	-1.47296	3.12485e-17	5.21187e-16	down	GO:0004601(peroxidase activity);GO:0005515(protein binding);GO:0005576(extracellular region);GO:0005618(cell wall);GO:0005794(Golgi apparatus);GO:0005829(cytosol);GO:0006979(response to oxidative stress);GO:0009809(lignin biosynthetic process);GO:0010089(xylem development);GO:0020037(heme binding);GO:0042744(hydrogen peroxide catabolic process);GO:0046872(metal ion binding);GO:0048046(apoplast);G…	00940(Phenylpropanoid biosynthesis)	K00430	EC:1.11.1.7	class III peroxidase [Triticum aestivum]
TraesCSU02G062800	0.202949	0.596172	0.498635	8.36086	6.6934	5.85047	0.0620795	-4.00974	4.45965e-17	7.37295e-16	down	GO:0032922(circadian regulation of gene expression);GO:0042752(regulation of circadian rhythm);GO:0097167(circadian regulation of translation)	00940(Phenylpropanoid biosynthesis)	K00430	EC:1.11.1.7	Peroxidase 2 [Triticum urartu]
TraesCS7B02G298600	2.5171	2.18917	0.917542	9.12161	10.5921	11.5103	0.180112	-2.47304	2.39527e-16	3.74967e-15	down	GO:0004601(peroxidase activity);GO:0009505(plant-type cell wall);GO:0009664(plant-type cell wall organization)	00940(Phenylpropanoid biosynthesis)	K00430	EC:1.11.1.7	Peroxidase 2 [Aegilops tauschii]
TraesCSU02G113200	0.945351	0.776444	0.849351	4.30046	6.77074	3.70956	0.173952	-2.52324	4.42275e-16	6.79391e-15	down	GO:0004601(peroxidase activity);GO:0005515(protein binding);GO:0005576(extracellular region);GO:0005618(cell wall);GO:0005794(Golgi apparatus);GO:0005829(cytosol);GO:0006979(response to oxidative stress);GO:0009809(lignin biosynthetic process);GO:0010089(xylem development);GO:0020037(heme binding);GO:0042744(hydrogen peroxide catabolic process);GO:0046872(metal ion binding);GO:0048046(apoplast);G…	00940(Phenylpropanoid biosynthesis)	K00430	EC:1.11.1.7	Cationic peroxidase 1 [Aegilops tauschii]
TraesCS2A02G148900	2.30736	2.16335	3.31459	8.08556	9.19999	8.99265	0.296264	-1.75504	4.87334e-16	7.46582e-15	down	GO:0004601(peroxidase activity);GO:0009505(plant-type cell wall);GO:0009664(plant-type cell wall organization)	00940(Phenylpropanoid biosynthesis)	K00430	EC:1.11.1.7	Peroxidase 2 [Triticum urartu]
TraesCS1B02G330800	0	0.26098	0.115797	2.80221	2.81121	2.90917	0.0442092	-4.49951	5.76976e-16	8.79624e-15	down	GO:0004601(peroxidase activity);GO:0009505(plant-type cell wall);GO:0009664(plant-type cell wall organization);GO:0009664(plant-type cell wall organization)	00940(Phenylpropanoid biosynthesis);00940(Phenylpropanoid biosynthesis)	K00430	EC:1.11.1.7	Peroxidase 1 [Triticum urartu]
TraesCS2B02G173800	1.92444	0.520153	1.27357	8.19956	10.1376	7.98842	0.141237	-2.82381	7.09294e-16	1.07268e-14	down	GO:0004601(peroxidase activity);GO:0009505(plant-type cell wall);GO:0009664(plant-type cell wall organization)	00940(Phenylpropanoid biosynthesis)	K00430	EC:1.11.1.7	Peroxidase 2 [Triticum urartu]
TraesCS7D02G442300	12.3712	14.7556	15.2064	43.6652	34.49	31.127	0.387375	-1.3682	1.14359e-15	1.70621e-14	down	GO:0004601(peroxidase activity);GO:0009505(plant-type cell wall);GO:0009664(plant-type cell wall organization)	00940(Phenylpropanoid biosynthesis)	K00430	EC:1.11.1.7	Peroxidase 3 [Aegilops tauschii]
TraesCS6A02G368400	0.653195	0.482406	0.851909	2.57287	6.8968	5.15876	0.135866	-2.87974	2.33069e-14	3.14563e-13	down	GO:0004601(peroxidase activity);GO:0009505(plant-type cell wall);GO:0009664(plant-type cell wall organization)	00940(Phenylpropanoid biosynthesis)	K00430	EC:1.11.1.7	Peroxidase 2 [Triticum urartu]
TraesCS6D02G351500	0.484298	0.608262	0.571673	2.33851	4.25716	2.86945	0.175828	-2.50776	3.89712e-14	5.17704e-13	down	GO:0004601(peroxidase activity);GO:0009505(plant-type cell wall);GO:0009664(plant-type cell wall organization)	00940(Phenylpropanoid biosynthesis)	K00430	EC:1.11.1.7	Peroxidase 2 [Aegilops tauschii]
TraesCS7A02G474400	5.35898	3.65845	3.86029	10.5903	12.2396	12.6931	0.362518	-1.46387	1.00832e-13	1.29982e-12	down	GO:0004601(peroxidase activity);GO:0009505(plant-type cell wall);GO:0009664(plant-type cell wall organization)	00940(Phenylpropanoid biosynthesis)	K00430	EC:1.11.1.7	hypothetical protein F775_43721 [Aegilops tauschii]
TraesCS7B02G375600	36.6147	34.0304	42.5644	77.8399	91.253	85.3213	0.444981	-1.16818	1.06285e-13	1.367e-12	down	GO:0004601(peroxidase activity);GO:0009505(plant-type cell wall);GO:0009664(plant-type cell wall organization)	00940(Phenylpropanoid biosynthesis)	K00430	EC:1.11.1.7	Peroxidase 2 [Triticum urartu]
TraesCS1B02G331200	9.33293	7.7863	5.64053	19.1493	21.256	22.0112	0.364643	-1.45544	1.12342e-13	1.44326e-12	down	GO:0004601(peroxidase activity);GO:0009505(plant-type cell wall);GO:0009664(plant-type cell wall organization)	00940(Phenylpropanoid biosynthesis)	K00430	EC:1.11.1.7	class III peroxidase [Triticum aestivum]
TraesCS2A02G107300	10.8408	19.2348	11.7558	50.7261	43.7987	36.4633	0.319353	-1.64678	1.16639e-13	1.49574e-12	down	GO:0004601(peroxidase activity);GO:0005515(protein binding);GO:0005576(extracellular region);GO:0005618(cell wall);GO:0005794(Golgi apparatus);GO:0005829(cytosol);GO:0006979(response to oxidative stress);GO:0009809(lignin biosynthetic process);GO:0010089(xylem development);GO:0020037(heme binding);GO:0042744(hydrogen peroxide catabolic process);GO:0046872(metal ion binding);GO:0048046(apoplast);G…	00940(Phenylpropanoid biosynthesis);00940(Phenylpropanoid biosynthesis)	K00430	EC:1.11.1.7	peroxidase [Triticum aestivum]
TraesCS1A02G318900	9.63433	7.48532	7.09564	17.9172	20.8662	23.5094	0.388733	-1.36315	1.38309e-13	1.76524e-12	down	GO:0004601(peroxidase activity);GO:0009505(plant-type cell wall);GO:0009664(plant-type cell wall organization)	00940(Phenylpropanoid biosynthesis)	K00430	EC:1.11.1.7	class III peroxidase [Triticum aestivum]
TraesCS2D02G152700	0.152993	0.344344	0.045477	1.78279	2.83246	3.30452	0.0685391	-3.86693	2.18759e-13	2.7498e-12	down	GO:0004601(peroxidase activity);GO:0009505(plant-type cell wall);GO:0009664(plant-type cell wall organization)	00940(Phenylpropanoid biosynthesis)	K00430	EC:1.11.1.7	Peroxidase 2 [Aegilops tauschii]
TraesCS3B02G209600	1.53643	3.1492	2.2686	9.17361	6.90673	8.91723	0.278196	-1.84582	3.20549e-13	3.97812e-12	down	GO:0004601(peroxidase activity);GO:0005576(extracellular region);GO:0006979(response to oxidative stress);GO:0020037(heme binding);GO:0042744(hydrogen peroxide catabolic process);GO:0046872(metal ion binding);GO:0055114(oxidation-reduction process)	00940(Phenylpropanoid biosynthesis)	K00430	EC:1.11.1.7	Peroxidase 9 [Aegilops tauschii]
TraesCS7A02G194200	1.07541	1.26228	1.32521	3.8198	6.14318	5.28105	0.240284	-2.05718	4.20348e-13	5.16903e-12	down	GO:0004601(peroxidase activity);GO:0009505(plant-type cell wall);GO:0009664(plant-type cell wall organization)	00940(Phenylpropanoid biosynthesis)	K00430	EC:1.11.1.7	Peroxidase 1 [Triticum urartu]
TraesCS3B02G209800	5.5101	6.97781	7.78655	14.9253	18.2488	17.9764	0.396369	-1.33508	6.53342e-13	7.90028e-12	down	GO:0004601(peroxidase activity);GO:0005576(extracellular region);GO:0006979(response to oxidative stress);GO:0009809(lignin biosynthetic process);GO:0020037(heme binding);GO:0042744(hydrogen peroxide catabolic process);GO:0046872(metal ion binding);GO:0055114(oxidation-reduction process)	00940(Phenylpropanoid biosynthesis)	K00430	EC:1.11.1.7	unnamed protein product [Triticum aestivum]
TraesCS2D02G108100	0	0.231649	0.165174	2.65291	2.26824	2.25684	0.0552833	-4.17701	7.94375e-13	9.54042e-12	down	GO:0004601(peroxidase activity);GO:0005515(protein binding);GO:0005576(extracellular region);GO:0005618(cell wall);GO:0005794(Golgi apparatus);GO:0005829(cytosol);GO:0006979(response to oxidative stress);GO:0009809(lignin biosynthetic process);GO:0010089(xylem development);GO:0020037(heme binding);GO:0042744(hydrogen peroxide catabolic process);GO:0046872(metal ion binding);GO:0048046(apoplast);G…	00940(Phenylpropanoid biosynthesis)	K00430	EC:1.11.1.7	predicted protein [Hordeum vulgare subsp. vulgare]
TraesCSU02G163200	2.21062	2.05762	2.14264	5.57949	6.56557	6.62692	0.341513	-1.54999	2.57542e-12	2.9605e-11	down	GO:0004601(peroxidase activity);GO:0009505(plant-type cell wall);GO:0009664(plant-type cell wall organization)	00940(Phenylpropanoid biosynthesis)	K00430	EC:1.11.1.7	Peroxidase 1 [Aegilops tauschii]
TraesCS1A02G214500	3.6502	3.68674	3.29868	7.92421	8.89385	8.14224	0.426101	-1.23073	2.90609e-12	3.32509e-11	down	GO:0004601(peroxidase activity);GO:0009505(plant-type cell wall);GO:0009664(plant-type cell wall organization)	00940(Phenylpropanoid biosynthesis)	K00430	EC:1.11.1.7	Peroxidase 57 [Triticum urartu]
TraesCS2D02G265400	1.65465	1.56265	1.35647	6.58751	3.9949	5.37662	0.286595	-1.80292	3.50032e-12	3.97445e-11	down	GO:0004601(peroxidase activity);GO:0009505(plant-type cell wall);GO:0009664(plant-type cell wall organization)	00940(Phenylpropanoid biosynthesis)	K00430	EC:1.11.1.7	Peroxidase 1 [Aegilops tauschii]
TraesCS1D02G402200	0.332043	0.149912	0.265945	3.83469	1.89636	2.59524	0.0898239	-3.47676	5.47731e-12	6.11253e-11	down	GO:0004601(peroxidase activity);GO:0005576(extracellular region);GO:0005774(vacuolar membrane);GO:0006979(response to oxidative stress);GO:0020037(heme binding);GO:0042744(hydrogen peroxide catabolic process);GO:0046872(metal ion binding);GO:0055114(oxidation-reduction process)	00940(Phenylpropanoid biosynthesis)	K00430	EC:1.11.1.7	Peroxidase 54 [Aegilops tauschii]
TraesCS4A02G379400	0.351365	0.199445	0.190099	1.72485	2.04255	1.8479	0.131945	-2.922	9.25329e-12	1.01013e-10	down	GO:0004601(peroxidase activity);GO:0009505(plant-type cell wall);GO:0009664(plant-type cell wall organization)	00940(Phenylpropanoid biosynthesis)	K00430	EC:1.11.1.7	predicted protein [Hordeum vulgare subsp. vulgare]
TraesCS3D02G185100	18.8296	21.1733	20.2768	39.0372	38.6769	47.9716	0.479607	-1.06007	1.14565e-11	1.24059e-10	down	GO:0004601(peroxidase activity);GO:0005576(extracellular region);GO:0006979(response to oxidative stress);GO:0009809(lignin biosynthetic process);GO:0020037(heme binding);GO:0042744(hydrogen peroxide catabolic process);GO:0046872(metal ion binding);GO:0055114(oxidation-reduction process)	00940(Phenylpropanoid biosynthesis)	K00430	EC:1.11.1.7	Peroxidase 72 [Triticum urartu]
TraesCS5A02G430700	0.617279	0.15622	0.330349	2.24981	3.66478	2.98112	0.124088	-3.01057	1.37523e-11	1.47986e-10	down	GO:0004601(peroxidase activity);GO:0009505(plant-type cell wall);GO:0009664(plant-type cell wall organization)	00940(Phenylpropanoid biosynthesis)	K00430	EC:1.11.1.7	Peroxidase 2 [Triticum urartu]
TraesCS1A02G318500	0	0.217633	0.525267	4.70359	4.02641	5.84278	0.0509786	-4.29396	1.80083e-11	1.91525e-10	down	GO:0004601(peroxidase activity);GO:0009505(plant-type cell wall);GO:0009664(plant-type cell wall organization);GO:0009664(plant-type cell wall organization)	00940(Phenylpropanoid biosynthesis);00940(Phenylpropanoid biosynthesis)	K00430	EC:1.11.1.7	Peroxidase 1 [Triticum urartu]
TraesCS2A02G451400	25.7077	30.6852	28.4075	58.2201	62.1385	53.5247	0.487685	-1.03598	1.94073e-11	2.05863e-10	down	GO:0004601(peroxidase activity);GO:0009505(plant-type cell wall);GO:0009664(plant-type cell wall organization)	00940(Phenylpropanoid biosynthesis)	K00430	EC:1.11.1.7	Peroxidase 1 [Triticum urartu]
TraesCS2B02G613500	2.00978	1.90274	1.99497	6.57887	4.64706	11.5878	0.258944	-1.94929	4.95082e-11	5.04996e-10	down	GO:0004601(peroxidase activity);GO:0009505(plant-type cell wall);GO:0009664(plant-type cell wall organization)	00940(Phenylpropanoid biosynthesis)	K00430	EC:1.11.1.7	Peroxidase 12 [Triticum urartu]
TraesCS2B02G125900	0.467963	1.25612	0.506922	3.73122	3.67931	6.39041	0.161656	-2.629	5.43358e-11	5.52248e-10	down	GO:0004601(peroxidase activity);GO:0005515(protein binding);GO:0005576(extracellular region);GO:0005618(cell wall);GO:0005794(Golgi apparatus);GO:0005829(cytosol);GO:0006979(response to oxidative stress);GO:0009809(lignin biosynthetic process);GO:0010089(xylem development);GO:0020037(heme binding);GO:0042744(hydrogen peroxide catabolic process);GO:0046872(metal ion binding);GO:0048046(apoplast);G…	00940(Phenylpropanoid biosynthesis)	K00430	EC:1.11.1.7	class III peroxidase [Triticum aestivum]
TraesCS7D02G461500	2.90666	2.49581	3.0518	9.56521	5.89185	8.00733	0.360302	-1.47272	5.5033e-11	5.58833e-10	down	GO:0004601(peroxidase activity);GO:0009505(plant-type cell wall);GO:0009664(plant-type cell wall organization)	00940(Phenylpropanoid biosynthesis)	K00430	EC:1.11.1.7	hypothetical protein F775_43721 [Aegilops tauschii]
TraesCS2A02G108700	1.76159	1.81737	1.58234	4.42254	5.38698	7.78029	0.293426	-1.76893	6.03453e-11	6.10584e-10	down	GO:0004601(peroxidase activity);GO:0005515(protein binding);GO:0005576(extracellular region);GO:0005618(cell wall);GO:0005794(Golgi apparatus);GO:0005829(cytosol);GO:0006979(response to oxidative stress);GO:0009809(lignin biosynthetic process);GO:0010089(xylem development);GO:0020037(heme binding);GO:0042744(hydrogen peroxide catabolic process);GO:0046872(metal ion binding);GO:0048046(apoplast);G…	00940(Phenylpropanoid biosynthesis)	K00430	EC:1.11.1.7	class III peroxidase [Triticum aestivum]
TraesCSU02G062700	0	0.302241	0.56247	5.3773	4.69248	3.83493	0.0621883	-4.00721	6.40754e-11	6.46939e-10	down	GO:0004601(peroxidase activity);GO:0009505(plant-type cell wall);GO:0009664(plant-type cell wall organization)	00940(Phenylpropanoid biosynthesis)	K00430	EC:1.11.1.7	predicted protein [Hordeum vulgare subsp. vulgare]
TraesCS3A02G180200	16.446	19.6915	20.0318	35.9847	38.2359	38.8899	0.496588	-1.00988	6.45345e-11	6.51225e-10	down	GO:0004601(peroxidase activity);GO:0005576(extracellular region);GO:0006979(response to oxidative stress);GO:0009809(lignin biosynthetic process);GO:0020037(heme binding);GO:0042744(hydrogen peroxide catabolic process);GO:0046872(metal ion binding);GO:0055114(oxidation-reduction process)	00940(Phenylpropanoid biosynthesis)	K00430	EC:1.11.1.7	Peroxidase 72 [Triticum urartu]
TraesCS3A02G141800	0.118459	0.097349	0.053179	1.11639	0.842766	1.16549	0.0860856	-3.53808	6.99755e-11	7.03497e-10	down	GO:0004601(peroxidase activity);GO:0009505(plant-type cell wall);GO:0009664(plant-type cell wall organization)	00940(Phenylpropanoid biosynthesis)	K00430	EC:1.11.1.7	unnamed protein product [Triticum aestivum]
TraesCS2A02G571700	1.59419	3.65216	2.29936	9.91329	7.48727	8.69059	0.289205	-1.78983	9.25608e-11	9.18644e-10	down	GO:0004601(peroxidase activity);GO:0009505(plant-type cell wall);GO:0009664(plant-type cell wall organization)	00940(Phenylpropanoid biosynthesis)	K00430	EC:1.11.1.7	predicted protein [Hordeum vulgare subsp. vulgare]
TraesCS2B02G173900	1.09527	0.379769	0.164849	4.21379	4.796	4.85952	0.118239	-3.08023	1.00797e-10	9.95494e-10	down	GO:0004601(peroxidase activity);GO:0009505(plant-type cell wall);GO:0009664(plant-type cell wall organization)	00940(Phenylpropanoid biosynthesis)	K00430	EC:1.11.1.7	Peroxidase 2 [Triticum urartu]
TraesCS7D02G195400	0.396414	0.446291	0.117902	2.35392	2.24358	2.76167	0.130532	-2.93753	1.5067e-10	1.45953e-09	down	GO:0004601(peroxidase activity);GO:0009505(plant-type cell wall);GO:0009664(plant-type cell wall organization)	00940(Phenylpropanoid biosynthesis)	K00430	EC:1.11.1.7	Peroxidase 1 [Aegilops tauschii]
TraesCS7D02G195100	0	0.113263	0.119614	0.925874	1.64702	1.31414	0.0599113	-4.06103	1.98871e-10	1.90558e-09	down	GO:0004601(peroxidase activity);GO:0009505(plant-type cell wall);GO:0009664(plant-type cell wall organization)	00940(Phenylpropanoid biosynthesis)	K00430	EC:1.11.1.7	Peroxidase 1 [Aegilops tauschii]
TraesCS3D02G372300	0.65818	0.771769	0.851941	3.72555	4.24539	2.1366	0.225761	-2.14713	3.64596e-10	3.40308e-09	down	GO:0004601(peroxidase activity);GO:0009505(plant-type cell wall);GO:0009664(plant-type cell wall organization)	00940(Phenylpropanoid biosynthesis)	K00430	EC:1.11.1.7	peroxidase 66 precursor, putative, expressed [Triticum aestivum]
TraesCS2B02G614400	0.203014	0.898286	0.340446	4.94336	2.132	7.50258	0.0988992	-3.3379	3.83043e-10	3.56761e-09	down	GO:0004601(peroxidase activity);GO:0009505(plant-type cell wall);GO:0009664(plant-type cell wall organization)	00940(Phenylpropanoid biosynthesis)	K00430	EC:1.11.1.7	Peroxidase 12 [Triticum urartu]
TraesCS1D02G318700	15.8411	11.7432	10.3298	24.8971	29.6456	33.5241	0.430516	-1.21586	4.21146e-10	3.90578e-09	down	GO:0004601(peroxidase activity);GO:0009505(plant-type cell wall);GO:0009664(plant-type cell wall organization)	00940(Phenylpropanoid biosynthesis)	K00430	EC:1.11.1.7	class III peroxidase [Triticum aestivum]
TraesCS3B02G162900	1.49295	1.90027	1.05662	4.25495	4.76328	5.57831	0.304855	-1.7138	5.43547e-10	4.98862e-09	down	GO:0004601(peroxidase activity);GO:0009505(plant-type cell wall);GO:0009664(plant-type cell wall organization)	00940(Phenylpropanoid biosynthesis)	K00430	EC:1.11.1.7	unnamed protein product [Triticum aestivum]
TraesCS3A02G179900	2.3325	4.1963	4.78807	12.6907	8.91578	13.082	0.326243	-1.61598	6.17998e-10	5.63719e-09	down	GO:0004601(peroxidase activity);GO:0005576(extracellular region);GO:0006979(response to oxidative stress);GO:0020037(heme binding);GO:0042744(hydrogen peroxide catabolic process);GO:0046872(metal ion binding);GO:0055114(oxidation-reduction process)	00940(Phenylpropanoid biosynthesis)	K00430	EC:1.11.1.7	Peroxidase 9 [Aegilops tauschii]
TraesCS3A02G180100	1.6172	1.94007	2.33893	6.32322	6.19335	5.28152	0.331283	-1.59387	7.17886e-10	6.50014e-09	down	GO:0004601(peroxidase activity);GO:0005576(extracellular region);GO:0006979(response to oxidative stress);GO:0009809(lignin biosynthetic process);GO:0020037(heme binding);GO:0042744(hydrogen peroxide catabolic process);GO:0046872(metal ion binding);GO:0055114(oxidation-reduction process)	00940(Phenylpropanoid biosynthesis)	K00430	EC:1.11.1.7	Peroxidase 72 [Aegilops tauschii]
TraesCS2B02G285100	0.529932	0.135023	0.153879	4.12724	1.47054	2.76119	0.0979587	-3.35168	7.39252e-10	6.68184e-09	down	GO:0004601(peroxidase activity);GO:0009505(plant-type cell wall);GO:0009664(plant-type cell wall organization)	00940(Phenylpropanoid biosynthesis)	K00430	EC:1.11.1.7	Peroxidase 1 [Aegilops tauschii]
TraesCS2B02G173300	0.418799	0.541639	0.443619	1.49434	3.06346	2.37223	0.202605	-2.30326	2.01219e-09	1.74196e-08	down	GO:0004601(peroxidase activity);GO:0009505(plant-type cell wall);GO:0009664(plant-type cell wall organization)	00940(Phenylpropanoid biosynthesis)	K00430	EC:1.11.1.7	Peroxidase 2 [Aegilops tauschii]
TraesCS6D02G284700	1.78573	2.8289	3.58332	7.86867	6.48154	9.14475	0.348924	-1.51902	4.5914e-09	3.81336e-08	down	GO:0004601(peroxidase activity);GO:0005576(extracellular region);GO:0006979(response to oxidative stress);GO:0009809(lignin biosynthetic process);GO:0020037(heme binding);GO:0042744(hydrogen peroxide catabolic process);GO:0046872(metal ion binding);GO:0055114(oxidation-reduction process)	00940(Phenylpropanoid biosynthesis)	K00430	EC:1.11.1.7	Peroxidase 72 [Aegilops tauschii]
TraesCS3D02G031800	83.4728	63.4923	67.4193	132.055	130.256	180.47	0.484177	-1.04639	6.84672e-09	5.59109e-08	down	GO:0004601(peroxidase activity);GO:0009505(plant-type cell wall);GO:0009664(plant-type cell wall organization)	00940(Phenylpropanoid biosynthesis)	K00430	EC:1.11.1.7	Peroxidase 12 [Aegilops tauschii]
TraesCS2A02G147800	0.109623	0.388296	0.170999	1.15389	1.94067	2.19794	0.12639	-2.98405	8.09847e-09	6.5509e-08	down	GO:0004601(peroxidase activity);GO:0009505(plant-type cell wall);GO:0009664(plant-type cell wall organization)	00940(Phenylpropanoid biosynthesis)	K00430	EC:1.11.1.7	Peroxidase 2 [Aegilops tauschii]
TraesCS7A02G396400	4.58959	3.34903	1.71941	8.39365	12.7897	10.5495	0.304355	-1.71617	2.04317e-08	1.57678e-07	down	GO:0004601(peroxidase activity);GO:0009505(plant-type cell wall);GO:0009664(plant-type cell wall organization)	00940(Phenylpropanoid biosynthesis)	K00430	EC:1.11.1.7	Peroxidase 2 [Aegilops tauschii]
TraesCS2D02G152600	3.93801	4.50701	4.00368	8.30586	9.49938	7.90259	0.484238	-1.04621	4.29076e-08	3.17617e-07	down	GO:0004601(peroxidase activity);GO:0009505(plant-type cell wall);GO:0009664(plant-type cell wall organization)	00940(Phenylpropanoid biosynthesis)	K00430	EC:1.11.1.7	Peroxidase 2 [Aegilops tauschii]
TraesCS1A02G200200	3.05677	1.90385	1.54621	5.87127	6.87092	5.37207	0.359211	-1.4771	4.97598e-08	3.65281e-07	down	GO:0004601(peroxidase activity);GO:0009505(plant-type cell wall);GO:0009664(plant-type cell wall organization)	00940(Phenylpropanoid biosynthesis)	K00430	EC:1.11.1.7	predicted protein [Hordeum vulgare subsp. vulgare]
TraesCS5D02G438300	0.253808	0.05361	0.056616	0.741281	1.41343	1.63772	0.0959896	-3.38098	1.07055e-07	7.52589e-07	down	GO:0004601(peroxidase activity);GO:0009505(plant-type cell wall);GO:0009664(plant-type cell wall organization)	00940(Phenylpropanoid biosynthesis)	K00430	EC:1.11.1.7	Peroxidase 2 [Aegilops tauschii]
TraesCS1D02G080200	0	0.133486	0.112776	0.631448	0.937809	1.56419	0.0785914	-3.66949	1.30555e-07	9.07197e-07	down	GO:0004601(peroxidase activity);GO:0009505(plant-type cell wall);GO:0009664(plant-type cell wall organization)	00940(Phenylpropanoid biosynthesis)	K00430	EC:1.11.1.7	Peroxidase 2 [Aegilops tauschii]
TraesCS1D02G317900	0.483793	0	0.15763	2.63047	2.26118	4.00226	0.0721193	-3.79347	1.36577e-07	9.46838e-07	down	GO:0004601(peroxidase activity);GO:0009505(plant-type cell wall);GO:0009664(plant-type cell wall organization)	00940(Phenylpropanoid biosynthesis)	K00430	EC:1.11.1.7	Peroxidase 1 [Triticum urartu]
TraesCS7A02G194100	0.36712	0.337022	0.819216	2.618	1.99539	1.99435	0.230541	-2.1169	5.06333e-07	3.26205e-06	down	GO:0004601(peroxidase activity);GO:0009505(plant-type cell wall);GO:0009664(plant-type cell wall organization)	00940(Phenylpropanoid biosynthesis)	K00430	EC:1.11.1.7	Peroxidase 1 [Triticum urartu]
TraesCS7D02G334600	0.659661	0.521973	0.68802	1.75025	3.21613	2.08634	0.265097	-1.91541	7.59349e-07	4.78267e-06	down	GO:0004601(peroxidase activity);GO:0005576(extracellular region);GO:0006979(response to oxidative stress);GO:0020037(heme binding);GO:0042744(hydrogen peroxide catabolic process);GO:0046872(metal ion binding);GO:0055114(oxidation-reduction process)	00940(Phenylpropanoid biosynthesis)	K00430	EC:1.11.1.7	Peroxidase 4 [Aegilops tauschii]
TraesCS7A02G353400	4.58966	4.12729	6.17271	9.24511	10.2514	10.5999	0.494732	-1.01528	9.36218e-07	5.82342e-06	down	GO:0004601(peroxidase activity);GO:0005515(protein binding);GO:0005576(extracellular region);GO:0005618(cell wall);GO:0005794(Golgi apparatus);GO:0005829(cytosol);GO:0006979(response to oxidative stress);GO:0009809(lignin biosynthetic process);GO:0010089(xylem development);GO:0020037(heme binding);GO:0042744(hydrogen peroxide catabolic process);GO:0046872(metal ion binding);GO:0048046(apoplast);G…	00940(Phenylpropanoid biosynthesis)	K00430	EC:1.11.1.7	Peroxidase 52 [Triticum urartu]
TraesCS1D02G354100	0.33526	0.33979	0.801031	1.60844	2.92194	2.43107	0.212036	-2.23762	1.16097e-06	7.12666e-06	down	GO:0004601(peroxidase activity);GO:0009505(plant-type cell wall);GO:0009664(plant-type cell wall organization)	00940(Phenylpropanoid biosynthesis)	K00430	EC:1.11.1.7	Peroxidase 1 [Aegilops tauschii]
TraesCS4B02G347700	5.54216	6.154	5.71505	9.54748	14.9154	10.3623	0.499961	-1.00011	1.25493e-06	7.66931e-06	down	GO:0004601(peroxidase activity);GO:0009505(plant-type cell wall);GO:0009664(plant-type cell wall organization)	00940(Phenylpropanoid biosynthesis)	K00430	EC:1.11.1.7	PREDICTED: peroxidase 5-like [Brachypodium distachyon]
TraesCS3D02G244200	0.543983	0.435255	0.406998	1.18859	1.06462	1.05305	0.419276	-1.25403	1.6973e-06	1.01503e-05	down	GO:0004601(peroxidase activity);GO:0009505(plant-type cell wall);GO:0009664(plant-type cell wall organization)	00940(Phenylpropanoid biosynthesis)	K00430	EC:1.11.1.7	predicted protein [Hordeum vulgare subsp. vulgare]
TraesCS7B02G099200	0.445967	1.07205	0.928603	2.2633	3.40163	2.91282	0.285229	-1.80981	1.7975e-06	1.07065e-05	down	GO:0004601(peroxidase activity);GO:0009505(plant-type cell wall);GO:0009664(plant-type cell wall organization)	00940(Phenylpropanoid biosynthesis)	K00430	EC:1.11.1.7	predicted protein [Hordeum vulgare subsp. vulgare]
TraesCSU02G014900	0	0.218188	0	0.614629	1.27733	1.48407	0.0646286	-3.95168	2.55786e-06	1.49275e-05	down	GO:0004601(peroxidase activity);GO:0009505(plant-type cell wall);GO:0009664(plant-type cell wall organization)	00940(Phenylpropanoid biosynthesis)	K00430	EC:1.11.1.7	Peroxidase 2 [Aegilops tauschii]
TraesCS5B02G432600	0	0	0.170676	0.449341	1.5765	1.38777	0.0499986	-4.32197	3.18568e-06	1.83175e-05	down	GO:0004601(peroxidase activity);GO:0009505(plant-type cell wall);GO:0009664(plant-type cell wall organization)	00940(Phenylpropanoid biosynthesis)	K00430	EC:1.11.1.7	Peroxidase 2 [Aegilops tauschii]
TraesCS2A02G108000	8.16252	4.18536	4.81983	12.6864	11.996	11.9447	0.468716	-1.09321	4.37903e-06	2.46556e-05	down	GO:0004601(peroxidase activity);GO:0005515(protein binding);GO:0005576(extracellular region);GO:0005618(cell wall);GO:0005794(Golgi apparatus);GO:0005829(cytosol);GO:0006979(response to oxidative stress);GO:0009809(lignin biosynthetic process);GO:0010089(xylem development);GO:0020037(heme binding);GO:0042744(hydrogen peroxide catabolic process);GO:0046872(metal ion binding);GO:0048046(apoplast);G…	00940(Phenylpropanoid biosynthesis)	K00430	EC:1.11.1.7	predicted protein [Hordeum vulgare subsp. vulgare]
TraesCS2D02G584000	0.606861	0.179648	0.431724	2.22134	1.32491	1.79099	0.228251	-2.1313	6.8096e-06	3.71648e-05	down	GO:0004601(peroxidase activity);GO:0009505(plant-type cell wall);GO:0009664(plant-type cell wall organization)	00940(Phenylpropanoid biosynthesis)	K00430	EC:1.11.1.7	Peroxidase 12 [Aegilops tauschii]
TraesCS7B02G099100	0.553437	1.14565	0.762695	1.94678	3.0023	3.377	0.295671	-1.75794	1.07896e-05	5.71024e-05	down	GO:0004601(peroxidase activity);GO:0009505(plant-type cell wall);GO:0009664(plant-type cell wall organization)	00940(Phenylpropanoid biosynthesis)	K00430	EC:1.11.1.7	predicted protein [Hordeum vulgare subsp. vulgare]
TraesCS3D02G249200	0.982672	1.44291	1.27301	3.01927	2.78062	2.69923	0.435173	-1.20034	1.27356e-05	6.65177e-05	down	GO:0004601(peroxidase activity);GO:0009505(plant-type cell wall);GO:0009664(plant-type cell wall organization);GO:0009664(plant-type cell wall organization)	00940(Phenylpropanoid biosynthesis);00940(Phenylpropanoid biosynthesis)	K00430	EC:1.11.1.7	unnamed protein product [Triticum aestivum]
TraesCS3B02G411600	1.97039	1.60849	2.7303	4.6344	6.25725	3.95104	0.42507	-1.23423	1.29089e-05	6.73361e-05	down	GO:0004601(peroxidase activity);GO:0009505(plant-type cell wall);GO:0009664(plant-type cell wall organization)	00940(Phenylpropanoid biosynthesis)	K00430	EC:1.11.1.7	peroxidase 66 precursor, putative, expressed [Triticum aestivum]
TraesCS7A02G194000	0	0.216495	0	0.902417	1.179	0.979227	0.0707352	-3.82143	1.42492e-05	7.37968e-05	down	GO:0004601(peroxidase activity);GO:0009505(plant-type cell wall);GO:0009664(plant-type cell wall organization)	00940(Phenylpropanoid biosynthesis)	K00430	EC:1.11.1.7	Peroxidase 1 [Triticum urartu]
TraesCS4A02G133900	0.355579	0.968136	0.67537	2.21611	2.31782	1.95638	0.308011	-1.69895	2.08404e-05	0.000104886	down	GO:0004601(peroxidase activity);GO:0009505(plant-type cell wall);GO:0009664(plant-type cell wall organization)	00940(Phenylpropanoid biosynthesis)	K00430	EC:1.11.1.7	Peroxidase 56 [Triticum urartu]
TraesCS6D02G351300	1.14988	1.37411	1.84833	2.35234	4.90024	4.98285	0.357349	-1.48459	3.1668e-05	0.000154082	down	GO:0004601(peroxidase activity);GO:0009505(plant-type cell wall);GO:0009664(plant-type cell wall organization)	00940(Phenylpropanoid biosynthesis)	K00430	EC:1.11.1.7	Peroxidase 2 [Aegilops tauschii]
TraesCS7B02G238200	1.5146	1.87243	2.44981	4.64531	5.60892	3.46997	0.425296	-1.23346	3.17184e-05	0.0001543	down	GO:0004601(peroxidase activity);GO:0005576(extracellular region);GO:0006979(response to oxidative stress);GO:0020037(heme binding);GO:0042744(hydrogen peroxide catabolic process);GO:0046872(metal ion binding);GO:0055114(oxidation-reduction process)	00940(Phenylpropanoid biosynthesis)	K00430	EC:1.11.1.7	Peroxidase 4 [Aegilops tauschii]
TraesCS7B02G128700	0.942969	0.673712	0.562315	1.87444	2.36488	2.11869	0.342717	-1.54491	3.51129e-05	0.000169387	down	GO:0004601(peroxidase activity);GO:0009505(plant-type cell wall);GO:0009664(plant-type cell wall organization)	00940(Phenylpropanoid biosynthesis)	K00430	EC:1.11.1.7	predicted protein [Hordeum vulgare subsp. vulgare]
TraesCS3D02G145400	0.825094	1.74842	0.751617	2.542	3.60485	3.16697	0.35701	-1.48596	6.82213e-05	0.000312735	down	GO:0004601(peroxidase activity);GO:0009505(plant-type cell wall);GO:0009664(plant-type cell wall organization)	00940(Phenylpropanoid biosynthesis)	K00430	EC:1.11.1.7	unnamed protein product [Triticum aestivum]
TraesCS2A02G148100	0.26561	0.561628	0.47371	2.39526	0.873602	1.75974	0.25871	-1.95059	7.18011e-05	0.000327923	down	GO:0004601(peroxidase activity);GO:0009505(plant-type cell wall);GO:0009664(plant-type cell wall organization)	00940(Phenylpropanoid biosynthesis)	K00430	EC:1.11.1.7	Peroxidase 2 [Triticum urartu]
TraesCS3B02G272100	0.748347	0.933048	0.786627	2.17035	1.52702	2.1877	0.41937	-1.2537	7.91419e-05	0.000358011	down	GO:0004601(peroxidase activity);GO:0009505(plant-type cell wall);GO:0009664(plant-type cell wall organization)	00940(Phenylpropanoid biosynthesis)	K00430	EC:1.11.1.7	predicted protein [Hordeum vulgare subsp. vulgare]
TraesCS7D02G195700	0.491434	0.362112	0.532685	1.45771	1.3381	1.36189	0.333413	-1.58462	8.57607e-05	0.00038561	down	GO:0004601(peroxidase activity);GO:0009505(plant-type cell wall);GO:0009664(plant-type cell wall organization)	00940(Phenylpropanoid biosynthesis)	K00430	EC:1.11.1.7	Peroxidase 1 [Aegilops tauschii]
TraesCS3A02G378900	1.29344	1.61411	1.75086	3.29237	3.19512	3.00034	0.490988	-1.02624	9.981e-05	0.000442799	down	GO:0004601(peroxidase activity);GO:0009505(plant-type cell wall);GO:0009664(plant-type cell wall organization)	00940(Phenylpropanoid biosynthesis)	K00430	EC:1.11.1.7	Peroxidase 2 [Triticum urartu]
TraesCS7A02G353300	0.193599	0.680172	0.392264	1.94561	1.55086	1.19366	0.269936	-1.88931	0.000121119	0.00052863	down	GO:0004601(peroxidase activity);GO:0005515(protein binding);GO:0005576(extracellular region);GO:0005618(cell wall);GO:0005794(Golgi apparatus);GO:0005829(cytosol);GO:0006979(response to oxidative stress);GO:0009809(lignin biosynthetic process);GO:0010089(xylem development);GO:0020037(heme binding);GO:0042744(hydrogen peroxide catabolic process);GO:0046872(metal ion binding);GO:0048046(apoplast);G…	00940(Phenylpropanoid biosynthesis)	K00430	EC:1.11.1.7	Peroxidase 52 [Triticum urartu]
TraesCS7D02G334700	1.34674	1.17072	1.66761	2.79549	3.92519	2.71453	0.443558	-1.1728	0.000123433	0.000537814	down	GO:0004601(peroxidase activity);GO:0005576(extracellular region);GO:0006979(response to oxidative stress);GO:0020037(heme binding);GO:0042744(hydrogen peroxide catabolic process);GO:0046872(metal ion binding);GO:0055114(oxidation-reduction process)	00940(Phenylpropanoid biosynthesis)	K00430	EC:1.11.1.7	Peroxidase 4 [Aegilops tauschii]
TraesCS1D02G217500	2.99933	2.40693	0.983799	4.985	5.24179	4.95949	0.420779	-1.24887	0.000149127	0.000639531	down	GO:0004601(peroxidase activity);GO:0009505(plant-type cell wall);GO:0009664(plant-type cell wall organization)	00940(Phenylpropanoid biosynthesis)	K00430	EC:1.11.1.7	Peroxidase 57 [Aegilops tauschii]
TraesCSU02G096700	0.650132	0.709414	0.248658	1.49796	2.40419	1.63519	0.290429	-1.78375	0.000187046	0.00078443	down	GO:0004601(peroxidase activity);GO:0009505(plant-type cell wall);GO:0009664(plant-type cell wall organization)	00940(Phenylpropanoid biosynthesis)	K00430	EC:1.11.1.7	Peroxidase 1 [Aegilops tauschii]
TraesCS4B02G385000	0.292732	0.150539	0.461788	0.509062	1.82761	1.67175	0.225789	-2.14695	0.000242828	0.000995284	down	GO:0004601(peroxidase activity);GO:0005515(protein binding);GO:0005576(extracellular region);GO:0005618(cell wall);GO:0005794(Golgi apparatus);GO:0005829(cytosol);GO:0006979(response to oxidative stress);GO:0009809(lignin biosynthetic process);GO:0010089(xylem development);GO:0020037(heme binding);GO:0042744(hydrogen peroxide catabolic process);GO:0046872(metal ion binding);GO:0048046(apoplast);G…	00940(Phenylpropanoid biosynthesis)	K00430	EC:1.11.1.7	Peroxidase 2 [Aegilops tauschii]
TraesCS1B02G330400	1.36512	1.11427	1.51749	6.22627	1.06462	6.50647	0.289685	-1.78745	0.000274274	0.00111097	down	GO:0004601(peroxidase activity);GO:0009505(plant-type cell wall);GO:0009664(plant-type cell wall organization);GO:0009664(plant-type cell wall organization)	00940(Phenylpropanoid biosynthesis);00940(Phenylpropanoid biosynthesis)	K00430	EC:1.11.1.7	Peroxidase 1 [Aegilops tauschii]
TraesCS7B02G376000	0.361436	0.355533	0.159514	0.785546	0.896685	1.07459	0.317932	-1.65321	0.000775243	0.00285104	down	GO:0004601(peroxidase activity);GO:0009505(plant-type cell wall);GO:0009664(plant-type cell wall organization)	00940(Phenylpropanoid biosynthesis)	K00430	EC:1.11.1.7	hypothetical protein F775_43721 [Aegilops tauschii]
TraesCS2B02G372500	2.01648	1.30257	1.68405	4.45945	2.44298	3.45292	0.483142	-1.04948	0.000873612	0.00317402	down	GO:0004601(peroxidase activity);GO:0009505(plant-type cell wall);GO:0009664(plant-type cell wall organization)	00940(Phenylpropanoid biosynthesis)	K00430	EC:1.11.1.7	predicted protein [Hordeum vulgare subsp. vulgare]
TraesCS2D02G153600	1.33534	1.50864	2.09943	2.58675	4.2087	3.31376	0.489	-1.03209	0.00108089	0.00384177	down	GO:0004601(peroxidase activity);GO:0009505(plant-type cell wall);GO:0009664(plant-type cell wall organization)	00940(Phenylpropanoid biosynthesis)	K00430	EC:1.11.1.7	Peroxidase 2 [Triticum urartu]
TraesCS1A02G317900	0.221991	0.789484	0.51733	2.86839	0.680904	2.00346	0.275324	-1.8608	0.00150422	0.00517228	down	GO:0004601(peroxidase activity);GO:0009505(plant-type cell wall);GO:0009664(plant-type cell wall organization)	00940(Phenylpropanoid biosynthesis)	K00430	EC:1.11.1.7	Peroxidase 1 [Aegilops tauschii]
TraesCS7B02G099400	0.512903	0.510689	0.352167	0.710949	1.59642	1.61629	0.350631	-1.51197	0.00155482	0.00531974	down	GO:0004601(peroxidase activity);GO:0009505(plant-type cell wall);GO:0009664(plant-type cell wall organization)	00940(Phenylpropanoid biosynthesis)	K00430	EC:1.11.1.7	predicted protein [Hordeum vulgare subsp. vulgare]
TraesCS2A02G355800	0.49586	0.807489	0.558074	1.31157	1.55103	1.60638	0.41652	-1.26354	0.00174598	0.00589489	down	GO:0004601(peroxidase activity);GO:0009505(plant-type cell wall);GO:0009664(plant-type cell wall organization);GO:0009664(plant-type cell wall organization)	00940(Phenylpropanoid biosynthesis);00940(Phenylpropanoid biosynthesis)	K00430	EC:1.11.1.7	predicted protein [Hordeum vulgare subsp. vulgare]
TraesCS7A02G452900	1.83267	1.04938	0.803188	2.88309	3.16628	2.07055	0.453851	-1.13971	0.00213905	0.00705206	down	GO:0004601(peroxidase activity);GO:0009505(plant-type cell wall);GO:0009664(plant-type cell wall organization)	00940(Phenylpropanoid biosynthesis)	K00430	EC:1.11.1.7	Peroxidase 3 [Aegilops tauschii]
TraesCS7B02G298400	10.4598	10.1264	8.2396	31.8275	35.7894	5.6546	0.393411	-1.34589	0.00358384	0.0111626	down	GO:0004601(peroxidase activity);GO:0009505(plant-type cell wall);GO:0009664(plant-type cell wall organization)	00940(Phenylpropanoid biosynthesis)	K00430	EC:1.11.1.7	Peroxidase 2 [Aegilops tauschii]
TraesCS7D02G195000	0.393804	0.331935	0.490475	0.959751	1.01056	0.999352	0.409546	-1.2879	0.00364854	0.0113429	down	GO:0004601(peroxidase activity);GO:0009505(plant-type cell wall);GO:0009664(plant-type cell wall organization)	00940(Phenylpropanoid biosynthesis)	K00430	EC:1.11.1.7	Peroxidase 1 [Aegilops tauschii]
TraesCS3A02G179800	0.492645	0.550167	0.590208	0.812895	1.41269	1.49888	0.438457	-1.18949	0.00439301	0.0133443	down	GO:0003674(molecular_function);GO:0008150(biological_process);GO:0016021(integral component of membrane)	00940(Phenylpropanoid biosynthesis)	K00430	EC:1.11.1.7	PREDICTED: uncharacterized protein LOC100846084 [Brachypodium distachyon]
TraesCS7D02G223900	0.749227	1.00316	0.754661	2.10295	1.46393	1.84463	0.463282	-1.11004	0.00445209	0.013497	down	GO:0004601(peroxidase activity);GO:0009505(plant-type cell wall);GO:0009664(plant-type cell wall organization)	00940(Phenylpropanoid biosynthesis)	K00430	EC:1.11.1.7	Peroxidase 1 [Aegilops tauschii]
TraesCS7A02G222200	0.629546	0.217349	0.458891	0.797697	1.53741	1.12198	0.377713	-1.40464	0.00487115	0.0145908	down	GO:0004601(peroxidase activity);GO:0009505(plant-type cell wall);GO:0009664(plant-type cell wall organization)	00940(Phenylpropanoid biosynthesis)	K00430	EC:1.11.1.7	predicted protein [Hordeum vulgare subsp. vulgare]
TraesCS7B02G353100	0.5462	0.931284	0.301725	1.63226	1.15039	1.44898	0.420455	-1.24998	0.00762027	0.0215329	down	GO:0004601(peroxidase activity);GO:0009505(plant-type cell wall);GO:0009664(plant-type cell wall organization);GO:0009664(plant-type cell wall organization)	00940(Phenylpropanoid biosynthesis);00940(Phenylpropanoid biosynthesis)	K00430	EC:1.11.1.7	Peroxidase 3 [Aegilops tauschii]
TraesCS3D02G184800	0.623261	1.13491	1.52117	3.02454	1.38567	2.55988	0.470488	-1.08777	0.0097137	0.0265932	down	GO:0004601(peroxidase activity);GO:0005576(extracellular region);GO:0006979(response to oxidative stress);GO:0020037(heme binding);GO:0042744(hydrogen peroxide catabolic process);GO:0046872(metal ion binding);GO:0055114(oxidation-reduction process)	00940(Phenylpropanoid biosynthesis)	K00430	EC:1.11.1.7	Peroxidase 9 [Aegilops tauschii]
TraesCS1B02G115900	1.02937	1.64678	1.37759	3.75933	1.21152	3.1879	0.496859	-1.00909	0.0160493	0.0410099	down	GO:0004601(peroxidase activity);GO:0005576(extracellular region);GO:0005773(vacuole);GO:0006979(response to oxidative stress);GO:0009505(plant-type cell wall);GO:0009651(response to salt stress);GO:0010043(response to zinc ion);GO:0020037(heme binding);GO:0042744(hydrogen peroxide catabolic process);GO:0046872(metal ion binding);GO:0055114(oxidation-reduction process)	00940(Phenylpropanoid biosynthesis)	K00430	EC:1.11.1.7	Peroxidase 54 [Aegilops tauschii]
TraesCS7D02G195200	0.424002	0.57169	0.207376	0.932856	0.986192	0.840579	0.435953	-1.19776	0.0174221	0.0439481	down	GO:0004601(peroxidase activity);GO:0009505(plant-type cell wall);GO:0009664(plant-type cell wall organization)	00940(Phenylpropanoid biosynthesis)	K00430	EC:1.11.1.7	predicted protein [Hordeum vulgare subsp. vulgare]
TraesCS2D02G467000	0.344054	0.168619	0.033214	0.621639	0.517646	0.425903	0.348768	-1.51966	0.0181965	0.0456211	down	GO:0004601(peroxidase activity);GO:0009505(plant-type cell wall);GO:0009664(plant-type cell wall organization)	00940(Phenylpropanoid biosynthesis)	K00430	EC:1.11.1.7	hypothetical protein SETIT_017767mg [Setaria italica]
TraesCS2B02G489800	0.622234	0.230877	0.339889	0.57839	1.05421	0.815395	0.487338	-1.03701	0.0488589	0.103993	down	GO:0004601(peroxidase activity);GO:0009505(plant-type cell wall);GO:0009664(plant-type cell wall organization)	00940(Phenylpropanoid biosynthesis)	K00430	EC:1.11.1.7	hypothetical protein SETIT_017767mg [Setaria italica]

## Sheet: Nr1 vs Nn
Table S9 The identification of DEGs related to phenylpropanoid biosynthesis in Nr1 vs Nn
gene_id	FPKM.Nr1_1	FPKM.Nr1_2	FPKM.Nr1_3	FPKM.Nn_1	FPKM.Nn_2	FPKM.Nn_3	fc	log2(fc)	pval	qval	regulation	GO	KEGG	KO_ENTRY	EC	Description
TraesCS3B02G361900	3.06265	3.18239	3.13267	1.66248	0.933352	1.62052	2.22413	1.15324	6.56289e-06	4.64155e-05	up	GO:0009809(lignin biosynthetic process);GO:0016020(membrane);GO:0016709(oxidoreductase activity, acting on paired donors, with incorporation or reduction of molecular oxygen, NAD(P)H as one donor, and incorporation of one atom of oxygen)	00940(Phenylpropanoid biosynthesis);00945(Stilbenoid, diarylheptanoid and gingerol biosynthesis);00941(Flavonoid biosynthesis)	K09754	EC:1.14.13.36	unnamed protein product [Triticum aestivum]
TraesCS3D02G325300	1.72765	0.815835	1.23864	0.533485	0.578074	0.445633	2.42881	1.28025	0.0014069	0.00611232	up	GO:0009809(lignin biosynthetic process);GO:0016020(membrane);GO:0016709(oxidoreductase activity, acting on paired donors, with incorporation or reduction of molecular oxygen, NAD(P)H as one donor, and incorporation of one atom of oxygen)	00940(Phenylpropanoid biosynthesis);00945(Stilbenoid, diarylheptanoid and gingerol biosynthesis);00941(Flavonoid biosynthesis)	K09754	EC:1.14.13.36	unnamed protein product [Triticum aestivum]
TraesCS3A02G342900	33.0728	32.7299	27.7571	4.99504	6.24917	5.19859	5.69001	2.50843	3.66477e-46	3.9946e-44	up	GO:0009808(lignin metabolic process);GO:0016020(membrane);GO:0016710(trans-cinnamate 4-monooxygenase activity);GO:0044550(secondary metabolite biosynthetic process)	00360(Phenylalanine metabolism);00130(Ubiquinone and other terpenoid-quinone biosynthesis);00940(Phenylpropanoid biosynthesis);00945(Stilbenoid, diarylheptanoid and gingerol biosynthesis);00941(Flavonoid biosynthesis)	K00487	EC:1.14.13.11	predicted protein [Hordeum vulgare subsp. vulgare]
TraesCS3B02G375100	41.3966	35.0003	32.3825	8.48405	11.9408	8.28198	3.78933	1.92194	4.50218e-23	1.6948e-21	up	GO:0009808(lignin metabolic process);GO:0016020(membrane);GO:0016710(trans-cinnamate 4-monooxygenase activity);GO:0044550(secondary metabolite biosynthetic process)	00360(Phenylalanine metabolism);00130(Ubiquinone and other terpenoid-quinone biosynthesis);00940(Phenylpropanoid biosynthesis);00945(Stilbenoid, diarylheptanoid and gingerol biosynthesis);00941(Flavonoid biosynthesis)	K00487	EC:1.14.13.11	predicted protein [Hordeum vulgare subsp. vulgare]
TraesCS3D02G336900	54.4339	52.646	38.6211	14.2877	15.8806	12.106	3.44656	1.78516	1.61747e-21	5.40624e-20	up	GO:0009808(lignin metabolic process);GO:0016020(membrane);GO:0016710(trans-cinnamate 4-monooxygenase activity);GO:0044550(secondary metabolite biosynthetic process);GO:0044550(secondary metabolite biosynthetic process)	00360(Phenylalanine metabolism);00130(Ubiquinone and other terpenoid-quinone biosynthesis);00940(Phenylpropanoid biosynthesis);00945(Stilbenoid, diarylheptanoid and gingerol biosynthesis);00941(Flavonoid biosynthesis);00941(Flavonoid biosynthesis)	K00487	EC:1.14.13.11	predicted protein [Hordeum vulgare subsp. vulgare]
TraesCS3A02G136100	98.6354	95.9914	94.9291	46.1503	46.6201	43.5901	2.12346	1.08642	8.97995e-14	1.64088e-12	up	GO:0009808(lignin metabolic process);GO:0016020(membrane);GO:0016710(trans-cinnamate 4-monooxygenase activity);GO:0044550(secondary metabolite biosynthetic process)	00360(Phenylalanine metabolism);00130(Ubiquinone and other terpenoid-quinone biosynthesis);00940(Phenylpropanoid biosynthesis);00945(Stilbenoid, diarylheptanoid and gingerol biosynthesis);00941(Flavonoid biosynthesis)	K00487	EC:1.14.13.11	Trans-cinnamate 4-monooxygenase [Aegilops tauschii]
TraesCSU02G138300	2.96349	4.30484	3.27525	10.1478	13.662	11.5219	0.298417	-1.7446	1.99262e-17	4.88857e-16	down	GO:0009808(lignin metabolic process);GO:0016020(membrane);GO:0016710(trans-cinnamate 4-monooxygenase activity);GO:0044550(secondary metabolite biosynthetic process)	00360(Phenylalanine metabolism);00130(Ubiquinone and other terpenoid-quinone biosynthesis);00940(Phenylpropanoid biosynthesis);00945(Stilbenoid, diarylheptanoid and gingerol biosynthesis);00941(Flavonoid biosynthesis)	K00487	EC:1.14.13.11	Trans-cinnamate 4-monooxygenase [Aegilops tauschii]
TraesCS2D02G300200	1.04189	0.923428	1.34281	1.7295	2.50556	2.62685	0.4821	-1.0526	0.000321654	0.0016302	down	GO:0009808(lignin metabolic process);GO:0016020(membrane);GO:0016710(trans-cinnamate 4-monooxygenase activity);GO:0044550(secondary metabolite biosynthetic process)	00360(Phenylalanine metabolism);00130(Ubiquinone and other terpenoid-quinone biosynthesis);00940(Phenylpropanoid biosynthesis);00945(Stilbenoid, diarylheptanoid and gingerol biosynthesis);00941(Flavonoid biosynthesis)	K00487	EC:1.14.13.11	PREDICTED: trans-cinnamate 4-monooxygenase [Setaria italica]
TraesCS5B02G468400	18.3241	19.0534	14.8252	51.9954	111.588	66.491	0.226895	-2.1399	6.0719e-17	1.43287e-15	down	GO:0005515(protein binding);GO:0005737(cytoplasm);GO:0006559(L-phenylalanine catabolic process);GO:0006952(defense response);GO:0006979(response to oxidative stress);GO:0009555(pollen development);GO:0009611(response to wounding);GO:0009699(phenylpropanoid biosynthetic process);GO:0009800(cinnamic acid biosynthetic process);GO:0009819(drought recovery);GO:0010224(response to UV-B);GO:0045548(phen…	00360(Phenylalanine metabolism);00940(Phenylpropanoid biosynthesis)	K10775	EC:4.3.1.24	Phenylalanine ammonia-lyase [Aegilops tauschii]
TraesCS2D02G204700	36.0792	29.8239	29.4435	61.2756	99.9643	70.5446	0.411359	-1.28153	3.05882e-10	3.95443e-09	down	GO:0005515(protein binding);GO:0005737(cytoplasm);GO:0005829(cytosol);GO:0006559(L-phenylalanine catabolic process);GO:0006952(defense response);GO:0006979(response to oxidative stress);GO:0009611(response to wounding);GO:0009699(phenylpropanoid biosynthetic process);GO:0009800(cinnamic acid biosynthetic process);GO:0045548(phenylalanine ammonia-lyase activity);GO:0080167(response to karrikin)	00360(Phenylalanine metabolism);00940(Phenylpropanoid biosynthesis)	K10775	EC:4.3.1.24	predicted protein [Hordeum vulgare subsp. vulgare]
TraesCS2A02G196700	34.8969	28.4269	25.2557	57.5593	94.0838	65.5746	0.407791	-1.2941	9.90294e-10	1.2061e-08	down	GO:0005515(protein binding);GO:0005737(cytoplasm);GO:0006559(L-phenylalanine catabolic process);GO:0006952(defense response);GO:0006979(response to oxidative stress);GO:0009555(pollen development);GO:0009611(response to wounding);GO:0009699(phenylpropanoid biosynthetic process);GO:0009800(cinnamic acid biosynthetic process);GO:0009819(drought recovery);GO:0010224(response to UV-B);GO:0045548(phen…	00360(Phenylalanine metabolism);00940(Phenylpropanoid biosynthesis)	K10775	EC:4.3.1.24	predicted protein [Hordeum vulgare subsp. vulgare]
TraesCS1A02G094900	26.2814	21.2485	20.3973	39.1216	63.27	47.5248	0.453101	-1.1421	2.337e-08	2.39754e-07	down	GO:0005515(protein binding);GO:0005737(cytoplasm);GO:0005829(cytosol);GO:0006559(L-phenylalanine catabolic process);GO:0006952(defense response);GO:0006979(response to oxidative stress);GO:0009611(response to wounding);GO:0009699(phenylpropanoid biosynthetic process);GO:0009800(cinnamic acid biosynthetic process);GO:0045548(phenylalanine ammonia-lyase activity);GO:0080167(response to karrikin)	00360(Phenylalanine metabolism);00940(Phenylpropanoid biosynthesis)	K10775	EC:4.3.1.24	Phenylalanine ammonia-lyase [Aegilops tauschii]
TraesCS2B02G398100	7.18672	4.56469	5.21462	11.3676	25.8555	13.3009	0.335802	-1.57432	4.96133e-08	4.87338e-07	down	GO:0005515(protein binding);GO:0005737(cytoplasm);GO:0006559(L-phenylalanine catabolic process);GO:0006952(defense response);GO:0006979(response to oxidative stress);GO:0009555(pollen development);GO:0009611(response to wounding);GO:0009699(phenylpropanoid biosynthetic process);GO:0009800(cinnamic acid biosynthetic process);GO:0009819(drought recovery);GO:0010224(response to UV-B);GO:0045548(phen…	00360(Phenylalanine metabolism);00940(Phenylpropanoid biosynthesis);00940(Phenylpropanoid biosynthesis)	K10775	EC:4.3.1.24	Phenylalanine ammonia-lyase [Triticum urartu];putative phenylalanine ammonia-lyase, partial [Hordeum vulgare]
TraesCS2B02G224300	47.4525	41.993	34.8228	69.9206	115.691	83.1835	0.462316	-1.11305	1.08696e-07	1.01851e-06	down	GO:0005515(protein binding);GO:0005737(cytoplasm);GO:0005829(cytosol);GO:0006559(L-phenylalanine catabolic process);GO:0006952(defense response);GO:0006979(response to oxidative stress);GO:0009611(response to wounding);GO:0009699(phenylpropanoid biosynthetic process);GO:0009800(cinnamic acid biosynthetic process);GO:0045548(phenylalanine ammonia-lyase activity);GO:0080167(response to karrikin)	00360(Phenylalanine metabolism);00940(Phenylpropanoid biosynthesis)	K10775	EC:4.3.1.24	predicted protein [Hordeum vulgare subsp. vulgare]
TraesCS1D02G103500	48.561	43.2537	36.9416	71.4122	122.871	81.8645	0.466258	-1.1008	2.9548e-07	2.61564e-06	down	GO:0005515(protein binding);GO:0005737(cytoplasm);GO:0005829(cytosol);GO:0006559(L-phenylalanine catabolic process);GO:0006952(defense response);GO:0006979(response to oxidative stress);GO:0009611(response to wounding);GO:0009699(phenylpropanoid biosynthetic process);GO:0009800(cinnamic acid biosynthetic process);GO:0045548(phenylalanine ammonia-lyase activity);GO:0080167(response to karrikin)	00360(Phenylalanine metabolism);00940(Phenylpropanoid biosynthesis)	K10775	EC:4.3.1.24	Phenylalanine ammonia-lyase [Aegilops tauschii]
TraesCS2D02G218700	33.4874	28.4146	25.0003	43.3457	80.5365	53.3751	0.490261	-1.02838	5.06208e-06	3.6516e-05	down	GO:0005515(protein binding);GO:0005737(cytoplasm);GO:0005829(cytosol);GO:0006559(L-phenylalanine catabolic process);GO:0006952(defense response);GO:0006979(response to oxidative stress);GO:0009611(response to wounding);GO:0009699(phenylpropanoid biosynthetic process);GO:0009800(cinnamic acid biosynthetic process);GO:0045548(phenylalanine ammonia-lyase activity);GO:0080167(response to karrikin)	00360(Phenylalanine metabolism);00940(Phenylpropanoid biosynthesis)	K10775	EC:4.3.1.24	Phenylalanine ammonia-lyase [Aegilops tauschii]
TraesCS1B02G048300	4.96232	2.45347	2.35099	4.91891	9.42143	8.45612	0.428434	-1.22286	5.80568e-05	0.000344242	down	GO:0005515(protein binding);GO:0005737(cytoplasm);GO:0006559(L-phenylalanine catabolic process);GO:0006952(defense response);GO:0006979(response to oxidative stress);GO:0009555(pollen development);GO:0009611(response to wounding);GO:0009699(phenylpropanoid biosynthetic process);GO:0009800(cinnamic acid biosynthetic process);GO:0009819(drought recovery);GO:0010224(response to UV-B);GO:0045548(phen…	00360(Phenylalanine metabolism);00940(Phenylpropanoid biosynthesis)	K10775	EC:4.3.1.24	Phenylalanine ammonia-lyase [Aegilops tauschii]
TraesCS2D02G581200	2.78375	2.13293	3.06	0.10994	0.025812	0	58.7591	5.87674	8.22034e-32	5.0794e-30	up	GO:0005739(mitochondrion);GO:0005777(peroxisome);GO:0006952(defense response);GO:0018858(benzoate-CoA ligase activity);GO:0019761(glucosinolate biosynthetic process)	00360(Phenylalanine metabolism);00130(Ubiquinone and other terpenoid-quinone biosynthesis);00940(Phenylpropanoid biosynthesis)	K01904	EC:6.2.1.12	Medium-chain-fatty-acid--CoA ligase [Aegilops tauschii]
TraesCS4A02G119200	19.9826	13.8032	15.2689	5.21277	5.0041	4.95573	3.23311	1.69292	3.91005e-21	1.26926e-19	up	GO:0003987(acetate-CoA ligase activity);GO:0005739(mitochondrion);GO:0005777(peroxisome);GO:0006083(acetate metabolic process);GO:0006097(glyoxylate cycle);GO:0016208(AMP binding);GO:0019605(butyrate metabolic process);GO:0047760(butyrate-CoA ligase activity)	00360(Phenylalanine metabolism);00130(Ubiquinone and other terpenoid-quinone biosynthesis);00940(Phenylpropanoid biosynthesis)	K01904	EC:6.2.1.12	predicted protein [Hordeum vulgare subsp. vulgare]
TraesCS4D02G186700	22.1952	16.5979	17.5995	7.20275	5.44453	5.24549	3.1517	1.65613	1.98963e-19	5.68567e-18	up	GO:0003987(acetate-CoA ligase activity);GO:0005739(mitochondrion);GO:0005777(peroxisome);GO:0006083(acetate metabolic process);GO:0006097(glyoxylate cycle);GO:0016208(AMP binding);GO:0019605(butyrate metabolic process);GO:0047760(butyrate-CoA ligase activity)	00360(Phenylalanine metabolism);00130(Ubiquinone and other terpenoid-quinone biosynthesis);00940(Phenylpropanoid biosynthesis)	K01904	EC:6.2.1.12	Medium-chain-fatty-acid--CoA ligase [Aegilops tauschii]
TraesCS2B02G587100	5.29202	4.11264	4.09918	2.13885	1.90089	1.84396	2.29512	1.19857	3.31302e-09	3.79484e-08	up	GO:0005777(peroxisome);GO:0006631(fatty acid metabolic process);GO:0016874(ligase activity)	00360(Phenylalanine metabolism);00130(Ubiquinone and other terpenoid-quinone biosynthesis);00940(Phenylpropanoid biosynthesis)	K01904	EC:6.2.1.12	predicted protein [Hordeum vulgare subsp. vulgare]
TraesCS4B02G185400	4.20751	3.90191	3.92728	2.15391	1.4425	2.10385	2.11161	1.07834	3.26734e-07	2.86803e-06	up	GO:0003987(acetate-CoA ligase activity);GO:0005739(mitochondrion);GO:0005777(peroxisome);GO:0006083(acetate metabolic process);GO:0006097(glyoxylate cycle);GO:0016208(AMP binding);GO:0019605(butyrate metabolic process);GO:0047760(butyrate-CoA ligase activity)	00360(Phenylalanine metabolism);00130(Ubiquinone and other terpenoid-quinone biosynthesis);00940(Phenylpropanoid biosynthesis)	K01904	EC:6.2.1.12	predicted protein [Hordeum vulgare subsp. vulgare]
TraesCS2D02G557900	8.2022	6.09691	6.46216	4.24414	2.08287	3.07952	2.20711	1.14216	8.04513e-07	6.68191e-06	up	GO:0005777(peroxisome);GO:0006631(fatty acid metabolic process);GO:0016874(ligase activity)	00360(Phenylalanine metabolism);00130(Ubiquinone and other terpenoid-quinone biosynthesis);00940(Phenylpropanoid biosynthesis)	K01904	EC:6.2.1.12	predicted protein [Hordeum vulgare subsp. vulgare]
TraesCS2A02G556900	3.87142	3.30867	3.0691	1.93105	0.765268	1.03784	2.74471	1.45666	9.89642e-07	8.10482e-06	up	GO:0005777(peroxisome);GO:0006631(fatty acid metabolic process);GO:0016874(ligase activity)	00360(Phenylalanine metabolism);00130(Ubiquinone and other terpenoid-quinone biosynthesis);00940(Phenylpropanoid biosynthesis)	K01904	EC:6.2.1.12	predicted protein [Hordeum vulgare subsp. vulgare]
TraesCS6A02G266700	1.55767	1.68113	2.0423	0.734488	0.711055	0.373238	2.90365	1.53787	2.48947e-06	1.89452e-05	up	GO:0005524(ATP binding);GO:0008152(metabolic process);GO:0009411(response to UV);GO:0009611(response to wounding);GO:0009698(phenylpropanoid metabolic process);GO:0010584(pollen exine formation);GO:0016021(integral component of membrane);GO:0016207(4-coumarate-CoA ligase activity);GO:0016874(ligase activity);GO:0050832(defense response to fungus)	00360(Phenylalanine metabolism);00130(Ubiquinone and other terpenoid-quinone biosynthesis);00940(Phenylpropanoid biosynthesis)	K01904	EC:6.2.1.12	4-coumarate:coenzyme A ligase [Lolium perenne]
TraesCS4B02G329800	0.998318	1.44044	1.07671	7.1498	4.87577	5.53905	0.200145	-2.32088	1.12026e-23	4.38099e-22	down	GO:0003824(catalytic activity);GO:0005739(mitochondrion);GO:0005777(peroxisome);GO:0006631(fatty acid metabolic process);GO:0008152(metabolic process);GO:0016208(AMP binding);GO:0016874(ligase activity)	00360(Phenylalanine metabolism);00130(Ubiquinone and other terpenoid-quinone biosynthesis);00940(Phenylpropanoid biosynthesis)	K01904	EC:6.2.1.12	PREDICTED: probable acyl-activating enzyme 1, peroxisomal [Setaria italica]
TraesCS4D02G320900	0.61799	0.627187	0.95735	2.17691	3.88175	2.55089	0.255823	-1.96678	1.42575e-09	1.70331e-08	down	GO:0005739(mitochondrion);GO:0005777(peroxisome);GO:0006952(defense response);GO:0018858(benzoate-CoA ligase activity);GO:0019761(glucosinolate biosynthetic process)	00360(Phenylalanine metabolism);00130(Ubiquinone and other terpenoid-quinone biosynthesis);00940(Phenylpropanoid biosynthesis)	K01904	EC:6.2.1.12	PREDICTED: probable acyl-activating enzyme 12, peroxisomal [Oryza sativa Japonica Group]
TraesCS4B02G323900	0.347647	0.132033	0.406033	1.3189	2.00513	1.34025	0.189893	-2.39674	1.04623e-08	1.12898e-07	down	GO:0005739(mitochondrion);GO:0005777(peroxisome);GO:0006952(defense response);GO:0018858(benzoate-CoA ligase activity);GO:0019761(glucosinolate biosynthetic process)	00360(Phenylalanine metabolism);00130(Ubiquinone and other terpenoid-quinone biosynthesis);00940(Phenylpropanoid biosynthesis)	K01904	EC:6.2.1.12	PREDICTED: probable acyl-activating enzyme 12, peroxisomal [Oryza sativa Japonica Group]
TraesCS4D02G326700	1.89218	0.995889	1.32821	3.68286	3.42121	3.57114	0.39496	-1.34022	3.63523e-07	3.17213e-06	down	GO:0003824(catalytic activity);GO:0005739(mitochondrion);GO:0005777(peroxisome);GO:0006631(fatty acid metabolic process);GO:0008152(metabolic process);GO:0016208(AMP binding);GO:0016874(ligase activity)	00360(Phenylalanine metabolism);00130(Ubiquinone and other terpenoid-quinone biosynthesis);00940(Phenylpropanoid biosynthesis)	K01904	EC:6.2.1.12	PREDICTED: probable acyl-activating enzyme 1, peroxisomal [Brachypodium distachyon]
TraesCS5A02G501700	1.8394	1.63851	1.33901	3.7587	2.82263	3.68784	0.469066	-1.09214	2.42944e-06	1.85309e-05	down	GO:0003824(catalytic activity);GO:0005739(mitochondrion);GO:0005777(peroxisome);GO:0006631(fatty acid metabolic process);GO:0008152(metabolic process);GO:0016208(AMP binding);GO:0016874(ligase activity)	00360(Phenylalanine metabolism);00130(Ubiquinone and other terpenoid-quinone biosynthesis);00940(Phenylpropanoid biosynthesis)	K01904	EC:6.2.1.12	predicted protein [Hordeum vulgare subsp. vulgare]
TraesCS4B02G329700	0.754041	0.254859	0.208088	1.40446	0.989448	1.46932	0.315018	-1.66649	0.000799209	0.00368363	down	GO:0003824(catalytic activity);GO:0005739(mitochondrion);GO:0005777(peroxisome);GO:0006631(fatty acid metabolic process);GO:0008152(metabolic process);GO:0016208(AMP binding);GO:0016874(ligase activity)	00360(Phenylalanine metabolism);00130(Ubiquinone and other terpenoid-quinone biosynthesis);00940(Phenylpropanoid biosynthesis)	K01904	EC:6.2.1.12	PREDICTED: probable acyl-activating enzyme 1, peroxisomal [Brachypodium distachyon]
TraesCS2D02G582000	7.31152	6.72678	5.85891	0.040143	0.066974	0.069303	112.783	6.81741	2.78437e-91	1.12883e-88	up	GO:0047634(agmatine N4-coumaroyltransferase activity)	00940(Phenylpropanoid biosynthesis);00945(Stilbenoid, diarylheptanoid and gingerol biosynthesis);00941(Flavonoid biosynthesis)	K13065	EC:2.3.1.133	Agmatine coumaroyltransferase-1 [Triticum urartu]
TraesCSU02G038200	3.16251	2.58396	3.70179	0.071653	0.041002	0	83.8689	6.39006	7.12141e-38	5.62851e-36	up	GO:0047634(agmatine N4-coumaroyltransferase activity)	00940(Phenylpropanoid biosynthesis);00945(Stilbenoid, diarylheptanoid and gingerol biosynthesis);00941(Flavonoid biosynthesis)	K13065	EC:2.3.1.133	Agmatine coumaroyltransferase-1 [Triticum urartu]
TraesCS2D02G581500	1.95168	1.54239	3.43495	0	0	0	inf	inf	1.30518e-31	7.96005e-30	up	GO:0047634(agmatine N4-coumaroyltransferase activity)	00940(Phenylpropanoid biosynthesis);00945(Stilbenoid, diarylheptanoid and gingerol biosynthesis);00941(Flavonoid biosynthesis)	K13065	EC:2.3.1.133	hypothetical protein F775_42891 [Aegilops tauschii]
TraesCS2A02G570600	1.20729	0.928827	0.883893	0	0	0	inf	inf	1.67675e-22	6.04543e-21	up	GO:0047634(agmatine N4-coumaroyltransferase activity)	00940(Phenylpropanoid biosynthesis);00945(Stilbenoid, diarylheptanoid and gingerol biosynthesis);00941(Flavonoid biosynthesis)	K13065	EC:2.3.1.133	Agmatine coumaroyltransferase-1 [Triticum urartu]
TraesCS2B02G554900	3.19194	2.74486	3.27462	0.04071	0.189983	0	39.9293	5.31938	1.63176e-21	5.45076e-20	up	NA	00940(Phenylpropanoid biosynthesis);00945(Stilbenoid, diarylheptanoid and gingerol biosynthesis);00941(Flavonoid biosynthesis)	K13065	EC:2.3.1.133	predicted protein [Hordeum vulgare subsp. vulgare]
TraesCS4A02G003300	4.69685	3.63559	4.17448	0.776311	1.00838	0.678681	5.07715	2.34402	2.59662e-19	7.35684e-18	up	GO:0047634(agmatine N4-coumaroyltransferase activity)	00940(Phenylpropanoid biosynthesis);00945(Stilbenoid, diarylheptanoid and gingerol biosynthesis);00941(Flavonoid biosynthesis)	K13065	EC:2.3.1.133	predicted protein [Hordeum vulgare subsp. vulgare]
TraesCS3D02G128500	21.9753	24.9813	20.9339	7.50354	8.45273	5.83384	3.11566	1.63954	2.8209e-19	7.96423e-18	up	GO:0005737(cytoplasm);GO:0005829(cytosol);GO:0016740(transferase activity);GO:0016747(transferase activity, transferring acyl groups other than amino-acyl groups)	00940(Phenylpropanoid biosynthesis);00945(Stilbenoid, diarylheptanoid and gingerol biosynthesis);00941(Flavonoid biosynthesis)	K13065	EC:2.3.1.133	unnamed protein product [Triticum aestivum]
TraesCS7A02G150100	20.849	17.5053	17.6551	6.77178	7.01637	5.44782	2.9117	1.54186	8.9303e-19	2.42957e-17	up	GO:0008152(metabolic process);GO:0050266(rosmarinate synthase activity)	00940(Phenylpropanoid biosynthesis);00945(Stilbenoid, diarylheptanoid and gingerol biosynthesis);00941(Flavonoid biosynthesis)	K13065	EC:2.3.1.133	unnamed protein product [Triticum aestivum]
TraesCS2B02G606400	6.68799	5.76625	5.65796	1.22682	0.419697	0.416166	8.7809	3.13437	9.20575e-19	2.50252e-17	up	GO:0047634(agmatine N4-coumaroyltransferase activity)	00940(Phenylpropanoid biosynthesis);00945(Stilbenoid, diarylheptanoid and gingerol biosynthesis);00941(Flavonoid biosynthesis)	K13065	EC:2.3.1.133	Agmatine coumaroyltransferase-1 [Triticum urartu]
TraesCS6D02G241700	6.38764	4.78776	4.08615	0.814707	0.984914	1.34143	4.85875	2.28058	6.06647e-17	1.43219e-15	up	GO:0005515(protein binding);GO:0005737(cytoplasm);GO:0005829(cytosol);GO:0009809(lignin biosynthetic process);GO:0009963(positive regulation of flavonoid biosynthetic process);GO:0010252(auxin homeostasis);GO:0016020(membrane);GO:0016740(transferase activity);GO:0047172(shikimate O-hydroxycinnamoyltransferase activity);GO:0047205(quinate O-hydroxycinnamoyltransferase activity)	00940(Phenylpropanoid biosynthesis);00945(Stilbenoid, diarylheptanoid and gingerol biosynthesis);00941(Flavonoid biosynthesis)	K13065	EC:2.3.1.133	Anthranilate N-benzoyltransferase protein 1 [Aegilops tauschii]
TraesCS2B02G518900	4.38964	3.7942	4.48062	1.25535	0.751606	0.622106	4.81711	2.26817	9.70575e-16	2.09158e-14	up	GO:0047634(agmatine N4-coumaroyltransferase activity)	00940(Phenylpropanoid biosynthesis);00945(Stilbenoid, diarylheptanoid and gingerol biosynthesis);00941(Flavonoid biosynthesis)	K13065	EC:2.3.1.133	predicted protein [Hordeum vulgare subsp. vulgare]
TraesCS3B02G146500	15.7272	17.6808	18.3072	6.96027	8.3818	6.99423	2.3153	1.2112	3.80286e-13	6.58785e-12	up	GO:0005737(cytoplasm);GO:0005829(cytosol);GO:0016740(transferase activity);GO:0016747(transferase activity, transferring acyl groups other than amino-acyl groups)	00940(Phenylpropanoid biosynthesis);00945(Stilbenoid, diarylheptanoid and gingerol biosynthesis);00941(Flavonoid biosynthesis)	K13065	EC:2.3.1.133	unnamed protein product [Triticum aestivum]
TraesCS6A02G260900	8.76422	7.34417	6.66179	2.2487	3.08795	2.65321	2.84988	1.5109	1.6852e-12	2.75903e-11	up	GO:0005515(protein binding);GO:0005737(cytoplasm);GO:0005829(cytosol);GO:0009809(lignin biosynthetic process);GO:0009963(positive regulation of flavonoid biosynthetic process);GO:0010252(auxin homeostasis);GO:0016020(membrane);GO:0016740(transferase activity);GO:0047172(shikimate O-hydroxycinnamoyltransferase activity);GO:0047205(quinate O-hydroxycinnamoyltransferase activity)	00940(Phenylpropanoid biosynthesis);00945(Stilbenoid, diarylheptanoid and gingerol biosynthesis);00941(Flavonoid biosynthesis)	K13065	EC:2.3.1.133	Anthranilate N-benzoyltransferase protein 1 [Triticum urartu]
TraesCS2B02G519100	3.71816	2.56519	2.95722	0.671538	0.761607	1.02861	3.75366	1.9083	3.33325e-11	4.76506e-10	up	GO:0047634(agmatine N4-coumaroyltransferase activity)	00940(Phenylpropanoid biosynthesis);00945(Stilbenoid, diarylheptanoid and gingerol biosynthesis);00941(Flavonoid biosynthesis)	K13065	EC:2.3.1.133	predicted protein [Hordeum vulgare subsp. vulgare]
TraesCS2B02G048900	2.10442	1.13038	2.35371	0.214184	0.24471	0.321793	7.15844	2.83965	3.62119e-11	5.15706e-10	up	GO:0005737(cytoplasm);GO:0016740(transferase activity);GO:0016747(transferase activity, transferring acyl groups other than amino-acyl groups)	00940(Phenylpropanoid biosynthesis);00945(Stilbenoid, diarylheptanoid and gingerol biosynthesis);00941(Flavonoid biosynthesis)	K13065	EC:2.3.1.133	Putative acetyltransferase [Aegilops tauschii]
TraesCS4D02G300400	11.2212	8.82798	9.29568	4.94283	3.4142	3.79022	2.41576	1.27248	3.6233e-11	5.15876e-10	up	GO:0047634(agmatine N4-coumaroyltransferase activity)	00940(Phenylpropanoid biosynthesis);00945(Stilbenoid, diarylheptanoid and gingerol biosynthesis);00941(Flavonoid biosynthesis)	K13065	EC:2.3.1.133	predicted protein [Hordeum vulgare subsp. vulgare]
TraesCS1B02G287800	5.51271	6.64837	6.43196	2.09003	2.21742	2.9911	2.5475	1.34908	2.87548e-10	3.72596e-09	up	GO:0005737(cytoplasm);GO:0016740(transferase activity);GO:0016747(transferase activity, transferring acyl groups other than amino-acyl groups)	00940(Phenylpropanoid biosynthesis);00945(Stilbenoid, diarylheptanoid and gingerol biosynthesis);00941(Flavonoid biosynthesis)	K13065	EC:2.3.1.133	predicted protein [Hordeum vulgare subsp. vulgare]
TraesCS1D02G278100	2.29693	2.97622	3.75112	0.863482	0.852328	1.2071	3.08743	1.62641	8.40181e-10	1.03309e-08	up	GO:0005737(cytoplasm);GO:0016740(transferase activity);GO:0016747(transferase activity, transferring acyl groups other than amino-acyl groups)	00940(Phenylpropanoid biosynthesis);00945(Stilbenoid, diarylheptanoid and gingerol biosynthesis);00941(Flavonoid biosynthesis)	K13065	EC:2.3.1.133	predicted protein [Hordeum vulgare subsp. vulgare]
TraesCS1D02G089900	4.81211	3.57554	3.20505	1.34723	1.12127	1.79227	2.7208	1.44403	4.87486e-09	5.47564e-08	up	GO:0047634(agmatine N4-coumaroyltransferase activity)	00940(Phenylpropanoid biosynthesis);00945(Stilbenoid, diarylheptanoid and gingerol biosynthesis);00941(Flavonoid biosynthesis)	K13065	EC:2.3.1.133	predicted protein [Hordeum vulgare subsp. vulgare]
TraesCS1A02G088300	3.3572	2.65611	3.63918	0.977116	1.24958	1.29056	2.74432	1.45645	2.04744e-08	2.12173e-07	up	GO:0047634(agmatine N4-coumaroyltransferase activity)	00940(Phenylpropanoid biosynthesis);00945(Stilbenoid, diarylheptanoid and gingerol biosynthesis);00941(Flavonoid biosynthesis)	K13065	EC:2.3.1.133	predicted protein [Hordeum vulgare subsp. vulgare]
TraesCS3B02G399600	4.47039	5.0599	4.14529	0.945707	2.12752	1.36611	3.08054	1.62318	3.76297e-08	3.75717e-07	up	GO:0005737(cytoplasm);GO:0016740(transferase activity);GO:0016747(transferase activity, transferring acyl groups other than amino-acyl groups)	00940(Phenylpropanoid biosynthesis);00945(Stilbenoid, diarylheptanoid and gingerol biosynthesis);00941(Flavonoid biosynthesis)	K13065	EC:2.3.1.133	unnamed protein product [Triticum aestivum]
TraesCS7D02G003400	5.27601	6.11894	5.99246	2.82901	2.78634	2.42364	2.16288	1.11296	4.07067e-08	4.04531e-07	up	GO:0005737(cytoplasm);GO:0005829(cytosol);GO:0016740(transferase activity);GO:0016747(transferase activity, transferring acyl groups other than amino-acyl groups)	00940(Phenylpropanoid biosynthesis);00945(Stilbenoid, diarylheptanoid and gingerol biosynthesis);00941(Flavonoid biosynthesis)	K13065	EC:2.3.1.133	predicted protein [Hordeum vulgare subsp. vulgare]
TraesCS4B02G302100	5.91782	5.42081	5.74964	3.21998	2.08201	1.66846	2.45153	1.29368	7.07054e-08	6.80174e-07	up	GO:0047634(agmatine N4-coumaroyltransferase activity)	00940(Phenylpropanoid biosynthesis);00945(Stilbenoid, diarylheptanoid and gingerol biosynthesis);00941(Flavonoid biosynthesis)	K13065	EC:2.3.1.133	predicted protein [Hordeum vulgare subsp. vulgare]
TraesCS2D02G527800	3.25604	1.04618	0.83512	0.306444	0.091786	0.131726	9.69391	3.27708	2.17339e-07	1.95619e-06	up	NA	00940(Phenylpropanoid biosynthesis);00945(Stilbenoid, diarylheptanoid and gingerol biosynthesis);00941(Flavonoid biosynthesis)	K13065	EC:2.3.1.133	predicted protein [Hordeum vulgare subsp. vulgare]
TraesCS7A02G002700	3.41244	4.12026	3.95947	1.60959	1.52414	1.97934	2.24761	1.16839	2.33804e-07	2.09502e-06	up	GO:0005737(cytoplasm);GO:0005829(cytosol);GO:0016740(transferase activity);GO:0016747(transferase activity, transferring acyl groups other than amino-acyl groups)	00940(Phenylpropanoid biosynthesis);00945(Stilbenoid, diarylheptanoid and gingerol biosynthesis);00941(Flavonoid biosynthesis)	K13065	EC:2.3.1.133	predicted protein [Hordeum vulgare subsp. vulgare]
TraesCS3A02G127300	17.3943	20.3046	18.8238	8.74179	11.9145	6.6878	2.06709	1.0476	4.02307e-07	3.49218e-06	up	GO:0005737(cytoplasm);GO:0005829(cytosol);GO:0016740(transferase activity);GO:0016747(transferase activity, transferring acyl groups other than amino-acyl groups)	00940(Phenylpropanoid biosynthesis);00945(Stilbenoid, diarylheptanoid and gingerol biosynthesis);00941(Flavonoid biosynthesis)	K13065	EC:2.3.1.133	unnamed protein product [Triticum aestivum]
TraesCS2D02G467400	3.67342	2.37544	2.7074	1.3059	1.05363	0.929228	2.66248	1.41277	4.54621e-07	3.91373e-06	up	GO:0005737(cytoplasm);GO:0016740(transferase activity);GO:0016747(transferase activity, transferring acyl groups other than amino-acyl groups)	00940(Phenylpropanoid biosynthesis);00945(Stilbenoid, diarylheptanoid and gingerol biosynthesis);00941(Flavonoid biosynthesis)	K13065	EC:2.3.1.133	HCBT-like putative PR, partial [Aegilops tauschii]
TraesCS2A02G490700	7.8129	5.44996	7.21541	3.70597	2.45707	3.57988	2.10186	1.07167	6.06718e-07	5.13138e-06	up	GO:0047634(agmatine N4-coumaroyltransferase activity)	00940(Phenylpropanoid biosynthesis);00945(Stilbenoid, diarylheptanoid and gingerol biosynthesis);00941(Flavonoid biosynthesis)	K13065	EC:2.3.1.133	predicted protein [Hordeum vulgare subsp. vulgare]
TraesCS5A02G337700	1.90631	1.95679	2.21264	0.92548	0.56361	0.546526	2.98472	1.57759	1.17425e-06	9.51849e-06	up	GO:0047634(agmatine N4-coumaroyltransferase activity)	00940(Phenylpropanoid biosynthesis);00945(Stilbenoid, diarylheptanoid and gingerol biosynthesis);00941(Flavonoid biosynthesis)	K13065	EC:2.3.1.133	predicted protein [Hordeum vulgare subsp. vulgare]
TraesCS5D02G342700	3.23863	2.75456	2.9787	1.49442	1.40219	1.21307	2.18311	1.12638	2.41958e-06	1.84632e-05	up	GO:0047634(agmatine N4-coumaroyltransferase activity)	00940(Phenylpropanoid biosynthesis);00945(Stilbenoid, diarylheptanoid and gingerol biosynthesis);00941(Flavonoid biosynthesis)	K13065	EC:2.3.1.133	hypothetical protein F775_42423 [Aegilops tauschii]
TraesCS1D02G089600	1.11146	1.07223	0.82036	0.13109	0.245088	0.347701	4.14993	2.05309	1.32104e-05	8.85686e-05	up	GO:0047634(agmatine N4-coumaroyltransferase activity)	00940(Phenylpropanoid biosynthesis);00945(Stilbenoid, diarylheptanoid and gingerol biosynthesis);00941(Flavonoid biosynthesis)	K13065	EC:2.3.1.133	predicted protein [Hordeum vulgare subsp. vulgare]
TraesCS2A02G035800	0.263994	0.703652	0.727804	0.15808	0.033144	0.034114	7.52403	2.91151	1.53525e-05	0.000101604	up	GO:0005737(cytoplasm);GO:0016740(transferase activity);GO:0016747(transferase activity, transferring acyl groups other than amino-acyl groups)	00940(Phenylpropanoid biosynthesis);00945(Stilbenoid, diarylheptanoid and gingerol biosynthesis);00941(Flavonoid biosynthesis)	K13065	EC:2.3.1.133	Putative acetyltransferase [Aegilops tauschii]
TraesCS2D02G576900	0.718401	0.420478	0.693142	0.156444	0	0.137365	6.23541	2.64049	0.000113705	0.000635926	up	GO:0005737(cytoplasm);GO:0016740(transferase activity);GO:0016747(transferase activity, transferring acyl groups other than amino-acyl groups)	00940(Phenylpropanoid biosynthesis);00945(Stilbenoid, diarylheptanoid and gingerol biosynthesis);00941(Flavonoid biosynthesis)	K13065	EC:2.3.1.133	predicted protein [Hordeum vulgare subsp. vulgare]
TraesCS3B02G350400	1.56865	1.43005	2.08078	1.00303	0.638138	0.688336	2.1805	1.12466	0.000588815	0.00280154	up	GO:0008152(metabolic process);GO:0050266(rosmarinate synthase activity)	00940(Phenylpropanoid biosynthesis);00945(Stilbenoid, diarylheptanoid and gingerol biosynthesis);00941(Flavonoid biosynthesis)	K13065	EC:2.3.1.133	unnamed protein product [Triticum aestivum]
TraesCS3D02G314900	1.45826	1.67995	2.06327	1.07356	0.882353	0.521725	2.09938	1.06996	0.00231366	0.00947679	up	GO:0008152(metabolic process);GO:0050266(rosmarinate synthase activity)	00940(Phenylpropanoid biosynthesis);00945(Stilbenoid, diarylheptanoid and gingerol biosynthesis);00941(Flavonoid biosynthesis)	K13065	EC:2.3.1.133	unnamed protein product [Triticum aestivum]
TraesCS2B02G048600	0.352147	0.638813	0.62087	0.078993	0.132379	0.340814	2.919	1.54547	0.00744492	0.0260343	up	GO:0005737(cytoplasm);GO:0016740(transferase activity);GO:0016747(transferase activity, transferring acyl groups other than amino-acyl groups)	00940(Phenylpropanoid biosynthesis);00945(Stilbenoid, diarylheptanoid and gingerol biosynthesis);00941(Flavonoid biosynthesis)	K13065	EC:2.3.1.133	predicted protein [Hordeum vulgare subsp. vulgare]
TraesCS2B02G449700	2.10807	1.92088	2.134	5.56883	3.65603	3.69974	0.476838	-1.06843	6.059e-06	4.31253e-05	down	GO:0005737(cytoplasm);GO:0016740(transferase activity);GO:0016747(transferase activity, transferring acyl groups other than amino-acyl groups)	00940(Phenylpropanoid biosynthesis);00945(Stilbenoid, diarylheptanoid and gingerol biosynthesis);00941(Flavonoid biosynthesis)	K13065	EC:2.3.1.133	Anthranilate N-benzoyltransferase protein 3 [Aegilops tauschii]
TraesCS5B02G222000	0.587373	0.216111	0.349434	1.38573	1.48319	1.27582	0.278164	-1.84599	3.3012e-05	0.000205652	down	GO:0005515(protein binding);GO:0005737(cytoplasm);GO:0005829(cytosol);GO:0009809(lignin biosynthetic process);GO:0009963(positive regulation of flavonoid biosynthetic process);GO:0010252(auxin homeostasis);GO:0016020(membrane);GO:0016740(transferase activity);GO:0047172(shikimate O-hydroxycinnamoyltransferase activity);GO:0047205(quinate O-hydroxycinnamoyltransferase activity)	00940(Phenylpropanoid biosynthesis);00945(Stilbenoid, diarylheptanoid and gingerol biosynthesis);00941(Flavonoid biosynthesis)	K13065	EC:2.3.1.133	PREDICTED: shikimate O-hydroxycinnamoyltransferase-like [Setaria italica]
TraesCS2B02G049100	0.394369	0.428621	0.413751	1.21197	0.884473	1.48204	0.345605	-1.5328	7.17102e-05	0.000417553	down	GO:0005737(cytoplasm);GO:0016740(transferase activity);GO:0016747(transferase activity, transferring acyl groups other than amino-acyl groups)	00940(Phenylpropanoid biosynthesis);00945(Stilbenoid, diarylheptanoid and gingerol biosynthesis);00941(Flavonoid biosynthesis)	K13065	EC:2.3.1.133	Putative acetyltransferase [Aegilops tauschii]
TraesCS1A02G088400	2.13396	0.791936	0.674903	3.82353	3.06456	3.24767	0.355257	-1.49307	7.54938e-05	0.000437641	down	GO:0047634(agmatine N4-coumaroyltransferase activity)	00940(Phenylpropanoid biosynthesis);00945(Stilbenoid, diarylheptanoid and gingerol biosynthesis);00941(Flavonoid biosynthesis)	K13065	EC:2.3.1.133	Agmatine coumaroyltransferase-1 [Triticum urartu]
TraesCS5B02G337000	0.385967	0.087201	0.301542	1.19175	0.974515	0.554727	0.284716	-1.8124	0.00162331	0.00693647	down	GO:0047634(agmatine N4-coumaroyltransferase activity)	00940(Phenylpropanoid biosynthesis);00945(Stilbenoid, diarylheptanoid and gingerol biosynthesis);00941(Flavonoid biosynthesis)	K13065	EC:2.3.1.133	hypothetical protein F775_42423 [Aegilops tauschii]
TraesCS5D02G230700	0.402659	0.556551	0.834634	1.59415	0.816691	1.90048	0.416077	-1.26508	0.00453414	0.0170081	down	GO:0005515(protein binding);GO:0005737(cytoplasm);GO:0005829(cytosol);GO:0009809(lignin biosynthetic process);GO:0009963(positive regulation of flavonoid biosynthetic process);GO:0010252(auxin homeostasis);GO:0016020(membrane);GO:0016740(transferase activity);GO:0047172(shikimate O-hydroxycinnamoyltransferase activity);GO:0047205(quinate O-hydroxycinnamoyltransferase activity)	00940(Phenylpropanoid biosynthesis);00945(Stilbenoid, diarylheptanoid and gingerol biosynthesis);00941(Flavonoid biosynthesis)	K13065	EC:2.3.1.133	hypothetical protein SORBIDRAFT_02g024990 [Sorghum bicolor]
TraesCS2A02G040600	0.379739	0.041647	0.164066	0.534414	0.628082	0.67785	0.318121	-1.65235	0.00786548	0.027295	down	GO:0005515(protein binding);GO:0005737(cytoplasm);GO:0005829(cytosol);GO:0009809(lignin biosynthetic process);GO:0009963(positive regulation of flavonoid biosynthetic process);GO:0010252(auxin homeostasis);GO:0016020(membrane);GO:0016740(transferase activity);GO:0047172(shikimate O-hydroxycinnamoyltransferase activity);GO:0047205(quinate O-hydroxycinnamoyltransferase activity)	00940(Phenylpropanoid biosynthesis);00945(Stilbenoid, diarylheptanoid and gingerol biosynthesis);00941(Flavonoid biosynthesis)	K13065	EC:2.3.1.133	predicted protein [Hordeum vulgare subsp. vulgare]
TraesCS1D02G409100	0.485523	0.340854	0.302057	0.562216	1.21919	0.58176	0.477509	-1.0664	0.0270287	0.0763175	down	NA	00940(Phenylpropanoid biosynthesis);00945(Stilbenoid, diarylheptanoid and gingerol biosynthesis);00941(Flavonoid biosynthesis)	K13065	EC:2.3.1.133	unnamed protein product [Triticum aestivum]
TraesCS7A02G149000	6.13852	5.2639	6.53324	0.04992	0.122806	0	103.839	6.6982	3.55881e-64	6.77532e-62	up	GO:0009809(lignin biosynthetic process)	00940(Phenylpropanoid biosynthesis)	K09753	EC:1.2.1.44	Bifunctional dihydroflavonol 4-reductase/flavanone 4-reductase [Aegilops tauschii]
TraesCS6A02G381700	18.1396	19.4326	18.0218	2.72056	2.66689	1.82439	7.70871	2.94649	6.37999e-48	7.30755e-46	up	GO:0009809(lignin biosynthetic process)	00940(Phenylpropanoid biosynthesis)	K09753	EC:1.2.1.44	Bifunctional dihydroflavonol 4-reductase/flavanone 4-reductase [Triticum urartu]
TraesCS7B02G052700	2.83911	2.24909	3.49338	0.0401672	0.0322528	0.0692214	60.5867	5.92093	2.38041e-40	2.08297e-38	up	GO:0009809(lignin biosynthetic process);GO:0009809(lignin biosynthetic process)	00940(Phenylpropanoid biosynthesis);00940(Phenylpropanoid biosynthesis)	K09753	EC:1.2.1.44	predicted protein [Hordeum vulgare subsp. vulgare];Bifunctional dihydroflavonol 4-reductase/flavanone 4-reductase [Aegilops tauschii]
TraesCS6B02G420000	9.41872	4.72979	4.40923	0.291865	0.100609	0.041331	42.779	5.41883	2.87491e-28	1.50148e-26	up	GO:0003824(catalytic activity);GO:0005737(cytoplasm);GO:0005829(cytosol);GO:0007623(circadian rhythm);GO:0009409(response to cold);GO:0009809(lignin biosynthetic process);GO:0016621(cinnamoyl-CoA reductase activity);GO:0050662(coenzyme binding);GO:0055114(oxidation-reduction process)	00940(Phenylpropanoid biosynthesis)	K09753	EC:1.2.1.44	Bifunctional dihydroflavonol 4-reductase/flavanone 4-reductase [Aegilops tauschii]
TraesCS5A02G225100	34.5543	25.7621	29.2143	9.59707	7.11169	8.36859	3.57018	1.836	6.2514e-25	2.67897e-23	up	GO:0009809(lignin biosynthetic process);GO:0009809(lignin biosynthetic process)	00940(Phenylpropanoid biosynthesis);00940(Phenylpropanoid biosynthesis)	K09753	EC:1.2.1.44	Bifunctional dihydroflavonol 4-reductase/flavanone 4-reductase [Triticum urartu];cinnamoyl-CoA reductase [Triticum aestivum]
TraesCS6A02G381400	6.80551	3.14358	3.54576	0.171361	0	0.037078	64.7424	6.01664	9.69202e-25	4.10658e-23	up	GO:0003824(catalytic activity);GO:0005737(cytoplasm);GO:0005829(cytosol);GO:0007623(circadian rhythm);GO:0009409(response to cold);GO:0009809(lignin biosynthetic process);GO:0016621(cinnamoyl-CoA reductase activity);GO:0050662(coenzyme binding);GO:0055114(oxidation-reduction process)	00940(Phenylpropanoid biosynthesis)	K09753	EC:1.2.1.44	Bifunctional dihydroflavonol 4-reductase/flavanone 4-reductase [Aegilops tauschii]
TraesCS7B02G052600	2.14505	1.58932	2.66126	0	0.031709	0.080753	56.8693	5.82958	1.01566e-22	3.72869e-21	up	GO:0009809(lignin biosynthetic process)	00940(Phenylpropanoid biosynthesis)	K09753	EC:1.2.1.44	Bifunctional dihydroflavonol 4-reductase/flavanone 4-reductase [Aegilops tauschii]
TraesCS7D02G150500	3.58446	2.82461	3.41141	0.19054	0.440049	0.262388	10.9975	3.4591	2.70318e-21	8.89201e-20	up	GO:0009809(lignin biosynthetic process)	00940(Phenylpropanoid biosynthesis)	K09753	EC:1.2.1.44	Bifunctional dihydroflavonol 4-reductase/flavanone 4-reductase [Aegilops tauschii]
TraesCS5D02G232400	38.1363	28.7014	32.5216	12.1524	9.67956	9.35233	3.1862	1.67183	3.76908e-21	1.22663e-19	up	GO:0009809(lignin biosynthetic process)	00940(Phenylpropanoid biosynthesis)	K09753	EC:1.2.1.44	cinnamoyl-CoA reductase [Triticum aestivum]
TraesCS5A02G473600	4.03894	2.81012	3.81564	0.245288	0.266277	0.540835	10.1337	3.34109	1.52372e-20	4.72571e-19	up	GO:0003824(catalytic activity);GO:0005829(cytosol);GO:0009809(lignin biosynthetic process);GO:0016621(cinnamoyl-CoA reductase activity);GO:0050662(coenzyme binding);GO:0050662(coenzyme binding)	00940(Phenylpropanoid biosynthesis);00940(Phenylpropanoid biosynthesis)	K09753	EC:1.2.1.44	predicted protein [Hordeum vulgare subsp. vulgare]
TraesCS5B02G223700	42.5105	39.8715	43.8074	14.1553	16.9418	14.2233	2.78438	1.47736	4.2029e-20	1.26251e-18	up	GO:0009809(lignin biosynthetic process);GO:0009809(lignin biosynthetic process)	00940(Phenylpropanoid biosynthesis);00940(Phenylpropanoid biosynthesis)	K09753	EC:1.2.1.44	cinnamoyl CoA reductase [Hordeum vulgare];Bifunctional dihydroflavonol 4-reductase/flavanone 4-reductase [Triticum urartu]
TraesCS1B02G209700	8.663	8.21934	6.92354	1.79462	2.33267	2.34579	3.67767	1.87879	4.92912e-20	1.4728e-18	up	GO:0005575(cellular_component);GO:0009809(lignin biosynthetic process);GO:0016621(cinnamoyl-CoA reductase activity);GO:0080167(response to karrikin)	00940(Phenylpropanoid biosynthesis)	K09753	EC:1.2.1.44	predicted protein [Hordeum vulgare subsp. vulgare]
TraesCS5D02G540800	54.3566	48.4219	51.8888	18.5368	18.4727	22.0232	2.62003	1.38959	6.80927e-19	1.87182e-17	up	GO:0004022(alcohol dehydrogenase (NAD) activity);GO:0005794(Golgi apparatus);GO:0005829(cytosol);GO:0005886(plasma membrane);GO:0009506(plasmodesma);GO:0050662(coenzyme binding)	00940(Phenylpropanoid biosynthesis)	K09753	EC:1.2.1.44	predicted protein, partial [Hordeum vulgare subsp. vulgare]
TraesCS6D02G366400	3.99743	3.61418	2.77719	0.233566	0	0.036238	38.505	5.26697	3.72392e-18	9.65289e-17	up	GO:0009809(lignin biosynthetic process)	00940(Phenylpropanoid biosynthesis)	K09753	EC:1.2.1.44	predicted protein [Hordeum vulgare subsp. vulgare]
TraesCS5D02G168400	74.454	67.7989	63.6511	16.7841	27.2097	19.0508	3.26601	1.70753	9.93029e-18	2.48381e-16	up	GO:0009809(lignin biosynthetic process)	00940(Phenylpropanoid biosynthesis)	K09753	EC:1.2.1.44	cinnamoyl-CoA reductase [Triticum aestivum]
TraesCS6A02G381300	9.09919	6.39858	7.19309	1.02124	1.2636	0.826044	7.29402	2.86671	2.694e-15	5.61239e-14	up	GO:0005575(cellular_component);GO:0006952(defense response);GO:0007623(circadian rhythm);GO:0009409(response to cold);GO:0009699(phenylpropanoid biosynthetic process);GO:0009809(lignin biosynthetic process);GO:0016621(cinnamoyl-CoA reductase activity);GO:0042754(negative regulation of circadian rhythm);GO:0050662(coenzyme binding);GO:0055114(oxidation-reduction process)	00940(Phenylpropanoid biosynthesis)	K09753	EC:1.2.1.44	Dihydroflavonol-4-reductase [Aegilops tauschii]
TraesCS4A02G331900	40.4042	28.6571	37.0392	15.0647	14.9019	15.1426	2.35208	1.23394	2.20366e-13	3.90389e-12	up	GO:0004022(alcohol dehydrogenase (NAD) activity);GO:0005794(Golgi apparatus);GO:0005829(cytosol);GO:0005886(plasma membrane);GO:0009506(plasmodesma);GO:0050662(coenzyme binding);GO:0050662(coenzyme binding)	00940(Phenylpropanoid biosynthesis);00940(Phenylpropanoid biosynthesis)	K09753	EC:1.2.1.44	predicted protein, partial [Hordeum vulgare subsp. vulgare]
TraesCS1D02G198500	11.9404	10.6037	10.6983	3.73197	5.16984	4.74205	2.43643	1.28477	4.68546e-12	7.30401e-11	up	GO:0005575(cellular_component);GO:0009809(lignin biosynthetic process);GO:0016621(cinnamoyl-CoA reductase activity);GO:0080167(response to karrikin)	00940(Phenylpropanoid biosynthesis)	K09753	EC:1.2.1.44	predicted protein [Hordeum vulgare subsp. vulgare]
TraesCS6B02G420200	8.11985	4.96093	4.9294	1.61066	0.462623	0.362182	7.39497	2.88654	1.30358e-10	1.7524e-09	up	GO:0003824(catalytic activity);GO:0005737(cytoplasm);GO:0005829(cytosol);GO:0007623(circadian rhythm);GO:0009409(response to cold);GO:0009809(lignin biosynthetic process);GO:0016621(cinnamoyl-CoA reductase activity);GO:0050662(coenzyme binding);GO:0055114(oxidation-reduction process)	00940(Phenylpropanoid biosynthesis)	K09753	EC:1.2.1.44	Bifunctional dihydroflavonol 4-reductase/flavanone 4-reductase [Aegilops tauschii]
TraesCS5A02G163400	67.6027	59.2168	53.4213	23.4311	34.4719	21.3203	2.2751	1.18593	3.70444e-09	4.22242e-08	up	GO:0009809(lignin biosynthetic process)	00940(Phenylpropanoid biosynthesis)	K09753	EC:1.2.1.44	cinnamoyl-CoA reductase [Triticum aestivum]
TraesCS7D02G391800	1.09411	0.784135	0.754991	0.155483	0.086829	0.044738	9.17344	3.19746	2.06436e-08	2.1369e-07	up	GO:0003824(catalytic activity);GO:0005575(cellular_component);GO:0009408(response to heat);GO:0009414(response to water deprivation);GO:0009737(response to abscisic acid);GO:0009809(lignin biosynthetic process);GO:0016621(cinnamoyl-CoA reductase activity);GO:0046686(response to cadmium ion);GO:0050662(coenzyme binding)	00940(Phenylpropanoid biosynthesis)	K09753	EC:1.2.1.44	Bifunctional dihydroflavonol 4-reductase/flavanone 4-reductase [Aegilops tauschii]
TraesCS5B02G160700	47.5354	41.5908	37.245	17.3591	25.1661	15.8516	2.16475	1.1142	2.36158e-08	2.42231e-07	up	GO:0009809(lignin biosynthetic process)	00940(Phenylpropanoid biosynthesis)	K09753	EC:1.2.1.44	cinnamoyl-CoA reductase [Triticum aestivum]
TraesCS5A02G269100	3.22554	1.23312	2.07806	0.48813	0.448198	0.341229	5.11658	2.35518	3.50375e-08	3.51016e-07	up	GO:0003824(catalytic activity);GO:0005575(cellular_component);GO:0009408(response to heat);GO:0009414(response to water deprivation);GO:0009737(response to abscisic acid);GO:0009809(lignin biosynthetic process);GO:0016621(cinnamoyl-CoA reductase activity);GO:0046686(response to cadmium ion);GO:0050662(coenzyme binding)	00940(Phenylpropanoid biosynthesis)	K09753	EC:1.2.1.44	Dihydroflavonol-4-reductase [Aegilops tauschii]
TraesCS6D02G365700	12.231	6.1874	6.181	2.89455	0.430392	0.778737	5.99449	2.58364	6.19478e-07	5.23459e-06	up	GO:0003824(catalytic activity);GO:0005737(cytoplasm);GO:0005829(cytosol);GO:0007623(circadian rhythm);GO:0009409(response to cold);GO:0009809(lignin biosynthetic process);GO:0016621(cinnamoyl-CoA reductase activity);GO:0050662(coenzyme binding);GO:0055114(oxidation-reduction process)	00940(Phenylpropanoid biosynthesis)	K09753	EC:1.2.1.44	Bifunctional dihydroflavonol 4-reductase/flavanone 4-reductase [Aegilops tauschii]
TraesCS6D02G366200	3.97772	2.53134	2.97228	0.815175	0.036666	0.150956	9.4549	3.24106	2.59563e-06	1.9684e-05	up	GO:0003824(catalytic activity);GO:0005737(cytoplasm);GO:0005829(cytosol);GO:0007623(circadian rhythm);GO:0009409(response to cold);GO:0009809(lignin biosynthetic process);GO:0016621(cinnamoyl-CoA reductase activity);GO:0050662(coenzyme binding);GO:0055114(oxidation-reduction process)	00940(Phenylpropanoid biosynthesis)	K09753	EC:1.2.1.44	Dihydroflavonol-4-reductase [Aegilops tauschii]
TraesCS6B02G420300	1.4498	1.34686	0.412233	0.1691	0.390439	0.073114	5.07212	2.34259	0.000624331	0.00294961	up	GO:0009809(lignin biosynthetic process)	00940(Phenylpropanoid biosynthesis)	K09753	EC:1.2.1.44	Bifunctional dihydroflavonol 4-reductase/flavanone 4-reductase [Aegilops tauschii]
TraesCS7B02G298700	0.118417	0	0.047687	2.99621	2.19777	2.73644	0.0209452	-5.57724	3.72238e-24	1.51456e-22	down	GO:0003824(catalytic activity);GO:0005575(cellular_component);GO:0009408(response to heat);GO:0009414(response to water deprivation);GO:0009737(response to abscisic acid);GO:0009809(lignin biosynthetic process);GO:0016621(cinnamoyl-CoA reductase activity);GO:0046686(response to cadmium ion);GO:0050662(coenzyme binding)	00940(Phenylpropanoid biosynthesis)	K09753	EC:1.2.1.44	Bifunctional dihydroflavonol 4-reductase/flavanone 4-reductase [Triticum urartu]
TraesCS5D02G073300	1.29739	1.73587	1.02092	4.73819	14.6305	7.6582	0.150006	-2.73691	2.40328e-13	4.24286e-12	down	GO:0009809(lignin biosynthetic process)	00940(Phenylpropanoid biosynthesis)	K09753	EC:1.2.1.44	Bifunctional dihydroflavonol 4-reductase/flavanone 4-reductase [Aegilops tauschii]
TraesCS7A02G396600	1.95696	0.353545	1.37709	12.723	8.02329	10.1444	0.119375	-3.06642	3.84987e-13	6.66518e-12	down	GO:0003824(catalytic activity);GO:0005575(cellular_component);GO:0009408(response to heat);GO:0009414(response to water deprivation);GO:0009737(response to abscisic acid);GO:0009809(lignin biosynthetic process);GO:0016621(cinnamoyl-CoA reductase activity);GO:0046686(response to cadmium ion);GO:0050662(coenzyme binding)	00940(Phenylpropanoid biosynthesis)	K09753	EC:1.2.1.44	Bifunctional dihydroflavonol 4-reductase/flavanone 4-reductase [Triticum urartu]
TraesCS5B02G069600	1.92685	3.89458	1.28442	9.82995	30.8527	16.1885	0.124947	-3.00062	2.27676e-12	3.67207e-11	down	GO:0009809(lignin biosynthetic process)	00940(Phenylpropanoid biosynthesis)	K09753	EC:1.2.1.44	Bifunctional dihydroflavonol 4-reductase/flavanone 4-reductase [Aegilops tauschii]
TraesCS5B02G069500	1.9794	3.26343	1.96473	7.85225	28.2571	11.8747	0.150207	-2.73497	7.47033e-12	1.13746e-10	down	GO:0009809(lignin biosynthetic process)	00940(Phenylpropanoid biosynthesis)	K09753	EC:1.2.1.44	Dihydroflavonol-4-reductase [Aegilops tauschii]
TraesCS5A02G061600	0.450718	1.35242	0.902524	3.54096	11.2043	6.03746	0.130188	-2.94133	2.1777e-11	3.17286e-10	down	GO:0009809(lignin biosynthetic process)	00940(Phenylpropanoid biosynthesis)	K09753	EC:1.2.1.44	Bifunctional dihydroflavonol 4-reductase/flavanone 4-reductase [Aegilops tauschii]
TraesCS5B02G268300	0.272005	0.177705	0.293292	1.435	1.17134	1.30155	0.190129	-2.39495	6.74748e-08	6.50986e-07	down	GO:0003824(catalytic activity);GO:0005575(cellular_component);GO:0009408(response to heat);GO:0009414(response to water deprivation);GO:0009737(response to abscisic acid);GO:0009809(lignin biosynthetic process);GO:0016621(cinnamoyl-CoA reductase activity);GO:0046686(response to cadmium ion);GO:0050662(coenzyme binding)	00940(Phenylpropanoid biosynthesis)	K09753	EC:1.2.1.44	predicted protein [Hordeum vulgare subsp. vulgare]
TraesCS5D02G073400	1.04951	3.72976	2.02108	5.44158	15.3158	7.62271	0.239617	-2.0612	2.0669e-06	1.59758e-05	down	GO:0009809(lignin biosynthetic process)	00940(Phenylpropanoid biosynthesis)	K09753	EC:1.2.1.44	Dihydroflavonol-4-reductase [Aegilops tauschii]
TraesCS5A02G061800	0.33267	0.788058	0.394449	0.545987	3.43609	1.17692	0.293696	-1.76761	0.00712427	0.0250921	down	GO:0009809(lignin biosynthetic process)	00940(Phenylpropanoid biosynthesis)	K09753	EC:1.2.1.44	Dihydroflavonol-4-reductase [Aegilops tauschii]
TraesCS5A02G205700	43.1296	49.5741	40.1172	2.58383	3.57592	1.90199	16.4754	4.04225	1.05853e-65	2.07123e-63	up	GO:0009809(lignin biosynthetic process);GO:0045551(cinnamyl-alcohol dehydrogenase activity)	00940(Phenylpropanoid biosynthesis)	K00083	EC:1.1.1.195	predicted protein [Hordeum vulgare subsp. vulgare]
TraesCS3D02G440900	50.4491	46.8202	43.0843	4.77468	6.1536	4.67912	8.99276	3.16876	7.23348e-65	1.38649e-62	up	GO:0005737(cytoplasm);GO:0005829(cytosol);GO:0008270(zinc ion binding);GO:0009809(lignin biosynthetic process);GO:0045551(cinnamyl-alcohol dehydrogenase activity);GO:0052747(sinapyl alcohol dehydrogenase activity);GO:0055114(oxidation-reduction process)	00940(Phenylpropanoid biosynthesis)	K00083	EC:1.1.1.195	Putative cinnamyl alcohol dehydrogenase 1 [Aegilops tauschii]
TraesCS3B02G484500	18.0134	17.3829	14.5124	1.8813	1.55273	1.56498	9.98374	3.31958	1.57249e-62	2.9054e-60	up	GO:0005737(cytoplasm);GO:0005829(cytosol);GO:0008270(zinc ion binding);GO:0009809(lignin biosynthetic process);GO:0045551(cinnamyl-alcohol dehydrogenase activity);GO:0052747(sinapyl alcohol dehydrogenase activity);GO:0055114(oxidation-reduction process)	00940(Phenylpropanoid biosynthesis)	K00083	EC:1.1.1.195	unnamed protein product [Triticum aestivum]
TraesCS3A02G448400	46.7243	39.3137	36.7291	8.5417	8.90007	7.36012	4.94991	2.3074	7.53175e-40	6.42113e-38	up	GO:0005737(cytoplasm);GO:0005829(cytosol);GO:0008270(zinc ion binding);GO:0009809(lignin biosynthetic process);GO:0045551(cinnamyl-alcohol dehydrogenase activity);GO:0052747(sinapyl alcohol dehydrogenase activity);GO:0055114(oxidation-reduction process)	00940(Phenylpropanoid biosynthesis)	K00083	EC:1.1.1.195	unnamed protein product [Triticum aestivum]
TraesCS6D02G162800	85.3186	73.1315	79.4956	20.8306	18.6697	18.7361	4.08586	2.03064	1.73118e-39	1.44959e-37	up	GO:0009809(lignin biosynthetic process);GO:0045551(cinnamyl-alcohol dehydrogenase activity)	00940(Phenylpropanoid biosynthesis)	K00083	EC:1.1.1.195	cinnamyl alcohol dehydrogenase [Triticum aestivum]
TraesCS6B02G406200	2.3833	2.10446	1.87148	0.047177	0.039425	0	73.4307	6.19831	8.46045e-28	4.29911e-26	up	GO:0009809(lignin biosynthetic process);GO:0045551(cinnamyl-alcohol dehydrogenase activity)	00940(Phenylpropanoid biosynthesis)	K00083	EC:1.1.1.195	Putative cinnamyl alcohol dehydrogenase 5 [Aegilops tauschii]
TraesCS5B02G202700	139.36	126.077	125.458	34.6885	41.8774	30.3744	3.65526	1.86998	2.21287e-27	1.0958e-25	up	GO:0009809(lignin biosynthetic process);GO:0045551(cinnamyl-alcohol dehydrogenase activity)	00940(Phenylpropanoid biosynthesis)	K00083	EC:1.1.1.195	predicted protein [Hordeum vulgare subsp. vulgare]
TraesCS6A02G173700	105.417	92.0687	101.039	35.0623	31.5108	31.7734	3.03544	1.6019	2.20556e-26	1.03575e-24	up	GO:0009809(lignin biosynthetic process);GO:0045551(cinnamyl-alcohol dehydrogenase activity)	00940(Phenylpropanoid biosynthesis)	K00083	EC:1.1.1.195	putative cinnamyl alcohol dehydrogenase [Triticum urartu]
TraesCS6B02G406000	1.50013	1.54555	0.83708	0	0	0	inf	inf	6.40653e-23	2.37988e-21	up	GO:0009809(lignin biosynthetic process);GO:0045551(cinnamyl-alcohol dehydrogenase activity)	00940(Phenylpropanoid biosynthesis)	K00083	EC:1.1.1.195	Putative cinnamyl alcohol dehydrogenase 5 [Aegilops tauschii]
TraesCS5D02G210600	125.981	118.286	111.557	29.6686	41.4379	26.8669	3.63184	1.8607	1.90501e-22	6.84651e-21	up	GO:0009809(lignin biosynthetic process);GO:0045551(cinnamyl-alcohol dehydrogenase activity)	00940(Phenylpropanoid biosynthesis)	K00083	EC:1.1.1.195	predicted protein [Hordeum vulgare subsp. vulgare]
TraesCS6B02G201600	63.3286	59.8476	61.5253	22.7764	26.2817	25.7812	2.46797	1.30333	1.93695e-17	4.75406e-16	up	GO:0009809(lignin biosynthetic process);GO:0045551(cinnamyl-alcohol dehydrogenase activity)	00940(Phenylpropanoid biosynthesis)	K00083	EC:1.1.1.195	putative cinnamyl alcohol dehydrogenase [Triticum urartu]
TraesCS7A02G183000	2.63622	2.08772	1.84508	0.575713	0.554225	0.182681	5.00452	2.32323	2.14928e-08	2.21828e-07	up	GO:0009809(lignin biosynthetic process);GO:0045551(cinnamyl-alcohol dehydrogenase activity)	00940(Phenylpropanoid biosynthesis)	K00083	EC:1.1.1.195	predicted protein [Hordeum vulgare subsp. vulgare]
TraesCS7D02G184600	1.6769	1.65812	1.18312	0.666838	0.435044	0.686479	2.52641	1.33709	0.00451294	0.0169365	up	GO:0009809(lignin biosynthetic process);GO:0045551(cinnamyl-alcohol dehydrogenase activity)	00940(Phenylpropanoid biosynthesis)	K00083	EC:1.1.1.195	Putative cinnamyl alcohol dehydrogenase 8A [Aegilops tauschii]
TraesCS2B02G295200	1.0923	0.855685	1.11332	9.36575	6.91323	6.14408	0.136525	-2.87277	2.69788e-29	1.47749e-27	down	GO:0005737(cytoplasm);GO:0005773(vacuole);GO:0005794(Golgi apparatus);GO:0005829(cytosol);GO:0005886(plasma membrane);GO:0008270(zinc ion binding);GO:0009507(chloroplast);GO:0009535(chloroplast thylakoid membrane);GO:0009706(chloroplast inner membrane);GO:0009941(chloroplast envelope);GO:0016491(oxidoreductase activity);GO:0055114(oxidation-reduction process)	00940(Phenylpropanoid biosynthesis)	K00083	EC:1.1.1.195	Putative quinone-oxidoreductase-like protein, chloroplastic [Aegilops tauschii]
TraesCS2D02G069800	0.051312	0	0	1.33218	1.59408	1.28057	0.0121973	-6.35729	8.80837e-21	2.79178e-19	down	GO:0005737(cytoplasm);GO:0008270(zinc ion binding);GO:0009735(response to cytokinin);GO:0009809(lignin biosynthetic process);GO:0045551(cinnamyl-alcohol dehydrogenase activity);GO:0048046(apoplast);GO:0052747(sinapyl alcohol dehydrogenase activity);GO:0055114(oxidation-reduction process)	00940(Phenylpropanoid biosynthesis)	K00083	EC:1.1.1.195	Putative cinnamyl alcohol dehydrogenase 6 [Aegilops tauschii]
TraesCS2D02G276700	2.40071	2.06219	1.6463	7.879	6.81805	6.81415	0.284001	-1.81603	4.24622e-15	8.71086e-14	down	GO:0005737(cytoplasm);GO:0005773(vacuole);GO:0005794(Golgi apparatus);GO:0005829(cytosol);GO:0005886(plasma membrane);GO:0008270(zinc ion binding);GO:0009507(chloroplast);GO:0009535(chloroplast thylakoid membrane);GO:0009706(chloroplast inner membrane);GO:0009941(chloroplast envelope);GO:0016491(oxidoreductase activity);GO:0055114(oxidation-reduction process)	00940(Phenylpropanoid biosynthesis)	K00083	EC:1.1.1.195	Putative quinone-oxidoreductase-like protein, chloroplastic [Aegilops tauschii]
TraesCS2A02G277700	0.120057	0.109137	0.194078	2.03331	0.998861	1.42119	0.0950455	-3.39524	1.44274e-10	1.92981e-09	down	GO:0005737(cytoplasm);GO:0005773(vacuole);GO:0005794(Golgi apparatus);GO:0005829(cytosol);GO:0005886(plasma membrane);GO:0008270(zinc ion binding);GO:0009507(chloroplast);GO:0009535(chloroplast thylakoid membrane);GO:0009706(chloroplast inner membrane);GO:0009941(chloroplast envelope);GO:0016491(oxidoreductase activity);GO:0055114(oxidation-reduction process)	00940(Phenylpropanoid biosynthesis)	K00083	EC:1.1.1.195	Putative quinone-oxidoreductase-like protein, chloroplastic [Aegilops tauschii]
TraesCS2A02G066400	0.164837	0.287726	0.296557	1.1462	1.08659	0.775851	0.248989	-2.00584	1.70418e-05	0.000111877	down	GO:0005737(cytoplasm);GO:0008270(zinc ion binding);GO:0009735(response to cytokinin);GO:0009809(lignin biosynthetic process);GO:0045551(cinnamyl-alcohol dehydrogenase activity);GO:0048046(apoplast);GO:0052747(sinapyl alcohol dehydrogenase activity);GO:0055114(oxidation-reduction process)	00940(Phenylpropanoid biosynthesis)	K00083	EC:1.1.1.195	predicted protein [Hordeum vulgare subsp. vulgare]
TraesCS2A02G070900	0	0.044907	0.298897	0.927541	1.09034	0.991233	0.114254	-3.12968	8.70387e-05	0.000497857	down	GO:0005737(cytoplasm);GO:0008270(zinc ion binding);GO:0009735(response to cytokinin);GO:0009809(lignin biosynthetic process);GO:0045551(cinnamyl-alcohol dehydrogenase activity);GO:0048046(apoplast);GO:0052747(sinapyl alcohol dehydrogenase activity);GO:0055114(oxidation-reduction process)	00940(Phenylpropanoid biosynthesis)	K00083	EC:1.1.1.195	Putative cinnamyl alcohol dehydrogenase 6 [Aegilops tauschii]
TraesCS2A02G066500	0.191108	0.23164	0.283963	0.8806	0.879541	0.668252	0.29102	-1.78081	0.000114411	0.000639561	down	GO:0005737(cytoplasm);GO:0008270(zinc ion binding);GO:0009735(response to cytokinin);GO:0009809(lignin biosynthetic process);GO:0045551(cinnamyl-alcohol dehydrogenase activity);GO:0048046(apoplast);GO:0052747(sinapyl alcohol dehydrogenase activity);GO:0055114(oxidation-reduction process)	00940(Phenylpropanoid biosynthesis)	K00083	EC:1.1.1.195	predicted protein [Hordeum vulgare subsp. vulgare]
TraesCS3D02G494500	0.507504	0.403261	0.524164	1.01836	1.45652	0.975927	0.415824	-1.26595	0.00520178	0.0191683	down	GO:0005737(cytoplasm);GO:0005773(vacuole);GO:0005794(Golgi apparatus);GO:0005829(cytosol);GO:0005886(plasma membrane);GO:0008270(zinc ion binding);GO:0009507(chloroplast);GO:0009535(chloroplast thylakoid membrane);GO:0009706(chloroplast inner membrane);GO:0009941(chloroplast envelope);GO:0016491(oxidoreductase activity);GO:0055114(oxidation-reduction process)	00940(Phenylpropanoid biosynthesis)	K00083	EC:1.1.1.195	predicted protein [Hordeum vulgare subsp. vulgare]
TraesCS5D02G488800	44.8511	31.091	42.9273	0.239661	0	0.124746	326.2	8.34961	1.45308e-136	1.9972e-133	up	GO:0009611(response to wounding);GO:0009723(response to ethylene);GO:0009751(response to salicylic acid);GO:0042542(response to hydrogen peroxide);GO:0005829(cytosol);GO:0008171(O-methyltransferase activity);GO:0008757(S-adenosylmethionine-dependent methyltransferase activity);GO:0019438(aromatic compound biosynthetic process);GO:0019438(aromatic compound biosynthetic process)	00940(Phenylpropanoid biosynthesis);00940(Phenylpropanoid biosynthesis)	K13066	EC:2.1.1.68	O-methyltransferase 3 [Triticum aestivum]
TraesCS2A02G051600	6.69163	34.7526	25.1907	5.16956	8.9031	15.8441	2.22735	1.15533	0.0112258	0.0367924	up	GO:0005829(cytosol);GO:0008171(O-methyltransferase activity);GO:0008757(S-adenosylmethionine-dependent methyltransferase activity);GO:0019438(aromatic compound biosynthetic process)	00940(Phenylpropanoid biosynthesis)	K13066	EC:2.1.1.68	Caffeic acid 3-O-methyltransferase [Aegilops tauschii]
TraesCS7D02G239400	21.0779	23.0568	23.6302	7.96863	7.74984	8.90276	2.7523	1.46064	5.29038e-19	1.46861e-17	up	GO:0008757(S-adenosylmethionine-dependent methyltransferase activity);GO:0032259(methylation)	00360(Phenylalanine metabolism);00940(Phenylpropanoid biosynthesis);00945(Stilbenoid, diarylheptanoid and gingerol biosynthesis);00941(Flavonoid biosynthesis)	K00588	EC:2.1.1.104	putative caffeoyl CoA O-methyltransferase, partial [Triticum aestivum]
TraesCS7A02G068600	15.7631	11.2104	12.5538	6.1456	6.0148	4.8165	2.3283	1.21928	2.56556e-10	3.33896e-09	up	GO:0005634(nucleus);GO:0008757(S-adenosylmethionine-dependent methyltransferase activity);GO:0032259(methylation);GO:0032259(methylation)	00360(Phenylalanine metabolism);00940(Phenylpropanoid biosynthesis);00945(Stilbenoid, diarylheptanoid and gingerol biosynthesis);00941(Flavonoid biosynthesis);00941(Flavonoid biosynthesis)	K00588	EC:2.1.1.104	predicted protein [Hordeum vulgare subsp. vulgare]
TraesCS3D02G412700	24.1681	17.3491	20.1496	9.00615	7.9217	7.99662	2.47414	1.30693	2.20217e-14	4.26311e-13	up	GO:0004029(aldehyde dehydrogenase (NAD) activity);GO:0004029(aldehyde dehydrogenase (NAD) activity)	00940(Phenylpropanoid biosynthesis);00940(Phenylpropanoid biosynthesis)	K12355	EC:1.2.1.68	retinal dehydrogenase, putative, expressed [Triticum aestivum]
TraesCS3B02G452100	18.7896	14.78	19.7594	9.90946	7.87288	6.68599	2.17951	1.12401	1.06932e-09	1.29699e-08	up	GO:0004029(aldehyde dehydrogenase (NAD) activity)	00940(Phenylpropanoid biosynthesis)	K12355	EC:1.2.1.68	retinal dehydrogenase, putative, expressed [Triticum aestivum]
TraesCS7D02G353900	1.22307	0.678808	0.498954	0.172123	0.08101	0.116722	6.49129	2.69851	1.34814e-06	1.08084e-05	up	GO:0004029(aldehyde dehydrogenase (NAD) activity)	00940(Phenylpropanoid biosynthesis)	K12355	EC:1.2.1.68	predicted protein [Hordeum vulgare subsp. vulgare]
TraesCS5B02G036100	0.217961	0.185493	0.112753	3.05965	1.95975	1.46704	0.0795825	-3.65141	7.65648e-13	1.29143e-11	down	GO:0005829(cytosol);GO:0008171(O-methyltransferase activity);GO:0008757(S-adenosylmethionine-dependent methyltransferase activity);GO:0019438(aromatic compound biosynthetic process)	00940(Phenylpropanoid biosynthesis)	K13066	EC:2.1.1.68	caffeic acid O-methyltransferase [Lolium perenne]
TraesCS5B02G036200	2.56054	1.22975	0.800515	4.68392	3.16491	2.43714	0.446317	-1.16386	0.00372517	0.0143332	down	GO:0005829(cytosol);GO:0008171(O-methyltransferase activity);GO:0008757(S-adenosylmethionine-dependent methyltransferase activity);GO:0019438(aromatic compound biosynthetic process)	00940(Phenylpropanoid biosynthesis)	K13066	EC:2.1.1.68	caffeic acid O-methyltransferase [Lolium perenne]
TraesCS7A02G369300	2.19786	2.76343	3.12065	10.9527	11.2523	10.0761	0.250362	-1.99791	1.85018e-25	8.24215e-24	down	GO:0004029(aldehyde dehydrogenase (NAD) activity)	00940(Phenylpropanoid biosynthesis)	K12355	EC:1.2.1.68	Aldehyde dehydrogenase family 2 member C4 [Triticum urartu]
TraesCS7D02G354000	5.14801	4.73017	4.7381	15.7622	14.4327	17.4724	0.306631	-1.70542	4.28677e-25	1.86687e-23	down	GO:0004029(aldehyde dehydrogenase (NAD) activity)	00940(Phenylpropanoid biosynthesis)	K12355	EC:1.2.1.68	Aldehyde dehydrogenase family 2 member C4 [Triticum urartu]
TraesCS7B02G259200	2.82642	1.60624	1.48461	6.40514	3.59892	7.18196	0.344307	-1.53823	3.9867e-07	3.46327e-06	down	GO:0004029(aldehyde dehydrogenase (NAD) activity)	00940(Phenylpropanoid biosynthesis)	K12355	EC:1.2.1.68	Aldehyde dehydrogenase family 2 member C4 [Triticum urartu]
TraesCS1D02G049500	0	0	0	0.361133	0.529203	0.747888	-inf	-inf	2.96356e-17	7.17377e-16	down	GO:0009809(lignin biosynthetic process);GO:0016020(membrane);GO:0016709(oxidoreductase activity, acting on paired donors, with incorporation or reduction of molecular oxygen, NAD(P)H as one donor, and incorporation of one atom of oxygen)	00940(Phenylpropanoid biosynthesis)	K09755	EC:1.14.-.-	unnamed protein product [Triticum aestivum]
TraesCS2B02G406200	0.218819	0.251053	0.13691	0.658303	0.392381	0.640644	0.358761	-1.47891	0.00278812	0.011163	down	GO:0009809(lignin biosynthetic process);GO:0016020(membrane);GO:0016709(oxidoreductase activity, acting on paired donors, with incorporation or reduction of molecular oxygen, NAD(P)H as one donor, and incorporation of one atom of oxygen)	00940(Phenylpropanoid biosynthesis)	K09755	EC:1.14.-.-	PREDICTED: cytochrome P450 84A1 [Elaeis guineensis]
TraesCS6A02G173600	4.06691	4.67132	4.77678	1.51319	2.07518	1.62749	2.59114	1.37359	4.3912e-10	5.55834e-09	up	GO:0009813(flavonoid biosynthetic process);GO:0043231(intracellular membrane-bounded organelle);GO:0052696(flavonoid glucuronidation);GO:0080043(quercetin 3-O-glucosyltransferase activity);GO:0080044(quercetin 7-O-glucosyltransferase activity)	00940(Phenylpropanoid biosynthesis)	K13068	EC:2.4.1.120	predicted protein [Hordeum vulgare subsp. vulgare]
TraesCS6D02G162700	8.32168	6.89746	5.59655	2.5591	3.67928	1.83844	2.57721	1.36581	8.82482e-08	8.38202e-07	up	GO:0009813(flavonoid biosynthetic process);GO:0043231(intracellular membrane-bounded organelle);GO:0052696(flavonoid glucuronidation);GO:0080043(quercetin 3-O-glucosyltransferase activity);GO:0080044(quercetin 7-O-glucosyltransferase activity)	00940(Phenylpropanoid biosynthesis)	K13068	EC:2.4.1.120	predicted protein [Hordeum vulgare subsp. vulgare]
TraesCS6B02G201500	2.44527	1.84434	2.00859	1.08279	0.702067	0.899983	2.34584	1.23011	7.06041e-05	0.000411922	up	GO:0009813(flavonoid biosynthetic process);GO:0043231(intracellular membrane-bounded organelle);GO:0052696(flavonoid glucuronidation);GO:0080043(quercetin 3-O-glucosyltransferase activity);GO:0080044(quercetin 7-O-glucosyltransferase activity)	00940(Phenylpropanoid biosynthesis)	K13068	EC:2.4.1.120	predicted protein [Hordeum vulgare subsp. vulgare]
TraesCS7B02G123100	2.98709	2.65678	2.74044	0.284909	0.364712	0.169011	10.2419	3.35641	6.05338e-24	2.42449e-22	up	GO:0009813(flavonoid biosynthetic process);GO:0043231(intracellular membrane-bounded organelle);GO:0052696(flavonoid glucuronidation);GO:0080043(quercetin 3-O-glucosyltransferase activity);GO:0080044(quercetin 7-O-glucosyltransferase activity)	00940(Phenylpropanoid biosynthesis)	K12356	EC:2.4.1.111	predicted protein [Hordeum vulgare subsp. vulgare]
TraesCS1B02G312500	1.10426	1.56393	1.63169	0.972637	0.444983	0.731016	2.00121	1.00087	0.00599185	0.0216157	up	GO:0009813(flavonoid biosynthetic process);GO:0043231(intracellular membrane-bounded organelle);GO:0052696(flavonoid glucuronidation);GO:0080043(quercetin 3-O-glucosyltransferase activity);GO:0080044(quercetin 7-O-glucosyltransferase activity)	00940(Phenylpropanoid biosynthesis)	K12356	EC:2.4.1.111	Anthocyanidin 5,3-O-glucosyltransferase [Aegilops tauschii]
TraesCS7D02G540800	2.78752	3.42627	3.35196	7.80439	6.2531	7.20012	0.449992	-1.15203	4.08554e-09	4.63525e-08	down	GO:0009813(flavonoid biosynthetic process);GO:0043231(intracellular membrane-bounded organelle);GO:0052696(flavonoid glucuronidation);GO:0080043(quercetin 3-O-glucosyltransferase activity);GO:0080044(quercetin 7-O-glucosyltransferase activity)	00940(Phenylpropanoid biosynthesis)	K12356	EC:2.4.1.111	PREDICTED: UDP-glycosyltransferase 89B2-like [Setaria italica]
TraesCS5A02G307200	10.3576	10.074	9.3541	0.1161	0.340055	0.324663	38.1468	5.25349	3.84526e-81	1.13451e-78	up	GO:0004185(serine-type carboxypeptidase activity);GO:0016747(transferase activity, transferring acyl groups other than amino-acyl groups);GO:0019748(secondary metabolic process);GO:0051603(proteolysis involved in cellular protein catabolic process)	00940(Phenylpropanoid biosynthesis)	K09756	EC:3.4.16.-;EC:2.3.1.91	predicted protein [Hordeum vulgare subsp. vulgare]
TraesCS5D02G314100	0.970617	0.918168	0.905313	0	0.039064	0	71.5262	6.1604	1.25243e-17	3.12017e-16	up	GO:0004185(serine-type carboxypeptidase activity);GO:0016747(transferase activity, transferring acyl groups other than amino-acyl groups);GO:0019748(secondary metabolic process);GO:0051603(proteolysis involved in cellular protein catabolic process)	00940(Phenylpropanoid biosynthesis)	K09756	EC:3.4.16.-;EC:2.3.1.91	predicted protein [Hordeum vulgare subsp. vulgare]
TraesCS5B02G307600	0.345011	0.590674	0.633992	0.06896	0.028814	0	16.0541	4.00487	4.4952e-09	5.076e-08	up	GO:0004185(serine-type carboxypeptidase activity);GO:0016747(transferase activity, transferring acyl groups other than amino-acyl groups);GO:0019748(secondary metabolic process);GO:0051603(proteolysis involved in cellular protein catabolic process)	00940(Phenylpropanoid biosynthesis)	K09756	EC:3.4.16.-;EC:2.3.1.91	predicted protein [Hordeum vulgare subsp. vulgare]
TraesCS3D02G438800	7.23345	5.83598	6.53241	2.83836	3.56385	2.94698	2.09664	1.06808	1.88276e-08	1.9608e-07	up	GO:0004185(serine-type carboxypeptidase activity);GO:0005773(vacuole);GO:0005777(peroxisome);GO:0016747(transferase activity, transferring acyl groups other than amino-acyl groups);GO:0019748(secondary metabolic process);GO:0051603(proteolysis involved in cellular protein catabolic process)	00940(Phenylpropanoid biosynthesis)	K09756	EC:3.4.16.-;EC:2.3.1.91	predicted protein [Hordeum vulgare subsp. vulgare]
TraesCS6D02G032900	2.07528	2.15611	1.99567	0.932618	0.998321	0.778355	2.2984	1.20063	6.88094e-06	4.84339e-05	up	GO:0004185(serine-type carboxypeptidase activity);GO:0016747(transferase activity, transferring acyl groups other than amino-acyl groups);GO:0019748(secondary metabolic process);GO:0051603(proteolysis involved in cellular protein catabolic process);GO:0051603(proteolysis involved in cellular protein catabolic process)	00940(Phenylpropanoid biosynthesis);00940(Phenylpropanoid biosynthesis)	K09756	EC:3.4.16.-;EC:2.3.1.91	Serine carboxypeptidase-like 19 [Triticum urartu]
TraesCSU02G023300	0	0	0	0.832862	1.02487	0.859101	-inf	-inf	1.71724e-22	6.1835e-21	down	GO:0004185(serine-type carboxypeptidase activity);GO:0016747(transferase activity, transferring acyl groups other than amino-acyl groups);GO:0019748(secondary metabolic process);GO:0051603(proteolysis involved in cellular protein catabolic process)	00940(Phenylpropanoid biosynthesis)	K09756	EC:3.4.16.-;EC:2.3.1.91	predicted protein [Hordeum vulgare subsp. vulgare]
TraesCSU02G023600	0.315501	0.189698	0.458564	3.33161	2.29998	2.32078	0.121192	-3.04463	2.62855e-16	5.91323e-15	down	GO:0004185(serine-type carboxypeptidase activity);GO:0016747(transferase activity, transferring acyl groups other than amino-acyl groups);GO:0019748(secondary metabolic process);GO:0051603(proteolysis involved in cellular protein catabolic process)	00940(Phenylpropanoid biosynthesis)	K09756	EC:3.4.16.-;EC:2.3.1.91	predicted protein [Hordeum vulgare subsp. vulgare]
TraesCS2B02G430900	1.83824	1.4202	1.9702	6.48514	4.34908	5.69401	0.316346	-1.66043	6.72072e-13	1.1387e-11	down	GO:0004185(serine-type carboxypeptidase activity);GO:0016747(transferase activity, transferring acyl groups other than amino-acyl groups);GO:0019748(secondary metabolic process);GO:0051603(proteolysis involved in cellular protein catabolic process)	00940(Phenylpropanoid biosynthesis)	K09756	EC:3.4.16.-;EC:2.3.1.91	Serine carboxypeptidase-like 19 [Triticum urartu]
TraesCS5B02G263100	8.80872	6.68869	7.43089	19.1833	20.3281	16.2587	0.411122	-1.28236	7.85423e-13	1.32359e-11	down	GO:0004185(serine-type carboxypeptidase activity);GO:0016747(transferase activity, transferring acyl groups other than amino-acyl groups);GO:0019748(secondary metabolic process);GO:0051603(proteolysis involved in cellular protein catabolic process);GO:0051603(proteolysis involved in cellular protein catabolic process)	00940(Phenylpropanoid biosynthesis);00940(Phenylpropanoid biosynthesis)	K09756	EC:3.4.16.-;EC:2.3.1.91	Serine carboxypeptidase-like protein 9 [Aegilops tauschii]
TraesCS4A02G226100	0.600472	0.392282	0.401283	1.98678	2.30571	3.26521	0.184452	-2.43868	1.20794e-11	1.80082e-10	down	GO:0004185(serine-type carboxypeptidase activity);GO:0016747(transferase activity, transferring acyl groups other than amino-acyl groups);GO:0019748(secondary metabolic process);GO:0051603(proteolysis involved in cellular protein catabolic process)	00940(Phenylpropanoid biosynthesis)	K09756	EC:3.4.16.-;EC:2.3.1.91	Serine carboxypeptidase-like 19 [Triticum urartu]
TraesCS4B02G088600	0.053706	0	0	0.885268	0.425917	0.7857	0.0256123	-5.28702	1.44278e-11	2.1368e-10	down	GO:0004185(serine-type carboxypeptidase activity);GO:0016747(transferase activity, transferring acyl groups other than amino-acyl groups);GO:0019748(secondary metabolic process);GO:0051603(proteolysis involved in cellular protein catabolic process)	00940(Phenylpropanoid biosynthesis)	K09756	EC:3.4.16.-;EC:2.3.1.91	Serine carboxypeptidase-like 19 [Aegilops tauschii]
TraesCS4D02G087400	0	0.071784	0	0.760461	0.496556	0.609074	0.0384676	-4.70021	6.13501e-10	7.6522e-09	down	GO:0004185(serine-type carboxypeptidase activity);GO:0016747(transferase activity, transferring acyl groups other than amino-acyl groups);GO:0019748(secondary metabolic process);GO:0051603(proteolysis involved in cellular protein catabolic process);GO:0051603(proteolysis involved in cellular protein catabolic process)	00940(Phenylpropanoid biosynthesis);00940(Phenylpropanoid biosynthesis)	K09756	EC:3.4.16.-;EC:2.3.1.91	Serine carboxypeptidase-like 19 [Aegilops tauschii]
TraesCS3B02G116400	2.89814	1.54407	1.56413	6.12917	5.78726	5.50887	0.344691	-1.53662	3.66476e-09	4.17972e-08	down	GO:0004185(serine-type carboxypeptidase activity);GO:0016747(transferase activity, transferring acyl groups other than amino-acyl groups);GO:0019748(secondary metabolic process);GO:0051603(proteolysis involved in cellular protein catabolic process)	00940(Phenylpropanoid biosynthesis)	K09756	EC:3.4.16.-;EC:2.3.1.91	Serine carboxypeptidase-like 17 [Aegilops tauschii]
TraesCS2B02G058400	0	0	0.111208	0.831142	0.70936	0.987416	0.0439919	-4.50662	1.0166e-08	1.0992e-07	down	GO:0004185(serine-type carboxypeptidase activity);GO:0016747(transferase activity, transferring acyl groups other than amino-acyl groups);GO:0019748(secondary metabolic process);GO:0051603(proteolysis involved in cellular protein catabolic process)	00940(Phenylpropanoid biosynthesis)	K09756	EC:3.4.16.-;EC:2.3.1.91	predicted protein [Hordeum vulgare subsp. vulgare]
TraesCS4A02G253600	7.33206	6.12557	5.02563	12.0283	13.2824	11.777	0.498366	-1.00472	9.60704e-08	9.06995e-07	down	GO:0004185(serine-type carboxypeptidase activity);GO:0016747(transferase activity, transferring acyl groups other than amino-acyl groups);GO:0019748(secondary metabolic process);GO:0051603(proteolysis involved in cellular protein catabolic process);GO:0051603(proteolysis involved in cellular protein catabolic process)	00940(Phenylpropanoid biosynthesis);00940(Phenylpropanoid biosynthesis)	K09756	EC:3.4.16.-;EC:2.3.1.91	PREDICTED: serine carboxypeptidase-like 18 isoform X2 [Oryza sativa Japonica Group]
TraesCS2D02G409500	4.41715	3.76878	3.66521	8.52295	6.81219	8.41024	0.499093	-1.00262	1.32482e-07	1.22873e-06	down	GO:0004185(serine-type carboxypeptidase activity);GO:0016747(transferase activity, transferring acyl groups other than amino-acyl groups);GO:0019748(secondary metabolic process);GO:0051603(proteolysis involved in cellular protein catabolic process)	00940(Phenylpropanoid biosynthesis)	K09756	EC:3.4.16.-;EC:2.3.1.91	Serine carboxypeptidase-like 19 [Triticum urartu]
TraesCS2A02G412300	0.842982	1.28341	0.721098	3.1741	2.46603	2.19722	0.363322	-1.46068	2.25506e-06	1.73062e-05	down	GO:0004185(serine-type carboxypeptidase activity);GO:0016747(transferase activity, transferring acyl groups other than amino-acyl groups);GO:0019748(secondary metabolic process);GO:0051603(proteolysis involved in cellular protein catabolic process)	00940(Phenylpropanoid biosynthesis)	K09756	EC:3.4.16.-;EC:2.3.1.91	Serine carboxypeptidase-like 19 [Triticum urartu]
TraesCS2A02G046300	0.227536	0.28094	0.194009	0.803942	1.10003	0.859638	0.254191	-1.97601	1.55593e-05	0.000102816	down	GO:0004185(serine-type carboxypeptidase activity);GO:0016747(transferase activity, transferring acyl groups other than amino-acyl groups);GO:0019748(secondary metabolic process);GO:0051603(proteolysis involved in cellular protein catabolic process)	00940(Phenylpropanoid biosynthesis)	K09756	EC:3.4.16.-;EC:2.3.1.91	predicted protein [Hordeum vulgare subsp. vulgare]
TraesCS4A02G253800	1.26141	1.13382	0.867646	2.23212	2.30335	2.20219	0.484274	-1.04611	0.000136963	0.000754105	down	GO:0004185(serine-type carboxypeptidase activity);GO:0016747(transferase activity, transferring acyl groups other than amino-acyl groups);GO:0019748(secondary metabolic process);GO:0051603(proteolysis involved in cellular protein catabolic process);GO:0051603(proteolysis involved in cellular protein catabolic process)	00940(Phenylpropanoid biosynthesis);00940(Phenylpropanoid biosynthesis)	K09756	EC:3.4.16.-;EC:2.3.1.91	predicted protein [Hordeum vulgare subsp. vulgare]
TraesCS7B02G021500	0.622525	0.964292	0.854359	1.57109	1.70648	2.05429	0.457847	-1.12706	0.000330523	0.00167169	down	GO:0004185(serine-type carboxypeptidase activity);GO:0016747(transferase activity, transferring acyl groups other than amino-acyl groups);GO:0019748(secondary metabolic process);GO:0051603(proteolysis involved in cellular protein catabolic process);GO:0051603(proteolysis involved in cellular protein catabolic process)	00940(Phenylpropanoid biosynthesis);00940(Phenylpropanoid biosynthesis)	K09756	EC:3.4.16.-;EC:2.3.1.91	predicted protein [Hordeum vulgare subsp. vulgare]
TraesCS4B02G060600	0.322567	0.678352	0.562607	1.14393	1.59614	1.37162	0.380264	-1.39493	0.000816629	0.00375424	down	GO:0004185(serine-type carboxypeptidase activity);GO:0016747(transferase activity, transferring acyl groups other than amino-acyl groups);GO:0019748(secondary metabolic process);GO:0051603(proteolysis involved in cellular protein catabolic process);GO:0051603(proteolysis involved in cellular protein catabolic process)	00940(Phenylpropanoid biosynthesis);00940(Phenylpropanoid biosynthesis)	K09756	EC:3.4.16.-;EC:2.3.1.91	PREDICTED: serine carboxypeptidase-like 18 [Brachypodium distachyon]
TraesCS5B02G294600	97.6271	77.2942	84.4457	1.85888	1.32692	1.35806	57.0807	5.83493	4.04558e-165	9.49919e-162	up	GO:0008422(beta-glucosidase activity);GO:1901657(glycosyl compound metabolic process)	00500(Starch and sucrose metabolism);00460(Cyanoamino acid metabolism);00940(Phenylpropanoid biosynthesis)	K01188	EC:3.2.1.21	Beta-glucosidase 31 [Triticum urartu]
TraesCS5D02G302800	33.5245	25.8591	30.2291	2.50209	2.48506	1.75799	13.2855	3.73179	1.90948e-75	4.84708e-73	up	GO:0008422(beta-glucosidase activity);GO:1901657(glycosyl compound metabolic process)	00500(Starch and sucrose metabolism);00460(Cyanoamino acid metabolism);00940(Phenylpropanoid biosynthesis)	K01188	EC:3.2.1.21	Beta-glucosidase 31 [Triticum urartu]
TraesCS5A02G295200	31.0748	24.084	30.0388	1.42212	2.30124	1.48716	16.3511	4.03131	1.72239e-69	3.76209e-67	up	GO:0008422(beta-glucosidase activity);GO:1901657(glycosyl compound metabolic process)	00500(Starch and sucrose metabolism);00460(Cyanoamino acid metabolism);00940(Phenylpropanoid biosynthesis)	K01188	EC:3.2.1.21	Beta-glucosidase 31 [Triticum urartu]
TraesCS5B02G265500	12.0555	17.5539	18.2152	1.2913	2.09256	1.36193	10.0773	3.33303	1.7685e-43	1.72721e-41	up	GO:0008422(beta-glucosidase activity);GO:1901657(glycosyl compound metabolic process)	00500(Starch and sucrose metabolism);00460(Cyanoamino acid metabolism);00940(Phenylpropanoid biosynthesis)	K01188	EC:3.2.1.21	Beta-glucosidase 30 [Triticum urartu]
TraesCS5D02G038200	4.54634	4.90502	5.30025	0.50764	0.44569	0.572664	9.66689	3.27305	5.38046e-37	4.09736e-35	up	GO:0005576(extracellular region);GO:0016042(lipid catabolic process);GO:0016298(lipase activity);GO:0052689(carboxylic ester hydrolase activity)	00500(Starch and sucrose metabolism);00460(Cyanoamino acid metabolism);00940(Phenylpropanoid biosynthesis)	K01188	EC:3.2.1.21	GDSL esterase/lipase [Aegilops tauschii]
TraesCS5D02G302700	8.55216	5.14632	6.72461	1.46018	1.1273	1.07668	5.57375	2.47865	1.57512e-25	7.04466e-24	up	GO:0008422(beta-glucosidase activity);GO:1901657(glycosyl compound metabolic process)	00500(Starch and sucrose metabolism);00460(Cyanoamino acid metabolism);00940(Phenylpropanoid biosynthesis)	K01188	EC:3.2.1.21	predicted protein [Hordeum vulgare subsp. vulgare]
TraesCS2A02G478500	1.02199	0.812513	0.996439	0	0.041834	0	67.6707	6.08046	2.63234e-20	8.03141e-19	up	GO:0008422(beta-glucosidase activity);GO:0009251(glucan catabolic process)	00500(Starch and sucrose metabolism);00460(Cyanoamino acid metabolism);00940(Phenylpropanoid biosynthesis)	K05349	EC:3.2.1.21	Lysosomal beta glucosidase [Aegilops tauschii]
TraesCS5B02G393300	5.40621	6.18633	7.49436	1.71717	1.39108	2.01909	3.72257	1.8963	3.51563e-20	1.06286e-18	up	GO:0008422(beta-glucosidase activity);GO:0009251(glucan catabolic process);GO:0009251(glucan catabolic process)	00500(Starch and sucrose metabolism);00460(Cyanoamino acid metabolism);00940(Phenylpropanoid biosynthesis);00940(Phenylpropanoid biosynthesis)	K01188	EC:3.2.1.21	Lysosomal beta glucosidase [Triticum urartu]
TraesCS7B02G103900	7.42759	6.05093	6.92079	2.13651	1.77433	1.67694	3.65071	1.86818	8.76014e-18	2.19991e-16	up	NA	00500(Starch and sucrose metabolism);00460(Cyanoamino acid metabolism);00940(Phenylpropanoid biosynthesis)	K01188	EC:3.2.1.21	putative polygalacturonase-inhibiting protein 1 precursor [Triticum turgidum subsp. durum]
TraesCS3B02G484000	0.845644	0.42911	0.845964	0.035505	0	0	59.7301	5.90039	2.1626e-14	4.19082e-13	up	GO:0008422(beta-glucosidase activity);GO:1901657(glycosyl compound metabolic process)	00500(Starch and sucrose metabolism);00460(Cyanoamino acid metabolism);00940(Phenylpropanoid biosynthesis)	K01188	EC:3.2.1.21	unnamed protein product [Triticum aestivum]
TraesCS5B02G294500	4.45303	1.93724	3.37645	0.208291	0.585258	0.261405	9.25796	3.21069	3.81636e-14	7.21931e-13	up	GO:0008422(beta-glucosidase activity);GO:1901657(glycosyl compound metabolic process)	00500(Starch and sucrose metabolism);00460(Cyanoamino acid metabolism);00940(Phenylpropanoid biosynthesis)	K01188	EC:3.2.1.21	predicted protein [Hordeum vulgare subsp. vulgare]
TraesCS2D02G136500	0.840262	0.768511	0.8304	0	0	0.0599	40.7208	5.34769	4.1042e-14	7.74302e-13	up	GO:0008422(beta-glucosidase activity);GO:1901657(glycosyl compound metabolic process)	00500(Starch and sucrose metabolism);00460(Cyanoamino acid metabolism);00940(Phenylpropanoid biosynthesis)	K05350	EC:3.2.1.21	Beta-glucosidase 44 [Aegilops tauschii]
TraesCS2A02G201700	1.07899	1.11437	3.00368	0.053294	0.088233	0	36.7212	5.19854	5.36518e-12	8.29022e-11	up	GO:0005737(cytoplasm);GO:0006952(defense response);GO:0007165(signal transduction)	00500(Starch and sucrose metabolism);00460(Cyanoamino acid metabolism);00940(Phenylpropanoid biosynthesis)	K05349	EC:3.2.1.21	unnamed protein product [Triticum aestivum]
TraesCS1D02G232700	0.73617	0.512003	0.622934	0	0.055525	0.042706	19.048	4.25157	4.08908e-11	5.79266e-10	up	GO:0008422(beta-glucosidase activity);GO:1901657(glycosyl compound metabolic process)	00500(Starch and sucrose metabolism);00460(Cyanoamino acid metabolism);00940(Phenylpropanoid biosynthesis)	K01188	EC:3.2.1.21	Hydroxyisourate hydrolase [Aegilops tauschii]
TraesCS4D02G248000	5.72549	4.10899	4.78376	1.92401	2.31163	1.78868	2.42654	1.2789	1.81865e-10	2.40748e-09	up	GO:0008422(beta-glucosidase activity);GO:1901657(glycosyl compound metabolic process);GO:1901657(glycosyl compound metabolic process)	00500(Starch and sucrose metabolism);00460(Cyanoamino acid metabolism);00940(Phenylpropanoid biosynthesis);00940(Phenylpropanoid biosynthesis)	K01188	EC:3.2.1.21	PREDICTED: beta-glucosidase 6 [Brachypodium distachyon]
TraesCSU02G209800	0.954169	0.562934	3.73934	0.032964	0.080813	0.075879	27.7157	4.79263	4.03264e-10	5.13099e-09	up	GO:0004674(protein serine/threonine kinase activity);GO:0005886(plasma membrane);GO:0006468(protein phosphorylation);GO:0006952(defense response);GO:0009506(plasmodesma)	00500(Starch and sucrose metabolism);00460(Cyanoamino acid metabolism);00940(Phenylpropanoid biosynthesis)	K05349	EC:3.2.1.21	PREDICTED: uncharacterized LOC100501883 isoform X1 [Zea mays]
TraesCS4A02G056400	5.77418	4.65814	6.04791	2.52605	2.62437	2.24403	2.22873	1.15622	9.00877e-10	1.10435e-08	up	GO:0008422(beta-glucosidase activity);GO:1901657(glycosyl compound metabolic process)	00500(Starch and sucrose metabolism);00460(Cyanoamino acid metabolism);00940(Phenylpropanoid biosynthesis)	K01188	EC:3.2.1.21	PREDICTED: beta-glucosidase 6 [Brachypodium distachyon]
TraesCS3B02G006000	2.42696	2.87462	4.58408	1.18588	0.720302	0.986547	3.41741	1.77291	4.6232e-09	5.21167e-08	up	GO:0008422(beta-glucosidase activity);GO:1901657(glycosyl compound metabolic process)	00500(Starch and sucrose metabolism);00460(Cyanoamino acid metabolism);00940(Phenylpropanoid biosynthesis)	K05350	EC:3.2.1.21	unnamed protein product [Triticum aestivum]
TraesCS2B02G228800	0.657284	1.15133	3.02628	0	0.125111	0	38.6448	5.2722	1.22028e-08	1.30313e-07	up	GO:0005737(cytoplasm);GO:0006952(defense response);GO:0007165(signal transduction)	00500(Starch and sucrose metabolism);00460(Cyanoamino acid metabolism);00940(Phenylpropanoid biosynthesis)	K05349	EC:3.2.1.21	unnamed protein product [Triticum aestivum]
TraesCS2A02G532600	0.76559	0.824015	1.03828	0.169587	0.162321	0.221117	4.75184	2.24849	1.25334e-08	1.33616e-07	up	GO:0004674(protein serine/threonine kinase activity);GO:0005886(plasma membrane);GO:0006468(protein phosphorylation);GO:0006952(defense response);GO:0009506(plasmodesma)	00500(Starch and sucrose metabolism);00460(Cyanoamino acid metabolism);00940(Phenylpropanoid biosynthesis)	K05349	EC:3.2.1.21	Putative serine/threonine-protein kinase receptor [Aegilops tauschii]
TraesCS5A02G388500	0.609411	0.478037	0.489238	0.085861	0	0.025121	14.2067	3.8285	2.41389e-08	2.47282e-07	up	GO:0008422(beta-glucosidase activity);GO:0009251(glucan catabolic process)	00500(Starch and sucrose metabolism);00460(Cyanoamino acid metabolism);00940(Phenylpropanoid biosynthesis)	K05349	EC:3.2.1.21	Lysosomal beta glucosidase [Aegilops tauschii]
TraesCS2B02G493200	3.17492	1.06763	0.986929	0.158183	0.053984	0.263237	11.0001	3.45944	1.63002e-07	1.49215e-06	up	GO:0004857(enzyme inhibitor activity);GO:0008134(transcription factor binding);GO:0010228(vegetative to reproductive phase transition of meristem)	00500(Starch and sucrose metabolism);00460(Cyanoamino acid metabolism);00940(Phenylpropanoid biosynthesis)	K01188	EC:3.2.1.21	predicted protein [Hordeum vulgare subsp. vulgare]
TraesCS2D02G594400	84.6951	213.773	183.049	18.9951	30.5956	75.508	3.84909	1.94452	2.82136e-06	2.12578e-05	up	GO:0005515(protein binding)	00500(Starch and sucrose metabolism);00460(Cyanoamino acid metabolism);00940(Phenylpropanoid biosynthesis)	K01188	EC:3.2.1.21	RecName: Full=4-hydroxy-7-methoxy-3-oxo-3,4-dihydro-2H-1,4-benzoxazin-2-yl glucoside beta-D-glucosidase 1c, chloroplastic; AltName: Full=Beta-glucosidase 1c; Short=Taglu1c; Flags: Precursor
TraesCS3A02G459200	4.97754	2.56302	3.36756	1.61267	1.38642	1.2734	2.55311	1.35225	3.71638e-06	2.7423e-05	up	GO:0005576(extracellular region);GO:0005618(cell wall);GO:0005829(cytosol);GO:0006952(defense response);GO:0007165(signal transduction);GO:0009505(plant-type cell wall);GO:0009506(plasmodesma);GO:0016020(membrane);GO:0090353(polygalacturonase inhibitor activity)	00500(Starch and sucrose metabolism);00460(Cyanoamino acid metabolism);00940(Phenylpropanoid biosynthesis)	K01188	EC:3.2.1.21	unnamed protein product [Triticum aestivum]
TraesCS3D02G451400	3.64533	2.94539	2.5286	1.54006	0.621418	0.661242	3.23068	1.69184	4.04765e-06	2.9704e-05	up	NA	00500(Starch and sucrose metabolism);00460(Cyanoamino acid metabolism);00940(Phenylpropanoid biosynthesis)	K01188	EC:3.2.1.21	Polygalacturonase inhibitor [Aegilops tauschii]
TraesCS5D02G302600	5.70215	3.03026	5.02362	2.06638	2.12657	2.20935	2.14861	1.1034	5.14852e-06	3.70826e-05	up	GO:0008422(beta-glucosidase activity);GO:1901657(glycosyl compound metabolic process)	00500(Starch and sucrose metabolism);00460(Cyanoamino acid metabolism);00940(Phenylpropanoid biosynthesis)	K01188	EC:3.2.1.21	predicted protein [Hordeum vulgare subsp. vulgare]
TraesCS2B02G493300	1.12369	0.474118	0.838343	0.253197	0.077367	0.049769	6.4053	2.67927	1.55396e-05	0.000102722	up	GO:0005576(extracellular region);GO:0005618(cell wall);GO:0005794(Golgi apparatus);GO:0005829(cytosol);GO:0006952(defense response);GO:0007165(signal transduction);GO:0009505(plant-type cell wall);GO:0009506(plasmodesma);GO:0016020(membrane);GO:0090353(polygalacturonase inhibitor activity)	00500(Starch and sucrose metabolism);00460(Cyanoamino acid metabolism);00940(Phenylpropanoid biosynthesis)	K01188	EC:3.2.1.21	Polygalacturonase inhibitor [Triticum urartu]
TraesCS3A02G289400	1.22992	0.679065	1.493	0.168539	0.343007	0.266031	4.37511	2.12932	3.40106e-05	0.000211195	up	GO:0003677(DNA binding);GO:0005634(nucleus);GO:0006351(transcription, DNA-templated);GO:0045892(negative regulation of transcription, DNA-templated)	00500(Starch and sucrose metabolism);00460(Cyanoamino acid metabolism);00940(Phenylpropanoid biosynthesis)	K01188	EC:3.2.1.21	conserved hypothetical protein [Triticum aestivum]
TraesCS2B02G051600	1.44712	1.62491	1.82228	0.356645	0.374593	0.879262	3.039	1.6036	8.26017e-05	0.000474743	up	GO:0008422(beta-glucosidase activity);GO:1901657(glycosyl compound metabolic process);GO:1901657(glycosyl compound metabolic process)	00500(Starch and sucrose metabolism);00460(Cyanoamino acid metabolism);00940(Phenylpropanoid biosynthesis);00940(Phenylpropanoid biosynthesis)	K05350	EC:3.2.1.21	Beta-glucosidase 16 [Triticum urartu]
TraesCS7D02G245000	2.14576	2.68011	2.53256	0.708637	0.880676	1.46832	2.40658	1.26698	8.47242e-05	0.000485604	up	GO:0008422(beta-glucosidase activity);GO:1901657(glycosyl compound metabolic process)	00500(Starch and sucrose metabolism);00460(Cyanoamino acid metabolism);00940(Phenylpropanoid biosynthesis)	K01188	EC:3.2.1.21	Beta-glucosidase 6 [Aegilops tauschii]
TraesCS5A02G295100	2.12451	1.40617	1.614	0.792128	0.699141	0.94865	2.10855	1.07625	0.000409812	0.00202345	up	GO:0008422(beta-glucosidase activity);GO:1901657(glycosyl compound metabolic process)	00500(Starch and sucrose metabolism);00460(Cyanoamino acid metabolism);00940(Phenylpropanoid biosynthesis)	K01188	EC:3.2.1.21	predicted protein [Hordeum vulgare subsp. vulgare]
TraesCS5D02G273700	2.22776	3.59526	3.09863	0.952861	1.00786	2.13739	2.17702	1.12235	0.000430132	0.00211456	up	GO:0008422(beta-glucosidase activity);GO:1901657(glycosyl compound metabolic process)	00500(Starch and sucrose metabolism);00460(Cyanoamino acid metabolism);00940(Phenylpropanoid biosynthesis)	K01188	EC:3.2.1.21	Beta-glucosidase 30 [Triticum urartu]
TraesCS5A02G265800	3.20024	5.27813	5.46802	0.929232	1.10363	3.65189	2.4533	1.29472	0.00171924	0.0072988	up	GO:0008422(beta-glucosidase activity);GO:1901657(glycosyl compound metabolic process)	00500(Starch and sucrose metabolism);00460(Cyanoamino acid metabolism);00940(Phenylpropanoid biosynthesis)	K01188	EC:3.2.1.21	Beta-glucosidase 30 [Triticum urartu]
TraesCS2D02G548600	3.04729	2.32379	2.78361	0.471699	0.664091	0.629765	4.61876	2.20751	6.28112e-20	1.86589e-18	up	GO:0004674(protein serine/threonine kinase activity);GO:0005886(plasma membrane);GO:0006468(protein phosphorylation);GO:0006952(defense response);GO:0009506(plasmodesma);GO:0009506(plasmodesma)	00500(Starch and sucrose metabolism);00460(Cyanoamino acid metabolism);00940(Phenylpropanoid biosynthesis);00520(Amino sugar and nucleotide sugar metabolism);00520(Amino sugar and nucleotide sugar metabolism)	K01183;K05349	EC:3.2.1.14;EC:3.2.1.21	predicted protein [Hordeum vulgare subsp. vulgare];Receptor-like serine/threonine-protein kinase SD1-8 [Triticum urartu]
TraesCS5B02G354000	0.812996	0.534142	0.781139	0.2028	0.087392	0.033912	6.56665	2.71516	1.3606e-06	1.09004e-05	up	GO:0004674(protein serine/threonine kinase activity);GO:0005886(plasma membrane);GO:0006468(protein phosphorylation);GO:0006952(defense response);GO:0009506(plasmodesma);GO:0009506(plasmodesma)	00520(Amino sugar and nucleotide sugar metabolism);00500(Starch and sucrose metabolism);00460(Cyanoamino acid metabolism);00940(Phenylpropanoid biosynthesis);00940(Phenylpropanoid biosynthesis)	K01183;K05349	EC:3.2.1.14;EC:3.2.1.21	Putative serine/threonine-protein kinase receptor [Aegilops tauschii]
TraesCS7D02G064500	0.234286	0.635371	0.726098	4.94997	5.17607	5.29477	0.103481	-3.27257	1.47204e-23	5.72095e-22	down	GO:0005576(extracellular region);GO:0016042(lipid catabolic process);GO:0016788(hydrolase activity, acting on ester bonds);GO:0052689(carboxylic ester hydrolase activity)	00500(Starch and sucrose metabolism);00460(Cyanoamino acid metabolism);00940(Phenylpropanoid biosynthesis)	K01188	EC:3.2.1.21	GDSL esterase/lipase [Aegilops tauschii]
TraesCS3D02G331100	1.03036	0.768677	0.826667	2.58404	3.04688	2.66727	0.316419	-1.66009	2.27257e-12	3.66789e-11	down	GO:0008422(beta-glucosidase activity);GO:1901657(glycosyl compound metabolic process)	00500(Starch and sucrose metabolism);00460(Cyanoamino acid metabolism);00940(Phenylpropanoid biosynthesis)	K01188	EC:3.2.1.21	Lactase-phlorizin hydrolase [Aegilops tauschii]
TraesCS2A02G384600	0.565641	0.366862	0.541465	2.01951	2.41153	1.88149	0.233499	-2.09851	1.07677e-11	1.61381e-10	down	GO:0008422(beta-glucosidase activity);GO:1901657(glycosyl compound metabolic process)	00500(Starch and sucrose metabolism);00460(Cyanoamino acid metabolism);00940(Phenylpropanoid biosynthesis)	K05350	EC:3.2.1.21	putative inactive beta-glucosidase 14 [Triticum urartu]
TraesCS6D02G239400	0.433815	0.13631	0.145268	2.26692	1.60281	2.20034	0.117856	-3.08491	1.05813e-09	1.28434e-08	down	GO:0003674(molecular_function);GO:0005634(nucleus);GO:0008150(biological_process)	00500(Starch and sucrose metabolism);00460(Cyanoamino acid metabolism);00940(Phenylpropanoid biosynthesis)	K01188	EC:3.2.1.21	predicted protein [Hordeum vulgare subsp. vulgare]
TraesCS2D02G095600	3.24488	2.86178	2.36538	6.88284	5.29299	5.97792	0.466682	-1.09949	4.29017e-08	4.25117e-07	down	GO:0008422(beta-glucosidase activity);GO:1901657(glycosyl compound metabolic process)	00500(Starch and sucrose metabolism);00460(Cyanoamino acid metabolism);00940(Phenylpropanoid biosynthesis)	K01188	EC:3.2.1.21	PREDICTED: beta-glucosidase 2-like isoform X2 [Brachypodium distachyon]
TraesCS6B02G267100	0.778732	1.19369	0.990103	2.78693	3.00922	3.07528	0.33394	-1.58234	7.96905e-08	7.61798e-07	down	GO:0005634(nucleus);GO:0006351(transcription, DNA-templated);GO:0045892(negative regulation of transcription, DNA-templated)	00500(Starch and sucrose metabolism);00460(Cyanoamino acid metabolism);00940(Phenylpropanoid biosynthesis)	K01188	EC:3.2.1.21	predicted protein [Hordeum vulgare subsp. vulgare]
TraesCS7D02G065000	0	0.176359	0.23649	1.49966	1.36816	0.971391	0.107535	-3.21712	2.00399e-06	1.5543e-05	down	GO:0005576(extracellular region);GO:0016042(lipid catabolic process);GO:0016788(hydrolase activity, acting on ester bonds);GO:0052689(carboxylic ester hydrolase activity)	00500(Starch and sucrose metabolism);00460(Cyanoamino acid metabolism);00940(Phenylpropanoid biosynthesis)	K01188	EC:3.2.1.21	GDSL esterase/lipase [Aegilops tauschii]
TraesCS3B02G369200	0.94934	0.692387	0.670659	1.23707	1.67115	2.3298	0.441461	-1.17964	1.75895e-05	0.000115245	down	GO:0008422(beta-glucosidase activity);GO:1901657(glycosyl compound metabolic process);GO:1901657(glycosyl compound metabolic process)	00500(Starch and sucrose metabolism);00460(Cyanoamino acid metabolism);00940(Phenylpropanoid biosynthesis);00940(Phenylpropanoid biosynthesis)	K01188	EC:3.2.1.21	unnamed protein product [Triticum aestivum]
TraesCS7A02G450500	1.57399	1.27096	1.04969	2.61638	2.58387	2.97208	0.476564	-1.06926	3.18327e-05	0.000199142	down	GO:0008422(beta-glucosidase activity);GO:1901657(glycosyl compound metabolic process);GO:1901657(glycosyl compound metabolic process)	00500(Starch and sucrose metabolism);00460(Cyanoamino acid metabolism);00940(Phenylpropanoid biosynthesis);00940(Phenylpropanoid biosynthesis)	K01188	EC:3.2.1.21	predicted protein [Hordeum vulgare subsp. vulgare];Beta-glucosidase 25 [Triticum urartu]
TraesCS3D02G179000	0.360628	0.233295	0.134163	0.740795	0.708631	0.63129	0.349921	-1.5149	0.00113191	0.00503722	down	GO:0008422(beta-glucosidase activity);GO:0009251(glucan catabolic process)	00500(Starch and sucrose metabolism);00460(Cyanoamino acid metabolism);00940(Phenylpropanoid biosynthesis)	K05349	EC:3.2.1.21	Periplasmic beta-glucosidase [Aegilops tauschii]
TraesCS3B02G467400	0.092745	0.774736	0.953999	1.36929	0.912176	1.95964	0.429483	-1.21933	0.0381982	0.1008	down	GO:0008422(beta-glucosidase activity);GO:1901657(glycosyl compound metabolic process);GO:1901657(glycosyl compound metabolic process)	00500(Starch and sucrose metabolism);00460(Cyanoamino acid metabolism);00940(Phenylpropanoid biosynthesis);00940(Phenylpropanoid biosynthesis)	K01188	EC:3.2.1.21	Beta-glucosidase 5 [Triticum urartu]
TraesCS2D02G154300	3.80194	2.73376	3.9259	1.34787	0.643463	0.688755	3.90345	1.96475	1.03165e-07	9.70562e-07	up	GO:0005634(nucleus);GO:0005737(cytoplasm);GO:0008379(thioredoxin peroxidase activity);GO:0009269(response to desiccation);GO:0010231(maintenance of seed dormancy);GO:0016209(antioxidant activity);GO:0055114(oxidation-reduction process);GO:0055114(oxidation-reduction process)	00940(Phenylpropanoid biosynthesis);00940(Phenylpropanoid biosynthesis)	K11188	EC:1.11.1.7;EC:1.11.1.15	peroxiredoxin [Triticum aestivum]
TraesCS2A02G107500	15.1908	13.0325	13.2153	0.26036	0.109177	0.065192	95.3205	6.57471	2.52045e-109	1.57816e-106	up	GO:0004601(peroxidase activity);GO:0005515(protein binding);GO:0005576(extracellular region);GO:0005618(cell wall);GO:0005794(Golgi apparatus);GO:0005829(cytosol);GO:0006979(response to oxidative stress);GO:0009809(lignin biosynthetic process);GO:0010089(xylem development);GO:0020037(heme binding);GO:0042744(hydrogen peroxide catabolic process);GO:0046872(metal ion binding);GO:0048046(apoplast);G…	00940(Phenylpropanoid biosynthesis);00940(Phenylpropanoid biosynthesis)	K00430	EC:1.11.1.7	peroxidase 1 [Triticum monococcum]
TraesCS4D02G116700	43.8693	39.4725	39.5904	3.79167	2.43571	2.9197	13.4395	3.74841	3.30139e-82	1.0111e-79	up	GO:0004601(peroxidase activity);GO:0005515(protein binding);GO:0005576(extracellular region);GO:0005618(cell wall);GO:0005794(Golgi apparatus);GO:0005829(cytosol);GO:0006979(response to oxidative stress);GO:0009809(lignin biosynthetic process);GO:0010089(xylem development);GO:0020037(heme binding);GO:0042744(hydrogen peroxide catabolic process);GO:0046872(metal ion binding);GO:0048046(apoplast);G…	00940(Phenylpropanoid biosynthesis)	K00430	EC:1.11.1.7	predicted protein [Hordeum vulgare subsp. vulgare]
TraesCS7B02G251100	218.724	189.977	207.523	29.4323	28.661	25.3611	7.38397	2.8844	9.88483e-71	2.23711e-68	up	GO:0004601(peroxidase activity);GO:0009505(plant-type cell wall);GO:0009664(plant-type cell wall organization)	00940(Phenylpropanoid biosynthesis)	K00430	EC:1.11.1.7	peroxidase 8 [Triticum monococcum]
TraesCS3D02G209500	40.4354	24.0052	27.4246	1.77165	1.14869	1.42425	21.1447	4.40223	4.79376e-68	9.93171e-66	up	GO:0005737(cytoplasm);GO:0030001(metal ion transport);GO:0046914(transition metal ion binding);GO:0046916(cellular transition metal ion homeostasis)	00940(Phenylpropanoid biosynthesis)	K00430	EC:1.11.1.7	heavy metal-associated isoprenylated protein 3 [Triticum aestivum]
TraesCS4D02G116600	37.7005	39.1032	39.9013	5.54375	3.99385	5.24431	7.89513	2.98096	1.72578e-65	3.34203e-63	up	GO:0004601(peroxidase activity);GO:0005515(protein binding);GO:0005576(extracellular region);GO:0005618(cell wall);GO:0005794(Golgi apparatus);GO:0005829(cytosol);GO:0006979(response to oxidative stress);GO:0009809(lignin biosynthetic process);GO:0010089(xylem development);GO:0020037(heme binding);GO:0042744(hydrogen peroxide catabolic process);GO:0046872(metal ion binding);GO:0048046(apoplast);G…	00940(Phenylpropanoid biosynthesis)	K00430	EC:1.11.1.7	predicted protein [Hordeum vulgare subsp. vulgare]
TraesCS3D02G518200	227.833	173.033	191.085	29.1238	27.1568	28.6035	6.97363	2.80191	2.981e-62	5.41897e-60	up	GO:0004601(peroxidase activity);GO:0009505(plant-type cell wall);GO:0009664(plant-type cell wall organization)	00940(Phenylpropanoid biosynthesis)	K00430	EC:1.11.1.7	predicted protein, partial [Hordeum vulgare subsp. vulgare]
TraesCS3D02G517800	201.683	154.727	188.342	23.3402	22.9997	29.1398	7.21721	2.85144	2.18734e-57	3.41449e-55	up	GO:0004601(peroxidase activity);GO:0009505(plant-type cell wall);GO:0009664(plant-type cell wall organization)	00940(Phenylpropanoid biosynthesis)	K00430	EC:1.11.1.7	predicted protein, partial [Hordeum vulgare subsp. vulgare]
TraesCS4A02G196300	41.8406	39.2359	36.2711	5.31824	3.0003	3.77312	9.70484	3.2787	7.20295e-57	1.09705e-54	up	GO:0004601(peroxidase activity);GO:0005515(protein binding);GO:0005576(extracellular region);GO:0005618(cell wall);GO:0005794(Golgi apparatus);GO:0005829(cytosol);GO:0006979(response to oxidative stress);GO:0009809(lignin biosynthetic process);GO:0010089(xylem development);GO:0020037(heme binding);GO:0042744(hydrogen peroxide catabolic process);GO:0046872(metal ion binding);GO:0048046(apoplast);G…	00940(Phenylpropanoid biosynthesis)	K00430	EC:1.11.1.7	predicted protein [Hordeum vulgare subsp. vulgare]
TraesCS3A02G297200	101.425	112.979	111.153	22.829	17.5326	18.1576	5.56325	2.47593	1.72293e-51	2.22179e-49	up	GO:0004601(peroxidase activity);GO:0009505(plant-type cell wall);GO:0009664(plant-type cell wall organization)	00940(Phenylpropanoid biosynthesis)	K00430	EC:1.11.1.7	Peroxidase 2 [Triticum urartu]
TraesCS7D02G347300	200.858	183.127	200.304	47.1974	37.6208	37.427	4.77965	2.2569	7.62666e-45	7.8001e-43	up	GO:0004601(peroxidase activity);GO:0009505(plant-type cell wall);GO:0009664(plant-type cell wall organization)	00940(Phenylpropanoid biosynthesis)	K00430	EC:1.11.1.7	peroxidase 8 [Triticum monococcum]
TraesCS4A02G196400	75.0318	70.0026	64.7452	13.2964	8.02628	8.70804	6.9855	2.80436	1.48531e-44	1.50814e-42	up	GO:0004601(peroxidase activity);GO:0005515(protein binding);GO:0005576(extracellular region);GO:0005618(cell wall);GO:0005794(Golgi apparatus);GO:0005829(cytosol);GO:0006979(response to oxidative stress);GO:0009809(lignin biosynthetic process);GO:0010089(xylem development);GO:0020037(heme binding);GO:0042744(hydrogen peroxide catabolic process);GO:0046872(metal ion binding);GO:0048046(apoplast);G…	00940(Phenylpropanoid biosynthesis)	K00430	EC:1.11.1.7	predicted protein [Hordeum vulgare subsp. vulgare]
TraesCS4A02G196000	44.6132	44.6416	39.7354	9.62596	9.80538	8.3367	4.64527	2.21576	5.80416e-42	5.31841e-40	up	GO:0004601(peroxidase activity);GO:0005515(protein binding);GO:0005576(extracellular region);GO:0005618(cell wall);GO:0005794(Golgi apparatus);GO:0005829(cytosol);GO:0006979(response to oxidative stress);GO:0009809(lignin biosynthetic process);GO:0010089(xylem development);GO:0020037(heme binding);GO:0042744(hydrogen peroxide catabolic process);GO:0046872(metal ion binding);GO:0048046(apoplast);G…	00940(Phenylpropanoid biosynthesis)	K00430	EC:1.11.1.7	predicted protein [Hordeum vulgare subsp. vulgare]
TraesCS1D02G080800	7.44679	7.30202	11.0643	0.705543	0.810385	0.772524	11.2797	3.49566	1.31341e-41	1.18614e-39	up	GO:0004601(peroxidase activity);GO:0009505(plant-type cell wall);GO:0009664(plant-type cell wall organization)	00940(Phenylpropanoid biosynthesis)	K00430	EC:1.11.1.7	Peroxidase 5 [Aegilops tauschii]
TraesCS4D02G117100	28.5512	31.5875	29.0849	7.14317	5.36481	5.06081	5.07853	2.34441	1.9142e-40	1.67762e-38	up	GO:0004601(peroxidase activity);GO:0005515(protein binding);GO:0005576(extracellular region);GO:0005618(cell wall);GO:0005794(Golgi apparatus);GO:0005829(cytosol);GO:0006979(response to oxidative stress);GO:0009809(lignin biosynthetic process);GO:0010089(xylem development);GO:0020037(heme binding);GO:0042744(hydrogen peroxide catabolic process);GO:0046872(metal ion binding);GO:0048046(apoplast);G…	00940(Phenylpropanoid biosynthesis)	K00430	EC:1.11.1.7	predicted protein [Hordeum vulgare subsp. vulgare]
TraesCS3D02G305300	38.4455	55.5006	47.1511	6.0421	8.69365	7.12662	6.45389	2.69017	5.39643e-40	4.64993e-38	up	GO:0004601(peroxidase activity);GO:0009505(plant-type cell wall);GO:0009664(plant-type cell wall organization)	00940(Phenylpropanoid biosynthesis)	K00430	EC:1.11.1.7	Peroxidase 2 [Aegilops tauschii]
TraesCS2B02G124800	204.433	148.302	171.193	38.5122	35.0608	30.501	5.03419	2.33176	2.14097e-39	1.79006e-37	up	GO:0004601(peroxidase activity);GO:0005515(protein binding);GO:0005576(extracellular region);GO:0005618(cell wall);GO:0005794(Golgi apparatus);GO:0005829(cytosol);GO:0006979(response to oxidative stress);GO:0009809(lignin biosynthetic process);GO:0010089(xylem development);GO:0020037(heme binding);GO:0042744(hydrogen peroxide catabolic process);GO:0046872(metal ion binding);GO:0048046(apoplast);G…	00940(Phenylpropanoid biosynthesis)	K00430	EC:1.11.1.7	class III peroxidase [Triticum aestivum]
TraesCS4A02G136600	10.5062	10.104	10.4977	1.62909	2.16155	2.22863	5.16804	2.36962	2.25338e-31	1.35958e-29	up	GO:0004601(peroxidase activity);GO:0005515(protein binding);GO:0005576(extracellular region);GO:0005618(cell wall);GO:0005794(Golgi apparatus);GO:0005829(cytosol);GO:0006979(response to oxidative stress);GO:0009809(lignin biosynthetic process);GO:0010089(xylem development);GO:0020037(heme binding);GO:0042744(hydrogen peroxide catabolic process);GO:0046872(metal ion binding);GO:0048046(apoplast);G…	00940(Phenylpropanoid biosynthesis)	K00430	EC:1.11.1.7	Peroxidase 52 [Triticum urartu]
TraesCS7A02G339600	150.96	124.979	137.299	39.3673	36.8196	28.4317	3.94996	1.98184	5.27569e-30	2.96708e-28	up	GO:0004601(peroxidase activity);GO:0009505(plant-type cell wall);GO:0009664(plant-type cell wall organization)	00940(Phenylpropanoid biosynthesis)	K00430	EC:1.11.1.7	peroxidase 8 [Triticum monococcum]
TraesCS6D02G049600	3.1304	2.78995	3.08946	0	0.05543	0	162.544	7.34469	5.99135e-28	3.07777e-26	up	GO:0005737(cytoplasm);GO:0030001(metal ion transport);GO:0046914(transition metal ion binding);GO:0046916(cellular transition metal ion homeostasis)	00940(Phenylpropanoid biosynthesis)	K00430	EC:1.11.1.7	hypothetical protein TRIUR3_10047 [Triticum urartu]
TraesCS7B02G118200	20.445	21.6951	21.9268	6.58094	7.14036	6.38539	3.18635	1.6719	2.35034e-27	1.16285e-25	up	GO:0004601(peroxidase activity);GO:0005576(extracellular region);GO:0006979(response to oxidative stress);GO:0020037(heme binding);GO:0042744(hydrogen peroxide catabolic process);GO:0046872(metal ion binding);GO:0048511(rhythmic process);GO:0055114(oxidation-reduction process)	00940(Phenylpropanoid biosynthesis)	K00430	EC:1.11.1.7	predicted protein [Hordeum vulgare subsp. vulgare]
TraesCS2B02G126200	4.61393	3.57612	5.74559	0.369444	0.442738	0.537248	10.3271	3.36836	5.07754e-26	2.33199e-24	up	GO:0004601(peroxidase activity);GO:0005515(protein binding);GO:0005576(extracellular region);GO:0005618(cell wall);GO:0005794(Golgi apparatus);GO:0005829(cytosol);GO:0006979(response to oxidative stress);GO:0009809(lignin biosynthetic process);GO:0010089(xylem development);GO:0020037(heme binding);GO:0042744(hydrogen peroxide catabolic process);GO:0046872(metal ion binding);GO:0048046(apoplast);G…	00940(Phenylpropanoid biosynthesis)	K00430	EC:1.11.1.7	Peroxidase 2 [Aegilops tauschii]
TraesCS7A02G211200	36.0185	38.1433	37.5609	13.9022	11.7484	11.8426	2.97981	1.57522	2.37455e-24	9.81754e-23	up	GO:0004601(peroxidase activity);GO:0005576(extracellular region);GO:0006979(response to oxidative stress);GO:0020037(heme binding);GO:0042744(hydrogen peroxide catabolic process);GO:0046872(metal ion binding);GO:0048511(rhythmic process);GO:0055114(oxidation-reduction process)	00940(Phenylpropanoid biosynthesis)	K00430	EC:1.11.1.7	predicted protein [Hordeum vulgare subsp. vulgare]
TraesCS7D02G212900	47.8736	52.1287	46.8202	18.1414	15.7403	16.8133	2.8962	1.53416	9.6019e-24	3.78654e-22	up	GO:0004601(peroxidase activity);GO:0005576(extracellular region);GO:0006979(response to oxidative stress);GO:0020037(heme binding);GO:0042744(hydrogen peroxide catabolic process);GO:0046872(metal ion binding);GO:0048511(rhythmic process);GO:0055114(oxidation-reduction process)	00940(Phenylpropanoid biosynthesis)	K00430	EC:1.11.1.7	predicted protein [Hordeum vulgare subsp. vulgare]
TraesCS6A02G043000	1.58598	1.54677	2.44374	0	0	0	inf	inf	1.24574e-22	4.54082e-21	up	GO:0005737(cytoplasm);GO:0030001(metal ion transport);GO:0046914(transition metal ion binding);GO:0046916(cellular transition metal ion homeostasis)	00940(Phenylpropanoid biosynthesis)	K00430	EC:1.11.1.7	hypothetical protein TRIUR3_10047 [Triticum urartu]
TraesCS3A02G297100	24.2123	35.8941	29.0098	6.97275	9.28619	8.13956	3.65253	1.86889	4.81221e-22	1.67915e-20	up	GO:0004601(peroxidase activity);GO:0009505(plant-type cell wall);GO:0009664(plant-type cell wall organization)	00940(Phenylpropanoid biosynthesis)	K00430	EC:1.11.1.7	Peroxidase 2 [Triticum urartu]
TraesCS3A02G206100	15.5273	10.6345	9.92914	2.18094	1.8224	2.79164	5.3114	2.40909	1.41816e-21	4.75984e-20	up	GO:0005737(cytoplasm);GO:0030001(metal ion transport);GO:0046914(transition metal ion binding);GO:0046916(cellular transition metal ion homeostasis)	00940(Phenylpropanoid biosynthesis)	K00430	EC:1.11.1.7	farnesylated protein 3 [Hordeum vulgare subsp. vulgare]
TraesCS2A02G509800	11.5732	9.34907	11.1235	3.09308	2.04153	2.82988	4.02358	2.00848	2.01019e-21	6.66746e-20	up	GO:0004601(peroxidase activity);GO:0005515(protein binding);GO:0005576(extracellular region);GO:0005618(cell wall);GO:0005794(Golgi apparatus);GO:0005829(cytosol);GO:0006979(response to oxidative stress);GO:0009809(lignin biosynthetic process);GO:0010089(xylem development);GO:0020037(heme binding);GO:0042744(hydrogen peroxide catabolic process);GO:0046872(metal ion binding);GO:0048046(apoplast);G…	00940(Phenylpropanoid biosynthesis)	K00430	EC:1.11.1.7	predicted protein [Hordeum vulgare subsp. vulgare]
TraesCS2B02G077100	23.9558	20.9819	18.2497	6.28299	4.91116	7.09164	3.45554	1.78891	6.63418e-20	1.96766e-18	up	GO:0005737(cytoplasm);GO:0030001(metal ion transport);GO:0046914(transition metal ion binding);GO:0046916(cellular transition metal ion homeostasis)	00940(Phenylpropanoid biosynthesis)	K00430	EC:1.11.1.7	heavy metal-associated isoprenylated protein 1 [Triticum aestivum]
TraesCS2B02G304100	4.61369	3.89556	3.35008	0.28725	0.416703	0.192701	13.2262	3.72533	1.03062e-19	3.0202e-18	up	GO:0005737(cytoplasm);GO:0030001(metal ion transport);GO:0046914(transition metal ion binding);GO:0046916(cellular transition metal ion homeostasis)	00940(Phenylpropanoid biosynthesis)	K00430	EC:1.11.1.7	farnesylated protein 2 [Hordeum vulgare subsp. vulgare]
TraesCS1A02G104200	108.018	56.4785	66.893	21.6438	13.7104	14.7579	4.61744	2.20709	2.03612e-19	5.81263e-18	up	GO:0004601(peroxidase activity);GO:0005576(extracellular region);GO:0005634(nucleus);GO:0005737(cytoplasm);GO:0006979(response to oxidative stress);GO:0020037(heme binding);GO:0042744(hydrogen peroxide catabolic process);GO:0046872(metal ion binding);GO:0055114(oxidation-reduction process)	00940(Phenylpropanoid biosynthesis)	K00430	EC:1.11.1.7	Peroxidase N [Aegilops tauschii]
TraesCS6B02G059000	1.25321	0.986094	1.42531	0	0	0	inf	inf	5.33922e-19	1.48071e-17	up	GO:0005737(cytoplasm);GO:0030001(metal ion transport);GO:0046914(transition metal ion binding);GO:0046916(cellular transition metal ion homeostasis)	00940(Phenylpropanoid biosynthesis)	K00430	EC:1.11.1.7	hypothetical protein TRIUR3_10047 [Triticum urartu]
TraesCS3A02G510900	112.122	74.5111	85.1243	31.2374	24.4525	31.9134	3.10214	1.63326	1.39392e-18	3.73345e-17	up	GO:0004601(peroxidase activity);GO:0009505(plant-type cell wall);GO:0009664(plant-type cell wall organization)	00940(Phenylpropanoid biosynthesis)	K00430	EC:1.11.1.7	predicted protein, partial [Hordeum vulgare subsp. vulgare]
TraesCS1A02G104100	26.2778	14.9163	19.9558	6.82415	5.16021	4.92432	3.61648	1.85459	6.85776e-18	1.73376e-16	up	GO:0004601(peroxidase activity);GO:0005576(extracellular region);GO:0005634(nucleus);GO:0005737(cytoplasm);GO:0006979(response to oxidative stress);GO:0020037(heme binding);GO:0042744(hydrogen peroxide catabolic process);GO:0046872(metal ion binding);GO:0055114(oxidation-reduction process)	00940(Phenylpropanoid biosynthesis)	K00430	EC:1.11.1.7	Peroxidase N [Aegilops tauschii]
TraesCS2D02G107800	15.6285	9.6154	9.44982	2.35346	0.717983	1.13303	8.25163	3.04468	9.53379e-18	2.391e-16	up	GO:0004601(peroxidase activity);GO:0005515(protein binding);GO:0005576(extracellular region);GO:0005618(cell wall);GO:0005794(Golgi apparatus);GO:0005829(cytosol);GO:0006979(response to oxidative stress);GO:0009809(lignin biosynthetic process);GO:0010089(xylem development);GO:0020037(heme binding);GO:0042744(hydrogen peroxide catabolic process);GO:0046872(metal ion binding);GO:0048046(apoplast);G…	00940(Phenylpropanoid biosynthesis)	K00430	EC:1.11.1.7	Peroxidase 1 [Aegilops tauschii]
TraesCS3A02G509600	89.1862	66.179	68.893	28.2107	26.4464	29.3842	2.66843	1.41599	1.57482e-17	3.89236e-16	up	GO:0004601(peroxidase activity);GO:0009505(plant-type cell wall);GO:0009664(plant-type cell wall organization)	00940(Phenylpropanoid biosynthesis)	K00430	EC:1.11.1.7	predicted protein, partial [Hordeum vulgare subsp. vulgare]
TraesCS3D02G305400	12.2283	16.9951	17.0817	3.46746	5.37336	3.05583	3.89228	1.96062	8.80264e-17	2.05321e-15	up	GO:0004601(peroxidase activity);GO:0009505(plant-type cell wall);GO:0009664(plant-type cell wall organization)	00940(Phenylpropanoid biosynthesis)	K00430	EC:1.11.1.7	Peroxidase 2 [Aegilops tauschii]
TraesCS2A02G144900	2.4233	2.46458	1.70963	0.200082	0.33292	0.341443	7.5448	2.91548	1.08744e-12	1.80875e-11	up	GO:0004601(peroxidase activity);GO:0009505(plant-type cell wall);GO:0009664(plant-type cell wall organization)	00940(Phenylpropanoid biosynthesis)	K00430	EC:1.11.1.7	Peroxidase 2 [Aegilops tauschii]
TraesCS5A02G516200	13.5317	11.5742	10.3748	5.3125	4.51651	4.47233	2.48094	1.31088	3.56526e-12	5.62783e-11	up	GO:0004601(peroxidase activity);GO:0009505(plant-type cell wall);GO:0009664(plant-type cell wall organization)	00940(Phenylpropanoid biosynthesis)	K00430	EC:1.11.1.7	Peroxidase 5 [Aegilops tauschii]
TraesCS5B02G405300	40.4989	29.06	40.4815	17.744	14.419	11.8493	2.50022	1.32205	6.37808e-12	9.78824e-11	up	GO:0004601(peroxidase activity);GO:0005515(protein binding);GO:0005576(extracellular region);GO:0005737(cytoplasm);GO:0006979(response to oxidative stress);GO:0020037(heme binding);GO:0042744(hydrogen peroxide catabolic process);GO:0046872(metal ion binding);GO:0048511(rhythmic process);GO:0055114(oxidation-reduction process)	00940(Phenylpropanoid biosynthesis)	K00430	EC:1.11.1.7	predicted protein, partial [Hordeum vulgare subsp. vulgare]
TraesCS5B02G358400	2.85898	4.95616	5.19792	0.82782	1.37065	1.03079	4.02972	2.01068	1.4863e-11	2.19777e-10	up	GO:0004601(peroxidase activity);GO:0009505(plant-type cell wall);GO:0009664(plant-type cell wall organization)	00940(Phenylpropanoid biosynthesis)	K00430	EC:1.11.1.7	unnamed protein product [Triticum aestivum]
TraesCS2B02G124600	3.78623	2.57677	3.1626	0.718787	0.176378	0.190701	8.77236	3.13296	6.83446e-11	9.46993e-10	up	GO:0004601(peroxidase activity);GO:0005515(protein binding);GO:0005576(extracellular region);GO:0005618(cell wall);GO:0005794(Golgi apparatus);GO:0005829(cytosol);GO:0006979(response to oxidative stress);GO:0009809(lignin biosynthetic process);GO:0010089(xylem development);GO:0020037(heme binding);GO:0042744(hydrogen peroxide catabolic process);GO:0046872(metal ion binding);GO:0048046(apoplast);G…	00940(Phenylpropanoid biosynthesis)	K00430	EC:1.11.1.7	Peroxidase 2 [Triticum urartu]
TraesCS1D02G080600	30.8236	25.4415	29.0059	10.6082	16.1931	10.1431	2.30808	1.2067	2.62375e-09	3.04105e-08	up	GO:0004601(peroxidase activity);GO:0009505(plant-type cell wall);GO:0009664(plant-type cell wall organization)	00940(Phenylpropanoid biosynthesis)	K00430	EC:1.11.1.7	Peroxidase 5 [Aegilops tauschii]
TraesCSU02G015100	5.05723	3.93432	3.52571	1.14162	1.39286	1.81741	2.87628	1.52421	4.49573e-09	5.076e-08	up	GO:0004601(peroxidase activity);GO:0009505(plant-type cell wall);GO:0009664(plant-type cell wall organization)	00940(Phenylpropanoid biosynthesis)	K00430	EC:1.11.1.7	Peroxidase 2 [Triticum urartu]
TraesCS4B02G119000	0.536318	0.30526	0.693902	0.02898	0.024482	0.085163	11.0765	3.46943	1.70568e-08	1.78562e-07	up	GO:0004601(peroxidase activity);GO:0005515(protein binding);GO:0005576(extracellular region);GO:0005618(cell wall);GO:0005794(Golgi apparatus);GO:0005829(cytosol);GO:0006979(response to oxidative stress);GO:0009809(lignin biosynthetic process);GO:0010089(xylem development);GO:0020037(heme binding);GO:0042744(hydrogen peroxide catabolic process);GO:0046872(metal ion binding);GO:0048046(apoplast);G…	00940(Phenylpropanoid biosynthesis)	K00430	EC:1.11.1.7	hypothetical protein F775_15400 [Aegilops tauschii]
TraesCS5B02G242000	29.9528	18.5317	21.406	12.2086	9.54692	11.1296	2.12529	1.08766	5.70266e-08	5.55893e-07	up	GO:0005737(cytoplasm);GO:0030001(metal ion transport);GO:0046914(transition metal ion binding);GO:0046916(cellular transition metal ion homeostasis)	00940(Phenylpropanoid biosynthesis)	K00430	EC:1.11.1.7	predicted protein [Hordeum vulgare subsp. vulgare]
TraesCS1D02G096300	163.817	89.8573	109.2	69.2419	55.6922	52.2391	2.04813	1.03431	8.21914e-07	6.81738e-06	up	GO:0004601(peroxidase activity);GO:0005576(extracellular region);GO:0005634(nucleus);GO:0005737(cytoplasm);GO:0006979(response to oxidative stress);GO:0020037(heme binding);GO:0042744(hydrogen peroxide catabolic process);GO:0046872(metal ion binding);GO:0055114(oxidation-reduction process)	00940(Phenylpropanoid biosynthesis)	K00430	EC:1.11.1.7	Peroxidase N [Aegilops tauschii]
TraesCS2D02G353000	1.37088	2.39405	2.49207	0.44098	0.79716	0.732036	3.17585	1.66714	1.26124e-06	1.01578e-05	up	GO:0004601(peroxidase activity);GO:0009505(plant-type cell wall);GO:0009664(plant-type cell wall organization)	00940(Phenylpropanoid biosynthesis)	K00430	EC:1.11.1.7	predicted protein [Hordeum vulgare subsp. vulgare]
TraesCS2D02G107600	24.1319	16.0346	14.8843	11.22	5.98681	8.33662	2.15518	1.10781	2.22181e-06	1.70719e-05	up	GO:0004601(peroxidase activity);GO:0005515(protein binding);GO:0005576(extracellular region);GO:0005618(cell wall);GO:0005794(Golgi apparatus);GO:0005829(cytosol);GO:0006979(response to oxidative stress);GO:0009809(lignin biosynthetic process);GO:0010089(xylem development);GO:0020037(heme binding);GO:0042744(hydrogen peroxide catabolic process);GO:0046872(metal ion binding);GO:0048046(apoplast);G…	00940(Phenylpropanoid biosynthesis)	K00430	EC:1.11.1.7	Peroxidase 2 [Triticum urartu]
TraesCS2D02G566800	40.0476	19.1034	22.5914	15.0689	10.0283	11.2902	2.24645	1.16765	2.48057e-06	1.888e-05	up	GO:0004601(peroxidase activity);GO:0009505(plant-type cell wall);GO:0009664(plant-type cell wall organization)	00940(Phenylpropanoid biosynthesis)	K00430	EC:1.11.1.7	Peroxidase 47 [Aegilops tauschii]
TraesCS1A02G078400	11.5289	9.46465	10.6056	3.48685	6.85492	3.4378	2.29319	1.19736	3.26062e-06	2.42986e-05	up	GO:0004601(peroxidase activity);GO:0009505(plant-type cell wall);GO:0009664(plant-type cell wall organization)	00940(Phenylpropanoid biosynthesis)	K00430	EC:1.11.1.7	Peroxidase 5 [Aegilops tauschii]
TraesCS1A02G078600	10.7617	10.099	9.55576	3.77079	6.6875	2.92741	2.27231	1.18416	1.07763e-05	7.344e-05	up	GO:0004601(peroxidase activity);GO:0009505(plant-type cell wall);GO:0009664(plant-type cell wall organization)	00940(Phenylpropanoid biosynthesis)	K00430	EC:1.11.1.7	Peroxidase 5 [Triticum urartu]
TraesCS2A02G572800	2.43569	4.14022	4.58531	1.53542	1.71737	1.49091	2.35285	1.23441	1.73981e-05	0.000114057	up	GO:0004601(peroxidase activity);GO:0009505(plant-type cell wall);GO:0009664(plant-type cell wall organization)	00940(Phenylpropanoid biosynthesis)	K00430	EC:1.11.1.7	Peroxidase 12 [Triticum urartu]
TraesCS4B02G118900	16.4866	12.6499	10.9935	1.62719	0	0	24.6623	4.62423	4.32423e-05	0.000262902	up	GO:0004601(peroxidase activity);GO:0005515(protein binding);GO:0005576(extracellular region);GO:0005618(cell wall);GO:0005794(Golgi apparatus);GO:0005829(cytosol);GO:0006979(response to oxidative stress);GO:0009809(lignin biosynthetic process);GO:0010089(xylem development);GO:0020037(heme binding);GO:0042744(hydrogen peroxide catabolic process);GO:0046872(metal ion binding);GO:0048046(apoplast);G…	00940(Phenylpropanoid biosynthesis)	K00430	EC:1.11.1.7	predicted protein [Hordeum vulgare subsp. vulgare]
TraesCS2D02G584100	1.66166	3.28342	2.78971	0.6748	0.684866	1.37184	2.83169	1.50166	8.13007e-05	0.000468221	up	GO:0004601(peroxidase activity);GO:0009505(plant-type cell wall);GO:0009664(plant-type cell wall organization)	00940(Phenylpropanoid biosynthesis)	K00430	EC:1.11.1.7	Peroxidase 12 [Aegilops tauschii]
TraesCS2D02G108500	1.79863	0.686385	1.40933	0.459322	0.107473	0.285869	4.56727	2.19133	8.88645e-05	0.000507323	up	GO:0004601(peroxidase activity);GO:0005515(protein binding);GO:0005576(extracellular region);GO:0005618(cell wall);GO:0005794(Golgi apparatus);GO:0005829(cytosol);GO:0006979(response to oxidative stress);GO:0009809(lignin biosynthetic process);GO:0010089(xylem development);GO:0020037(heme binding);GO:0042744(hydrogen peroxide catabolic process);GO:0046872(metal ion binding);GO:0048046(apoplast);G…	00940(Phenylpropanoid biosynthesis)	K00430	EC:1.11.1.7	Peroxidase 2 [Aegilops tauschii]
TraesCS4B02G347600	3.98994	4.26393	3.88737	2.75457	1.73793	1.23516	2.11976	1.0839	9.35331e-05	0.000531498	up	GO:0004601(peroxidase activity);GO:0009505(plant-type cell wall);GO:0009664(plant-type cell wall organization);GO:0009664(plant-type cell wall organization)	00940(Phenylpropanoid biosynthesis);00940(Phenylpropanoid biosynthesis)	K00430	EC:1.11.1.7	Peroxidase 5 [Aegilops tauschii]
TraesCS2B02G614100	45.8179	12.9961	14.441	11.6192	7.47623	8.97447	2.60974	1.3839	0.000182615	0.000978593	up	GO:0004601(peroxidase activity);GO:0009505(plant-type cell wall);GO:0009664(plant-type cell wall organization);GO:0009664(plant-type cell wall organization)	00940(Phenylpropanoid biosynthesis);00940(Phenylpropanoid biosynthesis)	K00430	EC:1.11.1.7	Peroxidase 12 [Aegilops tauschii]
TraesCS1A02G079500	2.25295	2.79813	3.19808	0.613536	1.62245	0.786117	2.72961	1.44869	0.000219783	0.00115589	up	GO:0004601(peroxidase activity);GO:0009505(plant-type cell wall);GO:0009664(plant-type cell wall organization)	00940(Phenylpropanoid biosynthesis)	K00430	EC:1.11.1.7	Peroxidase 5 [Aegilops tauschii]
TraesCS2A02G263500	5.44502	2.96707	2.63961	1.87071	1.58047	1.77913	2.11301	1.0793	0.00026036	0.00134903	up	GO:0004601(peroxidase activity);GO:0005515(protein binding);GO:0005576(extracellular region);GO:0006979(response to oxidative stress);GO:0009651(response to salt stress);GO:0020037(heme binding);GO:0042744(hydrogen peroxide catabolic process);GO:0046872(metal ion binding);GO:0055114(oxidation-reduction process)	00940(Phenylpropanoid biosynthesis)	K00430	EC:1.11.1.7	Peroxidase 51 [Triticum urartu]
TraesCS2B02G614000	9.64899	39.044	26.5071	4.97172	8.12326	13.8862	2.78712	1.47878	0.000304676	0.00155295	up	GO:0004601(peroxidase activity);GO:0009505(plant-type cell wall);GO:0009664(plant-type cell wall organization)	00940(Phenylpropanoid biosynthesis)	K00430	EC:1.11.1.7	predicted protein, partial [Hordeum vulgare subsp. vulgare]
TraesCS1B02G096400	1.87992	1.97846	1.92637	0.846283	0.878444	0.566212	2.52506	1.33631	0.000477321	0.00232505	up	GO:0004601(peroxidase activity);GO:0009505(plant-type cell wall);GO:0009664(plant-type cell wall organization)	00940(Phenylpropanoid biosynthesis)	K00430	EC:1.11.1.7	Peroxidase 5 [Aegilops tauschii]
TraesCS1A02G104300	1.13464	1.23398	1.79669	0.242702	0.739112	0.334716	3.16386	1.66168	0.000551388	0.00264401	up	GO:0004601(peroxidase activity);GO:0005576(extracellular region);GO:0005774(vacuolar membrane);GO:0006979(response to oxidative stress);GO:0020037(heme binding);GO:0042744(hydrogen peroxide catabolic process);GO:0046872(metal ion binding);GO:0055114(oxidation-reduction process)	00940(Phenylpropanoid biosynthesis)	K00430	EC:1.11.1.7	Peroxidase 54 [Aegilops tauschii]
TraesCS5B02G404300	0.947981	1.85599	1.42105	0.360732	0.70969	0.437234	2.80238	1.48665	0.000880134	0.00401767	up	GO:0004601(peroxidase activity);GO:0009505(plant-type cell wall);GO:0009664(plant-type cell wall organization)	00940(Phenylpropanoid biosynthesis)	K00430	EC:1.11.1.7	Peroxidase 57 [Aegilops tauschii]
TraesCS2A02G573600	3.31677	13.0629	8.91757	2.29808	2.85652	4.75681	2.55234	1.35182	0.00100924	0.00454737	up	GO:0004601(peroxidase activity);GO:0009505(plant-type cell wall);GO:0009664(plant-type cell wall organization)	00940(Phenylpropanoid biosynthesis)	K00430	EC:1.11.1.7	hypothetical protein F775_43713 [Aegilops tauschii]
TraesCS5D02G364600	0.672055	1.46366	0.750285	0.345234	0.289387	0.382699	2.83686	1.5043	0.00156881	0.00673218	up	GO:0004601(peroxidase activity);GO:0009505(plant-type cell wall);GO:0009664(plant-type cell wall organization)	00940(Phenylpropanoid biosynthesis)	K00430	EC:1.11.1.7	unnamed protein product [Triticum aestivum]
TraesCS1B02G115700	6.27733	0.86154	1.6141	0.687233	0.470757	1.20624	3.70225	1.8884	0.0016161	0.0069106	up	GO:0004601(peroxidase activity);GO:0005576(extracellular region);GO:0005634(nucleus);GO:0005737(cytoplasm);GO:0006979(response to oxidative stress);GO:0020037(heme binding);GO:0042744(hydrogen peroxide catabolic process);GO:0046872(metal ion binding);GO:0055114(oxidation-reduction process)	00940(Phenylpropanoid biosynthesis)	K00430	EC:1.11.1.7	Peroxidase N [Aegilops tauschii]
TraesCS3D02G407000	6.52367	5.44205	7.13771	1.82285	5.15586	2.26553	2.06652	1.0472	0.00183138	0.00771789	up	GO:0004601(peroxidase activity);GO:0020037(heme binding)	00940(Phenylpropanoid biosynthesis)	K00430	EC:1.11.1.7	Peroxidase 15 [Aegilops tauschii]
TraesCS3D02G305200	2.81106	9.36174	5.85258	2.41743	3.77118	2.04	2.19057	1.13131	0.00211553	0.0087534	up	GO:0004601(peroxidase activity);GO:0009505(plant-type cell wall);GO:0009664(plant-type cell wall organization)	00940(Phenylpropanoid biosynthesis)	K00430	EC:1.11.1.7	Peroxidase 2 [Aegilops tauschii]
TraesCS3B02G446800	1.70133	0.929568	2.09762	0.465769	0.899977	0.278483	2.87583	1.52398	0.00320519	0.0126036	up	GO:0004601(peroxidase activity);GO:0020037(heme binding)	00940(Phenylpropanoid biosynthesis)	K00430	EC:1.11.1.7	unnamed protein product [Triticum aestivum]
TraesCS3A02G412400	1.13792	1.82412	3.8743	0.754512	1.24089	0.289198	2.99236	1.58128	0.0035694	0.0138074	up	GO:0004601(peroxidase activity);GO:0020037(heme binding)	00940(Phenylpropanoid biosynthesis)	K00430	EC:1.11.1.7	Peroxidase 15 [Aegilops tauschii]
TraesCS2B02G098100	1.39905	0.814099	0.99711	0.628115	0.060865	0.229702	3.49442	1.80505	0.00358813	0.0138694	up	GO:0004601(peroxidase activity);GO:0009505(plant-type cell wall);GO:0009664(plant-type cell wall organization)	00940(Phenylpropanoid biosynthesis)	K00430	EC:1.11.1.7	Peroxidase 21 [Aegilops tauschii]
TraesCS7B02G274300	1.21426	0.813957	0.906519	0.377232	0.330085	0.570106	2.29738	1.19999	0.00462377	0.0172982	up	GO:0004601(peroxidase activity);GO:0005515(protein binding);GO:0005576(extracellular region);GO:0005618(cell wall);GO:0005794(Golgi apparatus);GO:0005829(cytosol);GO:0006979(response to oxidative stress);GO:0009809(lignin biosynthetic process);GO:0010089(xylem development);GO:0020037(heme binding);GO:0042744(hydrogen peroxide catabolic process);GO:0046872(metal ion binding);GO:0048046(apoplast);G…	00940(Phenylpropanoid biosynthesis)	K00430	EC:1.11.1.7	Peroxidase 52 [Aegilops tauschii]
TraesCS2D02G583900	2.83328	13.647	8.83887	1.51837	1.22255	6.03459	2.88521	1.52868	0.00539767	0.0197805	up	GO:0004601(peroxidase activity);GO:0009505(plant-type cell wall);GO:0009664(plant-type cell wall organization)	00940(Phenylpropanoid biosynthesis)	K00430	EC:1.11.1.7	Peroxidase 12 [Triticum urartu]
TraesCS2D02G509700	1.75424	1.02329	1.01665	0.728004	0.50759	0.309654	2.45538	1.29595	0.0053986	0.019782	up	GO:0004601(peroxidase activity);GO:0005515(protein binding);GO:0005576(extracellular region);GO:0005618(cell wall);GO:0005794(Golgi apparatus);GO:0005829(cytosol);GO:0006979(response to oxidative stress);GO:0009809(lignin biosynthetic process);GO:0010089(xylem development);GO:0020037(heme binding);GO:0042744(hydrogen peroxide catabolic process);GO:0046872(metal ion binding);GO:0048046(apoplast);G…	00940(Phenylpropanoid biosynthesis)	K00430	EC:1.11.1.7	predicted protein [Hordeum vulgare subsp. vulgare]
TraesCS3B02G578600	67.0715	1.37262	1.44073	4.5538	0.084814	0.086302	14.7907	3.88662	0.0060607	0.0218263	up	GO:0004601(peroxidase activity);GO:0009505(plant-type cell wall);GO:0009664(plant-type cell wall organization)	00940(Phenylpropanoid biosynthesis)	K00430	EC:1.11.1.7	predicted protein, partial [Hordeum vulgare subsp. vulgare]
TraesCS1B02G214800	0.60033	0.788159	0.921425	0.086969	0.532524	0.166098	2.94035	1.55599	0.0114007	0.0372837	up	GO:0004601(peroxidase activity);GO:0009505(plant-type cell wall);GO:0009664(plant-type cell wall organization)	00940(Phenylpropanoid biosynthesis)	K00430	EC:1.11.1.7	Peroxidase 5 [Triticum urartu]
TraesCS1B02G354900	3.50541	3.71738	3.58406	51.4542	72.2961	42.731	0.0649133	-3.94534	8.91769e-70	1.97074e-67	down	GO:0004601(peroxidase activity);GO:0009505(plant-type cell wall);GO:0009664(plant-type cell wall organization)	00940(Phenylpropanoid biosynthesis)	K00430	EC:1.11.1.7	predicted protein [Hordeum vulgare subsp. vulgare]
TraesCS1A02G342000	1.59838	1.72103	1.79258	19.0671	24.0559	16.565	0.0856449	-3.54549	8.12488e-62	1.45353e-59	down	GO:0004601(peroxidase activity);GO:0009505(plant-type cell wall);GO:0009664(plant-type cell wall organization)	00940(Phenylpropanoid biosynthesis)	K00430	EC:1.11.1.7	Peroxidase 2 [Aegilops tauschii]
TraesCS2A02G573400	24.3347	17.2764	18.4932	172.426	150.553	167.931	0.122435	-3.02992	9.16126e-62	1.63375e-59	down	GO:0004601(peroxidase activity);GO:0009505(plant-type cell wall);GO:0009664(plant-type cell wall organization)	00940(Phenylpropanoid biosynthesis)	K00430	EC:1.11.1.7	Peroxidase 12 [Triticum urartu]
TraesCS2B02G560500	0.055688	0.101065	0.089862	8.83444	19.4577	8.7209	0.00666292	-7.22963	1.0143e-58	1.63311e-56	down	GO:0004601(peroxidase activity);GO:0005576(extracellular region);GO:0006979(response to oxidative stress);GO:0020037(heme binding);GO:0042744(hydrogen peroxide catabolic process);GO:0046872(metal ion binding);GO:0055114(oxidation-reduction process)	00940(Phenylpropanoid biosynthesis)	K00430	EC:1.11.1.7	Peroxidase 4 [Aegilops tauschii]
TraesCS1B02G354800	0.724923	0.373433	0.530151	12.5606	20.7103	12.3642	0.0356853	-4.80853	1.48938e-56	2.25017e-54	down	GO:0004601(peroxidase activity);GO:0009505(plant-type cell wall);GO:0009664(plant-type cell wall organization)	00940(Phenylpropanoid biosynthesis)	K00430	EC:1.11.1.7	Peroxidase 2 [Aegilops tauschii]
TraesCS1B02G355000	0.8422	0.848437	0.732912	12.4893	22.8016	12.7879	0.0504079	-4.31021	4.08426e-51	5.19549e-49	down	GO:0004601(peroxidase activity);GO:0009505(plant-type cell wall);GO:0009664(plant-type cell wall organization)	00940(Phenylpropanoid biosynthesis)	K00430	EC:1.11.1.7	Peroxidase 2 [Aegilops tauschii]
TraesCS2D02G584600	39.0182	38.7768	35.2249	189.859	160.499	185.436	0.210939	-2.2451	4.93815e-46	5.32083e-44	down	GO:0004601(peroxidase activity);GO:0009505(plant-type cell wall);GO:0009664(plant-type cell wall organization)	00940(Phenylpropanoid biosynthesis)	K00430	EC:1.11.1.7	Peroxidase 12 [Triticum urartu]
TraesCS2A02G572500	1.78161	2.87587	2.13649	26.1218	17.281	19.8918	0.107339	-3.21976	6.0687e-46	6.51408e-44	down	GO:0004601(peroxidase activity);GO:0009505(plant-type cell wall);GO:0009664(plant-type cell wall organization)	00940(Phenylpropanoid biosynthesis)	K00430	EC:1.11.1.7	Peroxidase 12 [Triticum urartu]
TraesCS2A02G301000	3.85604	3.52187	3.44625	22.508	18.128	20.7662	0.176283	-2.50403	7.70634e-46	8.19387e-44	down	GO:0004601(peroxidase activity);GO:0005576(extracellular region);GO:0006979(response to oxidative stress);GO:0009809(lignin biosynthetic process);GO:0020037(heme binding);GO:0042744(hydrogen peroxide catabolic process);GO:0046872(metal ion binding);GO:0055114(oxidation-reduction process)	00940(Phenylpropanoid biosynthesis)	K00430	EC:1.11.1.7	Peroxidase 72 [Triticum urartu]
TraesCS7D02G090300	0.167442	0.151941	0.135098	4.82815	4.19415	4.38744	0.0338918	-4.88292	1.15348e-45	1.21727e-43	down	GO:0004601(peroxidase activity);GO:0009505(plant-type cell wall);GO:0009664(plant-type cell wall organization)	00940(Phenylpropanoid biosynthesis)	K00430	EC:1.11.1.7	predicted protein [Hordeum vulgare subsp. vulgare]
TraesCS2B02G125700	0	0.074596	0	3.50722	4.14855	3.39708	0.00674903	-7.2111	3.1741e-45	3.28202e-43	down	GO:0004601(peroxidase activity);GO:0005515(protein binding);GO:0005576(extracellular region);GO:0005618(cell wall);GO:0005794(Golgi apparatus);GO:0005829(cytosol);GO:0006979(response to oxidative stress);GO:0009809(lignin biosynthetic process);GO:0010089(xylem development);GO:0020037(heme binding);GO:0042744(hydrogen peroxide catabolic process);GO:0046872(metal ion binding);GO:0048046(apoplast);G…	00940(Phenylpropanoid biosynthesis)	K00430	EC:1.11.1.7	predicted protein [Hordeum vulgare subsp. vulgare]
TraesCS2B02G317200	2.82199	2.81612	3.3792	21.1821	15.1281	20.3328	0.159195	-2.65113	2.10668e-42	1.96552e-40	down	GO:0004601(peroxidase activity);GO:0005576(extracellular region);GO:0006979(response to oxidative stress);GO:0009809(lignin biosynthetic process);GO:0020037(heme binding);GO:0042744(hydrogen peroxide catabolic process);GO:0046872(metal ion binding);GO:0055114(oxidation-reduction process)	00940(Phenylpropanoid biosynthesis)	K00430	EC:1.11.1.7	Peroxidase 72 [Triticum urartu]
TraesCS2B02G173900	0.218804	0.157604	0.102886	4.21379	4.796	4.85952	0.0345579	-4.85484	3.18174e-42	2.94903e-40	down	GO:0004601(peroxidase activity);GO:0009505(plant-type cell wall);GO:0009664(plant-type cell wall organization)	00940(Phenylpropanoid biosynthesis)	K00430	EC:1.11.1.7	Peroxidase 2 [Triticum urartu]
TraesCS2D02G108300	0.057154	0	0.046114	2.80799	4.90168	4.68267	0.00833321	-6.90691	1.13857e-41	1.02989e-39	down	GO:0004601(peroxidase activity);GO:0005515(protein binding);GO:0005576(extracellular region);GO:0005618(cell wall);GO:0005794(Golgi apparatus);GO:0005829(cytosol);GO:0006979(response to oxidative stress);GO:0009809(lignin biosynthetic process);GO:0010089(xylem development);GO:0020037(heme binding);GO:0042744(hydrogen peroxide catabolic process);GO:0046872(metal ion binding);GO:0048046(apoplast);G…	00940(Phenylpropanoid biosynthesis)	K00430	EC:1.11.1.7	predicted protein [Hordeum vulgare subsp. vulgare]
TraesCS2B02G124900	20.8589	16.8608	14.0777	94.2363	82.5967	95.4893	0.190206	-2.39436	6.4324e-39	5.26868e-37	down	GO:0004601(peroxidase activity);GO:0005515(protein binding);GO:0005576(extracellular region);GO:0005618(cell wall);GO:0005794(Golgi apparatus);GO:0005829(cytosol);GO:0006979(response to oxidative stress);GO:0009809(lignin biosynthetic process);GO:0010089(xylem development);GO:0020037(heme binding);GO:0042744(hydrogen peroxide catabolic process);GO:0046872(metal ion binding);GO:0048046(apoplast);G…	00940(Phenylpropanoid biosynthesis)	K00430	EC:1.11.1.7	peroxidase [Triticum aestivum]
TraesCS6B02G403900	2.44298	3.10744	2.10848	15.7576	25.3581	19.897	0.12553	-2.9939	8.58916e-38	6.7413e-36	down	GO:0004601(peroxidase activity);GO:0009505(plant-type cell wall);GO:0009664(plant-type cell wall organization)	00940(Phenylpropanoid biosynthesis)	K00430	EC:1.11.1.7	Peroxidase 2 [Triticum urartu]
TraesCS2D02G153700	0.237072	0.366988	0.540538	4.85494	8.40267	7.57502	0.0549426	-4.18593	1.43891e-35	1.03296e-33	down	GO:0004601(peroxidase activity);GO:0009505(plant-type cell wall);GO:0009664(plant-type cell wall organization)	00940(Phenylpropanoid biosynthesis)	K00430	EC:1.11.1.7	Peroxidase 2 [Triticum urartu]
TraesCS2B02G125300	18.9503	21.2309	18.2557	75.9167	72.2044	82.6657	0.253207	-1.98161	3.11587e-35	2.20036e-33	down	GO:0004601(peroxidase activity);GO:0005515(protein binding);GO:0005576(extracellular region);GO:0005618(cell wall);GO:0005794(Golgi apparatus);GO:0005829(cytosol);GO:0006979(response to oxidative stress);GO:0009809(lignin biosynthetic process);GO:0010089(xylem development);GO:0020037(heme binding);GO:0042744(hydrogen peroxide catabolic process);GO:0046872(metal ion binding);GO:0048046(apoplast);G…	00940(Phenylpropanoid biosynthesis)	K00430	EC:1.11.1.7	root peroxidase [Triticum aestivum]
TraesCSU02G062700	0.086941	0.060274	0.206912	5.3773	4.69248	3.83493	0.0254681	-5.29516	8.8838e-35	6.13516e-33	down	GO:0004601(peroxidase activity);GO:0009505(plant-type cell wall);GO:0009664(plant-type cell wall organization)	00940(Phenylpropanoid biosynthesis)	K00430	EC:1.11.1.7	predicted protein [Hordeum vulgare subsp. vulgare]
TraesCS4A02G394900	0	0	0	2.80181	2.13004	1.69068	-inf	-inf	4.62179e-33	3.0006e-31	down	GO:0004601(peroxidase activity);GO:0009505(plant-type cell wall);GO:0009664(plant-type cell wall organization)	00940(Phenylpropanoid biosynthesis)	K00430	EC:1.11.1.7	predicted protein [Hordeum vulgare subsp. vulgare]
TraesCS7D02G334300	16.0562	11.3688	12.7517	58.5728	65.6137	53.4491	0.226174	-2.14449	2.74124e-31	1.6504e-29	down	GO:0004601(peroxidase activity);GO:0005576(extracellular region);GO:0006979(response to oxidative stress);GO:0020037(heme binding);GO:0042744(hydrogen peroxide catabolic process);GO:0046872(metal ion binding);GO:0055114(oxidation-reduction process)	00940(Phenylpropanoid biosynthesis)	K00430	EC:1.11.1.7	Peroxidase 4 [Aegilops tauschii]
TraesCS7A02G094400	0.325049	0.659822	0.786474	6.39311	7.19638	6.02333	0.0903157	-3.46888	2.77483e-31	1.66883e-29	down	GO:0004601(peroxidase activity);GO:0009505(plant-type cell wall);GO:0009664(plant-type cell wall organization)	00940(Phenylpropanoid biosynthesis)	K00430	EC:1.11.1.7	Peroxidase 2 [Triticum urartu]
TraesCSU02G250800	0.160728	0.11204	0.132978	6.22657	3.99217	3.21462	0.0302044	-5.0491	7.47955e-31	4.40894e-29	down	GO:0004601(peroxidase activity);GO:0009505(plant-type cell wall);GO:0009664(plant-type cell wall organization)	00940(Phenylpropanoid biosynthesis)	K00430	EC:1.11.1.7	predicted protein [Hordeum vulgare subsp. vulgare]
TraesCS2B02G173800	0.700254	1.36621	0.746454	8.19956	10.1376	7.98842	0.106851	-3.22633	1.58653e-30	9.18869e-29	down	GO:0004601(peroxidase activity);GO:0009505(plant-type cell wall);GO:0009664(plant-type cell wall organization)	00940(Phenylpropanoid biosynthesis)	K00430	EC:1.11.1.7	Peroxidase 2 [Triticum urartu]
TraesCS2D02G152900	1.98549	2.33266	3.17985	12.81	19.2755	15.2686	0.158339	-2.65891	1.18047e-29	6.55397e-28	down	GO:0004601(peroxidase activity);GO:0009505(plant-type cell wall);GO:0009664(plant-type cell wall organization)	00940(Phenylpropanoid biosynthesis)	K00430	EC:1.11.1.7	Peroxidase 2 [Triticum urartu]
TraesCS1B02G330500	1.43889	1.27492	0.868889	7.23536	7.97544	9.52609	0.144832	-2.78755	3.00353e-29	1.64168e-27	down	GO:0004601(peroxidase activity);GO:0009505(plant-type cell wall);GO:0009664(plant-type cell wall organization)	00940(Phenylpropanoid biosynthesis)	K00430	EC:1.11.1.7	class III peroxidase [Triticum aestivum]
TraesCS1B02G330800	0.19399	0.199273	0.114106	2.80221	2.81121	2.90917	0.0595322	-4.07019	9.23975e-29	4.96839e-27	down	GO:0004601(peroxidase activity);GO:0009505(plant-type cell wall);GO:0009664(plant-type cell wall organization);GO:0009664(plant-type cell wall organization)	00940(Phenylpropanoid biosynthesis);00940(Phenylpropanoid biosynthesis)	K00430	EC:1.11.1.7	Peroxidase 1 [Triticum urartu]
TraesCS6B02G071200	0.622881	0.760555	0.841939	5.69981	7.90445	5.26422	0.117941	-3.08386	1.14208e-28	6.10043e-27	down	GO:0004601(peroxidase activity);GO:0005515(protein binding);GO:0005576(extracellular region);GO:0005618(cell wall);GO:0005794(Golgi apparatus);GO:0005829(cytosol);GO:0006979(response to oxidative stress);GO:0009809(lignin biosynthetic process);GO:0010089(xylem development);GO:0020037(heme binding);GO:0042744(hydrogen peroxide catabolic process);GO:0046872(metal ion binding);GO:0048046(apoplast);G…	00940(Phenylpropanoid biosynthesis)	K00430	EC:1.11.1.7	Cationic peroxidase 1 [Aegilops tauschii]
TraesCS2A02G573700	14.5578	19.419	15.7121	66.6854	54.5829	70.492	0.25912	-1.94831	1.79911e-28	9.53763e-27	down	GO:0004601(peroxidase activity);GO:0009505(plant-type cell wall);GO:0009664(plant-type cell wall organization)	00940(Phenylpropanoid biosynthesis)	K00430	EC:1.11.1.7	Peroxidase 12 [Triticum urartu]
TraesCS2A02G108200	0	0	0	1.51521	1.83055	1.49313	-inf	-inf	1.90113e-28	1.00595e-26	down	GO:0004601(peroxidase activity);GO:0005515(protein binding);GO:0005576(extracellular region);GO:0005618(cell wall);GO:0005794(Golgi apparatus);GO:0005829(cytosol);GO:0006979(response to oxidative stress);GO:0009809(lignin biosynthetic process);GO:0010089(xylem development);GO:0020037(heme binding);GO:0042744(hydrogen peroxide catabolic process);GO:0046872(metal ion binding);GO:0048046(apoplast);G…	00940(Phenylpropanoid biosynthesis)	K00430	EC:1.11.1.7	predicted protein [Hordeum vulgare subsp. vulgare]
TraesCS2D02G152800	0.980466	1.91159	1.42382	8.68234	12.4065	11.8944	0.130851	-2.93401	4.28797e-28	2.21891e-26	down	GO:0004601(peroxidase activity);GO:0009505(plant-type cell wall);GO:0009664(plant-type cell wall organization)	00940(Phenylpropanoid biosynthesis)	K00430	EC:1.11.1.7	Peroxidase 2 [Triticum urartu]
TraesCS2D02G299700	5.01868	7.41111	8.05011	33.6311	26.2053	32.1492	0.222642	-2.1672	7.9949e-28	4.07357e-26	down	GO:0004601(peroxidase activity);GO:0005576(extracellular region);GO:0006979(response to oxidative stress);GO:0009809(lignin biosynthetic process);GO:0020037(heme binding);GO:0042744(hydrogen peroxide catabolic process);GO:0046872(metal ion binding);GO:0055114(oxidation-reduction process)	00940(Phenylpropanoid biosynthesis)	K00430	EC:1.11.1.7	Peroxidase 72 [Triticum urartu]
TraesCS1D02G318600	1.48805	1.59916	1.21039	8.45736	6.78269	10.0231	0.170113	-2.55543	9.30533e-27	4.47426e-25	down	GO:0004601(peroxidase activity);GO:0009505(plant-type cell wall);GO:0009664(plant-type cell wall organization)	00940(Phenylpropanoid biosynthesis)	K00430	EC:1.11.1.7	Peroxidase 1 [Triticum urartu]
TraesCS7D02G334400	1.81017	0.947964	1.53161	10.5204	9.86353	8.27464	0.149685	-2.74	1.57947e-26	7.49856e-25	down	GO:0004601(peroxidase activity);GO:0005515(protein binding);GO:0005576(extracellular region);GO:0005618(cell wall);GO:0005794(Golgi apparatus);GO:0005829(cytosol);GO:0006979(response to oxidative stress);GO:0009809(lignin biosynthetic process);GO:0010089(xylem development);GO:0020037(heme binding);GO:0042744(hydrogen peroxide catabolic process);GO:0046872(metal ion binding);GO:0048046(apoplast);G…	00940(Phenylpropanoid biosynthesis)	K00430	EC:1.11.1.7	Peroxidase P7 [Aegilops tauschii]
TraesCS2A02G148600	1.85878	1.62861	1.69449	7.41068	7.95183	8.14947	0.220393	-2.18185	1.5404e-25	6.90034e-24	down	GO:0004601(peroxidase activity);GO:0009505(plant-type cell wall);GO:0009664(plant-type cell wall organization)	00940(Phenylpropanoid biosynthesis)	K00430	EC:1.11.1.7	Peroxidase 2 [Triticum urartu]
TraesCS6A02G368200	0.690621	1.08264	1.23367	5.69361	8.89098	7.13855	0.138421	-2.85287	1.87618e-25	8.3448e-24	down	GO:0004601(peroxidase activity);GO:0009505(plant-type cell wall);GO:0009664(plant-type cell wall organization)	00940(Phenylpropanoid biosynthesis)	K00430	EC:1.11.1.7	Peroxidase 2 [Triticum urartu]
TraesCS7A02G345000	4.31337	2.86044	2.13642	19.3494	20.441	15.1349	0.169507	-2.56058	2.29263e-24	9.49276e-23	down	GO:0004601(peroxidase activity);GO:0005576(extracellular region);GO:0006979(response to oxidative stress);GO:0020037(heme binding);GO:0042744(hydrogen peroxide catabolic process);GO:0046872(metal ion binding);GO:0055114(oxidation-reduction process)	00940(Phenylpropanoid biosynthesis)	K00430	EC:1.11.1.7	Peroxidase 4 [Aegilops tauschii]
TraesCS2B02G126300	9.27928	11.6735	11.1419	41.2491	35.6071	59.5986	0.235204	-2.08802	3.74476e-24	1.52147e-22	down	GO:0004601(peroxidase activity);GO:0005515(protein binding);GO:0005576(extracellular region);GO:0005618(cell wall);GO:0005794(Golgi apparatus);GO:0005829(cytosol);GO:0006979(response to oxidative stress);GO:0009809(lignin biosynthetic process);GO:0010089(xylem development);GO:0020037(heme binding);GO:0042744(hydrogen peroxide catabolic process);GO:0046872(metal ion binding);GO:0048046(apoplast);G…	00940(Phenylpropanoid biosynthesis)	K00430	EC:1.11.1.7	class III peroxidase [Triticum aestivum]
TraesCS7D02G090600	0	0.050956	0	2.69252	1.86249	1.53604	0.00836572	-6.90129	6.1044e-24	2.44319e-22	down	GO:0004601(peroxidase activity);GO:0009505(plant-type cell wall);GO:0009664(plant-type cell wall organization)	00940(Phenylpropanoid biosynthesis)	K00430	EC:1.11.1.7	predicted protein [Hordeum vulgare subsp. vulgare]
TraesCS7D02G392000	11.742	10.5586	7.62693	36.6124	39.7438	36.3443	0.265549	-1.91295	8.51782e-24	3.37082e-22	down	GO:0004601(peroxidase activity);GO:0009505(plant-type cell wall);GO:0009664(plant-type cell wall organization)	00940(Phenylpropanoid biosynthesis)	K00430	EC:1.11.1.7	Peroxidase 2 [Aegilops tauschii]
TraesCS7B02G238100	17.1829	13.8871	13.1751	54.9603	68.6475	47.2943	0.258891	-1.94958	9.04659e-24	3.57255e-22	down	GO:0004601(peroxidase activity);GO:0005576(extracellular region);GO:0006979(response to oxidative stress);GO:0020037(heme binding);GO:0042744(hydrogen peroxide catabolic process);GO:0046872(metal ion binding);GO:0055114(oxidation-reduction process)	00940(Phenylpropanoid biosynthesis)	K00430	EC:1.11.1.7	Peroxidase 4 [Aegilops tauschii]
TraesCS1B02G354700	3.00196	2.76359	0.608717	47.4359	56.6727	32.6687	0.0466033	-4.42342	9.93725e-24	3.91331e-22	down	GO:0004601(peroxidase activity);GO:0009505(plant-type cell wall);GO:0009664(plant-type cell wall organization)	00940(Phenylpropanoid biosynthesis)	K00430	EC:1.11.1.7	predicted protein [Hordeum vulgare subsp. vulgare]
TraesCS7A02G094600	0.362243	1.05391	0.504498	7.68304	7.38879	5.56223	0.0930818	-3.42536	1.69772e-23	6.55286e-22	down	GO:0004601(peroxidase activity);GO:0009505(plant-type cell wall);GO:0009664(plant-type cell wall organization)	00940(Phenylpropanoid biosynthesis)	K00430	EC:1.11.1.7	predicted protein [Hordeum vulgare subsp. vulgare]
TraesCS2D02G152700	0.167695	0.130279	0.154632	1.78279	2.83246	3.30452	0.0571489	-4.12913	3.81095e-23	1.44037e-21	down	GO:0004601(peroxidase activity);GO:0009505(plant-type cell wall);GO:0009664(plant-type cell wall organization)	00940(Phenylpropanoid biosynthesis)	K00430	EC:1.11.1.7	Peroxidase 2 [Aegilops tauschii]
TraesCS2A02G148900	2.29538	1.56567	2.01643	8.08556	9.19999	8.99265	0.223664	-2.1606	4.72893e-23	1.77778e-21	down	GO:0004601(peroxidase activity);GO:0009505(plant-type cell wall);GO:0009664(plant-type cell wall organization)	00940(Phenylpropanoid biosynthesis)	K00430	EC:1.11.1.7	Peroxidase 2 [Triticum urartu]
TraesCS1A02G318500	0.581461	0.656943	0.271952	4.70359	4.02641	5.84278	0.103642	-3.27032	1.41379e-22	5.12357e-21	down	GO:0004601(peroxidase activity);GO:0009505(plant-type cell wall);GO:0009664(plant-type cell wall organization);GO:0009664(plant-type cell wall organization)	00940(Phenylpropanoid biosynthesis);00940(Phenylpropanoid biosynthesis)	K00430	EC:1.11.1.7	Peroxidase 1 [Triticum urartu]
TraesCS1A02G318300	1.07168	0.758431	0.328264	6.66467	6.40018	7.88538	0.103024	-3.27895	3.98241e-22	1.40351e-20	down	GO:0004601(peroxidase activity);GO:0009505(plant-type cell wall);GO:0009664(plant-type cell wall organization)	00940(Phenylpropanoid biosynthesis)	K00430	EC:1.11.1.7	Peroxidase 1 [Triticum urartu]
TraesCS1A02G108400	3.86737	2.59258	2.97641	13.4779	10.5875	12.4895	0.258142	-1.95376	6.2556e-21	2.00524e-19	down	GO:0004601(peroxidase activity);GO:0009505(plant-type cell wall);GO:0009664(plant-type cell wall organization)	00940(Phenylpropanoid biosynthesis)	K00430	EC:1.11.1.7	Peroxidase 1 [Aegilops tauschii]
TraesCS7A02G194000	0	0	0	0.902417	1.179	0.979227	-inf	-inf	1.17528e-20	3.67946e-19	down	GO:0004601(peroxidase activity);GO:0009505(plant-type cell wall);GO:0009664(plant-type cell wall organization)	00940(Phenylpropanoid biosynthesis)	K00430	EC:1.11.1.7	Peroxidase 1 [Triticum urartu]
TraesCS1D02G318000	5.04336	3.72481	2.78564	15.5876	14.8077	20.6822	0.226202	-2.14432	1.6473e-20	5.08659e-19	down	GO:0004601(peroxidase activity);GO:0009505(plant-type cell wall);GO:0009664(plant-type cell wall organization)	00940(Phenylpropanoid biosynthesis)	K00430	EC:1.11.1.7	Peroxidase 1 [Triticum urartu]
TraesCS7A02G396500	7.61892	5.56904	3.58813	24.821	27.9053	25.8578	0.21348	-2.22783	2.74776e-20	8.37904e-19	down	GO:0004601(peroxidase activity);GO:0009505(plant-type cell wall);GO:0009664(plant-type cell wall organization)	00940(Phenylpropanoid biosynthesis)	K00430	EC:1.11.1.7	Peroxidase 2 [Aegilops tauschii]
TraesCS1A02G318200	2.07053	2.63472	0.960292	12.2561	11.3576	13.7054	0.151814	-2.71963	3.71701e-20	1.12133e-18	down	GO:0004601(peroxidase activity);GO:0009505(plant-type cell wall);GO:0009664(plant-type cell wall organization)	00940(Phenylpropanoid biosynthesis)	K00430	EC:1.11.1.7	class III peroxidase [Triticum aestivum]
TraesCS1B02G330700	0.317782	0.366237	0.224042	3.10025	3.89448	4.22733	0.0809175	-3.6274	4.21593e-20	1.26574e-18	down	GO:0004601(peroxidase activity);GO:0009505(plant-type cell wall);GO:0009664(plant-type cell wall organization)	00940(Phenylpropanoid biosynthesis)	K00430	EC:1.11.1.7	class III peroxidase [Triticum aestivum]
TraesCS2D02G153800	3.08607	2.38492	1.53638	10.1347	15.02	12.0972	0.188108	-2.41037	7.08734e-20	2.09325e-18	down	GO:0004601(peroxidase activity);GO:0009505(plant-type cell wall);GO:0009664(plant-type cell wall organization)	00940(Phenylpropanoid biosynthesis)	K00430	EC:1.11.1.7	Peroxidase 2 [Aegilops tauschii]
TraesCS3B02G209600	1.45817	2.31979	2.22504	9.17361	6.90673	8.91723	0.240143	-2.05803	8.68543e-20	2.55454e-18	down	GO:0004601(peroxidase activity);GO:0005576(extracellular region);GO:0006979(response to oxidative stress);GO:0020037(heme binding);GO:0042744(hydrogen peroxide catabolic process);GO:0046872(metal ion binding);GO:0055114(oxidation-reduction process)	00940(Phenylpropanoid biosynthesis)	K00430	EC:1.11.1.7	Peroxidase 9 [Aegilops tauschii]
TraesCS2B02G615100	8.0829	11.6648	11.4019	40.5362	30.3878	31.1759	0.30509	-1.71269	2.59271e-19	7.34944e-18	down	GO:0004601(peroxidase activity);GO:0009505(plant-type cell wall);GO:0009664(plant-type cell wall organization)	00940(Phenylpropanoid biosynthesis)	K00430	EC:1.11.1.7	Peroxidase 40 [Aegilops tauschii]
TraesCSU02G062800	0.376126	0.348727	0.405729	8.36086	6.6934	5.85047	0.0540826	-4.20869	3.09943e-19	8.72535e-18	down	GO:0032922(circadian regulation of gene expression);GO:0042752(regulation of circadian rhythm);GO:0097167(circadian regulation of translation)	00940(Phenylpropanoid biosynthesis)	K00430	EC:1.11.1.7	Peroxidase 2 [Triticum urartu]
TraesCS4B02G340200	3.98424	3.07943	1.89909	11.8119	14.0118	15.5494	0.216632	-2.20668	2.64395e-18	6.93319e-17	down	GO:0004601(peroxidase activity);GO:0009505(plant-type cell wall);GO:0009664(plant-type cell wall organization)	00940(Phenylpropanoid biosynthesis)	K00430	EC:1.11.1.7	class III peroxidase [Triticum aestivum]
TraesCS2D02G583700	5.19509	9.19227	8.81034	29.911	27.2687	25.0137	0.282233	-1.82504	4.22698e-18	1.08918e-16	down	GO:0004601(peroxidase activity);GO:0009505(plant-type cell wall);GO:0009664(plant-type cell wall organization)	00940(Phenylpropanoid biosynthesis)	K00430	EC:1.11.1.7	Peroxidase 40 [Aegilops tauschii]
TraesCS1A02G318600	0.609166	0.478597	0.111564	5.05254	4.40961	7.12359	0.0723107	-3.78965	5.08929e-18	1.29949e-16	down	GO:0004601(peroxidase activity);GO:0009505(plant-type cell wall);GO:0009664(plant-type cell wall organization)	00940(Phenylpropanoid biosynthesis)	K00430	EC:1.11.1.7	Peroxidase 1 [Triticum urartu]
TraesCS1D02G304500	0	0.027336	0	1.10688	1.10595	1.21246	0.00798064	-6.96928	1.88339e-17	4.63066e-16	down	GO:0004601(peroxidase activity);GO:0009505(plant-type cell wall);GO:0009664(plant-type cell wall organization)	00940(Phenylpropanoid biosynthesis)	K00430	EC:1.11.1.7	Peroxidase 2 [Triticum urartu]
TraesCS2B02G173400	4.17047	6.65892	6.59779	17.722	30.8859	23.6537	0.241168	-2.05189	1.91363e-17	4.70024e-16	down	GO:0004601(peroxidase activity);GO:0009505(plant-type cell wall);GO:0009664(plant-type cell wall organization)	00940(Phenylpropanoid biosynthesis)	K00430	EC:1.11.1.7	Peroxidase 2 [Triticum urartu]
TraesCS1D02G317700	2.86396	2.46103	1.90435	8.41723	10.4141	8.15338	0.267905	-1.90021	4.705e-17	1.12015e-15	down	GO:0004601(peroxidase activity);GO:0009505(plant-type cell wall);GO:0009664(plant-type cell wall organization)	00940(Phenylpropanoid biosynthesis)	K00430	EC:1.11.1.7	Peroxidase 1 [Aegilops tauschii]
TraesCS1D02G304400	0	0.027287	0	1.18235	0.925188	1.13277	0.00842112	-6.89177	7.93666e-17	1.85429e-15	down	GO:0004601(peroxidase activity);GO:0009505(plant-type cell wall);GO:0009664(plant-type cell wall organization)	00940(Phenylpropanoid biosynthesis)	K00430	EC:1.11.1.7	Peroxidase 2 [Triticum urartu]
TraesCS7A02G345100	18.6805	11.3773	12.2502	47.5819	62.7219	42.2377	0.277354	-1.8502	2.06589e-16	4.69431e-15	down	GO:0004601(peroxidase activity);GO:0005576(extracellular region);GO:0006979(response to oxidative stress);GO:0020037(heme binding);GO:0042744(hydrogen peroxide catabolic process);GO:0046872(metal ion binding);GO:0055114(oxidation-reduction process)	00940(Phenylpropanoid biosynthesis)	K00430	EC:1.11.1.7	Peroxidase 4 [Aegilops tauschii]
TraesCS7D02G195400	0.248438	0.094533	0.224794	2.35392	2.24358	2.76167	0.0771507	-3.69618	2.99906e-16	6.70658e-15	down	GO:0004601(peroxidase activity);GO:0009505(plant-type cell wall);GO:0009664(plant-type cell wall organization)	00940(Phenylpropanoid biosynthesis)	K00430	EC:1.11.1.7	Peroxidase 1 [Aegilops tauschii]
TraesCS7B02G298600	3.15308	2.59692	1.50543	9.12161	10.5921	11.5103	0.232367	-2.10552	5.14744e-16	1.13354e-14	down	GO:0004601(peroxidase activity);GO:0009505(plant-type cell wall);GO:0009664(plant-type cell wall organization)	00940(Phenylpropanoid biosynthesis)	K00430	EC:1.11.1.7	Peroxidase 2 [Aegilops tauschii]
TraesCS5D02G438300	0	0	0.048127	0.741281	1.41343	1.63772	0.0126903	-6.30013	5.44868e-16	1.19707e-14	down	GO:0004601(peroxidase activity);GO:0009505(plant-type cell wall);GO:0009664(plant-type cell wall organization)	00940(Phenylpropanoid biosynthesis)	K00430	EC:1.11.1.7	Peroxidase 2 [Aegilops tauschii]
TraesCSU02G014900	0	0	0	0.614629	1.27733	1.48407	-inf	-inf	1.7019e-15	3.59471e-14	down	GO:0004601(peroxidase activity);GO:0009505(plant-type cell wall);GO:0009664(plant-type cell wall organization)	00940(Phenylpropanoid biosynthesis)	K00430	EC:1.11.1.7	Peroxidase 2 [Aegilops tauschii]
TraesCS2B02G614400	0.483978	0.123558	0.130589	4.94336	2.132	7.50258	0.050633	-4.30378	3.89758e-15	8.01607e-14	down	GO:0004601(peroxidase activity);GO:0009505(plant-type cell wall);GO:0009664(plant-type cell wall organization)	00940(Phenylpropanoid biosynthesis)	K00430	EC:1.11.1.7	Peroxidase 12 [Triticum urartu]
TraesCS6A02G368400	0.864193	0.455038	0.639774	2.57287	6.8968	5.15876	0.133918	-2.90058	1.5232e-14	2.99605e-13	down	GO:0004601(peroxidase activity);GO:0009505(plant-type cell wall);GO:0009664(plant-type cell wall organization)	00940(Phenylpropanoid biosynthesis)	K00430	EC:1.11.1.7	Peroxidase 2 [Triticum urartu]
TraesCS2D02G107500	40.2767	33.7173	28.0774	89.814	80.9513	85.0167	0.399057	-1.32533	1.54075e-14	3.02846e-13	down	GO:0004601(peroxidase activity);GO:0005515(protein binding);GO:0005576(extracellular region);GO:0005618(cell wall);GO:0005794(Golgi apparatus);GO:0005829(cytosol);GO:0006979(response to oxidative stress);GO:0009809(lignin biosynthetic process);GO:0010089(xylem development);GO:0020037(heme binding);GO:0042744(hydrogen peroxide catabolic process);GO:0046872(metal ion binding);GO:0048046(apoplast);G…	00940(Phenylpropanoid biosynthesis)	K00430	EC:1.11.1.7	peroxidase [Triticum aestivum]
TraesCS1D02G344300	5.13928	3.39371	5.34928	14.5708	18.0547	12.3797	0.308459	-1.69685	1.58667e-14	3.11587e-13	down	GO:0004601(peroxidase activity);GO:0009505(plant-type cell wall);GO:0009664(plant-type cell wall organization)	00940(Phenylpropanoid biosynthesis)	K00430	EC:1.11.1.7	Peroxidase 2 [Aegilops tauschii]
TraesCS1D02G080300	4.49325	4.91818	5.09212	10.8735	12.9321	12.5615	0.398811	-1.32622	1.73076e-14	3.38305e-13	down	GO:0004601(peroxidase activity);GO:0009505(plant-type cell wall);GO:0009664(plant-type cell wall organization)	00940(Phenylpropanoid biosynthesis)	K00430	EC:1.11.1.7	predicted protein [Hordeum vulgare subsp. vulgare]
TraesCS2B02G125900	0.980739	0.888845	0.923509	3.73122	3.67931	6.39041	0.202384	-2.30483	3.57341e-14	6.7825e-13	down	GO:0004601(peroxidase activity);GO:0005515(protein binding);GO:0005576(extracellular region);GO:0005618(cell wall);GO:0005794(Golgi apparatus);GO:0005829(cytosol);GO:0006979(response to oxidative stress);GO:0009809(lignin biosynthetic process);GO:0010089(xylem development);GO:0020037(heme binding);GO:0042744(hydrogen peroxide catabolic process);GO:0046872(metal ion binding);GO:0048046(apoplast);G…	00940(Phenylpropanoid biosynthesis)	K00430	EC:1.11.1.7	class III peroxidase [Triticum aestivum]
TraesCS3A02G249200	0.30213	0.039723	0.098788	2.31404	1.75305	2.61535	0.0659402	-3.9227	4.07796e-14	7.70124e-13	down	GO:0004601(peroxidase activity);GO:0009505(plant-type cell wall);GO:0009664(plant-type cell wall organization)	00940(Phenylpropanoid biosynthesis)	K00430	EC:1.11.1.7	unnamed protein product [Triticum aestivum]
TraesCS2A02G107800	29.4289	27.4112	23.108	65.7748	58.3568	63.235	0.426693	-1.22873	4.66642e-14	8.74225e-13	down	GO:0004601(peroxidase activity);GO:0005515(protein binding);GO:0005576(extracellular region);GO:0005618(cell wall);GO:0005794(Golgi apparatus);GO:0005829(cytosol);GO:0006979(response to oxidative stress);GO:0009809(lignin biosynthetic process);GO:0010089(xylem development);GO:0020037(heme binding);GO:0042744(hydrogen peroxide catabolic process);GO:0046872(metal ion binding);GO:0048046(apoplast);G…	00940(Phenylpropanoid biosynthesis)	K00430	EC:1.11.1.7	root peroxidase [Triticum aestivum]
TraesCS1B02G355200	0.520446	0.221611	0	8.50907	12.1544	5.9439	0.0278891	-5.16415	5.30039e-14	9.90033e-13	down	GO:0004601(peroxidase activity);GO:0009505(plant-type cell wall);GO:0009664(plant-type cell wall organization)	00940(Phenylpropanoid biosynthesis)	K00430	EC:1.11.1.7	predicted protein [Hordeum vulgare subsp. vulgare]
TraesCS1A02G318000	7.93702	7.30909	5.54183	16.6959	18.4929	20.9406	0.370358	-1.43301	5.86011e-14	1.0906e-12	down	GO:0004601(peroxidase activity);GO:0009505(plant-type cell wall);GO:0009664(plant-type cell wall organization)	00940(Phenylpropanoid biosynthesis)	K00430	EC:1.11.1.7	class III peroxidase [Triticum aestivum]
TraesCS2A02G147900	1.92106	4.64918	3.41238	11.1055	18.2328	16.172	0.219349	-2.1887	5.97336e-14	1.11092e-12	down	GO:0004601(peroxidase activity);GO:0009505(plant-type cell wall);GO:0009664(plant-type cell wall organization)	00940(Phenylpropanoid biosynthesis)	K00430	EC:1.11.1.7	Peroxidase 2 [Triticum urartu]
TraesCS4B02G340100	4.56261	3.51534	2.02283	10.5946	14.8375	18.4585	0.230135	-2.11945	2.17697e-13	3.86025e-12	down	GO:0004601(peroxidase activity);GO:0009505(plant-type cell wall);GO:0009664(plant-type cell wall organization)	00940(Phenylpropanoid biosynthesis)	K00430	EC:1.11.1.7	class III peroxidase [Triticum aestivum]
TraesCS2D02G108600	6.77855	8.18676	7.48547	16.9831	17.5132	24.693	0.379305	-1.39857	3.49443e-13	6.06846e-12	down	GO:0004601(peroxidase activity);GO:0005515(protein binding);GO:0005576(extracellular region);GO:0005618(cell wall);GO:0005794(Golgi apparatus);GO:0005829(cytosol);GO:0006979(response to oxidative stress);GO:0009809(lignin biosynthetic process);GO:0010089(xylem development);GO:0020037(heme binding);GO:0042744(hydrogen peroxide catabolic process);GO:0046872(metal ion binding);GO:0048046(apoplast);G…	00940(Phenylpropanoid biosynthesis)	K00430	EC:1.11.1.7	class III peroxidase [Triticum aestivum]
TraesCS1A02G318900	8.89983	8.97711	8.06649	17.9172	20.8662	23.5094	0.416475	-1.2637	4.264e-13	7.3618e-12	down	GO:0004601(peroxidase activity);GO:0009505(plant-type cell wall);GO:0009664(plant-type cell wall organization)	00940(Phenylpropanoid biosynthesis)	K00430	EC:1.11.1.7	class III peroxidase [Triticum aestivum]
TraesCS3A02G180100	1.76358	1.74155	1.54331	6.32322	6.19335	5.28152	0.283651	-1.81781	4.34995e-13	7.50789e-12	down	GO:0004601(peroxidase activity);GO:0005576(extracellular region);GO:0006979(response to oxidative stress);GO:0009809(lignin biosynthetic process);GO:0020037(heme binding);GO:0042744(hydrogen peroxide catabolic process);GO:0046872(metal ion binding);GO:0055114(oxidation-reduction process)	00940(Phenylpropanoid biosynthesis)	K00430	EC:1.11.1.7	Peroxidase 72 [Aegilops tauschii]
TraesCS1B02G331200	9.52774	8.46352	9.47734	19.1493	21.256	22.0112	0.440085	-1.18414	6.10303e-13	1.03779e-11	down	GO:0004601(peroxidase activity);GO:0009505(plant-type cell wall);GO:0009664(plant-type cell wall organization)	00940(Phenylpropanoid biosynthesis)	K00430	EC:1.11.1.7	class III peroxidase [Triticum aestivum]
TraesCS6D02G351500	0.632942	0.700737	0.472275	2.33851	4.25716	2.86945	0.190801	-2.38986	6.28017e-13	1.06695e-11	down	GO:0004601(peroxidase activity);GO:0009505(plant-type cell wall);GO:0009664(plant-type cell wall organization)	00940(Phenylpropanoid biosynthesis)	K00430	EC:1.11.1.7	Peroxidase 2 [Aegilops tauschii]
TraesCS1D02G318200	0	0.352946	0	6.50516	8.23487	8.42868	0.0152337	-6.03659	7.25838e-13	1.22648e-11	down	GO:0004601(peroxidase activity);GO:0009505(plant-type cell wall);GO:0009664(plant-type cell wall organization)	00940(Phenylpropanoid biosynthesis)	K00430	EC:1.11.1.7	Peroxidase 1 [Triticum urartu]
TraesCS1B02G315100	0.226338	0.116045	0	1.98734	2.58213	3.20648	0.044031	-4.50534	7.34439e-13	1.2399e-11	down	GO:0004601(peroxidase activity);GO:0009505(plant-type cell wall);GO:0009664(plant-type cell wall organization)	00940(Phenylpropanoid biosynthesis)	K00430	EC:1.11.1.7	Peroxidase 2 [Triticum urartu]
TraesCS1A02G356100	0.120308	0.056077	0	1.05557	1.93205	1.49259	0.0393698	-4.66677	1.50476e-12	2.47441e-11	down	GO:0004601(peroxidase activity);GO:0009505(plant-type cell wall);GO:0009664(plant-type cell wall organization)	00940(Phenylpropanoid biosynthesis)	K00430	EC:1.11.1.7	Peroxidase 1 [Aegilops tauschii]
TraesCS4A02G379400	0.110956	0.146627	0.311477	1.72485	2.04255	1.8479	0.101341	-3.30271	2.15609e-12	3.49044e-11	down	GO:0004601(peroxidase activity);GO:0009505(plant-type cell wall);GO:0009664(plant-type cell wall organization)	00940(Phenylpropanoid biosynthesis)	K00430	EC:1.11.1.7	predicted protein [Hordeum vulgare subsp. vulgare]
TraesCS3A02G179900	2.60759	3.50199	4.71651	12.6907	8.91578	13.082	0.312094	-1.67995	2.2314e-12	3.60613e-11	down	GO:0004601(peroxidase activity);GO:0005576(extracellular region);GO:0006979(response to oxidative stress);GO:0020037(heme binding);GO:0042744(hydrogen peroxide catabolic process);GO:0046872(metal ion binding);GO:0055114(oxidation-reduction process)	00940(Phenylpropanoid biosynthesis)	K00430	EC:1.11.1.7	Peroxidase 9 [Aegilops tauschii]
TraesCS7D02G195100	0	0	0.10168	0.925874	1.64702	1.31414	0.0261588	-5.25656	3.23681e-12	5.12948e-11	down	GO:0004601(peroxidase activity);GO:0009505(plant-type cell wall);GO:0009664(plant-type cell wall organization)	00940(Phenylpropanoid biosynthesis)	K00430	EC:1.11.1.7	Peroxidase 1 [Aegilops tauschii]
TraesCS6D02G284700	3.11632	2.71403	2.73059	7.86867	6.48154	9.14475	0.364373	-1.45651	3.41507e-12	5.39679e-11	down	GO:0004601(peroxidase activity);GO:0005576(extracellular region);GO:0006979(response to oxidative stress);GO:0009809(lignin biosynthetic process);GO:0020037(heme binding);GO:0042744(hydrogen peroxide catabolic process);GO:0046872(metal ion binding);GO:0055114(oxidation-reduction process)	00940(Phenylpropanoid biosynthesis)	K00430	EC:1.11.1.7	Peroxidase 72 [Aegilops tauschii]
TraesCS7A02G453000	13.4641	17.2739	16.9758	36.276	37.7506	33.1159	0.44533	-1.16705	3.48364e-12	5.5036e-11	down	GO:0004601(peroxidase activity);GO:0009505(plant-type cell wall);GO:0009664(plant-type cell wall organization)	00940(Phenylpropanoid biosynthesis)	K00430	EC:1.11.1.7	Peroxidase 3 [Aegilops tauschii]
TraesCS7D02G442300	15.8339	15.941	16.7622	43.6652	34.49	31.127	0.444145	-1.1709	4.59334e-12	7.16635e-11	down	GO:0004601(peroxidase activity);GO:0009505(plant-type cell wall);GO:0009664(plant-type cell wall organization)	00940(Phenylpropanoid biosynthesis)	K00430	EC:1.11.1.7	Peroxidase 3 [Aegilops tauschii]
TraesCS2A02G451400	29.8704	23.5205	24.2719	58.2201	62.1385	53.5247	0.446637	-1.16282	4.60825e-12	7.18763e-11	down	GO:0004601(peroxidase activity);GO:0009505(plant-type cell wall);GO:0009664(plant-type cell wall organization)	00940(Phenylpropanoid biosynthesis)	K00430	EC:1.11.1.7	Peroxidase 1 [Triticum urartu]
TraesCS7D02G334600	0.355473	0.205431	0.225186	1.75025	3.21613	2.08634	0.111459	-3.16541	4.89186e-12	7.61102e-11	down	GO:0004601(peroxidase activity);GO:0005576(extracellular region);GO:0006979(response to oxidative stress);GO:0020037(heme binding);GO:0042744(hydrogen peroxide catabolic process);GO:0046872(metal ion binding);GO:0055114(oxidation-reduction process)	00940(Phenylpropanoid biosynthesis)	K00430	EC:1.11.1.7	Peroxidase 4 [Aegilops tauschii]
TraesCS7D02G090500	0.058054	0.05268	0	1.45473	1.12517	0.580008	0.0350434	-4.83471	6.45018e-12	9.89349e-11	down	GO:0004601(peroxidase activity);GO:0009505(plant-type cell wall);GO:0009664(plant-type cell wall organization)	00940(Phenylpropanoid biosynthesis)	K00430	EC:1.11.1.7	predicted protein [Hordeum vulgare subsp. vulgare]
TraesCS7A02G194200	1.64284	1.26577	1.32656	3.8198	6.14318	5.28105	0.277825	-1.84775	3.13767e-11	4.49116e-10	down	GO:0004601(peroxidase activity);GO:0009505(plant-type cell wall);GO:0009664(plant-type cell wall organization)	00940(Phenylpropanoid biosynthesis)	K00430	EC:1.11.1.7	Peroxidase 1 [Triticum urartu]
TraesCS1B02G330600	5.15725	3.12286	1.84035	12.3831	11.8559	15.0144	0.257824	-1.95554	6.50955e-11	9.03529e-10	down	GO:0004601(peroxidase activity);GO:0009505(plant-type cell wall);GO:0009664(plant-type cell wall organization)	00940(Phenylpropanoid biosynthesis)	K00430	EC:1.11.1.7	class III peroxidase [Triticum aestivum]
TraesCS2D02G107900	130.109	101.622	76.2071	291.468	271.483	218.832	0.393893	-1.34413	7.59586e-11	1.04711e-09	down	GO:0004601(peroxidase activity);GO:0005515(protein binding);GO:0005576(extracellular region);GO:0005618(cell wall);GO:0005794(Golgi apparatus);GO:0005829(cytosol);GO:0006979(response to oxidative stress);GO:0009809(lignin biosynthetic process);GO:0010089(xylem development);GO:0020037(heme binding);GO:0042744(hydrogen peroxide catabolic process);GO:0046872(metal ion binding);GO:0048046(apoplast);G…	00940(Phenylpropanoid biosynthesis)	K00430	EC:1.11.1.7	class III peroxidase [Triticum aestivum]
TraesCS7B02G238200	1.28779	1.21195	1.34057	4.64531	5.60892	3.46997	0.27982	-1.83743	8.51933e-11	1.16668e-09	down	GO:0004601(peroxidase activity);GO:0005576(extracellular region);GO:0006979(response to oxidative stress);GO:0020037(heme binding);GO:0042744(hydrogen peroxide catabolic process);GO:0046872(metal ion binding);GO:0055114(oxidation-reduction process)	00940(Phenylpropanoid biosynthesis)	K00430	EC:1.11.1.7	Peroxidase 4 [Aegilops tauschii]
TraesCS2A02G571700	2.99712	3.99391	3.52074	9.91329	7.48727	8.69059	0.402886	-1.31156	1.34844e-10	1.81012e-09	down	GO:0004601(peroxidase activity);GO:0009505(plant-type cell wall);GO:0009664(plant-type cell wall organization)	00940(Phenylpropanoid biosynthesis)	K00430	EC:1.11.1.7	predicted protein [Hordeum vulgare subsp. vulgare]
TraesCS1B02G330200	5.84483	5.53539	2.61926	13.0824	14.434	16.9414	0.314893	-1.66707	2.52353e-10	3.28895e-09	down	GO:0004601(peroxidase activity);GO:0009505(plant-type cell wall);GO:0009664(plant-type cell wall organization)	00940(Phenylpropanoid biosynthesis)	K00430	EC:1.11.1.7	class III peroxidase [Triticum aestivum]
TraesCS1D02G317900	0.627345	0.71344	0.33483	2.63047	2.26118	4.00226	0.1884	-2.40813	3.02768e-10	3.91597e-09	down	GO:0004601(peroxidase activity);GO:0009505(plant-type cell wall);GO:0009664(plant-type cell wall organization)	00940(Phenylpropanoid biosynthesis)	K00430	EC:1.11.1.7	Peroxidase 1 [Triticum urartu]
TraesCS2A02G108700	1.26898	1.07576	2.17348	4.42254	5.38698	7.78029	0.256866	-1.96091	4.23329e-10	5.3681e-09	down	GO:0004601(peroxidase activity);GO:0005515(protein binding);GO:0005576(extracellular region);GO:0005618(cell wall);GO:0005794(Golgi apparatus);GO:0005829(cytosol);GO:0006979(response to oxidative stress);GO:0009809(lignin biosynthetic process);GO:0010089(xylem development);GO:0020037(heme binding);GO:0042744(hydrogen peroxide catabolic process);GO:0046872(metal ion binding);GO:0048046(apoplast);G…	00940(Phenylpropanoid biosynthesis)	K00430	EC:1.11.1.7	class III peroxidase [Triticum aestivum]
TraesCS1D02G318100	3.16939	2.39898	0.411739	12.6486	17.0118	16.5601	0.129382	-2.95029	1.16659e-09	1.40864e-08	down	GO:0004601(peroxidase activity);GO:0009505(plant-type cell wall);GO:0009664(plant-type cell wall organization)	00940(Phenylpropanoid biosynthesis)	K00430	EC:1.11.1.7	Peroxidase 1 [Triticum urartu]
TraesCSU02G163200	2.78936	1.59429	1.43587	5.57949	6.56557	6.62692	0.310011	-1.68961	1.64901e-09	1.95841e-08	down	GO:0004601(peroxidase activity);GO:0009505(plant-type cell wall);GO:0009664(plant-type cell wall organization)	00940(Phenylpropanoid biosynthesis)	K00430	EC:1.11.1.7	Peroxidase 1 [Aegilops tauschii]
TraesCS1D02G318700	12.7497	14.8092	15.0128	24.8971	29.6456	33.5241	0.483403	-1.0487	1.74236e-09	2.06276e-08	down	GO:0004601(peroxidase activity);GO:0009505(plant-type cell wall);GO:0009664(plant-type cell wall organization)	00940(Phenylpropanoid biosynthesis)	K00430	EC:1.11.1.7	class III peroxidase [Triticum aestivum]
TraesCS7B02G298500	3.16519	1.69282	0.416754	12.3264	11.1246	13.2458	0.143739	-2.79848	2.3642e-09	2.75553e-08	down	GO:0004601(peroxidase activity);GO:0009505(plant-type cell wall);GO:0009664(plant-type cell wall organization)	00940(Phenylpropanoid biosynthesis)	K00430	EC:1.11.1.7	Peroxidase 2 [Aegilops tauschii]
TraesCS7B02G099100	0.276885	0.701558	0.468778	1.94678	3.0023	3.377	0.173818	-2.52435	2.96203e-09	3.40999e-08	down	GO:0004601(peroxidase activity);GO:0009505(plant-type cell wall);GO:0009664(plant-type cell wall organization)	00940(Phenylpropanoid biosynthesis)	K00430	EC:1.11.1.7	predicted protein [Hordeum vulgare subsp. vulgare]
TraesCS1A02G318400	0.854485	1.64567	0.541665	3.39785	4.67411	5.86776	0.218213	-2.19619	8.32506e-09	9.11309e-08	down	GO:0004601(peroxidase activity);GO:0009505(plant-type cell wall);GO:0009664(plant-type cell wall organization)	00940(Phenylpropanoid biosynthesis)	K00430	EC:1.11.1.7	class III peroxidase [Triticum aestivum]
TraesCS1D02G402200	0.293212	0.567272	0.219196	3.83469	1.89636	2.59524	0.129671	-2.94707	8.47386e-09	9.26698e-08	down	GO:0004601(peroxidase activity);GO:0005576(extracellular region);GO:0005774(vacuolar membrane);GO:0006979(response to oxidative stress);GO:0020037(heme binding);GO:0042744(hydrogen peroxide catabolic process);GO:0046872(metal ion binding);GO:0055114(oxidation-reduction process)	00940(Phenylpropanoid biosynthesis)	K00430	EC:1.11.1.7	Peroxidase 54 [Aegilops tauschii]
TraesCS3B02G209800	5.2504	9.58377	6.64892	14.9253	18.2488	17.9764	0.419998	-1.25155	1.04638e-08	1.12898e-07	down	GO:0004601(peroxidase activity);GO:0005576(extracellular region);GO:0006979(response to oxidative stress);GO:0009809(lignin biosynthetic process);GO:0020037(heme binding);GO:0042744(hydrogen peroxide catabolic process);GO:0046872(metal ion binding);GO:0055114(oxidation-reduction process)	00940(Phenylpropanoid biosynthesis)	K00430	EC:1.11.1.7	unnamed protein product [Triticum aestivum]
TraesCS5A02G430700	0.173612	0.721627	0.683622	2.24981	3.66478	2.98112	0.177486	-2.49423	1.65648e-08	1.73767e-07	down	GO:0004601(peroxidase activity);GO:0009505(plant-type cell wall);GO:0009664(plant-type cell wall organization)	00940(Phenylpropanoid biosynthesis)	K00430	EC:1.11.1.7	Peroxidase 2 [Triticum urartu]
TraesCS3D02G185000	9.19869	12.7878	11.5029	20.8223	20.9045	25.6658	0.49693	-1.00889	1.97426e-08	2.05041e-07	down	GO:0004601(peroxidase activity);GO:0005576(extracellular region);GO:0006979(response to oxidative stress);GO:0009809(lignin biosynthetic process);GO:0020037(heme binding);GO:0042744(hydrogen peroxide catabolic process);GO:0046872(metal ion binding);GO:0055114(oxidation-reduction process)	00940(Phenylpropanoid biosynthesis)	K00430	EC:1.11.1.7	Peroxidase 72 [Aegilops tauschii]
TraesCS5B02G432600	0.119667	0.054005	0	0.449341	1.5765	1.38777	0.0508762	-4.29686	2.63261e-08	2.67935e-07	down	GO:0004601(peroxidase activity);GO:0009505(plant-type cell wall);GO:0009664(plant-type cell wall organization)	00940(Phenylpropanoid biosynthesis)	K00430	EC:1.11.1.7	Peroxidase 2 [Aegilops tauschii]
TraesCS7A02G194100	0.690444	0.4188	0.510859	2.618	1.99539	1.99435	0.245183	-2.02807	3.0184e-08	3.04722e-07	down	GO:0004601(peroxidase activity);GO:0009505(plant-type cell wall);GO:0009664(plant-type cell wall organization)	00940(Phenylpropanoid biosynthesis)	K00430	EC:1.11.1.7	Peroxidase 1 [Triticum urartu]
TraesCS7B02G099200	1.01483	0.638311	0.677612	2.2633	3.40163	2.91282	0.271721	-1.8798	4.33555e-08	4.29387e-07	down	GO:0004601(peroxidase activity);GO:0009505(plant-type cell wall);GO:0009664(plant-type cell wall organization)	00940(Phenylpropanoid biosynthesis)	K00430	EC:1.11.1.7	predicted protein [Hordeum vulgare subsp. vulgare]
TraesCS7A02G396400	4.77007	5.23669	3.46353	8.39365	12.7897	10.5495	0.424491	-1.23619	7.91693e-08	7.57458e-07	down	GO:0004601(peroxidase activity);GO:0009505(plant-type cell wall);GO:0009664(plant-type cell wall organization)	00940(Phenylpropanoid biosynthesis)	K00430	EC:1.11.1.7	Peroxidase 2 [Aegilops tauschii]
TraesCS1D02G354100	0.172052	0.393962	0.605209	1.60844	2.92194	2.43107	0.168244	-2.57137	8.19139e-08	7.81594e-07	down	GO:0004601(peroxidase activity);GO:0009505(plant-type cell wall);GO:0009664(plant-type cell wall organization)	00940(Phenylpropanoid biosynthesis)	K00430	EC:1.11.1.7	Peroxidase 1 [Aegilops tauschii]
TraesCS1A02G200200	2.00679	2.59828	3.06663	5.87127	6.87092	5.37207	0.423518	-1.23951	9.30842e-08	8.81165e-07	down	GO:0004601(peroxidase activity);GO:0009505(plant-type cell wall);GO:0009664(plant-type cell wall organization)	00940(Phenylpropanoid biosynthesis)	K00430	EC:1.11.1.7	predicted protein [Hordeum vulgare subsp. vulgare]
TraesCS2D02G153600	1.22354	0.880895	1.13989	2.58675	4.2087	3.31376	0.320927	-1.63968	1.04098e-07	9.78847e-07	down	GO:0004601(peroxidase activity);GO:0009505(plant-type cell wall);GO:0009664(plant-type cell wall organization)	00940(Phenylpropanoid biosynthesis)	K00430	EC:1.11.1.7	Peroxidase 2 [Triticum urartu]
TraesCS3B02G162900	0.8652	1.97531	2.05767	4.25495	4.76328	5.57831	0.335572	-1.57531	3.09178e-07	2.72861e-06	down	GO:0004601(peroxidase activity);GO:0009505(plant-type cell wall);GO:0009664(plant-type cell wall organization)	00940(Phenylpropanoid biosynthesis)	K00430	EC:1.11.1.7	unnamed protein product [Triticum aestivum]
TraesCS7D02G195000	0.184555	0.223223	0.149082	0.959751	1.01056	0.999352	0.187516	-2.41491	9.93786e-07	8.13542e-06	down	GO:0004601(peroxidase activity);GO:0009505(plant-type cell wall);GO:0009664(plant-type cell wall organization)	00940(Phenylpropanoid biosynthesis)	K00430	EC:1.11.1.7	Peroxidase 1 [Aegilops tauschii]
TraesCS3B02G411600	1.85326	2.13577	2.31793	4.6344	6.25725	3.95104	0.424921	-1.23473	1.02796e-06	8.39669e-06	down	GO:0004601(peroxidase activity);GO:0009505(plant-type cell wall);GO:0009664(plant-type cell wall organization)	00940(Phenylpropanoid biosynthesis)	K00430	EC:1.11.1.7	peroxidase 66 precursor, putative, expressed [Triticum aestivum]
TraesCS2A02G107300	25.9509	10.7827	9.54513	50.7261	43.7987	36.4633	0.353305	-1.50101	1.49298e-06	1.18649e-05	down	GO:0004601(peroxidase activity);GO:0005515(protein binding);GO:0005576(extracellular region);GO:0005618(cell wall);GO:0005794(Golgi apparatus);GO:0005829(cytosol);GO:0006979(response to oxidative stress);GO:0009809(lignin biosynthetic process);GO:0010089(xylem development);GO:0020037(heme binding);GO:0042744(hydrogen peroxide catabolic process);GO:0046872(metal ion binding);GO:0048046(apoplast);G…	00940(Phenylpropanoid biosynthesis);00940(Phenylpropanoid biosynthesis)	K00430	EC:1.11.1.7	peroxidase [Triticum aestivum]
TraesCS3D02G372300	0.637266	0.827983	1.49408	3.72555	4.24539	2.1366	0.292784	-1.77209	1.96244e-06	1.52453e-05	down	GO:0004601(peroxidase activity);GO:0009505(plant-type cell wall);GO:0009664(plant-type cell wall organization)	00940(Phenylpropanoid biosynthesis)	K00430	EC:1.11.1.7	peroxidase 66 precursor, putative, expressed [Triticum aestivum]
TraesCS7D02G334700	1.12628	0.524954	1.2789	2.79549	3.92519	2.71453	0.310553	-1.68709	2.38534e-06	1.82241e-05	down	GO:0004601(peroxidase activity);GO:0005576(extracellular region);GO:0006979(response to oxidative stress);GO:0020037(heme binding);GO:0042744(hydrogen peroxide catabolic process);GO:0046872(metal ion binding);GO:0055114(oxidation-reduction process)	00940(Phenylpropanoid biosynthesis)	K00430	EC:1.11.1.7	Peroxidase 4 [Aegilops tauschii]
TraesCS2B02G615700	19.2632	38.2056	32.4533	56.8973	56.2637	76.8557	0.473232	-1.07938	2.85006e-06	2.14632e-05	down	GO:0004601(peroxidase activity);GO:0009505(plant-type cell wall);GO:0009664(plant-type cell wall organization)	00940(Phenylpropanoid biosynthesis)	K00430	EC:1.11.1.7	predicted protein [Hordeum vulgare subsp. vulgare]
TraesCS3A02G378900	1.34704	1.5162	1.54401	3.29237	3.19512	3.00034	0.464516	-1.1062	7.93157e-06	5.52085e-05	down	GO:0004601(peroxidase activity);GO:0009505(plant-type cell wall);GO:0009664(plant-type cell wall organization)	00940(Phenylpropanoid biosynthesis)	K00430	EC:1.11.1.7	Peroxidase 2 [Triticum urartu]
TraesCS2D02G265400	1.4052	3.0435	1.86105	6.58751	3.9949	5.37662	0.395372	-1.33872	8.06826e-06	5.60768e-05	down	GO:0004601(peroxidase activity);GO:0009505(plant-type cell wall);GO:0009664(plant-type cell wall organization)	00940(Phenylpropanoid biosynthesis)	K00430	EC:1.11.1.7	Peroxidase 1 [Aegilops tauschii]
TraesCS2A02G147800	0.264417	0.648127	0.20772	1.15389	1.94067	2.19794	0.21167	-2.24011	8.27723e-06	5.73947e-05	down	GO:0004601(peroxidase activity);GO:0009505(plant-type cell wall);GO:0009664(plant-type cell wall organization)	00940(Phenylpropanoid biosynthesis)	K00430	EC:1.11.1.7	Peroxidase 2 [Aegilops tauschii]
TraesCS1A02G317900	0.39376	0.377886	0.120054	2.86839	0.680904	2.00346	0.160587	-2.63857	9.79906e-06	6.71621e-05	down	GO:0004601(peroxidase activity);GO:0009505(plant-type cell wall);GO:0009664(plant-type cell wall organization)	00940(Phenylpropanoid biosynthesis)	K00430	EC:1.11.1.7	Peroxidase 1 [Aegilops tauschii]
TraesCS4A02G133900	0.488971	1.02654	0.534942	2.21611	2.31782	1.95638	0.315926	-1.66234	1.07898e-05	7.3514e-05	down	GO:0004601(peroxidase activity);GO:0009505(plant-type cell wall);GO:0009664(plant-type cell wall organization)	00940(Phenylpropanoid biosynthesis)	K00430	EC:1.11.1.7	Peroxidase 56 [Triticum urartu]
TraesCS2B02G613500	1.8468	3.8548	2.76773	6.57887	4.64706	11.5878	0.371238	-1.42958	1.32493e-05	8.87903e-05	down	GO:0004601(peroxidase activity);GO:0009505(plant-type cell wall);GO:0009664(plant-type cell wall organization)	00940(Phenylpropanoid biosynthesis)	K00430	EC:1.11.1.7	Peroxidase 12 [Triticum urartu]
TraesCS6D02G351300	1.54859	1.70714	1.22037	2.35234	4.90024	4.98285	0.365832	-1.45075	1.36661e-05	9.13337e-05	down	GO:0004601(peroxidase activity);GO:0009505(plant-type cell wall);GO:0009664(plant-type cell wall organization)	00940(Phenylpropanoid biosynthesis)	K00430	EC:1.11.1.7	Peroxidase 2 [Aegilops tauschii]
TraesCS7B02G128700	0.531086	0.934595	0.540871	1.87444	2.36488	2.11869	0.315595	-1.66386	1.85356e-05	0.000121063	down	GO:0004601(peroxidase activity);GO:0009505(plant-type cell wall);GO:0009664(plant-type cell wall organization)	00940(Phenylpropanoid biosynthesis)	K00430	EC:1.11.1.7	predicted protein [Hordeum vulgare subsp. vulgare]
TraesCS1D02G318400	0.589824	1.37328	0.190768	2.1251	3.7939	4.79953	0.200948	-2.3151	4.12743e-05	0.000252133	down	GO:0004601(peroxidase activity);GO:0009505(plant-type cell wall);GO:0009664(plant-type cell wall organization)	00940(Phenylpropanoid biosynthesis)	K00430	EC:1.11.1.7	class III peroxidase [Triticum aestivum]
TraesCS7D02G195700	0.539045	0.397697	0.232387	1.45771	1.3381	1.36189	0.281196	-1.83035	4.21921e-05	0.000257182	down	GO:0004601(peroxidase activity);GO:0009505(plant-type cell wall);GO:0009664(plant-type cell wall organization)	00940(Phenylpropanoid biosynthesis)	K00430	EC:1.11.1.7	Peroxidase 1 [Aegilops tauschii]
TraesCS3D02G244200	0.321002	0.517101	0.635886	1.18859	1.06462	1.05305	0.445818	-1.16547	4.62922e-05	0.000280114	down	GO:0004601(peroxidase activity);GO:0009505(plant-type cell wall);GO:0009664(plant-type cell wall organization)	00940(Phenylpropanoid biosynthesis)	K00430	EC:1.11.1.7	predicted protein [Hordeum vulgare subsp. vulgare]
TraesCS2B02G173300	0.555533	0.479447	1.1687	1.49434	3.06346	2.37223	0.31799	-1.65295	5.37407e-05	0.000320698	down	GO:0004601(peroxidase activity);GO:0009505(plant-type cell wall);GO:0009664(plant-type cell wall organization)	00940(Phenylpropanoid biosynthesis)	K00430	EC:1.11.1.7	Peroxidase 2 [Aegilops tauschii]
TraesCS4B02G385000	0.163906	0.423019	0.221667	0.509062	1.82761	1.67175	0.201723	-2.30955	7.18162e-05	0.000417998	down	GO:0004601(peroxidase activity);GO:0005515(protein binding);GO:0005576(extracellular region);GO:0005618(cell wall);GO:0005794(Golgi apparatus);GO:0005829(cytosol);GO:0006979(response to oxidative stress);GO:0009809(lignin biosynthetic process);GO:0010089(xylem development);GO:0020037(heme binding);GO:0042744(hydrogen peroxide catabolic process);GO:0046872(metal ion binding);GO:0048046(apoplast);G…	00940(Phenylpropanoid biosynthesis)	K00430	EC:1.11.1.7	Peroxidase 2 [Aegilops tauschii]
TraesCS3D02G184800	0.695672	0.990127	0.909328	3.02454	1.38567	2.55988	0.372323	-1.42537	0.000108428	0.000608528	down	GO:0004601(peroxidase activity);GO:0005576(extracellular region);GO:0006979(response to oxidative stress);GO:0020037(heme binding);GO:0042744(hydrogen peroxide catabolic process);GO:0046872(metal ion binding);GO:0055114(oxidation-reduction process)	00940(Phenylpropanoid biosynthesis)	K00430	EC:1.11.1.7	Peroxidase 9 [Aegilops tauschii]
TraesCS2A02G148100	0.413643	0.654231	0.373932	2.39526	0.873602	1.75974	0.286721	-1.80228	0.000135496	0.000747201	down	GO:0004601(peroxidase activity);GO:0009505(plant-type cell wall);GO:0009664(plant-type cell wall organization)	00940(Phenylpropanoid biosynthesis)	K00430	EC:1.11.1.7	Peroxidase 2 [Triticum urartu]
TraesCS3B02G272100	0.6549	1.11357	0.789868	2.17035	1.52702	2.1877	0.434717	-1.20185	0.00023001	0.0012044	down	GO:0004601(peroxidase activity);GO:0009505(plant-type cell wall);GO:0009664(plant-type cell wall organization)	00940(Phenylpropanoid biosynthesis)	K00430	EC:1.11.1.7	predicted protein [Hordeum vulgare subsp. vulgare]
[truncated: 20 more rows]

## Sheet: Nr2 vs Nn
Table S9 The identification of DEGs related to phenylpropanoid biosynthesis in Nr2 vs Nn
gene_id	FPKM.Nr2_1	FPKM.Nr2_2	FPKM.Nr2_3	FPKM.Nn_1	FPKM.Nn_2	FPKM.Nn_3	fc	log2(fc)	pval	qval	regulation	GO	KEGG	KO_ENTRY	EC	Description
[truncated: 363 more rows]

## Sheet: Nr3 vs Nn
Table S9 The identification of DEGs related to phenylpropanoid biosynthesis in Nr3 vs Nn
[truncated: 135 more rows]

[truncated: 1 more sheets: The shared DEGs]
