# Supplementary material for: Transcriptome and Proteomics Analysis of Wheat Seedling Roots Reveals That Increasing NH4+/NO3– Ratio Induced Root Lignification and Reduced Nitrogen Utilization
Source: Front Plant Sci. 2022 Jan 13;12:797260. doi: 10.3389/fpls.2021.797260 (PMC8792948; doi:10.3389/fpls.2021.797260)
Supplement: Supplementary file 11 [file Table_10.xls]

## Sheet: Na vs Nn
Table S10 The identification of DEPs related to phenylpropanoid biosynthesis in Na vs Nn
Protein accession	Protein description	Na/Nn Ratio	Na/Nn P value	Regulated Type	MW [kDa]	Na-1	Na-2	Na-3	Nn-1	Nn-2	Nn-3	Subcellular localization	KEGG KO No.	KEGG Gene	KEGG pathway	Biological Process	Cellular Component	Molecular Function	IPR ID	Domain description
A0A2X0TRN0	Phenylalanine ammonia-lyase	2.557	0.0176	Up	76.248	1.235	1.342		0.413	0.595		chloroplast	K10775	PAL; phenylalanine ammonia-lyase [EC:4.3.1.24]	osa01100 Metabolic pathways - Oryza sativa japonica (Japanese rice) (RefSeq); osa00940 Phenylpropanoid biosynthesis - Oryza sativa japonica (Japanese rice) (RefSeq); osa00360 Phenylalanine metabolism - Oryza sativa japonica (Japanese rice) (RefSeq); osa01110 Biosynthesis of secondary metabolites - Oryza sativa japonica (Japanese rice) (RefSeq);	GO:1902222 erythrose 4-phosphate/phosphoenolpyruvate family amino acid catabolic process; GO:1901606 alpha-amino acid catabolic process; GO:0006725 cellular aromatic compound metabolic process; GO:0044699 single-organism process; GO:0044237 cellular metabolic process; GO:0071704 organic substance metabolic process; GO:0006559 L-phenylalanine catabolic process; GO:0008152 metabolic process; GO:000…	GO:0044424 intracellular part; GO:0005623 cell; GO:0044464 cell part; GO:0005622 intracellular; GO:0005737 cytoplasm;	GO:0016829 lyase activity; GO:0016840 carbon-nitrogen lyase activity; GO:0016841 ammonia-lyase activity; GO:0003824 catalytic activity;	IPR024083; IPR008948; IPR023144;	Fumarase/histidase, N-terminal; L-Aspartase-like; Phenylalanine ammonia-lyase, shielding domain;
A0A3B6B2K3	Phenylalanine ammonia-lyase	1.457	0.00724	Up	77.015	1.092	1.064	1.267	0.72	0.817	0.812	chloroplast	K10775	PAL; phenylalanine ammonia-lyase [EC:4.3.1.24]	osa01100 Metabolic pathways - Oryza sativa japonica (Japanese rice) (RefSeq); osa00940 Phenylpropanoid biosynthesis - Oryza sativa japonica (Japanese rice) (RefSeq); osa00360 Phenylalanine metabolism - Oryza sativa japonica (Japanese rice) (RefSeq); osa01110 Biosynthesis of secondary metabolites - Oryza sativa japonica (Japanese rice) (RefSeq);	GO:1902222 erythrose 4-phosphate/phosphoenolpyruvate family amino acid catabolic process; GO:1901606 alpha-amino acid catabolic process; GO:0006725 cellular aromatic compound metabolic process; GO:0044699 single-organism process; GO:0044237 cellular metabolic process; GO:0071704 organic substance metabolic process; GO:0006559 L-phenylalanine catabolic process; GO:0008152 metabolic process; GO:000…	GO:0044424 intracellular part; GO:0005623 cell; GO:0044464 cell part; GO:0005622 intracellular; GO:0005737 cytoplasm;	GO:0016829 lyase activity; GO:0016840 carbon-nitrogen lyase activity; GO:0016841 ammonia-lyase activity; GO:0003824 catalytic activity;	IPR024083; IPR008948; IPR023144;	Fumarase/histidase, N-terminal; L-Aspartase-like; Phenylalanine ammonia-lyase, shielding domain;
A0A3B6PP98	Phenylalanine ammonia-lyase	1.639	0.00189	Up	77.107	1.147	1.177	1.068	0.792	0.634	0.644	chloroplast	K10775	PAL; phenylalanine ammonia-lyase [EC:4.3.1.24]	osa01100 Metabolic pathways - Oryza sativa japonica (Japanese rice) (RefSeq); osa00940 Phenylpropanoid biosynthesis - Oryza sativa japonica (Japanese rice) (RefSeq); osa00360 Phenylalanine metabolism - Oryza sativa japonica (Japanese rice) (RefSeq); osa01110 Biosynthesis of secondary metabolites - Oryza sativa japonica (Japanese rice) (RefSeq);	GO:1902222 erythrose 4-phosphate/phosphoenolpyruvate family amino acid catabolic process; GO:1901606 alpha-amino acid catabolic process; GO:0006725 cellular aromatic compound metabolic process; GO:0044699 single-organism process; GO:0044237 cellular metabolic process; GO:0071704 organic substance metabolic process; GO:0006559 L-phenylalanine catabolic process; GO:0008152 metabolic process; GO:000…	GO:0044424 intracellular part; GO:0005623 cell; GO:0044464 cell part; GO:0005622 intracellular; GO:0005737 cytoplasm;	GO:0016829 lyase activity; GO:0016840 carbon-nitrogen lyase activity; GO:0016841 ammonia-lyase activity; GO:0003824 catalytic activity;	IPR024083; IPR008948; IPR023144;	Fumarase/histidase, N-terminal; L-Aspartase-like; Phenylalanine ammonia-lyase, shielding domain;
A0A3B6EK99	Uncharacterized protein	2.092	0.000346	Up	58.031	1.332		1.354	0.649		0.635	cytoplasm	K00487	CYP73A; trans-cinnamate 4-monooxygenase [EC:1.14.14.91]	osa00941 Flavonoid biosynthesis - Oryza sativa japonica (Japanese rice) (RefSeq); osa00999 Biosynthesis of secondary metabolites - unclassified - Oryza sativa japonica (Japanese rice) (RefSeq); osa01100 Metabolic pathways - Oryza sativa japonica (Japanese rice) (RefSeq); osa00940 Phenylpropanoid biosynthesis - Oryza sativa japonica (Japanese rice) (RefSeq); osa00945 Stilbenoid, diarylheptanoid an…	GO:0044699 single-organism process; GO:0008152 metabolic process; GO:0055114 oxidation-reduction process; GO:0044710 single-organism metabolic process;		GO:0097159 organic cyclic compound binding; GO:1901363 heterocyclic compound binding; GO:0020037 heme binding; GO:0005506 iron ion binding; GO:0046914 transition metal ion binding; GO:0003824 catalytic activity; GO:0005488 binding; GO:0043167 ion binding; GO:0043169 cation binding; GO:0046872 metal ion binding; GO:0016705 oxidoreductase activity, acting on paired donors, with incorporation or red…
A0A3B6TIJ4	Uncharacterized protein	0.749	0.041	Down	59.556	0.805	0.927	0.863	1.327	1.122	1.017	plasma membrane	K00487	CYP73A; trans-cinnamate 4-monooxygenase [EC:1.14.14.91]	osa00941 Flavonoid biosynthesis - Oryza sativa japonica (Japanese rice) (RefSeq); osa00999 Biosynthesis of secondary metabolites - unclassified - Oryza sativa japonica (Japanese rice) (RefSeq); osa01100 Metabolic pathways - Oryza sativa japonica (Japanese rice) (RefSeq); osa00940 Phenylpropanoid biosynthesis - Oryza sativa japonica (Japanese rice) (RefSeq); osa00945 Stilbenoid, diarylheptanoid an…	GO:0044699 single-organism process; GO:0008152 metabolic process; GO:0055114 oxidation-reduction process; GO:0044710 single-organism metabolic process;		GO:0097159 organic cyclic compound binding; GO:1901363 heterocyclic compound binding; GO:0020037 heme binding; GO:0005506 iron ion binding; GO:0046914 transition metal ion binding; GO:0003824 catalytic activity; GO:0005488 binding; GO:0043167 ion binding; GO:0043169 cation binding; GO:0046872 metal ion binding; GO:0016705 oxidoreductase activity, acting on paired donors, with incorporation or red…
A0A3B6GZ25	Aldedh domain-containing protein	1.522	0.0474	Up	53.971	1.261	1.188		0.717	0.892		cytoplasm	K12355	REF1; coniferyl-aldehyde dehydrogenase [EC:1.2.1.68]	osa00940 Phenylpropanoid biosynthesis - Oryza sativa japonica (Japanese rice) (RefSeq);	GO:0044699 single-organism process; GO:0008152 metabolic process; GO:0055114 oxidation-reduction process; GO:0044710 single-organism metabolic process;		GO:0016620 oxidoreductase activity, acting on the aldehyde or oxo group of donors, NAD or NADP as acceptor; GO:0003824 catalytic activity; GO:0016491 oxidoreductase activity; GO:0016903 oxidoreductase activity, acting on the aldehyde or oxo group of donors;	IPR016161; IPR015590; IPR016162; IPR016163;	Aldehyde/histidinol dehydrogenase; Aldehyde dehydrogenase domain; Aldehyde dehydrogenase N-terminal domain; Aldehyde dehydrogenase, C-terminal;
D8L9J1	Retinal dehydrogenase, putative, expressed	1.859	0.00385	Up	54.018		1.282	1.352		0.694	0.723	cytoplasm	K12355	REF1; coniferyl-aldehyde dehydrogenase [EC:1.2.1.68]	osa00940 Phenylpropanoid biosynthesis - Oryza sativa japonica (Japanese rice) (RefSeq);	GO:0044699 single-organism process; GO:0008152 metabolic process; GO:0055114 oxidation-reduction process; GO:0044710 single-organism metabolic process;		GO:0016620 oxidoreductase activity, acting on the aldehyde or oxo group of donors, NAD or NADP as acceptor; GO:0003824 catalytic activity; GO:0016491 oxidoreductase activity; GO:0016903 oxidoreductase activity, acting on the aldehyde or oxo group of donors;	IPR016161; IPR015590; IPR016162; IPR016163;	Aldehyde/histidinol dehydrogenase; Aldehyde dehydrogenase domain; Aldehyde dehydrogenase N-terminal domain; Aldehyde dehydrogenase, C-terminal;
A0A3B6RM95	Aldedh domain-containing protein	0.563	0.00163	Down	60.401		0.819	0.808		1.471	1.421	cytoplasm	K12355	REF1; coniferyl-aldehyde dehydrogenase [EC:1.2.1.68]	osa00940 Phenylpropanoid biosynthesis - Oryza sativa japonica (Japanese rice) (RefSeq);	GO:0044699 single-organism process; GO:0008152 metabolic process; GO:0055114 oxidation-reduction process; GO:0044710 single-organism metabolic process;		GO:0016620 oxidoreductase activity, acting on the aldehyde or oxo group of donors, NAD or NADP as acceptor; GO:0003824 catalytic activity; GO:0016491 oxidoreductase activity; GO:0016903 oxidoreductase activity, acting on the aldehyde or oxo group of donors;	IPR016161; IPR015590; IPR016162; IPR016163;	Aldehyde/histidinol dehydrogenase; Aldehyde dehydrogenase domain; Aldehyde dehydrogenase N-terminal domain; Aldehyde dehydrogenase, C-terminal;
A0A3B6LMN6	Epimerase domain-containing protein	1.7	0.0156	Up	37.503	1.296	0.928	1.175	0.612	0.744	0.644	chloroplast	K09753	CCR; cinnamoyl-CoA reductase [EC:1.2.1.44]	osa01100 Metabolic pathways - Oryza sativa japonica (Japanese rice) (RefSeq); osa00940 Phenylpropanoid biosynthesis - Oryza sativa japonica (Japanese rice) (RefSeq); osa01110 Biosynthesis of secondary metabolites - Oryza sativa japonica (Japanese rice) (RefSeq);			GO:0048037 cofactor binding; GO:0003824 catalytic activity; GO:0005488 binding; GO:0050662 coenzyme binding;	IPR001509; IPR016040;	NAD-dependent epimerase/dehydratase; NAD(P)-binding domain;
A0A3B6H1R2	PKS_ER domain-containing protein	1.897	0.00124	Up	39.679	1.254	1.278	1.115	0.637	0.558	0.728	cytoplasm	K00083	CAD; cinnamyl-alcohol dehydrogenase [EC:1.1.1.195]	osa01100 Metabolic pathways - Oryza sativa japonica (Japanese rice) (RefSeq); osa00940 Phenylpropanoid biosynthesis - Oryza sativa japonica (Japanese rice) (RefSeq); osa01110 Biosynthesis of secondary metabolites - Oryza sativa japonica (Japanese rice) (RefSeq);	GO:0044699 single-organism process; GO:0008152 metabolic process; GO:0055114 oxidation-reduction process; GO:0044710 single-organism metabolic process;		GO:0046914 transition metal ion binding; GO:0003824 catalytic activity; GO:0005488 binding; GO:0043167 ion binding; GO:0046872 metal ion binding; GO:0043169 cation binding; GO:0008270 zinc ion binding; GO:0016491 oxidoreductase activity;	IPR011032; IPR020843; IPR016040; IPR013154; IPR013149;	GroES-like; Polyketide synthase, enoylreductase domain; NAD(P)-binding domain; Alcohol dehydrogenase, N-terminal; Alcohol dehydrogenase, C-terminal;
A0A3B6H4Q4	PKS_ER domain-containing protein	1.478	0.000397	Up	46.868	1.098	1.121	1.046	0.755	0.764	0.69	chloroplast	K00083	CAD; cinnamyl-alcohol dehydrogenase [EC:1.1.1.195]	osa01100 Metabolic pathways - Oryza sativa japonica (Japanese rice) (RefSeq); osa00940 Phenylpropanoid biosynthesis - Oryza sativa japonica (Japanese rice) (RefSeq); osa01110 Biosynthesis of secondary metabolites - Oryza sativa japonica (Japanese rice) (RefSeq);	GO:0044699 single-organism process; GO:0008152 metabolic process; GO:0055114 oxidation-reduction process; GO:0044710 single-organism metabolic process;		GO:0046914 transition metal ion binding; GO:0003824 catalytic activity; GO:0005488 binding; GO:0043167 ion binding; GO:0046872 metal ion binding; GO:0043169 cation binding; GO:0008270 zinc ion binding; GO:0016491 oxidoreductase activity;	IPR011032; IPR020843; IPR016040; IPR013154; IPR013149;	GroES-like; Polyketide synthase, enoylreductase domain; NAD(P)-binding domain; Alcohol dehydrogenase, N-terminal; Alcohol dehydrogenase, C-terminal;
A0A3B6LM09	PKS_ER domain-containing protein	1.645	0.0228	Up	37.438	0.887	0.983		0.539	0.598		cytoplasm	K00083	CAD; cinnamyl-alcohol dehydrogenase [EC:1.1.1.195]	osa01100 Metabolic pathways - Oryza sativa japonica (Japanese rice) (RefSeq); osa00940 Phenylpropanoid biosynthesis - Oryza sativa japonica (Japanese rice) (RefSeq); osa01110 Biosynthesis of secondary metabolites - Oryza sativa japonica (Japanese rice) (RefSeq);	GO:0044699 single-organism process; GO:0008152 metabolic process; GO:0055114 oxidation-reduction process; GO:0044710 single-organism metabolic process;		GO:0046914 transition metal ion binding; GO:0003824 catalytic activity; GO:0005488 binding; GO:0043167 ion binding; GO:0046872 metal ion binding; GO:0043169 cation binding; GO:0008270 zinc ion binding; GO:0016491 oxidoreductase activity;	IPR011032; IPR020843; IPR016040; IPR013154; IPR013149;	GroES-like; Polyketide synthase, enoylreductase domain; NAD(P)-binding domain; Alcohol dehydrogenase, N-terminal; Alcohol dehydrogenase, C-terminal;
A0A3B6NPP6	PKS_ER domain-containing protein	2.249	0.000287	Up	38.554	1.35	1.217	1.355	0.503	0.642	0.599	cytoplasm	K00083	CAD; cinnamyl-alcohol dehydrogenase [EC:1.1.1.195]	osa01100 Metabolic pathways - Oryza sativa japonica (Japanese rice) (RefSeq); osa00940 Phenylpropanoid biosynthesis - Oryza sativa japonica (Japanese rice) (RefSeq); osa01110 Biosynthesis of secondary metabolites - Oryza sativa japonica (Japanese rice) (RefSeq);	GO:0044699 single-organism process; GO:0008152 metabolic process; GO:0055114 oxidation-reduction process; GO:0044710 single-organism metabolic process;		GO:0046914 transition metal ion binding; GO:0003824 catalytic activity; GO:0005488 binding; GO:0043167 ion binding; GO:0046872 metal ion binding; GO:0043169 cation binding; GO:0008270 zinc ion binding; GO:0016491 oxidoreductase activity;	IPR011032; IPR020843; IPR016040; IPR013154; IPR013149;	GroES-like; Polyketide synthase, enoylreductase domain; NAD(P)-binding domain; Alcohol dehydrogenase, N-terminal; Alcohol dehydrogenase, C-terminal;
A0A3B5XVG4	Peroxidase	1.534	0.00451	Up	37.179	1.167	1.198		0.748	0.794		extracellular	K00430	E1.11.1.7; peroxidase [EC:1.11.1.7]	osa01100 Metabolic pathways - Oryza sativa japonica (Japanese rice) (RefSeq); osa00940 Phenylpropanoid biosynthesis - Oryza sativa japonica (Japanese rice) (RefSeq); osa01110 Biosynthesis of secondary metabolites - Oryza sativa japonica (Japanese rice) (RefSeq);	GO:0008152 metabolic process; GO:0042743 hydrogen peroxide metabolic process; GO:0006950 response to stress; GO:0072593 reactive oxygen species metabolic process; GO:0055114 oxidation-reduction process; GO:0044710 single-organism metabolic process; GO:0006979 response to oxidative stress; GO:0044699 single-organism process; GO:0044248 cellular catabolic process; GO:0050896 response to stimulus; G…		GO:0097159 organic cyclic compound binding; GO:1901363 heterocyclic compound binding; GO:0020037 heme binding; GO:0003824 catalytic activity; GO:0005488 binding; GO:0016209 antioxidant activity; GO:0004601 peroxidase activity; GO:0046906 tetrapyrrole binding; GO:0016491 oxidoreductase activity; GO:0016684 oxidoreductase activity, acting on peroxide as acceptor;	IPR033905; IPR002016;	Secretory peroxidase; Haem peroxidase, plant/fungal/bacterial;
A0A3B5YT02	Peroxidase	1.303	0.0375	Up	36.893	1.328	1.14	1.369	1.024	1.07	0.851	extracellular	K00430	E1.11.1.7; peroxidase [EC:1.11.1.7]	osa01100 Metabolic pathways - Oryza sativa japonica (Japanese rice) (RefSeq); osa00940 Phenylpropanoid biosynthesis - Oryza sativa japonica (Japanese rice) (RefSeq); osa01110 Biosynthesis of secondary metabolites - Oryza sativa japonica (Japanese rice) (RefSeq);	GO:0008152 metabolic process; GO:0042743 hydrogen peroxide metabolic process; GO:0006950 response to stress; GO:0072593 reactive oxygen species metabolic process; GO:0055114 oxidation-reduction process; GO:0044710 single-organism metabolic process; GO:0006979 response to oxidative stress; GO:0044699 single-organism process; GO:0044248 cellular catabolic process; GO:0050896 response to stimulus; G…		GO:0097159 organic cyclic compound binding; GO:1901363 heterocyclic compound binding; GO:0020037 heme binding; GO:0003824 catalytic activity; GO:0005488 binding; GO:0016209 antioxidant activity; GO:0004601 peroxidase activity; GO:0046906 tetrapyrrole binding; GO:0016491 oxidoreductase activity; GO:0016684 oxidoreductase activity, acting on peroxide as acceptor;	IPR033905; IPR002016;	Secretory peroxidase; Haem peroxidase, plant/fungal/bacterial;
A0A3B5ZPK5	Peroxidase	1.514	0.0365	Up	36.609	0.862	0.972	1.094	0.76	0.692	0.482	extracellular	K00430	E1.11.1.7; peroxidase [EC:1.11.1.7]	osa01100 Metabolic pathways - Oryza sativa japonica (Japanese rice) (RefSeq); osa00940 Phenylpropanoid biosynthesis - Oryza sativa japonica (Japanese rice) (RefSeq); osa01110 Biosynthesis of secondary metabolites - Oryza sativa japonica (Japanese rice) (RefSeq);	GO:0008152 metabolic process; GO:0042743 hydrogen peroxide metabolic process; GO:0006950 response to stress; GO:0072593 reactive oxygen species metabolic process; GO:0055114 oxidation-reduction process; GO:0044710 single-organism metabolic process; GO:0006979 response to oxidative stress; GO:0044699 single-organism process; GO:0044248 cellular catabolic process; GO:0050896 response to stimulus; G…		GO:0097159 organic cyclic compound binding; GO:1901363 heterocyclic compound binding; GO:0020037 heme binding; GO:0003824 catalytic activity; GO:0005488 binding; GO:0016209 antioxidant activity; GO:0004601 peroxidase activity; GO:0046906 tetrapyrrole binding; GO:0016491 oxidoreductase activity; GO:0016684 oxidoreductase activity, acting on peroxide as acceptor;	IPR033905; IPR002016;	Secretory peroxidase; Haem peroxidase, plant/fungal/bacterial;
A0A3B5ZRU5	Peroxidase	1.532	0.00242	Up	35.537	1.286	1.198	1.143	0.81	0.855	0.702	endoplasmic reticulum	K00430	E1.11.1.7; peroxidase [EC:1.11.1.7]	osa01100 Metabolic pathways - Oryza sativa japonica (Japanese rice) (RefSeq); osa00940 Phenylpropanoid biosynthesis - Oryza sativa japonica (Japanese rice) (RefSeq); osa01110 Biosynthesis of secondary metabolites - Oryza sativa japonica (Japanese rice) (RefSeq);	GO:0008152 metabolic process; GO:0042743 hydrogen peroxide metabolic process; GO:0006950 response to stress; GO:0072593 reactive oxygen species metabolic process; GO:0055114 oxidation-reduction process; GO:0044710 single-organism metabolic process; GO:0006979 response to oxidative stress; GO:0044699 single-organism process; GO:0044248 cellular catabolic process; GO:0050896 response to stimulus; G…		GO:0097159 organic cyclic compound binding; GO:1901363 heterocyclic compound binding; GO:0020037 heme binding; GO:0003824 catalytic activity; GO:0005488 binding; GO:0016209 antioxidant activity; GO:0004601 peroxidase activity; GO:0046906 tetrapyrrole binding; GO:0016491 oxidoreductase activity; GO:0016684 oxidoreductase activity, acting on peroxide as acceptor;	IPR033905; IPR002016;	Secretory peroxidase; Haem peroxidase, plant/fungal/bacterial;
A0A3B6CH98	Peroxidase	1.437	0.0195	Up	36.66	1.512	1.167	1.46	1.017	0.931	0.932	extracellular	K00430	E1.11.1.7; peroxidase [EC:1.11.1.7]	osa01100 Metabolic pathways - Oryza sativa japonica (Japanese rice) (RefSeq); osa00940 Phenylpropanoid biosynthesis - Oryza sativa japonica (Japanese rice) (RefSeq); osa01110 Biosynthesis of secondary metabolites - Oryza sativa japonica (Japanese rice) (RefSeq);	GO:0008152 metabolic process; GO:0042743 hydrogen peroxide metabolic process; GO:0006950 response to stress; GO:0072593 reactive oxygen species metabolic process; GO:0055114 oxidation-reduction process; GO:0044710 single-organism metabolic process; GO:0006979 response to oxidative stress; GO:0044699 single-organism process; GO:0044248 cellular catabolic process; GO:0050896 response to stimulus; G…		GO:0097159 organic cyclic compound binding; GO:1901363 heterocyclic compound binding; GO:0020037 heme binding; GO:0003824 catalytic activity; GO:0005488 binding; GO:0016209 antioxidant activity; GO:0004601 peroxidase activity; GO:0046906 tetrapyrrole binding; GO:0016491 oxidoreductase activity; GO:0016684 oxidoreductase activity, acting on peroxide as acceptor;	IPR033905; IPR002016;	Secretory peroxidase; Haem peroxidase, plant/fungal/bacterial;
A0A3B6D6R2	Peroxidase	1.704	0.00247	Up	33.081		1.1	1.124		0.672	0.633	chloroplast	K00430	E1.11.1.7; peroxidase [EC:1.11.1.7]	osa01100 Metabolic pathways - Oryza sativa japonica (Japanese rice) (RefSeq); osa00940 Phenylpropanoid biosynthesis - Oryza sativa japonica (Japanese rice) (RefSeq); osa01110 Biosynthesis of secondary metabolites - Oryza sativa japonica (Japanese rice) (RefSeq);	GO:0008152 metabolic process; GO:0042743 hydrogen peroxide metabolic process; GO:0006950 response to stress; GO:0072593 reactive oxygen species metabolic process; GO:0055114 oxidation-reduction process; GO:0044710 single-organism metabolic process; GO:0006979 response to oxidative stress; GO:0044699 single-organism process; GO:0044248 cellular catabolic process; GO:0050896 response to stimulus; G…		GO:0097159 organic cyclic compound binding; GO:1901363 heterocyclic compound binding; GO:0020037 heme binding; GO:0003824 catalytic activity; GO:0005488 binding; GO:0016209 antioxidant activity; GO:0004601 peroxidase activity; GO:0046906 tetrapyrrole binding; GO:0016491 oxidoreductase activity; GO:0016684 oxidoreductase activity, acting on peroxide as acceptor;	IPR033905; IPR002016;	Secretory peroxidase; Haem peroxidase, plant/fungal/bacterial;
A0A3B6D7C1	Peroxidase	2.821	2.97e-05	Up	33.056	1.568	1.437	1.557	0.503	0.572	0.542	chloroplast	K00430	E1.11.1.7; peroxidase [EC:1.11.1.7]	osa01100 Metabolic pathways - Oryza sativa japonica (Japanese rice) (RefSeq); osa00940 Phenylpropanoid biosynthesis - Oryza sativa japonica (Japanese rice) (RefSeq); osa01110 Biosynthesis of secondary metabolites - Oryza sativa japonica (Japanese rice) (RefSeq);	GO:0008152 metabolic process; GO:0042743 hydrogen peroxide metabolic process; GO:0006950 response to stress; GO:0072593 reactive oxygen species metabolic process; GO:0055114 oxidation-reduction process; GO:0044710 single-organism metabolic process; GO:0006979 response to oxidative stress; GO:0044699 single-organism process; GO:0044248 cellular catabolic process; GO:0050896 response to stimulus; G…		GO:0097159 organic cyclic compound binding; GO:1901363 heterocyclic compound binding; GO:0020037 heme binding; GO:0003824 catalytic activity; GO:0005488 binding; GO:0016209 antioxidant activity; GO:0004601 peroxidase activity; GO:0046906 tetrapyrrole binding; GO:0016491 oxidoreductase activity; GO:0016684 oxidoreductase activity, acting on peroxide as acceptor;	IPR033905; IPR002016;	Secretory peroxidase; Haem peroxidase, plant/fungal/bacterial;
A0A3B6FYA0	Peroxidase	5.175	5.83e-05	Up	37.895	1.122	0.987	1.027	0.156	0.207	0.243	cytoplasm	K00430	E1.11.1.7; peroxidase [EC:1.11.1.7]	osa01100 Metabolic pathways - Oryza sativa japonica (Japanese rice) (RefSeq); osa00940 Phenylpropanoid biosynthesis - Oryza sativa japonica (Japanese rice) (RefSeq); osa01110 Biosynthesis of secondary metabolites - Oryza sativa japonica (Japanese rice) (RefSeq);	GO:0008152 metabolic process; GO:0042743 hydrogen peroxide metabolic process; GO:0006950 response to stress; GO:0072593 reactive oxygen species metabolic process; GO:0055114 oxidation-reduction process; GO:0044710 single-organism metabolic process; GO:0006979 response to oxidative stress; GO:0044699 single-organism process; GO:0044248 cellular catabolic process; GO:0050896 response to stimulus; G…		GO:0097159 organic cyclic compound binding; GO:1901363 heterocyclic compound binding; GO:0020037 heme binding; GO:0003824 catalytic activity; GO:0005488 binding; GO:0016209 antioxidant activity; GO:0004601 peroxidase activity; GO:0046906 tetrapyrrole binding; GO:0016491 oxidoreductase activity; GO:0016684 oxidoreductase activity, acting on peroxide as acceptor;	IPR033905; IPR002016;	Secretory peroxidase; Haem peroxidase, plant/fungal/bacterial;
A0A3B6H3P5	Peroxidase	2.28	0.000786	Up	37.742	1.133	1.011	0.977	0.464	0.379	0.526	chloroplast	K00430	E1.11.1.7; peroxidase [EC:1.11.1.7]	osa01100 Metabolic pathways - Oryza sativa japonica (Japanese rice) (RefSeq); osa00940 Phenylpropanoid biosynthesis - Oryza sativa japonica (Japanese rice) (RefSeq); osa01110 Biosynthesis of secondary metabolites - Oryza sativa japonica (Japanese rice) (RefSeq);	GO:0008152 metabolic process; GO:0042743 hydrogen peroxide metabolic process; GO:0006950 response to stress; GO:0072593 reactive oxygen species metabolic process; GO:0055114 oxidation-reduction process; GO:0044710 single-organism metabolic process; GO:0006979 response to oxidative stress; GO:0044699 single-organism process; GO:0044248 cellular catabolic process; GO:0050896 response to stimulus; G…		GO:0097159 organic cyclic compound binding; GO:1901363 heterocyclic compound binding; GO:0020037 heme binding; GO:0003824 catalytic activity; GO:0005488 binding; GO:0016209 antioxidant activity; GO:0004601 peroxidase activity; GO:0046906 tetrapyrrole binding; GO:0016491 oxidoreductase activity; GO:0016684 oxidoreductase activity, acting on peroxide as acceptor;	IPR033905; IPR002016;	Secretory peroxidase; Haem peroxidase, plant/fungal/bacterial;
A0A3B6HTP4	Peroxidase	1.326	0.00392	Up	33.91	1.043	1.047	1.057	0.728	0.873	0.772	chloroplast	K00430	E1.11.1.7; peroxidase [EC:1.11.1.7]	osa01100 Metabolic pathways - Oryza sativa japonica (Japanese rice) (RefSeq); osa00940 Phenylpropanoid biosynthesis - Oryza sativa japonica (Japanese rice) (RefSeq); osa01110 Biosynthesis of secondary metabolites - Oryza sativa japonica (Japanese rice) (RefSeq);	GO:0008152 metabolic process; GO:0042743 hydrogen peroxide metabolic process; GO:0006950 response to stress; GO:0072593 reactive oxygen species metabolic process; GO:0055114 oxidation-reduction process; GO:0044710 single-organism metabolic process; GO:0006979 response to oxidative stress; GO:0044699 single-organism process; GO:0044248 cellular catabolic process; GO:0050896 response to stimulus; G…		GO:0097159 organic cyclic compound binding; GO:1901363 heterocyclic compound binding; GO:0020037 heme binding; GO:0003824 catalytic activity; GO:0005488 binding; GO:0016209 antioxidant activity; GO:0004601 peroxidase activity; GO:0046906 tetrapyrrole binding; GO:0016491 oxidoreductase activity; GO:0016684 oxidoreductase activity, acting on peroxide as acceptor;	IPR033905; IPR002016;	Secretory peroxidase; Haem peroxidase, plant/fungal/bacterial;
A0A3B6JGR6	Peroxidase	1.97	0.000306	Up	33.965	1.093	1.228	1.213	0.644	0.557	0.593	chloroplast	K00430	E1.11.1.7; peroxidase [EC:1.11.1.7]	osa01100 Metabolic pathways - Oryza sativa japonica (Japanese rice) (RefSeq); osa00940 Phenylpropanoid biosynthesis - Oryza sativa japonica (Japanese rice) (RefSeq); osa01110 Biosynthesis of secondary metabolites - Oryza sativa japonica (Japanese rice) (RefSeq);	GO:0008152 metabolic process; GO:0042743 hydrogen peroxide metabolic process; GO:0006950 response to stress; GO:0072593 reactive oxygen species metabolic process; GO:0055114 oxidation-reduction process; GO:0044710 single-organism metabolic process; GO:0006979 response to oxidative stress; GO:0044699 single-organism process; GO:0044248 cellular catabolic process; GO:0050896 response to stimulus; G…		GO:0097159 organic cyclic compound binding; GO:1901363 heterocyclic compound binding; GO:0020037 heme binding; GO:0003824 catalytic activity; GO:0005488 binding; GO:0016209 antioxidant activity; GO:0004601 peroxidase activity; GO:0046906 tetrapyrrole binding; GO:0016491 oxidoreductase activity; GO:0016684 oxidoreductase activity, acting on peroxide as acceptor;	IPR033905; IPR002016;	Secretory peroxidase; Haem peroxidase, plant/fungal/bacterial;
A0A3B6KDN7	Peroxidase	1.419	0.00476	Up	33.319	1.163	1.103	1.141	0.715	0.907	0.779	chloroplast	K00430	E1.11.1.7; peroxidase [EC:1.11.1.7]	osa01100 Metabolic pathways - Oryza sativa japonica (Japanese rice) (RefSeq); osa00940 Phenylpropanoid biosynthesis - Oryza sativa japonica (Japanese rice) (RefSeq); osa01110 Biosynthesis of secondary metabolites - Oryza sativa japonica (Japanese rice) (RefSeq);	GO:0008152 metabolic process; GO:0042743 hydrogen peroxide metabolic process; GO:0006950 response to stress; GO:0072593 reactive oxygen species metabolic process; GO:0055114 oxidation-reduction process; GO:0044710 single-organism metabolic process; GO:0006979 response to oxidative stress; GO:0044699 single-organism process; GO:0044248 cellular catabolic process; GO:0050896 response to stimulus; G…		GO:0097159 organic cyclic compound binding; GO:1901363 heterocyclic compound binding; GO:0020037 heme binding; GO:0003824 catalytic activity; GO:0005488 binding; GO:0016209 antioxidant activity; GO:0004601 peroxidase activity; GO:0046906 tetrapyrrole binding; GO:0016491 oxidoreductase activity; GO:0016684 oxidoreductase activity, acting on peroxide as acceptor;	IPR033905; IPR002016;	Secretory peroxidase; Haem peroxidase, plant/fungal/bacterial;
A0A3B6NTR8	Peroxidase	1.359	0.00323	Up	36.29	1.13	1.217	1.132	0.824	0.931	0.805	extracellular	K00430	E1.11.1.7; peroxidase [EC:1.11.1.7]	osa01100 Metabolic pathways - Oryza sativa japonica (Japanese rice) (RefSeq); osa00940 Phenylpropanoid biosynthesis - Oryza sativa japonica (Japanese rice) (RefSeq); osa01110 Biosynthesis of secondary metabolites - Oryza sativa japonica (Japanese rice) (RefSeq);	GO:0008152 metabolic process; GO:0042743 hydrogen peroxide metabolic process; GO:0006950 response to stress; GO:0072593 reactive oxygen species metabolic process; GO:0055114 oxidation-reduction process; GO:0044710 single-organism metabolic process; GO:0006979 response to oxidative stress; GO:0044699 single-organism process; GO:0044248 cellular catabolic process; GO:0050896 response to stimulus; G…		GO:0097159 organic cyclic compound binding; GO:1901363 heterocyclic compound binding; GO:0020037 heme binding; GO:0003824 catalytic activity; GO:0005488 binding; GO:0016209 antioxidant activity; GO:0004601 peroxidase activity; GO:0046906 tetrapyrrole binding; GO:0016491 oxidoreductase activity; GO:0016684 oxidoreductase activity, acting on peroxide as acceptor;	IPR033905; IPR002016;	Secretory peroxidase; Haem peroxidase, plant/fungal/bacterial;
A0A3B6PRT5	Peroxidase	1.603	0.00678	Up	36.185	1.201	1.17		0.706	0.773		vacuolar membrane	K00430	E1.11.1.7; peroxidase [EC:1.11.1.7]	osa01100 Metabolic pathways - Oryza sativa japonica (Japanese rice) (RefSeq); osa00940 Phenylpropanoid biosynthesis - Oryza sativa japonica (Japanese rice) (RefSeq); osa01110 Biosynthesis of secondary metabolites - Oryza sativa japonica (Japanese rice) (RefSeq);	GO:0008152 metabolic process; GO:0042743 hydrogen peroxide metabolic process; GO:0006950 response to stress; GO:0072593 reactive oxygen species metabolic process; GO:0055114 oxidation-reduction process; GO:0044710 single-organism metabolic process; GO:0006979 response to oxidative stress; GO:0044699 single-organism process; GO:0044248 cellular catabolic process; GO:0050896 response to stimulus; G…		GO:0097159 organic cyclic compound binding; GO:1901363 heterocyclic compound binding; GO:0020037 heme binding; GO:0003824 catalytic activity; GO:0005488 binding; GO:0016209 antioxidant activity; GO:0004601 peroxidase activity; GO:0046906 tetrapyrrole binding; GO:0016491 oxidoreductase activity; GO:0016684 oxidoreductase activity, acting on peroxide as acceptor;	IPR033905; IPR002016;	Secretory peroxidase; Haem peroxidase, plant/fungal/bacterial;
A0A3B6RHZ0	Peroxidase	2.692	6.01e-06	Up	37.598	1.211	1.215	1.238	0.464	0.487	0.41	chloroplast	K00430	E1.11.1.7; peroxidase [EC:1.11.1.7]	osa01100 Metabolic pathways - Oryza sativa japonica (Japanese rice) (RefSeq); osa00940 Phenylpropanoid biosynthesis - Oryza sativa japonica (Japanese rice) (RefSeq); osa01110 Biosynthesis of secondary metabolites - Oryza sativa japonica (Japanese rice) (RefSeq);	GO:0008152 metabolic process; GO:0042743 hydrogen peroxide metabolic process; GO:0006950 response to stress; GO:0072593 reactive oxygen species metabolic process; GO:0055114 oxidation-reduction process; GO:0044710 single-organism metabolic process; GO:0006979 response to oxidative stress; GO:0044699 single-organism process; GO:0044248 cellular catabolic process; GO:0050896 response to stimulus; G…		GO:0097159 organic cyclic compound binding; GO:1901363 heterocyclic compound binding; GO:0020037 heme binding; GO:0003824 catalytic activity; GO:0005488 binding; GO:0016209 antioxidant activity; GO:0004601 peroxidase activity; GO:0046906 tetrapyrrole binding; GO:0016491 oxidoreductase activity; GO:0016684 oxidoreductase activity, acting on peroxide as acceptor;	IPR033905; IPR002016;	Secretory peroxidase; Haem peroxidase, plant/fungal/bacterial;
A0A3B6SFH1	Peroxidase	2.077	1.86e-05	Up	37.476	1.111	1.106	1.088	0.56	0.546	0.485	chloroplast	K00430	E1.11.1.7; peroxidase [EC:1.11.1.7]	osa01100 Metabolic pathways - Oryza sativa japonica (Japanese rice) (RefSeq); osa00940 Phenylpropanoid biosynthesis - Oryza sativa japonica (Japanese rice) (RefSeq); osa01110 Biosynthesis of secondary metabolites - Oryza sativa japonica (Japanese rice) (RefSeq);	GO:0008152 metabolic process; GO:0042743 hydrogen peroxide metabolic process; GO:0006950 response to stress; GO:0072593 reactive oxygen species metabolic process; GO:0055114 oxidation-reduction process; GO:0044710 single-organism metabolic process; GO:0006979 response to oxidative stress; GO:0044699 single-organism process; GO:0044248 cellular catabolic process; GO:0050896 response to stimulus; G…		GO:0097159 organic cyclic compound binding; GO:1901363 heterocyclic compound binding; GO:0020037 heme binding; GO:0003824 catalytic activity; GO:0005488 binding; GO:0016209 antioxidant activity; GO:0004601 peroxidase activity; GO:0046906 tetrapyrrole binding; GO:0016491 oxidoreductase activity; GO:0016684 oxidoreductase activity, acting on peroxide as acceptor;	IPR033905; IPR002016;	Secretory peroxidase; Haem peroxidase, plant/fungal/bacterial;
A0A3B6SM51	Peroxidase	1.37	0.0142	Up	34.407	1.098	0.993	1.229	0.823	0.837	0.763	endoplasmic reticulum	K00430	E1.11.1.7; peroxidase [EC:1.11.1.7]	osa01100 Metabolic pathways - Oryza sativa japonica (Japanese rice) (RefSeq); osa00940 Phenylpropanoid biosynthesis - Oryza sativa japonica (Japanese rice) (RefSeq); osa01110 Biosynthesis of secondary metabolites - Oryza sativa japonica (Japanese rice) (RefSeq);	GO:0008152 metabolic process; GO:0042743 hydrogen peroxide metabolic process; GO:0006950 response to stress; GO:0072593 reactive oxygen species metabolic process; GO:0055114 oxidation-reduction process; GO:0044710 single-organism metabolic process; GO:0006979 response to oxidative stress; GO:0044699 single-organism process; GO:0044248 cellular catabolic process; GO:0050896 response to stimulus; G…		GO:0097159 organic cyclic compound binding; GO:1901363 heterocyclic compound binding; GO:0020037 heme binding; GO:0003824 catalytic activity; GO:0005488 binding; GO:0016209 antioxidant activity; GO:0004601 peroxidase activity; GO:0046906 tetrapyrrole binding; GO:0016491 oxidoreductase activity; GO:0016684 oxidoreductase activity, acting on peroxide as acceptor;	IPR033905; IPR002016;	Secretory peroxidase; Haem peroxidase, plant/fungal/bacterial;
A0A3B6TGX9	Peroxidase	1.647	0.0019	Up	36.375	1.085	1.073	1.101	0.775	0.59	0.614	extracellular	K00430	E1.11.1.7; peroxidase [EC:1.11.1.7]	osa01100 Metabolic pathways - Oryza sativa japonica (Japanese rice) (RefSeq); osa00940 Phenylpropanoid biosynthesis - Oryza sativa japonica (Japanese rice) (RefSeq); osa01110 Biosynthesis of secondary metabolites - Oryza sativa japonica (Japanese rice) (RefSeq);	GO:0008152 metabolic process; GO:0042743 hydrogen peroxide metabolic process; GO:0006950 response to stress; GO:0072593 reactive oxygen species metabolic process; GO:0055114 oxidation-reduction process; GO:0044710 single-organism metabolic process; GO:0006979 response to oxidative stress; GO:0044699 single-organism process; GO:0044248 cellular catabolic process; GO:0050896 response to stimulus; G…		GO:0097159 organic cyclic compound binding; GO:1901363 heterocyclic compound binding; GO:0020037 heme binding; GO:0003824 catalytic activity; GO:0005488 binding; GO:0016209 antioxidant activity; GO:0004601 peroxidase activity; GO:0046906 tetrapyrrole binding; GO:0016491 oxidoreductase activity; GO:0016684 oxidoreductase activity, acting on peroxide as acceptor;	IPR033905; IPR002016;	Secretory peroxidase; Haem peroxidase, plant/fungal/bacterial;
A0A3B6TLZ2	Peroxidase	1.697	0.00586	Up	37.675	1.034	0.935	0.807	0.496	0.552	0.588	chloroplast	K00430	E1.11.1.7; peroxidase [EC:1.11.1.7]	osa01100 Metabolic pathways - Oryza sativa japonica (Japanese rice) (RefSeq); osa00940 Phenylpropanoid biosynthesis - Oryza sativa japonica (Japanese rice) (RefSeq); osa01110 Biosynthesis of secondary metabolites - Oryza sativa japonica (Japanese rice) (RefSeq);	GO:0008152 metabolic process; GO:0042743 hydrogen peroxide metabolic process; GO:0006950 response to stress; GO:0072593 reactive oxygen species metabolic process; GO:0055114 oxidation-reduction process; GO:0044710 single-organism metabolic process; GO:0006979 response to oxidative stress; GO:0044699 single-organism process; GO:0044248 cellular catabolic process; GO:0050896 response to stimulus; G…		GO:0097159 organic cyclic compound binding; GO:1901363 heterocyclic compound binding; GO:0020037 heme binding; GO:0003824 catalytic activity; GO:0005488 binding; GO:0016209 antioxidant activity; GO:0004601 peroxidase activity; GO:0046906 tetrapyrrole binding; GO:0016491 oxidoreductase activity; GO:0016684 oxidoreductase activity, acting on peroxide as acceptor;	IPR033905; IPR002016;	Secretory peroxidase; Haem peroxidase, plant/fungal/bacterial;
W5BRU9	Peroxidase	1.439	0.000573	Up	36.504	1.201	1.102	1.123	0.758	0.811	0.812	vacuolar membrane	K00430	E1.11.1.7; peroxidase [EC:1.11.1.7]	osa01100 Metabolic pathways - Oryza sativa japonica (Japanese rice) (RefSeq); osa00940 Phenylpropanoid biosynthesis - Oryza sativa japonica (Japanese rice) (RefSeq); osa01110 Biosynthesis of secondary metabolites - Oryza sativa japonica (Japanese rice) (RefSeq);	GO:0008152 metabolic process; GO:0042743 hydrogen peroxide metabolic process; GO:0006950 response to stress; GO:0072593 reactive oxygen species metabolic process; GO:0055114 oxidation-reduction process; GO:0044710 single-organism metabolic process; GO:0006979 response to oxidative stress; GO:0044699 single-organism process; GO:0044248 cellular catabolic process; GO:0050896 response to stimulus; G…		GO:0097159 organic cyclic compound binding; GO:1901363 heterocyclic compound binding; GO:0020037 heme binding; GO:0003824 catalytic activity; GO:0005488 binding; GO:0016209 antioxidant activity; GO:0004601 peroxidase activity; GO:0046906 tetrapyrrole binding; GO:0016491 oxidoreductase activity; GO:0016684 oxidoreductase activity, acting on peroxide as acceptor;	IPR033905; IPR002016;	Secretory peroxidase; Haem peroxidase, plant/fungal/bacterial;
A0A1D5UG55	Peroxidase	0.663	0.00212	Down	36.07	0.829	0.826	0.768	1.109	1.264	1.28	extracellular	K00430	E1.11.1.7; peroxidase [EC:1.11.1.7]	osa01100 Metabolic pathways - Oryza sativa japonica (Japanese rice) (RefSeq); osa00940 Phenylpropanoid biosynthesis - Oryza sativa japonica (Japanese rice) (RefSeq); osa01110 Biosynthesis of secondary metabolites - Oryza sativa japonica (Japanese rice) (RefSeq);	GO:0008152 metabolic process; GO:0042743 hydrogen peroxide metabolic process; GO:0006950 response to stress; GO:0072593 reactive oxygen species metabolic process; GO:0055114 oxidation-reduction process; GO:0044710 single-organism metabolic process; GO:0006979 response to oxidative stress; GO:0044699 single-organism process; GO:0044248 cellular catabolic process; GO:0050896 response to stimulus; G…		GO:0097159 organic cyclic compound binding; GO:1901363 heterocyclic compound binding; GO:0020037 heme binding; GO:0003824 catalytic activity; GO:0005488 binding; GO:0016209 antioxidant activity; GO:0004601 peroxidase activity; GO:0046906 tetrapyrrole binding; GO:0016491 oxidoreductase activity; GO:0016684 oxidoreductase activity, acting on peroxide as acceptor;	IPR033905; IPR002016;	Secretory peroxidase; Haem peroxidase, plant/fungal/bacterial;
A0A3B5YU05	Peroxidase	0.531	0.00197	Down	35.747	0.86	0.747	0.719	1.373	1.377	1.629	extracellular	K00430	E1.11.1.7; peroxidase [EC:1.11.1.7]	osa01100 Metabolic pathways - Oryza sativa japonica (Japanese rice) (RefSeq); osa00940 Phenylpropanoid biosynthesis - Oryza sativa japonica (Japanese rice) (RefSeq); osa01110 Biosynthesis of secondary metabolites - Oryza sativa japonica (Japanese rice) (RefSeq);	GO:0008152 metabolic process; GO:0042743 hydrogen peroxide metabolic process; GO:0006950 response to stress; GO:0072593 reactive oxygen species metabolic process; GO:0055114 oxidation-reduction process; GO:0044710 single-organism metabolic process; GO:0006979 response to oxidative stress; GO:0044699 single-organism process; GO:0044248 cellular catabolic process; GO:0050896 response to stimulus; G…		GO:0097159 organic cyclic compound binding; GO:1901363 heterocyclic compound binding; GO:0020037 heme binding; GO:0003824 catalytic activity; GO:0005488 binding; GO:0016209 antioxidant activity; GO:0004601 peroxidase activity; GO:0046906 tetrapyrrole binding; GO:0016491 oxidoreductase activity; GO:0016684 oxidoreductase activity, acting on peroxide as acceptor;	IPR033905; IPR002016;	Secretory peroxidase; Haem peroxidase, plant/fungal/bacterial;
A0A3B5Z124	Peroxidase	0.719	0.00253	Down	35.589		0.967	0.942		1.313	1.341	extracellular	K00430	E1.11.1.7; peroxidase [EC:1.11.1.7]	osa01100 Metabolic pathways - Oryza sativa japonica (Japanese rice) (RefSeq); osa00940 Phenylpropanoid biosynthesis - Oryza sativa japonica (Japanese rice) (RefSeq); osa01110 Biosynthesis of secondary metabolites - Oryza sativa japonica (Japanese rice) (RefSeq);	GO:0008152 metabolic process; GO:0042743 hydrogen peroxide metabolic process; GO:0006950 response to stress; GO:0072593 reactive oxygen species metabolic process; GO:0055114 oxidation-reduction process; GO:0044710 single-organism metabolic process; GO:0006979 response to oxidative stress; GO:0044699 single-organism process; GO:0044248 cellular catabolic process; GO:0050896 response to stimulus; G…		GO:0097159 organic cyclic compound binding; GO:1901363 heterocyclic compound binding; GO:0020037 heme binding; GO:0003824 catalytic activity; GO:0005488 binding; GO:0016209 antioxidant activity; GO:0004601 peroxidase activity; GO:0046906 tetrapyrrole binding; GO:0016491 oxidoreductase activity; GO:0016684 oxidoreductase activity, acting on peroxide as acceptor;	IPR033905; IPR002016;	Secretory peroxidase; Haem peroxidase, plant/fungal/bacterial;
A0A3B6ASR7	Peroxidase	0.445	0.000145	Down	33.568	0.692	0.731	0.567	1.503	1.538	1.432	chloroplast	K00430	E1.11.1.7; peroxidase [EC:1.11.1.7]	osa01100 Metabolic pathways - Oryza sativa japonica (Japanese rice) (RefSeq); osa00940 Phenylpropanoid biosynthesis - Oryza sativa japonica (Japanese rice) (RefSeq); osa01110 Biosynthesis of secondary metabolites - Oryza sativa japonica (Japanese rice) (RefSeq);	GO:0008152 metabolic process; GO:0042743 hydrogen peroxide metabolic process; GO:0006950 response to stress; GO:0072593 reactive oxygen species metabolic process; GO:0055114 oxidation-reduction process; GO:0044710 single-organism metabolic process; GO:0006979 response to oxidative stress; GO:0044699 single-organism process; GO:0044248 cellular catabolic process; GO:0050896 response to stimulus; G…		GO:0097159 organic cyclic compound binding; GO:1901363 heterocyclic compound binding; GO:0020037 heme binding; GO:0003824 catalytic activity; GO:0005488 binding; GO:0016209 antioxidant activity; GO:0004601 peroxidase activity; GO:0046906 tetrapyrrole binding; GO:0016491 oxidoreductase activity; GO:0016684 oxidoreductase activity, acting on peroxide as acceptor;	IPR033905; IPR002016;	Secretory peroxidase; Haem peroxidase, plant/fungal/bacterial;
A0A3B6B881	Peroxidase	0.404	2.44e-06	Down	36.235	0.597	0.598	0.603	1.475	1.524	1.448	extracellular	K00430	E1.11.1.7; peroxidase [EC:1.11.1.7]	osa01100 Metabolic pathways - Oryza sativa japonica (Japanese rice) (RefSeq); osa00940 Phenylpropanoid biosynthesis - Oryza sativa japonica (Japanese rice) (RefSeq); osa01110 Biosynthesis of secondary metabolites - Oryza sativa japonica (Japanese rice) (RefSeq);	GO:0008152 metabolic process; GO:0042743 hydrogen peroxide metabolic process; GO:0006950 response to stress; GO:0072593 reactive oxygen species metabolic process; GO:0055114 oxidation-reduction process; GO:0044710 single-organism metabolic process; GO:0006979 response to oxidative stress; GO:0044699 single-organism process; GO:0044248 cellular catabolic process; GO:0050896 response to stimulus; G…		GO:0097159 organic cyclic compound binding; GO:1901363 heterocyclic compound binding; GO:0020037 heme binding; GO:0003824 catalytic activity; GO:0005488 binding; GO:0016209 antioxidant activity; GO:0004601 peroxidase activity; GO:0046906 tetrapyrrole binding; GO:0016491 oxidoreductase activity; GO:0016684 oxidoreductase activity, acting on peroxide as acceptor;	IPR033905; IPR002016;	Secretory peroxidase; Haem peroxidase, plant/fungal/bacterial;
A0A3B6B996	Peroxidase	0.737	0.011	Down	37.314	0.795	0.752	0.848	1.165	0.973	1.111	chloroplast	K00430	E1.11.1.7; peroxidase [EC:1.11.1.7]	osa01100 Metabolic pathways - Oryza sativa japonica (Japanese rice) (RefSeq); osa00940 Phenylpropanoid biosynthesis - Oryza sativa japonica (Japanese rice) (RefSeq); osa01110 Biosynthesis of secondary metabolites - Oryza sativa japonica (Japanese rice) (RefSeq);	GO:0008152 metabolic process; GO:0042743 hydrogen peroxide metabolic process; GO:0006950 response to stress; GO:0072593 reactive oxygen species metabolic process; GO:0055114 oxidation-reduction process; GO:0044710 single-organism metabolic process; GO:0006979 response to oxidative stress; GO:0044699 single-organism process; GO:0044248 cellular catabolic process; GO:0050896 response to stimulus; G…		GO:0097159 organic cyclic compound binding; GO:1901363 heterocyclic compound binding; GO:0020037 heme binding; GO:0003824 catalytic activity; GO:0005488 binding; GO:0016209 antioxidant activity; GO:0004601 peroxidase activity; GO:0046906 tetrapyrrole binding; GO:0016491 oxidoreductase activity; GO:0016684 oxidoreductase activity, acting on peroxide as acceptor;	IPR033905; IPR002016;	Secretory peroxidase; Haem peroxidase, plant/fungal/bacterial;
A0A3B6C058	Peroxidase	0.623	0.0274	Down	33.594	0.931	0.796	0.82	1.65	1.268	1.173	chloroplast	K00430	E1.11.1.7; peroxidase [EC:1.11.1.7]	osa01100 Metabolic pathways - Oryza sativa japonica (Japanese rice) (RefSeq); osa00940 Phenylpropanoid biosynthesis - Oryza sativa japonica (Japanese rice) (RefSeq); osa01110 Biosynthesis of secondary metabolites - Oryza sativa japonica (Japanese rice) (RefSeq);	GO:0008152 metabolic process; GO:0042743 hydrogen peroxide metabolic process; GO:0006950 response to stress; GO:0072593 reactive oxygen species metabolic process; GO:0055114 oxidation-reduction process; GO:0044710 single-organism metabolic process; GO:0006979 response to oxidative stress; GO:0044699 single-organism process; GO:0044248 cellular catabolic process; GO:0050896 response to stimulus; G…		GO:0097159 organic cyclic compound binding; GO:1901363 heterocyclic compound binding; GO:0020037 heme binding; GO:0003824 catalytic activity; GO:0005488 binding; GO:0016209 antioxidant activity; GO:0004601 peroxidase activity; GO:0046906 tetrapyrrole binding; GO:0016491 oxidoreductase activity; GO:0016684 oxidoreductase activity, acting on peroxide as acceptor;	IPR033905; IPR002016;	Secretory peroxidase; Haem peroxidase, plant/fungal/bacterial;
A0A3B6FLN5	Peroxidase	0.512	0.00159	Down	35.31	0.741	0.845	0.691	1.434	1.367	1.643	chloroplast	K00430	E1.11.1.7; peroxidase [EC:1.11.1.7]	osa01100 Metabolic pathways - Oryza sativa japonica (Japanese rice) (RefSeq); osa00940 Phenylpropanoid biosynthesis - Oryza sativa japonica (Japanese rice) (RefSeq); osa01110 Biosynthesis of secondary metabolites - Oryza sativa japonica (Japanese rice) (RefSeq);	GO:0008152 metabolic process; GO:0042743 hydrogen peroxide metabolic process; GO:0006950 response to stress; GO:0072593 reactive oxygen species metabolic process; GO:0055114 oxidation-reduction process; GO:0044710 single-organism metabolic process; GO:0006979 response to oxidative stress; GO:0044699 single-organism process; GO:0044248 cellular catabolic process; GO:0050896 response to stimulus; G…		GO:0097159 organic cyclic compound binding; GO:1901363 heterocyclic compound binding; GO:0020037 heme binding; GO:0003824 catalytic activity; GO:0005488 binding; GO:0016209 antioxidant activity; GO:0004601 peroxidase activity; GO:0046906 tetrapyrrole binding; GO:0016491 oxidoreductase activity; GO:0016684 oxidoreductase activity, acting on peroxide as acceptor;	IPR033905; IPR002016;	Secretory peroxidase; Haem peroxidase, plant/fungal/bacterial;
A0A3B6LTQ1	Peroxidase	0.525	0.000788	Down	34.057	0.718	0.744	0.697	1.5	1.347	1.262	extracellular	K00430	E1.11.1.7; peroxidase [EC:1.11.1.7]	osa01100 Metabolic pathways - Oryza sativa japonica (Japanese rice) (RefSeq); osa00940 Phenylpropanoid biosynthesis - Oryza sativa japonica (Japanese rice) (RefSeq); osa01110 Biosynthesis of secondary metabolites - Oryza sativa japonica (Japanese rice) (RefSeq);	GO:0008152 metabolic process; GO:0042743 hydrogen peroxide metabolic process; GO:0006950 response to stress; GO:0072593 reactive oxygen species metabolic process; GO:0055114 oxidation-reduction process; GO:0044710 single-organism metabolic process; GO:0006979 response to oxidative stress; GO:0044699 single-organism process; GO:0044248 cellular catabolic process; GO:0050896 response to stimulus; G…		GO:0097159 organic cyclic compound binding; GO:1901363 heterocyclic compound binding; GO:0020037 heme binding; GO:0003824 catalytic activity; GO:0005488 binding; GO:0016209 antioxidant activity; GO:0004601 peroxidase activity; GO:0046906 tetrapyrrole binding; GO:0016491 oxidoreductase activity; GO:0016684 oxidoreductase activity, acting on peroxide as acceptor;	IPR033905; IPR002016;	Secretory peroxidase; Haem peroxidase, plant/fungal/bacterial;
A0A3B6QBD7	Peroxidase	0.471	0.000594	Down	33.623	0.766	0.728		1.577	1.592		chloroplast	K00430	E1.11.1.7; peroxidase [EC:1.11.1.7]	osa01100 Metabolic pathways - Oryza sativa japonica (Japanese rice) (RefSeq); osa00940 Phenylpropanoid biosynthesis - Oryza sativa japonica (Japanese rice) (RefSeq); osa01110 Biosynthesis of secondary metabolites - Oryza sativa japonica (Japanese rice) (RefSeq);	GO:0008152 metabolic process; GO:0042743 hydrogen peroxide metabolic process; GO:0006950 response to stress; GO:0072593 reactive oxygen species metabolic process; GO:0055114 oxidation-reduction process; GO:0044710 single-organism metabolic process; GO:0006979 response to oxidative stress; GO:0044699 single-organism process; GO:0044248 cellular catabolic process; GO:0050896 response to stimulus; G…		GO:0097159 organic cyclic compound binding; GO:1901363 heterocyclic compound binding; GO:0020037 heme binding; GO:0003824 catalytic activity; GO:0005488 binding; GO:0016209 antioxidant activity; GO:0004601 peroxidase activity; GO:0046906 tetrapyrrole binding; GO:0016491 oxidoreductase activity; GO:0016684 oxidoreductase activity, acting on peroxide as acceptor;	IPR033905; IPR002016;	Secretory peroxidase; Haem peroxidase, plant/fungal/bacterial;
A0A3B6QC91	Peroxidase	0.718	0.00723	Down	33.633	0.789	0.947	0.908	1.297	1.252	1.132	chloroplast	K00430	E1.11.1.7; peroxidase [EC:1.11.1.7]	osa01100 Metabolic pathways - Oryza sativa japonica (Japanese rice) (RefSeq); osa00940 Phenylpropanoid biosynthesis - Oryza sativa japonica (Japanese rice) (RefSeq); osa01110 Biosynthesis of secondary metabolites - Oryza sativa japonica (Japanese rice) (RefSeq);	GO:0008152 metabolic process; GO:0042743 hydrogen peroxide metabolic process; GO:0006950 response to stress; GO:0072593 reactive oxygen species metabolic process; GO:0055114 oxidation-reduction process; GO:0044710 single-organism metabolic process; GO:0006979 response to oxidative stress; GO:0044699 single-organism process; GO:0044248 cellular catabolic process; GO:0050896 response to stimulus; G…		GO:0097159 organic cyclic compound binding; GO:1901363 heterocyclic compound binding; GO:0020037 heme binding; GO:0003824 catalytic activity; GO:0005488 binding; GO:0016209 antioxidant activity; GO:0004601 peroxidase activity; GO:0046906 tetrapyrrole binding; GO:0016491 oxidoreductase activity; GO:0016684 oxidoreductase activity, acting on peroxide as acceptor;	IPR033905; IPR002016;	Secretory peroxidase; Haem peroxidase, plant/fungal/bacterial;
A0A3B6RIG6	Peroxidase	0.546	0.000107	Down	34.124	0.706	0.778	0.722	1.377	1.28	1.384	extracellular	K00430	E1.11.1.7; peroxidase [EC:1.11.1.7]	osa01100 Metabolic pathways - Oryza sativa japonica (Japanese rice) (RefSeq); osa00940 Phenylpropanoid biosynthesis - Oryza sativa japonica (Japanese rice) (RefSeq); osa01110 Biosynthesis of secondary metabolites - Oryza sativa japonica (Japanese rice) (RefSeq);	GO:0008152 metabolic process; GO:0042743 hydrogen peroxide metabolic process; GO:0006950 response to stress; GO:0072593 reactive oxygen species metabolic process; GO:0055114 oxidation-reduction process; GO:0044710 single-organism metabolic process; GO:0006979 response to oxidative stress; GO:0044699 single-organism process; GO:0044248 cellular catabolic process; GO:0050896 response to stimulus; G…		GO:0097159 organic cyclic compound binding; GO:1901363 heterocyclic compound binding; GO:0020037 heme binding; GO:0003824 catalytic activity; GO:0005488 binding; GO:0016209 antioxidant activity; GO:0004601 peroxidase activity; GO:0046906 tetrapyrrole binding; GO:0016491 oxidoreductase activity; GO:0016684 oxidoreductase activity, acting on peroxide as acceptor;	IPR033905; IPR002016;	Secretory peroxidase; Haem peroxidase, plant/fungal/bacterial;
A0A3B6RLR1	Peroxidase	0.714	0.000606	Down	34.093	0.792	0.823	0.905	1.188	1.178	1.165	chloroplast	K00430	E1.11.1.7; peroxidase [EC:1.11.1.7]	osa01100 Metabolic pathways - Oryza sativa japonica (Japanese rice) (RefSeq); osa00940 Phenylpropanoid biosynthesis - Oryza sativa japonica (Japanese rice) (RefSeq); osa01110 Biosynthesis of secondary metabolites - Oryza sativa japonica (Japanese rice) (RefSeq);	GO:0008152 metabolic process; GO:0042743 hydrogen peroxide metabolic process; GO:0006950 response to stress; GO:0072593 reactive oxygen species metabolic process; GO:0055114 oxidation-reduction process; GO:0044710 single-organism metabolic process; GO:0006979 response to oxidative stress; GO:0044699 single-organism process; GO:0044248 cellular catabolic process; GO:0050896 response to stimulus; G…		GO:0097159 organic cyclic compound binding; GO:1901363 heterocyclic compound binding; GO:0020037 heme binding; GO:0003824 catalytic activity; GO:0005488 binding; GO:0016209 antioxidant activity; GO:0004601 peroxidase activity; GO:0046906 tetrapyrrole binding; GO:0016491 oxidoreductase activity; GO:0016684 oxidoreductase activity, acting on peroxide as acceptor;	IPR033905; IPR002016;	Secretory peroxidase; Haem peroxidase, plant/fungal/bacterial;
A0A3B6RN77	Peroxidase	0.612	0.000298	Down	34.828	0.899	0.82	0.875	1.395	1.355	1.491	chloroplast	K00430	E1.11.1.7; peroxidase [EC:1.11.1.7]	osa01100 Metabolic pathways - Oryza sativa japonica (Japanese rice) (RefSeq); osa00940 Phenylpropanoid biosynthesis - Oryza sativa japonica (Japanese rice) (RefSeq); osa01110 Biosynthesis of secondary metabolites - Oryza sativa japonica (Japanese rice) (RefSeq);	GO:0008152 metabolic process; GO:0042743 hydrogen peroxide metabolic process; GO:0006950 response to stress; GO:0072593 reactive oxygen species metabolic process; GO:0055114 oxidation-reduction process; GO:0044710 single-organism metabolic process; GO:0006979 response to oxidative stress; GO:0044699 single-organism process; GO:0044248 cellular catabolic process; GO:0050896 response to stimulus; G…		GO:0097159 organic cyclic compound binding; GO:1901363 heterocyclic compound binding; GO:0020037 heme binding; GO:0003824 catalytic activity; GO:0005488 binding; GO:0016209 antioxidant activity; GO:0004601 peroxidase activity; GO:0046906 tetrapyrrole binding; GO:0016491 oxidoreductase activity; GO:0016684 oxidoreductase activity, acting on peroxide as acceptor;	IPR033905; IPR002016;	Secretory peroxidase; Haem peroxidase, plant/fungal/bacterial;
A0A3B6RP55	Peroxidase	0.733	0.000511	Down	36.838	0.934	0.875	0.859	1.186	1.198	1.257	chloroplast	K00430	E1.11.1.7; peroxidase [EC:1.11.1.7]	osa01100 Metabolic pathways - Oryza sativa japonica (Japanese rice) (RefSeq); osa00940 Phenylpropanoid biosynthesis - Oryza sativa japonica (Japanese rice) (RefSeq); osa01110 Biosynthesis of secondary metabolites - Oryza sativa japonica (Japanese rice) (RefSeq);	GO:0008152 metabolic process; GO:0042743 hydrogen peroxide metabolic process; GO:0006950 response to stress; GO:0072593 reactive oxygen species metabolic process; GO:0055114 oxidation-reduction process; GO:0044710 single-organism metabolic process; GO:0006979 response to oxidative stress; GO:0044699 single-organism process; GO:0044248 cellular catabolic process; GO:0050896 response to stimulus; G…		GO:0097159 organic cyclic compound binding; GO:1901363 heterocyclic compound binding; GO:0020037 heme binding; GO:0003824 catalytic activity; GO:0005488 binding; GO:0016209 antioxidant activity; GO:0004601 peroxidase activity; GO:0046906 tetrapyrrole binding; GO:0016491 oxidoreductase activity; GO:0016684 oxidoreductase activity, acting on peroxide as acceptor;	IPR033905; IPR002016;	Secretory peroxidase; Haem peroxidase, plant/fungal/bacterial;
A0A3B6SPD7	Peroxidase	0.609	3.52e-05	Down	34.07	0.84	0.876	0.791	1.392	1.362	1.363	extracellular	K00430	E1.11.1.7; peroxidase [EC:1.11.1.7]	osa01100 Metabolic pathways - Oryza sativa japonica (Japanese rice) (RefSeq); osa00940 Phenylpropanoid biosynthesis - Oryza sativa japonica (Japanese rice) (RefSeq); osa01110 Biosynthesis of secondary metabolites - Oryza sativa japonica (Japanese rice) (RefSeq);	GO:0008152 metabolic process; GO:0042743 hydrogen peroxide metabolic process; GO:0006950 response to stress; GO:0072593 reactive oxygen species metabolic process; GO:0055114 oxidation-reduction process; GO:0044710 single-organism metabolic process; GO:0006979 response to oxidative stress; GO:0044699 single-organism process; GO:0044248 cellular catabolic process; GO:0050896 response to stimulus; G…		GO:0097159 organic cyclic compound binding; GO:1901363 heterocyclic compound binding; GO:0020037 heme binding; GO:0003824 catalytic activity; GO:0005488 binding; GO:0016209 antioxidant activity; GO:0004601 peroxidase activity; GO:0046906 tetrapyrrole binding; GO:0016491 oxidoreductase activity; GO:0016684 oxidoreductase activity, acting on peroxide as acceptor;	IPR033905; IPR002016;	Secretory peroxidase; Haem peroxidase, plant/fungal/bacterial;
A0A3B6SSP5	Peroxidase	0.702	0.0171	Down	34.026	0.728	0.914	0.929	1.352	1.156	1.152	chloroplast	K00430	E1.11.1.7; peroxidase [EC:1.11.1.7]	osa01100 Metabolic pathways - Oryza sativa japonica (Japanese rice) (RefSeq); osa00940 Phenylpropanoid biosynthesis - Oryza sativa japonica (Japanese rice) (RefSeq); osa01110 Biosynthesis of secondary metabolites - Oryza sativa japonica (Japanese rice) (RefSeq);	GO:0008152 metabolic process; GO:0042743 hydrogen peroxide metabolic process; GO:0006950 response to stress; GO:0072593 reactive oxygen species metabolic process; GO:0055114 oxidation-reduction process; GO:0044710 single-organism metabolic process; GO:0006979 response to oxidative stress; GO:0044699 single-organism process; GO:0044248 cellular catabolic process; GO:0050896 response to stimulus; G…		GO:0097159 organic cyclic compound binding; GO:1901363 heterocyclic compound binding; GO:0020037 heme binding; GO:0003824 catalytic activity; GO:0005488 binding; GO:0016209 antioxidant activity; GO:0004601 peroxidase activity; GO:0046906 tetrapyrrole binding; GO:0016491 oxidoreductase activity; GO:0016684 oxidoreductase activity, acting on peroxide as acceptor;	IPR033905; IPR002016;	Secretory peroxidase; Haem peroxidase, plant/fungal/bacterial;
A0A3B6TN46	Peroxidase	0.669	0.00613	Down	33.934	0.887	0.78	0.711	1.085	1.203	1.269	extracellular	K00430	E1.11.1.7; peroxidase [EC:1.11.1.7]	osa01100 Metabolic pathways - Oryza sativa japonica (Japanese rice) (RefSeq); osa00940 Phenylpropanoid biosynthesis - Oryza sativa japonica (Japanese rice) (RefSeq); osa01110 Biosynthesis of secondary metabolites - Oryza sativa japonica (Japanese rice) (RefSeq);	GO:0008152 metabolic process; GO:0042743 hydrogen peroxide metabolic process; GO:0006950 response to stress; GO:0072593 reactive oxygen species metabolic process; GO:0055114 oxidation-reduction process; GO:0044710 single-organism metabolic process; GO:0006979 response to oxidative stress; GO:0044699 single-organism process; GO:0044248 cellular catabolic process; GO:0050896 response to stimulus; G…		GO:0097159 organic cyclic compound binding; GO:1901363 heterocyclic compound binding; GO:0020037 heme binding; GO:0003824 catalytic activity; GO:0005488 binding; GO:0016209 antioxidant activity; GO:0004601 peroxidase activity; GO:0046906 tetrapyrrole binding; GO:0016491 oxidoreductase activity; GO:0016684 oxidoreductase activity, acting on peroxide as acceptor;	IPR033905; IPR002016;	Secretory peroxidase; Haem peroxidase, plant/fungal/bacterial;
B4F6F4	Peroxidase	0.679	0.0288	Down	32.479	0.706		0.812	1.15		1.085	chloroplast	K00430	E1.11.1.7; peroxidase [EC:1.11.1.7]	osa01100 Metabolic pathways - Oryza sativa japonica (Japanese rice) (RefSeq); osa00940 Phenylpropanoid biosynthesis - Oryza sativa japonica (Japanese rice) (RefSeq); osa01110 Biosynthesis of secondary metabolites - Oryza sativa japonica (Japanese rice) (RefSeq);	GO:0008152 metabolic process; GO:0042743 hydrogen peroxide metabolic process; GO:0006950 response to stress; GO:0072593 reactive oxygen species metabolic process; GO:0055114 oxidation-reduction process; GO:0044710 single-organism metabolic process; GO:0006979 response to oxidative stress; GO:0044699 single-organism process; GO:0044248 cellular catabolic process; GO:0050896 response to stimulus; G…		GO:0097159 organic cyclic compound binding; GO:1901363 heterocyclic compound binding; GO:0020037 heme binding; GO:0003824 catalytic activity; GO:0005488 binding; GO:0016209 antioxidant activity; GO:0004601 peroxidase activity; GO:0046906 tetrapyrrole binding; GO:0016491 oxidoreductase activity; GO:0016684 oxidoreductase activity, acting on peroxide as acceptor;	IPR033905; IPR002016;	Secretory peroxidase; Haem peroxidase, plant/fungal/bacterial;
C6ETA5	Peroxidase	0.599	0.00485	Down	32.538	0.88	0.865	0.664	1.339	1.23	1.456	chloroplast	K00430	E1.11.1.7; peroxidase [EC:1.11.1.7]	osa01100 Metabolic pathways - Oryza sativa japonica (Japanese rice) (RefSeq); osa00940 Phenylpropanoid biosynthesis - Oryza sativa japonica (Japanese rice) (RefSeq); osa01110 Biosynthesis of secondary metabolites - Oryza sativa japonica (Japanese rice) (RefSeq);	GO:0008152 metabolic process; GO:0042743 hydrogen peroxide metabolic process; GO:0006950 response to stress; GO:0072593 reactive oxygen species metabolic process; GO:0055114 oxidation-reduction process; GO:0044710 single-organism metabolic process; GO:0006979 response to oxidative stress; GO:0044699 single-organism process; GO:0044248 cellular catabolic process; GO:0050896 response to stimulus; G…		GO:0097159 organic cyclic compound binding; GO:1901363 heterocyclic compound binding; GO:0020037 heme binding; GO:0003824 catalytic activity; GO:0005488 binding; GO:0016209 antioxidant activity; GO:0004601 peroxidase activity; GO:0046906 tetrapyrrole binding; GO:0016491 oxidoreductase activity; GO:0016684 oxidoreductase activity, acting on peroxide as acceptor;	IPR033905; IPR002016;	Secretory peroxidase; Haem peroxidase, plant/fungal/bacterial;
C6ETB6	Peroxidase	0.693	0.00837	Down	33.575	0.934	0.921	1.034	1.267	1.541	1.36	chloroplast	K00430	E1.11.1.7; peroxidase [EC:1.11.1.7]	osa01100 Metabolic pathways - Oryza sativa japonica (Japanese rice) (RefSeq); osa00940 Phenylpropanoid biosynthesis - Oryza sativa japonica (Japanese rice) (RefSeq); osa01110 Biosynthesis of secondary metabolites - Oryza sativa japonica (Japanese rice) (RefSeq);	GO:0008152 metabolic process; GO:0042743 hydrogen peroxide metabolic process; GO:0006950 response to stress; GO:0072593 reactive oxygen species metabolic process; GO:0055114 oxidation-reduction process; GO:0044710 single-organism metabolic process; GO:0006979 response to oxidative stress; GO:0044699 single-organism process; GO:0044248 cellular catabolic process; GO:0050896 response to stimulus; G…		GO:0097159 organic cyclic compound binding; GO:1901363 heterocyclic compound binding; GO:0020037 heme binding; GO:0003824 catalytic activity; GO:0005488 binding; GO:0016209 antioxidant activity; GO:0004601 peroxidase activity; GO:0046906 tetrapyrrole binding; GO:0016491 oxidoreductase activity; GO:0016684 oxidoreductase activity, acting on peroxide as acceptor;	IPR033905; IPR002016;	Secretory peroxidase; Haem peroxidase, plant/fungal/bacterial;
Q05855	Peroxidase	0.449	0.000367	Down	32.381	0.667	0.688		1.498	1.522		chloroplast	K00430	E1.11.1.7; peroxidase [EC:1.11.1.7]	osa01100 Metabolic pathways - Oryza sativa japonica (Japanese rice) (RefSeq); osa00940 Phenylpropanoid biosynthesis - Oryza sativa japonica (Japanese rice) (RefSeq); osa01110 Biosynthesis of secondary metabolites - Oryza sativa japonica (Japanese rice) (RefSeq);	GO:0008152 metabolic process; GO:0042743 hydrogen peroxide metabolic process; GO:0006950 response to stress; GO:0072593 reactive oxygen species metabolic process; GO:0055114 oxidation-reduction process; GO:0044710 single-organism metabolic process; GO:0006979 response to oxidative stress; GO:0044699 single-organism process; GO:0044248 cellular catabolic process; GO:0050896 response to stimulus; G…		GO:0097159 organic cyclic compound binding; GO:1901363 heterocyclic compound binding; GO:0020037 heme binding; GO:0003824 catalytic activity; GO:0005488 binding; GO:0016209 antioxidant activity; GO:0004601 peroxidase activity; GO:0046906 tetrapyrrole binding; GO:0016491 oxidoreductase activity; GO:0016684 oxidoreductase activity, acting on peroxide as acceptor;	IPR033905; IPR002016;	Secretory peroxidase; Haem peroxidase, plant/fungal/bacterial;
A0A3B6CH89	Peroxidase	0.768	0.00883	Down	35.432		0.754	0.752		1.002	0.959	chloroplast	K00430	E1.11.1.7; peroxidase [EC:1.11.1.7]	osa01100 Metabolic pathways - Oryza sativa japonica (Japanese rice) (RefSeq); osa00940 Phenylpropanoid biosynthesis - Oryza sativa japonica (Japanese rice) (RefSeq); osa01110 Biosynthesis of secondary metabolites - Oryza sativa japonica (Japanese rice) (RefSeq);	GO:0008152 metabolic process; GO:0042743 hydrogen peroxide metabolic process; GO:0006950 response to stress; GO:0072593 reactive oxygen species metabolic process; GO:0055114 oxidation-reduction process; GO:0044710 single-organism metabolic process; GO:0006979 response to oxidative stress; GO:0044699 single-organism process; GO:0044248 cellular catabolic process; GO:0050896 response to stimulus; G…		GO:0097159 organic cyclic compound binding; GO:1901363 heterocyclic compound binding; GO:0020037 heme binding; GO:0003824 catalytic activity; GO:0005488 binding; GO:0016209 antioxidant activity; GO:0004601 peroxidase activity; GO:0046906 tetrapyrrole binding; GO:0016491 oxidoreductase activity; GO:0016684 oxidoreductase activity, acting on peroxide as acceptor;	IPR033905; IPR002016;	Secretory peroxidase; Haem peroxidase, plant/fungal/bacterial;
A0A3B6LP26	Uncharacterized protein	1.858	0.000884	Up	58.018	1.142	1.139	1.185	0.69	0.669	0.506	chloroplast	K01188	E3.2.1.21; beta-glucosidase [EC:3.2.1.21]	osa00460 Cyanoamino acid metabolism - Oryza sativa japonica (Japanese rice) (RefSeq); osa01100 Metabolic pathways - Oryza sativa japonica (Japanese rice) (RefSeq); osa00940 Phenylpropanoid biosynthesis - Oryza sativa japonica (Japanese rice) (RefSeq); osa00500 Starch and sucrose metabolism - Oryza sativa japonica (Japanese rice) (RefSeq); osa01110 Biosynthesis of secondary metabolites - Oryza sat…	GO:0008152 metabolic process; GO:0005975 carbohydrate metabolic process; GO:0044238 primary metabolic process; GO:0071704 organic substance metabolic process;		GO:0004553 hydrolase activity, hydrolyzing O-glycosyl compounds; GO:0016787 hydrolase activity; GO:0003824 catalytic activity; GO:0016798 hydrolase activity, acting on glycosyl bonds;	IPR017853; IPR013781;	Glycoside hydrolase superfamily; Glycoside hydrolase, catalytic domain;
A0A3B6ITT0	Uncharacterized protein	0.738	0.00393	Down	57.781	0.84	0.745	0.89	1.125	1.157	1.073	chloroplast	K01188	E3.2.1.21; beta-glucosidase [EC:3.2.1.21]	osa00460 Cyanoamino acid metabolism - Oryza sativa japonica (Japanese rice) (RefSeq); osa01100 Metabolic pathways - Oryza sativa japonica (Japanese rice) (RefSeq); osa00940 Phenylpropanoid biosynthesis - Oryza sativa japonica (Japanese rice) (RefSeq); osa00500 Starch and sucrose metabolism - Oryza sativa japonica (Japanese rice) (RefSeq); osa01110 Biosynthesis of secondary metabolites - Oryza sat…	GO:0008152 metabolic process; GO:0005975 carbohydrate metabolic process; GO:0044238 primary metabolic process; GO:0071704 organic substance metabolic process;		GO:0004553 hydrolase activity, hydrolyzing O-glycosyl compounds; GO:0016787 hydrolase activity; GO:0003824 catalytic activity; GO:0016798 hydrolase activity, acting on glycosyl bonds;	IPR017853; IPR013781;	Glycoside hydrolase superfamily; Glycoside hydrolase, catalytic domain;
A0A3B6LTB9	Uncharacterized protein	0.699	0.000195	Down	68.334	0.914	0.914		1.313	1.302		endoplasmic reticulum	K01188	E3.2.1.21; beta-glucosidase [EC:3.2.1.21]	osa00460 Cyanoamino acid metabolism - Oryza sativa japonica (Japanese rice) (RefSeq); osa01100 Metabolic pathways - Oryza sativa japonica (Japanese rice) (RefSeq); osa00940 Phenylpropanoid biosynthesis - Oryza sativa japonica (Japanese rice) (RefSeq); osa00500 Starch and sucrose metabolism - Oryza sativa japonica (Japanese rice) (RefSeq); osa01110 Biosynthesis of secondary metabolites - Oryza sat…	GO:0008152 metabolic process; GO:0005975 carbohydrate metabolic process; GO:0044238 primary metabolic process; GO:0071704 organic substance metabolic process;		GO:0004553 hydrolase activity, hydrolyzing O-glycosyl compounds; GO:0016787 hydrolase activity; GO:0003824 catalytic activity; GO:0016798 hydrolase activity, acting on glycosyl bonds;	IPR002772; IPR001764; IPR017853;	Glycoside hydrolase family 3 C-terminal domain; Glycoside hydrolase, family 3, N-terminal; Glycoside hydrolase superfamily;
A0A3B6TQC0	Uncharacterized protein	0.731	0.0165	Down	56.648	0.82		0.755	1.058		1.096	chloroplast	K01188	E3.2.1.21; beta-glucosidase [EC:3.2.1.21]	osa00460 Cyanoamino acid metabolism - Oryza sativa japonica (Japanese rice) (RefSeq); osa01100 Metabolic pathways - Oryza sativa japonica (Japanese rice) (RefSeq); osa00940 Phenylpropanoid biosynthesis - Oryza sativa japonica (Japanese rice) (RefSeq); osa00500 Starch and sucrose metabolism - Oryza sativa japonica (Japanese rice) (RefSeq); osa01110 Biosynthesis of secondary metabolites - Oryza sat…	GO:0008152 metabolic process; GO:0005975 carbohydrate metabolic process; GO:0044238 primary metabolic process; GO:0071704 organic substance metabolic process;		GO:0004553 hydrolase activity, hydrolyzing O-glycosyl compounds; GO:0016787 hydrolase activity; GO:0003824 catalytic activity; GO:0016798 hydrolase activity, acting on glycosyl bonds;	IPR017853; IPR013781;	Glycoside hydrolase superfamily; Glycoside hydrolase, catalytic domain;
Q8RWR5	Beta-D-glucan exohydrolase	0.458	7.31e-05	Down	67.3	0.714	0.736	0.829	1.582	1.718	1.675	extracellular	K05349	bglX; beta-glucosidase [EC:3.2.1.21]	osa00460 Cyanoamino acid metabolism - Oryza sativa japonica (Japanese rice) (RefSeq); osa01100 Metabolic pathways - Oryza sativa japonica (Japanese rice) (RefSeq); osa00940 Phenylpropanoid biosynthesis - Oryza sativa japonica (Japanese rice) (RefSeq); osa00500 Starch and sucrose metabolism - Oryza sativa japonica (Japanese rice) (RefSeq); osa01110 Biosynthesis of secondary metabolites - Oryza sat…	GO:0008152 metabolic process; GO:0005975 carbohydrate metabolic process; GO:0044238 primary metabolic process; GO:0071704 organic substance metabolic process;		GO:0004553 hydrolase activity, hydrolyzing O-glycosyl compounds; GO:0016787 hydrolase activity; GO:0003824 catalytic activity; GO:0016798 hydrolase activity, acting on glycosyl bonds;	IPR002772; IPR001764; IPR017853;	Glycoside hydrolase family 3 C-terminal domain; Glycoside hydrolase, family 3, N-terminal; Glycoside hydrolase superfamily;
A0A3B6B1Q4	Uncharacterized protein	0.635	0.0347	Down	57.571	1.004	0.867	0.888	1.128	1.556	1.658	vacuolar membrane	K05350	bglB; beta-glucosidase [EC:3.2.1.21]	osa00460 Cyanoamino acid metabolism - Oryza sativa japonica (Japanese rice) (RefSeq); osa01100 Metabolic pathways - Oryza sativa japonica (Japanese rice) (RefSeq); osa00940 Phenylpropanoid biosynthesis - Oryza sativa japonica (Japanese rice) (RefSeq); osa00500 Starch and sucrose metabolism - Oryza sativa japonica (Japanese rice) (RefSeq); osa01110 Biosynthesis of secondary metabolites - Oryza sat…	GO:0008152 metabolic process; GO:0005975 carbohydrate metabolic process; GO:0044238 primary metabolic process; GO:0071704 organic substance metabolic process;		GO:0004553 hydrolase activity, hydrolyzing O-glycosyl compounds; GO:0016787 hydrolase activity; GO:0003824 catalytic activity; GO:0016798 hydrolase activity, acting on glycosyl bonds;	IPR017853; IPR013781;	Glycoside hydrolase superfamily; Glycoside hydrolase, catalytic domain;
I3NM31	Glyco_hydro_1 domain-containing protein	0.705	0.000533	Down	64.893	0.826	0.85	0.901	1.244	1.163	1.248	chloroplast	K05350	bglB; beta-glucosidase [EC:3.2.1.21]	osa00460 Cyanoamino acid metabolism - Oryza sativa japonica (Japanese rice) (RefSeq); osa01100 Metabolic pathways - Oryza sativa japonica (Japanese rice) (RefSeq); osa00940 Phenylpropanoid biosynthesis - Oryza sativa japonica (Japanese rice) (RefSeq); osa00500 Starch and sucrose metabolism - Oryza sativa japonica (Japanese rice) (RefSeq); osa01110 Biosynthesis of secondary metabolites - Oryza sat…	GO:0008152 metabolic process; GO:0005975 carbohydrate metabolic process; GO:0044238 primary metabolic process; GO:0071704 organic substance metabolic process;		GO:0004553 hydrolase activity, hydrolyzing O-glycosyl compounds; GO:0016787 hydrolase activity; GO:0003824 catalytic activity; GO:0016798 hydrolase activity, acting on glycosyl bonds;	IPR017853; IPR013781;	Glycoside hydrolase superfamily; Glycoside hydrolase, catalytic domain;

## Sheet: Nr1 vs Nn
Table S10 The identification of DEPs related to phenylpropanoid biosynthesis in Nr1 vs Nn
Protein accession	Protein description	Nr1/Nn Ratio	Nr1/Nn P value	Regulated Type	MW [kDa]	Nr1-1	Nr1-2	Nr1-3	Nn-1	Nn-2	Nn-3	Subcellular localization	KEGG KO No.	KEGG Gene	KEGG pathway	Biological Process	Cellular Component	Molecular Function	IPR ID	Domain description
A0A2X0TRN0	Phenylalanine ammonia-lyase	2.509	0.0198	Up	76.248	1.324	1.205		0.413	0.595		chloroplast	K10775	PAL; phenylalanine ammonia-lyase [EC:4.3.1.24]	osa01100 Metabolic pathways - Oryza sativa japonica (Japanese rice) (RefSeq); osa00940 Phenylpropanoid biosynthesis - Oryza sativa japonica (Japanese rice) (RefSeq); osa00360 Phenylalanine metabolism - Oryza sativa japonica (Japanese rice) (RefSeq); osa01110 Biosynthesis of secondary metabolites - Oryza sativa japonica (Japanese rice) (RefSeq);	GO:1902222 erythrose 4-phosphate/phosphoenolpyruvate family amino acid catabolic process; GO:1901606 alpha-amino acid catabolic process; GO:0006725 cellular aromatic compound metabolic process; GO:0044699 single-organism process; GO:0044237 cellular metabolic process; GO:0071704 organic substance metabolic process; GO:0006559 L-phenylalanine catabolic process; GO:0008152 metabolic process; GO:000…	GO:0044424 intracellular part; GO:0005623 cell; GO:0044464 cell part; GO:0005622 intracellular; GO:0005737 cytoplasm;	GO:0016829 lyase activity; GO:0016840 carbon-nitrogen lyase activity; GO:0016841 ammonia-lyase activity; GO:0003824 catalytic activity;	IPR024083; IPR008948; IPR023144;	Fumarase/histidase, N-terminal; L-Aspartase-like; Phenylalanine ammonia-lyase, shielding domain;
A0A3B6B2K3	Phenylalanine ammonia-lyase	1.391	0.00353	Up	77.015	1.021	1.154	1.092	0.72	0.817	0.812	chloroplast	K10775	PAL; phenylalanine ammonia-lyase [EC:4.3.1.24]	osa01100 Metabolic pathways - Oryza sativa japonica (Japanese rice) (RefSeq); osa00940 Phenylpropanoid biosynthesis - Oryza sativa japonica (Japanese rice) (RefSeq); osa00360 Phenylalanine metabolism - Oryza sativa japonica (Japanese rice) (RefSeq); osa01110 Biosynthesis of secondary metabolites - Oryza sativa japonica (Japanese rice) (RefSeq);	GO:1902222 erythrose 4-phosphate/phosphoenolpyruvate family amino acid catabolic process; GO:1901606 alpha-amino acid catabolic process; GO:0006725 cellular aromatic compound metabolic process; GO:0044699 single-organism process; GO:0044237 cellular metabolic process; GO:0071704 organic substance metabolic process; GO:0006559 L-phenylalanine catabolic process; GO:0008152 metabolic process; GO:000…	GO:0044424 intracellular part; GO:0005623 cell; GO:0044464 cell part; GO:0005622 intracellular; GO:0005737 cytoplasm;	GO:0016829 lyase activity; GO:0016840 carbon-nitrogen lyase activity; GO:0016841 ammonia-lyase activity; GO:0003824 catalytic activity;	IPR024083; IPR008948; IPR023144;	Fumarase/histidase, N-terminal; L-Aspartase-like; Phenylalanine ammonia-lyase, shielding domain;
A0A3B6PP98	Phenylalanine ammonia-lyase	1.7	0.00636	Up	77.107	1.033	1.189	1.298	0.792	0.634	0.644	chloroplast	K10775	PAL; phenylalanine ammonia-lyase [EC:4.3.1.24]	osa01100 Metabolic pathways - Oryza sativa japonica (Japanese rice) (RefSeq); osa00940 Phenylpropanoid biosynthesis - Oryza sativa japonica (Japanese rice) (RefSeq); osa00360 Phenylalanine metabolism - Oryza sativa japonica (Japanese rice) (RefSeq); osa01110 Biosynthesis of secondary metabolites - Oryza sativa japonica (Japanese rice) (RefSeq);	GO:1902222 erythrose 4-phosphate/phosphoenolpyruvate family amino acid catabolic process; GO:1901606 alpha-amino acid catabolic process; GO:0006725 cellular aromatic compound metabolic process; GO:0044699 single-organism process; GO:0044237 cellular metabolic process; GO:0071704 organic substance metabolic process; GO:0006559 L-phenylalanine catabolic process; GO:0008152 metabolic process; GO:000…	GO:0044424 intracellular part; GO:0005623 cell; GO:0044464 cell part; GO:0005622 intracellular; GO:0005737 cytoplasm;	GO:0016829 lyase activity; GO:0016840 carbon-nitrogen lyase activity; GO:0016841 ammonia-lyase activity; GO:0003824 catalytic activity;	IPR024083; IPR008948; IPR023144;	Fumarase/histidase, N-terminal; L-Aspartase-like; Phenylalanine ammonia-lyase, shielding domain;
A0A3B6EDX0	Uncharacterized protein	1.311	0.014	Up	56.782	1.075	1.079		0.791	0.852		plasma membrane	K00487	CYP73A; trans-cinnamate 4-monooxygenase [EC:1.14.14.91]	osa00941 Flavonoid biosynthesis - Oryza sativa japonica (Japanese rice) (RefSeq); osa00999 Biosynthesis of secondary metabolites - unclassified - Oryza sativa japonica (Japanese rice) (RefSeq); osa01100 Metabolic pathways - Oryza sativa japonica (Japanese rice) (RefSeq); osa00940 Phenylpropanoid biosynthesis - Oryza sativa japonica (Japanese rice) (RefSeq); osa00945 Stilbenoid, diarylheptanoid an…	GO:0044699 single-organism process; GO:0008152 metabolic process; GO:0055114 oxidation-reduction process; GO:0044710 single-organism metabolic process;		GO:0097159 organic cyclic compound binding; GO:1901363 heterocyclic compound binding; GO:0020037 heme binding; GO:0005506 iron ion binding; GO:0046914 transition metal ion binding; GO:0003824 catalytic activity; GO:0005488 binding; GO:0043167 ion binding; GO:0043169 cation binding; GO:0046872 metal ion binding; GO:0016705 oxidoreductase activity, acting on paired donors, with incorporation or red…
A0A3B6EK99	Uncharacterized protein	2.084	0.00339	Up	58.031	1.378		1.298	0.649		0.635	cytoplasm	K00487	CYP73A; trans-cinnamate 4-monooxygenase [EC:1.14.14.91]	osa00941 Flavonoid biosynthesis - Oryza sativa japonica (Japanese rice) (RefSeq); osa00999 Biosynthesis of secondary metabolites - unclassified - Oryza sativa japonica (Japanese rice) (RefSeq); osa01100 Metabolic pathways - Oryza sativa japonica (Japanese rice) (RefSeq); osa00940 Phenylpropanoid biosynthesis - Oryza sativa japonica (Japanese rice) (RefSeq); osa00945 Stilbenoid, diarylheptanoid an…	GO:0044699 single-organism process; GO:0008152 metabolic process; GO:0055114 oxidation-reduction process; GO:0044710 single-organism metabolic process;		GO:0097159 organic cyclic compound binding; GO:1901363 heterocyclic compound binding; GO:0020037 heme binding; GO:0005506 iron ion binding; GO:0046914 transition metal ion binding; GO:0003824 catalytic activity; GO:0005488 binding; GO:0043167 ion binding; GO:0043169 cation binding; GO:0046872 metal ion binding; GO:0016705 oxidoreductase activity, acting on paired donors, with incorporation or red…
A0A3B6LMN6	Epimerase domain-containing protein	1.853	0.0011	Up	37.503	1.252	1.133	1.321	0.612	0.744	0.644	chloroplast	K09753	CCR; cinnamoyl-CoA reductase [EC:1.2.1.44]	osa01100 Metabolic pathways - Oryza sativa japonica (Japanese rice) (RefSeq); osa00940 Phenylpropanoid biosynthesis - Oryza sativa japonica (Japanese rice) (RefSeq); osa01110 Biosynthesis of secondary metabolites - Oryza sativa japonica (Japanese rice) (RefSeq);			GO:0048037 cofactor binding; GO:0003824 catalytic activity; GO:0005488 binding; GO:0050662 coenzyme binding;	IPR001509; IPR016040;	NAD-dependent epimerase/dehydratase; NAD(P)-binding domain;
D8L9J1	Retinal dehydrogenase, putative, expressed	1.572	0.00223	Up	54.018		1.101	1.126		0.694	0.723	cytoplasm	K12355	REF1; coniferyl-aldehyde dehydrogenase [EC:1.2.1.68]	osa00940 Phenylpropanoid biosynthesis - Oryza sativa japonica (Japanese rice) (RefSeq);	GO:0044699 single-organism process; GO:0008152 metabolic process; GO:0055114 oxidation-reduction process; GO:0044710 single-organism metabolic process;		GO:0016620 oxidoreductase activity, acting on the aldehyde or oxo group of donors, NAD or NADP as acceptor; GO:0003824 catalytic activity; GO:0016491 oxidoreductase activity; GO:0016903 oxidoreductase activity, acting on the aldehyde or oxo group of donors;	IPR016161; IPR015590; IPR016162; IPR016163;	Aldehyde/histidinol dehydrogenase; Aldehyde dehydrogenase domain; Aldehyde dehydrogenase N-terminal domain; Aldehyde dehydrogenase, C-terminal;
A0A3B6RM95	Aldedh domain-containing protein	0.618	0.0022	Down	60.401		0.901	0.887		1.471	1.421	cytoplasm	K12355	REF1; coniferyl-aldehyde dehydrogenase [EC:1.2.1.68]	osa00940 Phenylpropanoid biosynthesis - Oryza sativa japonica (Japanese rice) (RefSeq);	GO:0044699 single-organism process; GO:0008152 metabolic process; GO:0055114 oxidation-reduction process; GO:0044710 single-organism metabolic process;		GO:0016620 oxidoreductase activity, acting on the aldehyde or oxo group of donors, NAD or NADP as acceptor; GO:0003824 catalytic activity; GO:0016491 oxidoreductase activity; GO:0016903 oxidoreductase activity, acting on the aldehyde or oxo group of donors;	IPR016161; IPR015590; IPR016162; IPR016163;	Aldehyde/histidinol dehydrogenase; Aldehyde dehydrogenase domain; Aldehyde dehydrogenase N-terminal domain; Aldehyde dehydrogenase, C-terminal;
A0A3B6H1R2	PKS_ER domain-containing protein	2.1	0.00147	Up	39.679	1.368	1.466	1.205	0.637	0.558	0.728	cytoplasm	K00083	CAD; cinnamyl-alcohol dehydrogenase [EC:1.1.1.195]	osa01100 Metabolic pathways - Oryza sativa japonica (Japanese rice) (RefSeq); osa00940 Phenylpropanoid biosynthesis - Oryza sativa japonica (Japanese rice) (RefSeq); osa01110 Biosynthesis of secondary metabolites - Oryza sativa japonica (Japanese rice) (RefSeq);	GO:0044699 single-organism process; GO:0008152 metabolic process; GO:0055114 oxidation-reduction process; GO:0044710 single-organism metabolic process;		GO:0046914 transition metal ion binding; GO:0003824 catalytic activity; GO:0005488 binding; GO:0043167 ion binding; GO:0046872 metal ion binding; GO:0043169 cation binding; GO:0008270 zinc ion binding; GO:0016491 oxidoreductase activity;	IPR011032; IPR020843; IPR016040; IPR013154; IPR013149;	GroES-like; Polyketide synthase, enoylreductase domain; NAD(P)-binding domain; Alcohol dehydrogenase, N-terminal; Alcohol dehydrogenase, C-terminal;
A0A3B6H4Q4	PKS_ER domain-containing protein	1.569	0.00255	Up	46.868	1.08	1.117	1.269	0.755	0.764	0.69	chloroplast	K00083	CAD; cinnamyl-alcohol dehydrogenase [EC:1.1.1.195]	osa01100 Metabolic pathways - Oryza sativa japonica (Japanese rice) (RefSeq); osa00940 Phenylpropanoid biosynthesis - Oryza sativa japonica (Japanese rice) (RefSeq); osa01110 Biosynthesis of secondary metabolites - Oryza sativa japonica (Japanese rice) (RefSeq);	GO:0044699 single-organism process; GO:0008152 metabolic process; GO:0055114 oxidation-reduction process; GO:0044710 single-organism metabolic process;		GO:0046914 transition metal ion binding; GO:0003824 catalytic activity; GO:0005488 binding; GO:0043167 ion binding; GO:0046872 metal ion binding; GO:0043169 cation binding; GO:0008270 zinc ion binding; GO:0016491 oxidoreductase activity;	IPR011032; IPR020843; IPR016040; IPR013154; IPR013149;	GroES-like; Polyketide synthase, enoylreductase domain; NAD(P)-binding domain; Alcohol dehydrogenase, N-terminal; Alcohol dehydrogenase, C-terminal;
A0A3B6KJC0	PKS_ER domain-containing protein	1.505	0.0217	Up	36.894	1.184	1.037	1.228	0.703	0.938	0.651	chloroplast	K00083	CAD; cinnamyl-alcohol dehydrogenase [EC:1.1.1.195]	osa01100 Metabolic pathways - Oryza sativa japonica (Japanese rice) (RefSeq); osa00940 Phenylpropanoid biosynthesis - Oryza sativa japonica (Japanese rice) (RefSeq); osa01110 Biosynthesis of secondary metabolites - Oryza sativa japonica (Japanese rice) (RefSeq);	GO:0044699 single-organism process; GO:0008152 metabolic process; GO:0055114 oxidation-reduction process; GO:0044710 single-organism metabolic process;		GO:0046914 transition metal ion binding; GO:0003824 catalytic activity; GO:0005488 binding; GO:0043167 ion binding; GO:0046872 metal ion binding; GO:0043169 cation binding; GO:0008270 zinc ion binding; GO:0016491 oxidoreductase activity;	IPR011032; IPR020843; IPR016040; IPR013154; IPR013149;	GroES-like; Polyketide synthase, enoylreductase domain; NAD(P)-binding domain; Alcohol dehydrogenase, N-terminal; Alcohol dehydrogenase, C-terminal;
A0A3B6LM09	PKS_ER domain-containing protein	2.222	0.00215	Up	37.438	1.276	1.25		0.539	0.598		cytoplasm	K00083	CAD; cinnamyl-alcohol dehydrogenase [EC:1.1.1.195]	osa01100 Metabolic pathways - Oryza sativa japonica (Japanese rice) (RefSeq); osa00940 Phenylpropanoid biosynthesis - Oryza sativa japonica (Japanese rice) (RefSeq); osa01110 Biosynthesis of secondary metabolites - Oryza sativa japonica (Japanese rice) (RefSeq);	GO:0044699 single-organism process; GO:0008152 metabolic process; GO:0055114 oxidation-reduction process; GO:0044710 single-organism metabolic process;		GO:0046914 transition metal ion binding; GO:0003824 catalytic activity; GO:0005488 binding; GO:0043167 ion binding; GO:0046872 metal ion binding; GO:0043169 cation binding; GO:0008270 zinc ion binding; GO:0016491 oxidoreductase activity;	IPR011032; IPR020843; IPR016040; IPR013154; IPR013149;	GroES-like; Polyketide synthase, enoylreductase domain; NAD(P)-binding domain; Alcohol dehydrogenase, N-terminal; Alcohol dehydrogenase, C-terminal;
A0A3B6NPP6	PKS_ER domain-containing protein	2.006	0.000197	Up	38.554	1.16	1.139	1.199	0.503	0.642	0.599	cytoplasm	K00083	CAD; cinnamyl-alcohol dehydrogenase [EC:1.1.1.195]	osa01100 Metabolic pathways - Oryza sativa japonica (Japanese rice) (RefSeq); osa00940 Phenylpropanoid biosynthesis - Oryza sativa japonica (Japanese rice) (RefSeq); osa01110 Biosynthesis of secondary metabolites - Oryza sativa japonica (Japanese rice) (RefSeq);	GO:0044699 single-organism process; GO:0008152 metabolic process; GO:0055114 oxidation-reduction process; GO:0044710 single-organism metabolic process;		GO:0046914 transition metal ion binding; GO:0003824 catalytic activity; GO:0005488 binding; GO:0043167 ion binding; GO:0046872 metal ion binding; GO:0043169 cation binding; GO:0008270 zinc ion binding; GO:0016491 oxidoreductase activity;	IPR011032; IPR020843; IPR016040; IPR013154; IPR013149;	GroES-like; Polyketide synthase, enoylreductase domain; NAD(P)-binding domain; Alcohol dehydrogenase, N-terminal; Alcohol dehydrogenase, C-terminal;
A0A3B5XVG4	Peroxidase	1.589	0.0168	Up	37.179	1.28	1.17		0.748	0.794		extracellular	K00430	E1.11.1.7; peroxidase [EC:1.11.1.7]	osa01100 Metabolic pathways - Oryza sativa japonica (Japanese rice) (RefSeq); osa00940 Phenylpropanoid biosynthesis - Oryza sativa japonica (Japanese rice) (RefSeq); osa01110 Biosynthesis of secondary metabolites - Oryza sativa japonica (Japanese rice) (RefSeq);	GO:0008152 metabolic process; GO:0042743 hydrogen peroxide metabolic process; GO:0006950 response to stress; GO:0072593 reactive oxygen species metabolic process; GO:0055114 oxidation-reduction process; GO:0044710 single-organism metabolic process; GO:0006979 response to oxidative stress; GO:0044699 single-organism process; GO:0044248 cellular catabolic process; GO:0050896 response to stimulus; G…		GO:0097159 organic cyclic compound binding; GO:1901363 heterocyclic compound binding; GO:0020037 heme binding; GO:0003824 catalytic activity; GO:0005488 binding; GO:0016209 antioxidant activity; GO:0004601 peroxidase activity; GO:0046906 tetrapyrrole binding; GO:0016491 oxidoreductase activity; GO:0016684 oxidoreductase activity, acting on peroxide as acceptor;	IPR033905; IPR002016;	Secretory peroxidase; Haem peroxidase, plant/fungal/bacterial;
A0A3B5ZPK5	Peroxidase	1.796	0.00462	Up	36.609	1.1	1.162	1.212	0.76	0.692	0.482	extracellular	K00430	E1.11.1.7; peroxidase [EC:1.11.1.7]	osa01100 Metabolic pathways - Oryza sativa japonica (Japanese rice) (RefSeq); osa00940 Phenylpropanoid biosynthesis - Oryza sativa japonica (Japanese rice) (RefSeq); osa01110 Biosynthesis of secondary metabolites - Oryza sativa japonica (Japanese rice) (RefSeq);	GO:0008152 metabolic process; GO:0042743 hydrogen peroxide metabolic process; GO:0006950 response to stress; GO:0072593 reactive oxygen species metabolic process; GO:0055114 oxidation-reduction process; GO:0044710 single-organism metabolic process; GO:0006979 response to oxidative stress; GO:0044699 single-organism process; GO:0044248 cellular catabolic process; GO:0050896 response to stimulus; G…		GO:0097159 organic cyclic compound binding; GO:1901363 heterocyclic compound binding; GO:0020037 heme binding; GO:0003824 catalytic activity; GO:0005488 binding; GO:0016209 antioxidant activity; GO:0004601 peroxidase activity; GO:0046906 tetrapyrrole binding; GO:0016491 oxidoreductase activity; GO:0016684 oxidoreductase activity, acting on peroxide as acceptor;	IPR033905; IPR002016;	Secretory peroxidase; Haem peroxidase, plant/fungal/bacterial;
A0A3B5ZRU5	Peroxidase	1.492	0.00708	Up	35.537	1.091	1.144	1.296	0.81	0.855	0.702	endoplasmic reticulum	K00430	E1.11.1.7; peroxidase [EC:1.11.1.7]	osa01100 Metabolic pathways - Oryza sativa japonica (Japanese rice) (RefSeq); osa00940 Phenylpropanoid biosynthesis - Oryza sativa japonica (Japanese rice) (RefSeq); osa01110 Biosynthesis of secondary metabolites - Oryza sativa japonica (Japanese rice) (RefSeq);	GO:0008152 metabolic process; GO:0042743 hydrogen peroxide metabolic process; GO:0006950 response to stress; GO:0072593 reactive oxygen species metabolic process; GO:0055114 oxidation-reduction process; GO:0044710 single-organism metabolic process; GO:0006979 response to oxidative stress; GO:0044699 single-organism process; GO:0044248 cellular catabolic process; GO:0050896 response to stimulus; G…		GO:0097159 organic cyclic compound binding; GO:1901363 heterocyclic compound binding; GO:0020037 heme binding; GO:0003824 catalytic activity; GO:0005488 binding; GO:0016209 antioxidant activity; GO:0004601 peroxidase activity; GO:0046906 tetrapyrrole binding; GO:0016491 oxidoreductase activity; GO:0016684 oxidoreductase activity, acting on peroxide as acceptor;	IPR033905; IPR002016;	Secretory peroxidase; Haem peroxidase, plant/fungal/bacterial;
A0A3B6D6R2	Peroxidase	1.9	0.00124	Up	33.081		1.233	1.247		0.672	0.633	chloroplast	K00430	E1.11.1.7; peroxidase [EC:1.11.1.7]	osa01100 Metabolic pathways - Oryza sativa japonica (Japanese rice) (RefSeq); osa00940 Phenylpropanoid biosynthesis - Oryza sativa japonica (Japanese rice) (RefSeq); osa01110 Biosynthesis of secondary metabolites - Oryza sativa japonica (Japanese rice) (RefSeq);	GO:0008152 metabolic process; GO:0042743 hydrogen peroxide metabolic process; GO:0006950 response to stress; GO:0072593 reactive oxygen species metabolic process; GO:0055114 oxidation-reduction process; GO:0044710 single-organism metabolic process; GO:0006979 response to oxidative stress; GO:0044699 single-organism process; GO:0044248 cellular catabolic process; GO:0050896 response to stimulus; G…		GO:0097159 organic cyclic compound binding; GO:1901363 heterocyclic compound binding; GO:0020037 heme binding; GO:0003824 catalytic activity; GO:0005488 binding; GO:0016209 antioxidant activity; GO:0004601 peroxidase activity; GO:0046906 tetrapyrrole binding; GO:0016491 oxidoreductase activity; GO:0016684 oxidoreductase activity, acting on peroxide as acceptor;	IPR033905; IPR002016;	Secretory peroxidase; Haem peroxidase, plant/fungal/bacterial;
A0A3B6D7C1	Peroxidase	2.293	6.4e-06	Up	33.056	1.239	1.252	1.217	0.503	0.572	0.542	chloroplast	K00430	E1.11.1.7; peroxidase [EC:1.11.1.7]	osa01100 Metabolic pathways - Oryza sativa japonica (Japanese rice) (RefSeq); osa00940 Phenylpropanoid biosynthesis - Oryza sativa japonica (Japanese rice) (RefSeq); osa01110 Biosynthesis of secondary metabolites - Oryza sativa japonica (Japanese rice) (RefSeq);	GO:0008152 metabolic process; GO:0042743 hydrogen peroxide metabolic process; GO:0006950 response to stress; GO:0072593 reactive oxygen species metabolic process; GO:0055114 oxidation-reduction process; GO:0044710 single-organism metabolic process; GO:0006979 response to oxidative stress; GO:0044699 single-organism process; GO:0044248 cellular catabolic process; GO:0050896 response to stimulus; G…		GO:0097159 organic cyclic compound binding; GO:1901363 heterocyclic compound binding; GO:0020037 heme binding; GO:0003824 catalytic activity; GO:0005488 binding; GO:0016209 antioxidant activity; GO:0004601 peroxidase activity; GO:0046906 tetrapyrrole binding; GO:0016491 oxidoreductase activity; GO:0016684 oxidoreductase activity, acting on peroxide as acceptor;	IPR033905; IPR002016;	Secretory peroxidase; Haem peroxidase, plant/fungal/bacterial;
A0A3B6FYA0	Peroxidase	7.629	1.27e-05	Up	37.895	1.615	1.547	1.461	0.156	0.207	0.243	cytoplasm	K00430	E1.11.1.7; peroxidase [EC:1.11.1.7]	osa01100 Metabolic pathways - Oryza sativa japonica (Japanese rice) (RefSeq); osa00940 Phenylpropanoid biosynthesis - Oryza sativa japonica (Japanese rice) (RefSeq); osa01110 Biosynthesis of secondary metabolites - Oryza sativa japonica (Japanese rice) (RefSeq);	GO:0008152 metabolic process; GO:0042743 hydrogen peroxide metabolic process; GO:0006950 response to stress; GO:0072593 reactive oxygen species metabolic process; GO:0055114 oxidation-reduction process; GO:0044710 single-organism metabolic process; GO:0006979 response to oxidative stress; GO:0044699 single-organism process; GO:0044248 cellular catabolic process; GO:0050896 response to stimulus; G…		GO:0097159 organic cyclic compound binding; GO:1901363 heterocyclic compound binding; GO:0020037 heme binding; GO:0003824 catalytic activity; GO:0005488 binding; GO:0016209 antioxidant activity; GO:0004601 peroxidase activity; GO:0046906 tetrapyrrole binding; GO:0016491 oxidoreductase activity; GO:0016684 oxidoreductase activity, acting on peroxide as acceptor;	IPR033905; IPR002016;	Secretory peroxidase; Haem peroxidase, plant/fungal/bacterial;
A0A3B6H3P5	Peroxidase	2.897	4.05e-05	Up	37.742	1.298	1.33	1.338	0.464	0.379	0.526	chloroplast	K00430	E1.11.1.7; peroxidase [EC:1.11.1.7]	osa01100 Metabolic pathways - Oryza sativa japonica (Japanese rice) (RefSeq); osa00940 Phenylpropanoid biosynthesis - Oryza sativa japonica (Japanese rice) (RefSeq); osa01110 Biosynthesis of secondary metabolites - Oryza sativa japonica (Japanese rice) (RefSeq);	GO:0008152 metabolic process; GO:0042743 hydrogen peroxide metabolic process; GO:0006950 response to stress; GO:0072593 reactive oxygen species metabolic process; GO:0055114 oxidation-reduction process; GO:0044710 single-organism metabolic process; GO:0006979 response to oxidative stress; GO:0044699 single-organism process; GO:0044248 cellular catabolic process; GO:0050896 response to stimulus; G…		GO:0097159 organic cyclic compound binding; GO:1901363 heterocyclic compound binding; GO:0020037 heme binding; GO:0003824 catalytic activity; GO:0005488 binding; GO:0016209 antioxidant activity; GO:0004601 peroxidase activity; GO:0046906 tetrapyrrole binding; GO:0016491 oxidoreductase activity; GO:0016684 oxidoreductase activity, acting on peroxide as acceptor;	IPR033905; IPR002016;	Secretory peroxidase; Haem peroxidase, plant/fungal/bacterial;
A0A3B6HTP4	Peroxidase	1.413	0.00445	Up	33.91	1.152	1.156	1.044	0.728	0.873	0.772	chloroplast	K00430	E1.11.1.7; peroxidase [EC:1.11.1.7]	osa01100 Metabolic pathways - Oryza sativa japonica (Japanese rice) (RefSeq); osa00940 Phenylpropanoid biosynthesis - Oryza sativa japonica (Japanese rice) (RefSeq); osa01110 Biosynthesis of secondary metabolites - Oryza sativa japonica (Japanese rice) (RefSeq);	GO:0008152 metabolic process; GO:0042743 hydrogen peroxide metabolic process; GO:0006950 response to stress; GO:0072593 reactive oxygen species metabolic process; GO:0055114 oxidation-reduction process; GO:0044710 single-organism metabolic process; GO:0006979 response to oxidative stress; GO:0044699 single-organism process; GO:0044248 cellular catabolic process; GO:0050896 response to stimulus; G…		GO:0097159 organic cyclic compound binding; GO:1901363 heterocyclic compound binding; GO:0020037 heme binding; GO:0003824 catalytic activity; GO:0005488 binding; GO:0016209 antioxidant activity; GO:0004601 peroxidase activity; GO:0046906 tetrapyrrole binding; GO:0016491 oxidoreductase activity; GO:0016684 oxidoreductase activity, acting on peroxide as acceptor;	IPR033905; IPR002016;	Secretory peroxidase; Haem peroxidase, plant/fungal/bacterial;
A0A3B6JGR6	Peroxidase	2.056	0.000832	Up	33.965	1.294	1.295	1.099	0.644	0.557	0.593	chloroplast	K00430	E1.11.1.7; peroxidase [EC:1.11.1.7]	osa01100 Metabolic pathways - Oryza sativa japonica (Japanese rice) (RefSeq); osa00940 Phenylpropanoid biosynthesis - Oryza sativa japonica (Japanese rice) (RefSeq); osa01110 Biosynthesis of secondary metabolites - Oryza sativa japonica (Japanese rice) (RefSeq);	GO:0008152 metabolic process; GO:0042743 hydrogen peroxide metabolic process; GO:0006950 response to stress; GO:0072593 reactive oxygen species metabolic process; GO:0055114 oxidation-reduction process; GO:0044710 single-organism metabolic process; GO:0006979 response to oxidative stress; GO:0044699 single-organism process; GO:0044248 cellular catabolic process; GO:0050896 response to stimulus; G…		GO:0097159 organic cyclic compound binding; GO:1901363 heterocyclic compound binding; GO:0020037 heme binding; GO:0003824 catalytic activity; GO:0005488 binding; GO:0016209 antioxidant activity; GO:0004601 peroxidase activity; GO:0046906 tetrapyrrole binding; GO:0016491 oxidoreductase activity; GO:0016684 oxidoreductase activity, acting on peroxide as acceptor;	IPR033905; IPR002016;	Secretory peroxidase; Haem peroxidase, plant/fungal/bacterial;
A0A3B6KDN7	Peroxidase	1.425	0.0049	Up	33.319	1.119	1.184	1.119	0.715	0.907	0.779	chloroplast	K00430	E1.11.1.7; peroxidase [EC:1.11.1.7]	osa01100 Metabolic pathways - Oryza sativa japonica (Japanese rice) (RefSeq); osa00940 Phenylpropanoid biosynthesis - Oryza sativa japonica (Japanese rice) (RefSeq); osa01110 Biosynthesis of secondary metabolites - Oryza sativa japonica (Japanese rice) (RefSeq);	GO:0008152 metabolic process; GO:0042743 hydrogen peroxide metabolic process; GO:0006950 response to stress; GO:0072593 reactive oxygen species metabolic process; GO:0055114 oxidation-reduction process; GO:0044710 single-organism metabolic process; GO:0006979 response to oxidative stress; GO:0044699 single-organism process; GO:0044248 cellular catabolic process; GO:0050896 response to stimulus; G…		GO:0097159 organic cyclic compound binding; GO:1901363 heterocyclic compound binding; GO:0020037 heme binding; GO:0003824 catalytic activity; GO:0005488 binding; GO:0016209 antioxidant activity; GO:0004601 peroxidase activity; GO:0046906 tetrapyrrole binding; GO:0016491 oxidoreductase activity; GO:0016684 oxidoreductase activity, acting on peroxide as acceptor;	IPR033905; IPR002016;	Secretory peroxidase; Haem peroxidase, plant/fungal/bacterial;
A0A3B6NTR8	Peroxidase	1.347	0.00308	Up	36.29	1.162	1.102	1.185	0.824	0.931	0.805	extracellular	K00430	E1.11.1.7; peroxidase [EC:1.11.1.7]	osa01100 Metabolic pathways - Oryza sativa japonica (Japanese rice) (RefSeq); osa00940 Phenylpropanoid biosynthesis - Oryza sativa japonica (Japanese rice) (RefSeq); osa01110 Biosynthesis of secondary metabolites - Oryza sativa japonica (Japanese rice) (RefSeq);	GO:0008152 metabolic process; GO:0042743 hydrogen peroxide metabolic process; GO:0006950 response to stress; GO:0072593 reactive oxygen species metabolic process; GO:0055114 oxidation-reduction process; GO:0044710 single-organism metabolic process; GO:0006979 response to oxidative stress; GO:0044699 single-organism process; GO:0044248 cellular catabolic process; GO:0050896 response to stimulus; G…		GO:0097159 organic cyclic compound binding; GO:1901363 heterocyclic compound binding; GO:0020037 heme binding; GO:0003824 catalytic activity; GO:0005488 binding; GO:0016209 antioxidant activity; GO:0004601 peroxidase activity; GO:0046906 tetrapyrrole binding; GO:0016491 oxidoreductase activity; GO:0016684 oxidoreductase activity, acting on peroxide as acceptor;	IPR033905; IPR002016;	Secretory peroxidase; Haem peroxidase, plant/fungal/bacterial;
A0A3B6PRT5	Peroxidase	1.596	0.00581	Up	36.185	1.184	1.176		0.706	0.773		vacuolar membrane	K00430	E1.11.1.7; peroxidase [EC:1.11.1.7]	osa01100 Metabolic pathways - Oryza sativa japonica (Japanese rice) (RefSeq); osa00940 Phenylpropanoid biosynthesis - Oryza sativa japonica (Japanese rice) (RefSeq); osa01110 Biosynthesis of secondary metabolites - Oryza sativa japonica (Japanese rice) (RefSeq);	GO:0008152 metabolic process; GO:0042743 hydrogen peroxide metabolic process; GO:0006950 response to stress; GO:0072593 reactive oxygen species metabolic process; GO:0055114 oxidation-reduction process; GO:0044710 single-organism metabolic process; GO:0006979 response to oxidative stress; GO:0044699 single-organism process; GO:0044248 cellular catabolic process; GO:0050896 response to stimulus; G…		GO:0097159 organic cyclic compound binding; GO:1901363 heterocyclic compound binding; GO:0020037 heme binding; GO:0003824 catalytic activity; GO:0005488 binding; GO:0016209 antioxidant activity; GO:0004601 peroxidase activity; GO:0046906 tetrapyrrole binding; GO:0016491 oxidoreductase activity; GO:0016684 oxidoreductase activity, acting on peroxide as acceptor;	IPR033905; IPR002016;	Secretory peroxidase; Haem peroxidase, plant/fungal/bacterial;
A0A3B6RHZ0	Peroxidase	2.76	3.88e-05	Up	37.598	1.259	1.191	1.306	0.464	0.487	0.41	chloroplast	K00430	E1.11.1.7; peroxidase [EC:1.11.1.7]	osa01100 Metabolic pathways - Oryza sativa japonica (Japanese rice) (RefSeq); osa00940 Phenylpropanoid biosynthesis - Oryza sativa japonica (Japanese rice) (RefSeq); osa01110 Biosynthesis of secondary metabolites - Oryza sativa japonica (Japanese rice) (RefSeq);	GO:0008152 metabolic process; GO:0042743 hydrogen peroxide metabolic process; GO:0006950 response to stress; GO:0072593 reactive oxygen species metabolic process; GO:0055114 oxidation-reduction process; GO:0044710 single-organism metabolic process; GO:0006979 response to oxidative stress; GO:0044699 single-organism process; GO:0044248 cellular catabolic process; GO:0050896 response to stimulus; G…		GO:0097159 organic cyclic compound binding; GO:1901363 heterocyclic compound binding; GO:0020037 heme binding; GO:0003824 catalytic activity; GO:0005488 binding; GO:0016209 antioxidant activity; GO:0004601 peroxidase activity; GO:0046906 tetrapyrrole binding; GO:0016491 oxidoreductase activity; GO:0016684 oxidoreductase activity, acting on peroxide as acceptor;	IPR033905; IPR002016;	Secretory peroxidase; Haem peroxidase, plant/fungal/bacterial;
A0A3B6SFH1	Peroxidase	2.275	0.000101	Up	37.476	1.135	1.259	1.226	0.56	0.546	0.485	chloroplast	K00430	E1.11.1.7; peroxidase [EC:1.11.1.7]	osa01100 Metabolic pathways - Oryza sativa japonica (Japanese rice) (RefSeq); osa00940 Phenylpropanoid biosynthesis - Oryza sativa japonica (Japanese rice) (RefSeq); osa01110 Biosynthesis of secondary metabolites - Oryza sativa japonica (Japanese rice) (RefSeq);	GO:0008152 metabolic process; GO:0042743 hydrogen peroxide metabolic process; GO:0006950 response to stress; GO:0072593 reactive oxygen species metabolic process; GO:0055114 oxidation-reduction process; GO:0044710 single-organism metabolic process; GO:0006979 response to oxidative stress; GO:0044699 single-organism process; GO:0044248 cellular catabolic process; GO:0050896 response to stimulus; G…		GO:0097159 organic cyclic compound binding; GO:1901363 heterocyclic compound binding; GO:0020037 heme binding; GO:0003824 catalytic activity; GO:0005488 binding; GO:0016209 antioxidant activity; GO:0004601 peroxidase activity; GO:0046906 tetrapyrrole binding; GO:0016491 oxidoreductase activity; GO:0016684 oxidoreductase activity, acting on peroxide as acceptor;	IPR033905; IPR002016;	Secretory peroxidase; Haem peroxidase, plant/fungal/bacterial;
A0A3B6SM51	Peroxidase	1.46	0.00012	Up	34.407	1.189	1.158	1.19	0.823	0.837	0.763	endoplasmic reticulum	K00430	E1.11.1.7; peroxidase [EC:1.11.1.7]	osa01100 Metabolic pathways - Oryza sativa japonica (Japanese rice) (RefSeq); osa00940 Phenylpropanoid biosynthesis - Oryza sativa japonica (Japanese rice) (RefSeq); osa01110 Biosynthesis of secondary metabolites - Oryza sativa japonica (Japanese rice) (RefSeq);	GO:0008152 metabolic process; GO:0042743 hydrogen peroxide metabolic process; GO:0006950 response to stress; GO:0072593 reactive oxygen species metabolic process; GO:0055114 oxidation-reduction process; GO:0044710 single-organism metabolic process; GO:0006979 response to oxidative stress; GO:0044699 single-organism process; GO:0044248 cellular catabolic process; GO:0050896 response to stimulus; G…		GO:0097159 organic cyclic compound binding; GO:1901363 heterocyclic compound binding; GO:0020037 heme binding; GO:0003824 catalytic activity; GO:0005488 binding; GO:0016209 antioxidant activity; GO:0004601 peroxidase activity; GO:0046906 tetrapyrrole binding; GO:0016491 oxidoreductase activity; GO:0016684 oxidoreductase activity, acting on peroxide as acceptor;	IPR033905; IPR002016;	Secretory peroxidase; Haem peroxidase, plant/fungal/bacterial;
A0A3B6TGX9	Peroxidase	1.813	0.00107	Up	36.375	1.146	1.212	1.23	0.775	0.59	0.614	extracellular	K00430	E1.11.1.7; peroxidase [EC:1.11.1.7]	osa01100 Metabolic pathways - Oryza sativa japonica (Japanese rice) (RefSeq); osa00940 Phenylpropanoid biosynthesis - Oryza sativa japonica (Japanese rice) (RefSeq); osa01110 Biosynthesis of secondary metabolites - Oryza sativa japonica (Japanese rice) (RefSeq);	GO:0008152 metabolic process; GO:0042743 hydrogen peroxide metabolic process; GO:0006950 response to stress; GO:0072593 reactive oxygen species metabolic process; GO:0055114 oxidation-reduction process; GO:0044710 single-organism metabolic process; GO:0006979 response to oxidative stress; GO:0044699 single-organism process; GO:0044248 cellular catabolic process; GO:0050896 response to stimulus; G…		GO:0097159 organic cyclic compound binding; GO:1901363 heterocyclic compound binding; GO:0020037 heme binding; GO:0003824 catalytic activity; GO:0005488 binding; GO:0016209 antioxidant activity; GO:0004601 peroxidase activity; GO:0046906 tetrapyrrole binding; GO:0016491 oxidoreductase activity; GO:0016684 oxidoreductase activity, acting on peroxide as acceptor;	IPR033905; IPR002016;	Secretory peroxidase; Haem peroxidase, plant/fungal/bacterial;
A0A3B6TLZ2	Peroxidase	2.469	0.0004	Up	37.675	1.406	1.21	1.423	0.496	0.552	0.588	chloroplast	K00430	E1.11.1.7; peroxidase [EC:1.11.1.7]	osa01100 Metabolic pathways - Oryza sativa japonica (Japanese rice) (RefSeq); osa00940 Phenylpropanoid biosynthesis - Oryza sativa japonica (Japanese rice) (RefSeq); osa01110 Biosynthesis of secondary metabolites - Oryza sativa japonica (Japanese rice) (RefSeq);	GO:0008152 metabolic process; GO:0042743 hydrogen peroxide metabolic process; GO:0006950 response to stress; GO:0072593 reactive oxygen species metabolic process; GO:0055114 oxidation-reduction process; GO:0044710 single-organism metabolic process; GO:0006979 response to oxidative stress; GO:0044699 single-organism process; GO:0044248 cellular catabolic process; GO:0050896 response to stimulus; G…		GO:0097159 organic cyclic compound binding; GO:1901363 heterocyclic compound binding; GO:0020037 heme binding; GO:0003824 catalytic activity; GO:0005488 binding; GO:0016209 antioxidant activity; GO:0004601 peroxidase activity; GO:0046906 tetrapyrrole binding; GO:0016491 oxidoreductase activity; GO:0016684 oxidoreductase activity, acting on peroxide as acceptor;	IPR033905; IPR002016;	Secretory peroxidase; Haem peroxidase, plant/fungal/bacterial;
W5BRU9	Peroxidase	1.392	0.000445	Up	36.504	1.076	1.151	1.088	0.758	0.811	0.812	vacuolar membrane	K00430	E1.11.1.7; peroxidase [EC:1.11.1.7]	osa01100 Metabolic pathways - Oryza sativa japonica (Japanese rice) (RefSeq); osa00940 Phenylpropanoid biosynthesis - Oryza sativa japonica (Japanese rice) (RefSeq); osa01110 Biosynthesis of secondary metabolites - Oryza sativa japonica (Japanese rice) (RefSeq);	GO:0008152 metabolic process; GO:0042743 hydrogen peroxide metabolic process; GO:0006950 response to stress; GO:0072593 reactive oxygen species metabolic process; GO:0055114 oxidation-reduction process; GO:0044710 single-organism metabolic process; GO:0006979 response to oxidative stress; GO:0044699 single-organism process; GO:0044248 cellular catabolic process; GO:0050896 response to stimulus; G…		GO:0097159 organic cyclic compound binding; GO:1901363 heterocyclic compound binding; GO:0020037 heme binding; GO:0003824 catalytic activity; GO:0005488 binding; GO:0016209 antioxidant activity; GO:0004601 peroxidase activity; GO:0046906 tetrapyrrole binding; GO:0016491 oxidoreductase activity; GO:0016684 oxidoreductase activity, acting on peroxide as acceptor;	IPR033905; IPR002016;	Secretory peroxidase; Haem peroxidase, plant/fungal/bacterial;
A0A1D5UG55	Peroxidase	0.688	0.00254	Down	36.07	0.866	0.831	0.818	1.109	1.264	1.28	extracellular	K00430	E1.11.1.7; peroxidase [EC:1.11.1.7]	osa01100 Metabolic pathways - Oryza sativa japonica (Japanese rice) (RefSeq); osa00940 Phenylpropanoid biosynthesis - Oryza sativa japonica (Japanese rice) (RefSeq); osa01110 Biosynthesis of secondary metabolites - Oryza sativa japonica (Japanese rice) (RefSeq);	GO:0008152 metabolic process; GO:0042743 hydrogen peroxide metabolic process; GO:0006950 response to stress; GO:0072593 reactive oxygen species metabolic process; GO:0055114 oxidation-reduction process; GO:0044710 single-organism metabolic process; GO:0006979 response to oxidative stress; GO:0044699 single-organism process; GO:0044248 cellular catabolic process; GO:0050896 response to stimulus; G…		GO:0097159 organic cyclic compound binding; GO:1901363 heterocyclic compound binding; GO:0020037 heme binding; GO:0003824 catalytic activity; GO:0005488 binding; GO:0016209 antioxidant activity; GO:0004601 peroxidase activity; GO:0046906 tetrapyrrole binding; GO:0016491 oxidoreductase activity; GO:0016684 oxidoreductase activity, acting on peroxide as acceptor;	IPR033905; IPR002016;	Secretory peroxidase; Haem peroxidase, plant/fungal/bacterial;
A0A3B5YU05	Peroxidase	0.601	0.00328	Down	35.747	0.945	0.872	0.814	1.373	1.377	1.629	extracellular	K00430	E1.11.1.7; peroxidase [EC:1.11.1.7]	osa01100 Metabolic pathways - Oryza sativa japonica (Japanese rice) (RefSeq); osa00940 Phenylpropanoid biosynthesis - Oryza sativa japonica (Japanese rice) (RefSeq); osa01110 Biosynthesis of secondary metabolites - Oryza sativa japonica (Japanese rice) (RefSeq);	GO:0008152 metabolic process; GO:0042743 hydrogen peroxide metabolic process; GO:0006950 response to stress; GO:0072593 reactive oxygen species metabolic process; GO:0055114 oxidation-reduction process; GO:0044710 single-organism metabolic process; GO:0006979 response to oxidative stress; GO:0044699 single-organism process; GO:0044248 cellular catabolic process; GO:0050896 response to stimulus; G…		GO:0097159 organic cyclic compound binding; GO:1901363 heterocyclic compound binding; GO:0020037 heme binding; GO:0003824 catalytic activity; GO:0005488 binding; GO:0016209 antioxidant activity; GO:0004601 peroxidase activity; GO:0046906 tetrapyrrole binding; GO:0016491 oxidoreductase activity; GO:0016684 oxidoreductase activity, acting on peroxide as acceptor;	IPR033905; IPR002016;	Secretory peroxidase; Haem peroxidase, plant/fungal/bacterial;
A0A3B5Z124	Peroxidase	0.554	0.00164	Down	35.589		0.755	0.716		1.313	1.341	extracellular	K00430	E1.11.1.7; peroxidase [EC:1.11.1.7]	osa01100 Metabolic pathways - Oryza sativa japonica (Japanese rice) (RefSeq); osa00940 Phenylpropanoid biosynthesis - Oryza sativa japonica (Japanese rice) (RefSeq); osa01110 Biosynthesis of secondary metabolites - Oryza sativa japonica (Japanese rice) (RefSeq);	GO:0008152 metabolic process; GO:0042743 hydrogen peroxide metabolic process; GO:0006950 response to stress; GO:0072593 reactive oxygen species metabolic process; GO:0055114 oxidation-reduction process; GO:0044710 single-organism metabolic process; GO:0006979 response to oxidative stress; GO:0044699 single-organism process; GO:0044248 cellular catabolic process; GO:0050896 response to stimulus; G…		GO:0097159 organic cyclic compound binding; GO:1901363 heterocyclic compound binding; GO:0020037 heme binding; GO:0003824 catalytic activity; GO:0005488 binding; GO:0016209 antioxidant activity; GO:0004601 peroxidase activity; GO:0046906 tetrapyrrole binding; GO:0016491 oxidoreductase activity; GO:0016684 oxidoreductase activity, acting on peroxide as acceptor;	IPR033905; IPR002016;	Secretory peroxidase; Haem peroxidase, plant/fungal/bacterial;
A0A3B6ASR7	Peroxidase	0.467	0.000145	Down	33.568	0.79	0.644	0.657	1.503	1.538	1.432	chloroplast	K00430	E1.11.1.7; peroxidase [EC:1.11.1.7]	osa01100 Metabolic pathways - Oryza sativa japonica (Japanese rice) (RefSeq); osa00940 Phenylpropanoid biosynthesis - Oryza sativa japonica (Japanese rice) (RefSeq); osa01110 Biosynthesis of secondary metabolites - Oryza sativa japonica (Japanese rice) (RefSeq);	GO:0008152 metabolic process; GO:0042743 hydrogen peroxide metabolic process; GO:0006950 response to stress; GO:0072593 reactive oxygen species metabolic process; GO:0055114 oxidation-reduction process; GO:0044710 single-organism metabolic process; GO:0006979 response to oxidative stress; GO:0044699 single-organism process; GO:0044248 cellular catabolic process; GO:0050896 response to stimulus; G…		GO:0097159 organic cyclic compound binding; GO:1901363 heterocyclic compound binding; GO:0020037 heme binding; GO:0003824 catalytic activity; GO:0005488 binding; GO:0016209 antioxidant activity; GO:0004601 peroxidase activity; GO:0046906 tetrapyrrole binding; GO:0016491 oxidoreductase activity; GO:0016684 oxidoreductase activity, acting on peroxide as acceptor;	IPR033905; IPR002016;	Secretory peroxidase; Haem peroxidase, plant/fungal/bacterial;
A0A3B6B881	Peroxidase	0.465	5.67e-06	Down	36.235	0.685	0.71	0.673	1.475	1.524	1.448	extracellular	K00430	E1.11.1.7; peroxidase [EC:1.11.1.7]	osa01100 Metabolic pathways - Oryza sativa japonica (Japanese rice) (RefSeq); osa00940 Phenylpropanoid biosynthesis - Oryza sativa japonica (Japanese rice) (RefSeq); osa01110 Biosynthesis of secondary metabolites - Oryza sativa japonica (Japanese rice) (RefSeq);	GO:0008152 metabolic process; GO:0042743 hydrogen peroxide metabolic process; GO:0006950 response to stress; GO:0072593 reactive oxygen species metabolic process; GO:0055114 oxidation-reduction process; GO:0044710 single-organism metabolic process; GO:0006979 response to oxidative stress; GO:0044699 single-organism process; GO:0044248 cellular catabolic process; GO:0050896 response to stimulus; G…		GO:0097159 organic cyclic compound binding; GO:1901363 heterocyclic compound binding; GO:0020037 heme binding; GO:0003824 catalytic activity; GO:0005488 binding; GO:0016209 antioxidant activity; GO:0004601 peroxidase activity; GO:0046906 tetrapyrrole binding; GO:0016491 oxidoreductase activity; GO:0016684 oxidoreductase activity, acting on peroxide as acceptor;	IPR033905; IPR002016;	Secretory peroxidase; Haem peroxidase, plant/fungal/bacterial;
A0A3B6C058	Peroxidase	0.596	0.0211	Down	33.594	0.758	0.807	0.873	1.65	1.268	1.173	chloroplast	K00430	E1.11.1.7; peroxidase [EC:1.11.1.7]	osa01100 Metabolic pathways - Oryza sativa japonica (Japanese rice) (RefSeq); osa00940 Phenylpropanoid biosynthesis - Oryza sativa japonica (Japanese rice) (RefSeq); osa01110 Biosynthesis of secondary metabolites - Oryza sativa japonica (Japanese rice) (RefSeq);	GO:0008152 metabolic process; GO:0042743 hydrogen peroxide metabolic process; GO:0006950 response to stress; GO:0072593 reactive oxygen species metabolic process; GO:0055114 oxidation-reduction process; GO:0044710 single-organism metabolic process; GO:0006979 response to oxidative stress; GO:0044699 single-organism process; GO:0044248 cellular catabolic process; GO:0050896 response to stimulus; G…		GO:0097159 organic cyclic compound binding; GO:1901363 heterocyclic compound binding; GO:0020037 heme binding; GO:0003824 catalytic activity; GO:0005488 binding; GO:0016209 antioxidant activity; GO:0004601 peroxidase activity; GO:0046906 tetrapyrrole binding; GO:0016491 oxidoreductase activity; GO:0016684 oxidoreductase activity, acting on peroxide as acceptor;	IPR033905; IPR002016;	Secretory peroxidase; Haem peroxidase, plant/fungal/bacterial;
A0A3B6FLN5	Peroxidase	0.559	0.00147	Down	35.31	0.852	0.819	0.814	1.434	1.367	1.643	chloroplast	K00430	E1.11.1.7; peroxidase [EC:1.11.1.7]	osa01100 Metabolic pathways - Oryza sativa japonica (Japanese rice) (RefSeq); osa00940 Phenylpropanoid biosynthesis - Oryza sativa japonica (Japanese rice) (RefSeq); osa01110 Biosynthesis of secondary metabolites - Oryza sativa japonica (Japanese rice) (RefSeq);	GO:0008152 metabolic process; GO:0042743 hydrogen peroxide metabolic process; GO:0006950 response to stress; GO:0072593 reactive oxygen species metabolic process; GO:0055114 oxidation-reduction process; GO:0044710 single-organism metabolic process; GO:0006979 response to oxidative stress; GO:0044699 single-organism process; GO:0044248 cellular catabolic process; GO:0050896 response to stimulus; G…		GO:0097159 organic cyclic compound binding; GO:1901363 heterocyclic compound binding; GO:0020037 heme binding; GO:0003824 catalytic activity; GO:0005488 binding; GO:0016209 antioxidant activity; GO:0004601 peroxidase activity; GO:0046906 tetrapyrrole binding; GO:0016491 oxidoreductase activity; GO:0016684 oxidoreductase activity, acting on peroxide as acceptor;	IPR033905; IPR002016;	Secretory peroxidase; Haem peroxidase, plant/fungal/bacterial;
A0A3B6LTQ1	Peroxidase	0.557	0.00133	Down	34.057	0.815	0.764	0.71	1.5	1.347	1.262	extracellular	K00430	E1.11.1.7; peroxidase [EC:1.11.1.7]	osa01100 Metabolic pathways - Oryza sativa japonica (Japanese rice) (RefSeq); osa00940 Phenylpropanoid biosynthesis - Oryza sativa japonica (Japanese rice) (RefSeq); osa01110 Biosynthesis of secondary metabolites - Oryza sativa japonica (Japanese rice) (RefSeq);	GO:0008152 metabolic process; GO:0042743 hydrogen peroxide metabolic process; GO:0006950 response to stress; GO:0072593 reactive oxygen species metabolic process; GO:0055114 oxidation-reduction process; GO:0044710 single-organism metabolic process; GO:0006979 response to oxidative stress; GO:0044699 single-organism process; GO:0044248 cellular catabolic process; GO:0050896 response to stimulus; G…		GO:0097159 organic cyclic compound binding; GO:1901363 heterocyclic compound binding; GO:0020037 heme binding; GO:0003824 catalytic activity; GO:0005488 binding; GO:0016209 antioxidant activity; GO:0004601 peroxidase activity; GO:0046906 tetrapyrrole binding; GO:0016491 oxidoreductase activity; GO:0016684 oxidoreductase activity, acting on peroxide as acceptor;	IPR033905; IPR002016;	Secretory peroxidase; Haem peroxidase, plant/fungal/bacterial;
A0A3B6QBD7	Peroxidase	0.587	0.000281	Down	33.623	0.938	0.922		1.577	1.592		chloroplast	K00430	E1.11.1.7; peroxidase [EC:1.11.1.7]	osa01100 Metabolic pathways - Oryza sativa japonica (Japanese rice) (RefSeq); osa00940 Phenylpropanoid biosynthesis - Oryza sativa japonica (Japanese rice) (RefSeq); osa01110 Biosynthesis of secondary metabolites - Oryza sativa japonica (Japanese rice) (RefSeq);	GO:0008152 metabolic process; GO:0042743 hydrogen peroxide metabolic process; GO:0006950 response to stress; GO:0072593 reactive oxygen species metabolic process; GO:0055114 oxidation-reduction process; GO:0044710 single-organism metabolic process; GO:0006979 response to oxidative stress; GO:0044699 single-organism process; GO:0044248 cellular catabolic process; GO:0050896 response to stimulus; G…		GO:0097159 organic cyclic compound binding; GO:1901363 heterocyclic compound binding; GO:0020037 heme binding; GO:0003824 catalytic activity; GO:0005488 binding; GO:0016209 antioxidant activity; GO:0004601 peroxidase activity; GO:0046906 tetrapyrrole binding; GO:0016491 oxidoreductase activity; GO:0016684 oxidoreductase activity, acting on peroxide as acceptor;	IPR033905; IPR002016;	Secretory peroxidase; Haem peroxidase, plant/fungal/bacterial;
A0A3B6RIG6	Peroxidase	0.667	0.00135	Down	34.124	0.898	0.977	0.82	1.377	1.28	1.384	extracellular	K00430	E1.11.1.7; peroxidase [EC:1.11.1.7]	osa01100 Metabolic pathways - Oryza sativa japonica (Japanese rice) (RefSeq); osa00940 Phenylpropanoid biosynthesis - Oryza sativa japonica (Japanese rice) (RefSeq); osa01110 Biosynthesis of secondary metabolites - Oryza sativa japonica (Japanese rice) (RefSeq);	GO:0008152 metabolic process; GO:0042743 hydrogen peroxide metabolic process; GO:0006950 response to stress; GO:0072593 reactive oxygen species metabolic process; GO:0055114 oxidation-reduction process; GO:0044710 single-organism metabolic process; GO:0006979 response to oxidative stress; GO:0044699 single-organism process; GO:0044248 cellular catabolic process; GO:0050896 response to stimulus; G…		GO:0097159 organic cyclic compound binding; GO:1901363 heterocyclic compound binding; GO:0020037 heme binding; GO:0003824 catalytic activity; GO:0005488 binding; GO:0016209 antioxidant activity; GO:0004601 peroxidase activity; GO:0046906 tetrapyrrole binding; GO:0016491 oxidoreductase activity; GO:0016684 oxidoreductase activity, acting on peroxide as acceptor;	IPR033905; IPR002016;	Secretory peroxidase; Haem peroxidase, plant/fungal/bacterial;
A0A3B6RN77	Peroxidase	0.617	0.000575	Down	34.828	0.899	0.8	0.918	1.395	1.355	1.491	chloroplast	K00430	E1.11.1.7; peroxidase [EC:1.11.1.7]	osa01100 Metabolic pathways - Oryza sativa japonica (Japanese rice) (RefSeq); osa00940 Phenylpropanoid biosynthesis - Oryza sativa japonica (Japanese rice) (RefSeq); osa01110 Biosynthesis of secondary metabolites - Oryza sativa japonica (Japanese rice) (RefSeq);	GO:0008152 metabolic process; GO:0042743 hydrogen peroxide metabolic process; GO:0006950 response to stress; GO:0072593 reactive oxygen species metabolic process; GO:0055114 oxidation-reduction process; GO:0044710 single-organism metabolic process; GO:0006979 response to oxidative stress; GO:0044699 single-organism process; GO:0044248 cellular catabolic process; GO:0050896 response to stimulus; G…		GO:0097159 organic cyclic compound binding; GO:1901363 heterocyclic compound binding; GO:0020037 heme binding; GO:0003824 catalytic activity; GO:0005488 binding; GO:0016209 antioxidant activity; GO:0004601 peroxidase activity; GO:0046906 tetrapyrrole binding; GO:0016491 oxidoreductase activity; GO:0016684 oxidoreductase activity, acting on peroxide as acceptor;	IPR033905; IPR002016;	Secretory peroxidase; Haem peroxidase, plant/fungal/bacterial;
A0A3B6RP55	Peroxidase	0.766	0.000224	Down	36.838	0.924	0.939	0.926	1.186	1.198	1.257	chloroplast	K00430	E1.11.1.7; peroxidase [EC:1.11.1.7]	osa01100 Metabolic pathways - Oryza sativa japonica (Japanese rice) (RefSeq); osa00940 Phenylpropanoid biosynthesis - Oryza sativa japonica (Japanese rice) (RefSeq); osa01110 Biosynthesis of secondary metabolites - Oryza sativa japonica (Japanese rice) (RefSeq);	GO:0008152 metabolic process; GO:0042743 hydrogen peroxide metabolic process; GO:0006950 response to stress; GO:0072593 reactive oxygen species metabolic process; GO:0055114 oxidation-reduction process; GO:0044710 single-organism metabolic process; GO:0006979 response to oxidative stress; GO:0044699 single-organism process; GO:0044248 cellular catabolic process; GO:0050896 response to stimulus; G…		GO:0097159 organic cyclic compound binding; GO:1901363 heterocyclic compound binding; GO:0020037 heme binding; GO:0003824 catalytic activity; GO:0005488 binding; GO:0016209 antioxidant activity; GO:0004601 peroxidase activity; GO:0046906 tetrapyrrole binding; GO:0016491 oxidoreductase activity; GO:0016684 oxidoreductase activity, acting on peroxide as acceptor;	IPR033905; IPR002016;	Secretory peroxidase; Haem peroxidase, plant/fungal/bacterial;
A0A3B6SPD7	Peroxidase	0.654	3.77e-05	Down	34.07	0.862	0.937	0.893	1.392	1.362	1.363	extracellular	K00430	E1.11.1.7; peroxidase [EC:1.11.1.7]	osa01100 Metabolic pathways - Oryza sativa japonica (Japanese rice) (RefSeq); osa00940 Phenylpropanoid biosynthesis - Oryza sativa japonica (Japanese rice) (RefSeq); osa01110 Biosynthesis of secondary metabolites - Oryza sativa japonica (Japanese rice) (RefSeq);	GO:0008152 metabolic process; GO:0042743 hydrogen peroxide metabolic process; GO:0006950 response to stress; GO:0072593 reactive oxygen species metabolic process; GO:0055114 oxidation-reduction process; GO:0044710 single-organism metabolic process; GO:0006979 response to oxidative stress; GO:0044699 single-organism process; GO:0044248 cellular catabolic process; GO:0050896 response to stimulus; G…		GO:0097159 organic cyclic compound binding; GO:1901363 heterocyclic compound binding; GO:0020037 heme binding; GO:0003824 catalytic activity; GO:0005488 binding; GO:0016209 antioxidant activity; GO:0004601 peroxidase activity; GO:0046906 tetrapyrrole binding; GO:0016491 oxidoreductase activity; GO:0016684 oxidoreductase activity, acting on peroxide as acceptor;	IPR033905; IPR002016;	Secretory peroxidase; Haem peroxidase, plant/fungal/bacterial;
A0A3B6SSP5	Peroxidase	0.766	0.0177	Down	34.026	0.912	0.892	0.998	1.352	1.156	1.152	chloroplast	K00430	E1.11.1.7; peroxidase [EC:1.11.1.7]	osa01100 Metabolic pathways - Oryza sativa japonica (Japanese rice) (RefSeq); osa00940 Phenylpropanoid biosynthesis - Oryza sativa japonica (Japanese rice) (RefSeq); osa01110 Biosynthesis of secondary metabolites - Oryza sativa japonica (Japanese rice) (RefSeq);	GO:0008152 metabolic process; GO:0042743 hydrogen peroxide metabolic process; GO:0006950 response to stress; GO:0072593 reactive oxygen species metabolic process; GO:0055114 oxidation-reduction process; GO:0044710 single-organism metabolic process; GO:0006979 response to oxidative stress; GO:0044699 single-organism process; GO:0044248 cellular catabolic process; GO:0050896 response to stimulus; G…		GO:0097159 organic cyclic compound binding; GO:1901363 heterocyclic compound binding; GO:0020037 heme binding; GO:0003824 catalytic activity; GO:0005488 binding; GO:0016209 antioxidant activity; GO:0004601 peroxidase activity; GO:0046906 tetrapyrrole binding; GO:0016491 oxidoreductase activity; GO:0016684 oxidoreductase activity, acting on peroxide as acceptor;	IPR033905; IPR002016;	Secretory peroxidase; Haem peroxidase, plant/fungal/bacterial;
A0A3B6TN46	Peroxidase	0.639	0.0075	Down	33.934	0.628	0.796	0.849	1.085	1.203	1.269	extracellular	K00430	E1.11.1.7; peroxidase [EC:1.11.1.7]	osa01100 Metabolic pathways - Oryza sativa japonica (Japanese rice) (RefSeq); osa00940 Phenylpropanoid biosynthesis - Oryza sativa japonica (Japanese rice) (RefSeq); osa01110 Biosynthesis of secondary metabolites - Oryza sativa japonica (Japanese rice) (RefSeq);	GO:0008152 metabolic process; GO:0042743 hydrogen peroxide metabolic process; GO:0006950 response to stress; GO:0072593 reactive oxygen species metabolic process; GO:0055114 oxidation-reduction process; GO:0044710 single-organism metabolic process; GO:0006979 response to oxidative stress; GO:0044699 single-organism process; GO:0044248 cellular catabolic process; GO:0050896 response to stimulus; G…		GO:0097159 organic cyclic compound binding; GO:1901363 heterocyclic compound binding; GO:0020037 heme binding; GO:0003824 catalytic activity; GO:0005488 binding; GO:0016209 antioxidant activity; GO:0004601 peroxidase activity; GO:0046906 tetrapyrrole binding; GO:0016491 oxidoreductase activity; GO:0016684 oxidoreductase activity, acting on peroxide as acceptor;	IPR033905; IPR002016;	Secretory peroxidase; Haem peroxidase, plant/fungal/bacterial;
C6ETA5	Peroxidase	0.649	0.00207	Down	32.538	0.889	0.873	0.849	1.339	1.23	1.456	chloroplast	K00430	E1.11.1.7; peroxidase [EC:1.11.1.7]	osa01100 Metabolic pathways - Oryza sativa japonica (Japanese rice) (RefSeq); osa00940 Phenylpropanoid biosynthesis - Oryza sativa japonica (Japanese rice) (RefSeq); osa01110 Biosynthesis of secondary metabolites - Oryza sativa japonica (Japanese rice) (RefSeq);	GO:0008152 metabolic process; GO:0042743 hydrogen peroxide metabolic process; GO:0006950 response to stress; GO:0072593 reactive oxygen species metabolic process; GO:0055114 oxidation-reduction process; GO:0044710 single-organism metabolic process; GO:0006979 response to oxidative stress; GO:0044699 single-organism process; GO:0044248 cellular catabolic process; GO:0050896 response to stimulus; G…		GO:0097159 organic cyclic compound binding; GO:1901363 heterocyclic compound binding; GO:0020037 heme binding; GO:0003824 catalytic activity; GO:0005488 binding; GO:0016209 antioxidant activity; GO:0004601 peroxidase activity; GO:0046906 tetrapyrrole binding; GO:0016491 oxidoreductase activity; GO:0016684 oxidoreductase activity, acting on peroxide as acceptor;	IPR033905; IPR002016;	Secretory peroxidase; Haem peroxidase, plant/fungal/bacterial;
C6ETB6	Peroxidase	0.675	0.00616	Down	33.575	0.989	0.89	0.936	1.267	1.541	1.36	chloroplast	K00430	E1.11.1.7; peroxidase [EC:1.11.1.7]	osa01100 Metabolic pathways - Oryza sativa japonica (Japanese rice) (RefSeq); osa00940 Phenylpropanoid biosynthesis - Oryza sativa japonica (Japanese rice) (RefSeq); osa01110 Biosynthesis of secondary metabolites - Oryza sativa japonica (Japanese rice) (RefSeq);	GO:0008152 metabolic process; GO:0042743 hydrogen peroxide metabolic process; GO:0006950 response to stress; GO:0072593 reactive oxygen species metabolic process; GO:0055114 oxidation-reduction process; GO:0044710 single-organism metabolic process; GO:0006979 response to oxidative stress; GO:0044699 single-organism process; GO:0044248 cellular catabolic process; GO:0050896 response to stimulus; G…		GO:0097159 organic cyclic compound binding; GO:1901363 heterocyclic compound binding; GO:0020037 heme binding; GO:0003824 catalytic activity; GO:0005488 binding; GO:0016209 antioxidant activity; GO:0004601 peroxidase activity; GO:0046906 tetrapyrrole binding; GO:0016491 oxidoreductase activity; GO:0016684 oxidoreductase activity, acting on peroxide as acceptor;	IPR033905; IPR002016;	Secretory peroxidase; Haem peroxidase, plant/fungal/bacterial;
Q05855	Peroxidase	0.518	0.000754	Down	32.381	0.798	0.766		1.498	1.522		chloroplast	K00430	E1.11.1.7; peroxidase [EC:1.11.1.7]	osa01100 Metabolic pathways - Oryza sativa japonica (Japanese rice) (RefSeq); osa00940 Phenylpropanoid biosynthesis - Oryza sativa japonica (Japanese rice) (RefSeq); osa01110 Biosynthesis of secondary metabolites - Oryza sativa japonica (Japanese rice) (RefSeq);	GO:0008152 metabolic process; GO:0042743 hydrogen peroxide metabolic process; GO:0006950 response to stress; GO:0072593 reactive oxygen species metabolic process; GO:0055114 oxidation-reduction process; GO:0044710 single-organism metabolic process; GO:0006979 response to oxidative stress; GO:0044699 single-organism process; GO:0044248 cellular catabolic process; GO:0050896 response to stimulus; G…		GO:0097159 organic cyclic compound binding; GO:1901363 heterocyclic compound binding; GO:0020037 heme binding; GO:0003824 catalytic activity; GO:0005488 binding; GO:0016209 antioxidant activity; GO:0004601 peroxidase activity; GO:0046906 tetrapyrrole binding; GO:0016491 oxidoreductase activity; GO:0016684 oxidoreductase activity, acting on peroxide as acceptor;	IPR033905; IPR002016;	Secretory peroxidase; Haem peroxidase, plant/fungal/bacterial;
A0A3B6LP26	Uncharacterized protein	1.717	0.00157	Up	58.018	1.062	1.066	1.075	0.69	0.669	0.506	chloroplast	K01188	E3.2.1.21; beta-glucosidase [EC:3.2.1.21]	osa00460 Cyanoamino acid metabolism - Oryza sativa japonica (Japanese rice) (RefSeq); osa01100 Metabolic pathways - Oryza sativa japonica (Japanese rice) (RefSeq); osa00940 Phenylpropanoid biosynthesis - Oryza sativa japonica (Japanese rice) (RefSeq); osa00500 Starch and sucrose metabolism - Oryza sativa japonica (Japanese rice) (RefSeq); osa01110 Biosynthesis of secondary metabolites - Oryza sat…	GO:0008152 metabolic process; GO:0005975 carbohydrate metabolic process; GO:0044238 primary metabolic process; GO:0071704 organic substance metabolic process;		GO:0004553 hydrolase activity, hydrolyzing O-glycosyl compounds; GO:0016787 hydrolase activity; GO:0003824 catalytic activity; GO:0016798 hydrolase activity, acting on glycosyl bonds;	IPR017853; IPR013781;	Glycoside hydrolase superfamily; Glycoside hydrolase, catalytic domain;
A0A3B6LTB9	Uncharacterized protein	0.714	0.000223	Down	68.334	0.932	0.934		1.313	1.302		endoplasmic reticulum	K01188	E3.2.1.21; beta-glucosidase [EC:3.2.1.21]	osa00460 Cyanoamino acid metabolism - Oryza sativa japonica (Japanese rice) (RefSeq); osa01100 Metabolic pathways - Oryza sativa japonica (Japanese rice) (RefSeq); osa00940 Phenylpropanoid biosynthesis - Oryza sativa japonica (Japanese rice) (RefSeq); osa00500 Starch and sucrose metabolism - Oryza sativa japonica (Japanese rice) (RefSeq); osa01110 Biosynthesis of secondary metabolites - Oryza sat…	GO:0008152 metabolic process; GO:0005975 carbohydrate metabolic process; GO:0044238 primary metabolic process; GO:0071704 organic substance metabolic process;		GO:0004553 hydrolase activity, hydrolyzing O-glycosyl compounds; GO:0016787 hydrolase activity; GO:0003824 catalytic activity; GO:0016798 hydrolase activity, acting on glycosyl bonds;	IPR002772; IPR001764; IPR017853;	Glycoside hydrolase family 3 C-terminal domain; Glycoside hydrolase, family 3, N-terminal; Glycoside hydrolase superfamily;
Q8RWR5	Beta-D-glucan exohydrolase	0.476	0.000115	Down	67.3	0.869	0.772	0.728	1.582	1.718	1.675	extracellular	K05349	bglX; beta-glucosidase [EC:3.2.1.21]	osa00460 Cyanoamino acid metabolism - Oryza sativa japonica (Japanese rice) (RefSeq); osa01100 Metabolic pathways - Oryza sativa japonica (Japanese rice) (RefSeq); osa00940 Phenylpropanoid biosynthesis - Oryza sativa japonica (Japanese rice) (RefSeq); osa00500 Starch and sucrose metabolism - Oryza sativa japonica (Japanese rice) (RefSeq); osa01110 Biosynthesis of secondary metabolites - Oryza sat…	GO:0008152 metabolic process; GO:0005975 carbohydrate metabolic process; GO:0044238 primary metabolic process; GO:0071704 organic substance metabolic process;		GO:0004553 hydrolase activity, hydrolyzing O-glycosyl compounds; GO:0016787 hydrolase activity; GO:0003824 catalytic activity; GO:0016798 hydrolase activity, acting on glycosyl bonds;	IPR002772; IPR001764; IPR017853;	Glycoside hydrolase family 3 C-terminal domain; Glycoside hydrolase, family 3, N-terminal; Glycoside hydrolase superfamily;
A0A3B6B1Q4	Uncharacterized protein	0.557	0.021	Down	57.571	0.914	0.804	0.701	1.128	1.556	1.658	vacuolar membrane	K05350	bglB; beta-glucosidase [EC:3.2.1.21]	osa00460 Cyanoamino acid metabolism - Oryza sativa japonica (Japanese rice) (RefSeq); osa01100 Metabolic pathways - Oryza sativa japonica (Japanese rice) (RefSeq); osa00940 Phenylpropanoid biosynthesis - Oryza sativa japonica (Japanese rice) (RefSeq); osa00500 Starch and sucrose metabolism - Oryza sativa japonica (Japanese rice) (RefSeq); osa01110 Biosynthesis of secondary metabolites - Oryza sat…	GO:0008152 metabolic process; GO:0005975 carbohydrate metabolic process; GO:0044238 primary metabolic process; GO:0071704 organic substance metabolic process;		GO:0004553 hydrolase activity, hydrolyzing O-glycosyl compounds; GO:0016787 hydrolase activity; GO:0003824 catalytic activity; GO:0016798 hydrolase activity, acting on glycosyl bonds;	IPR017853; IPR013781;	Glycoside hydrolase superfamily; Glycoside hydrolase, catalytic domain;
I3NM30	Putative non-cyanogenic beta-glucosidase	0.726	0.00349	Down	56.442	0.908	0.89		1.257	1.221		chloroplast	K05350	bglB; beta-glucosidase [EC:3.2.1.21]	osa00460 Cyanoamino acid metabolism - Oryza sativa japonica (Japanese rice) (RefSeq); osa01100 Metabolic pathways - Oryza sativa japonica (Japanese rice) (RefSeq); osa00940 Phenylpropanoid biosynthesis - Oryza sativa japonica (Japanese rice) (RefSeq); osa00500 Starch and sucrose metabolism - Oryza sativa japonica (Japanese rice) (RefSeq); osa01110 Biosynthesis of secondary metabolites - Oryza sat…	GO:0008152 metabolic process; GO:0005975 carbohydrate metabolic process; GO:0044238 primary metabolic process; GO:0071704 organic substance metabolic process;		GO:0004553 hydrolase activity, hydrolyzing O-glycosyl compounds; GO:0016787 hydrolase activity; GO:0003824 catalytic activity; GO:0016798 hydrolase activity, acting on glycosyl bonds;	IPR017853; IPR013781;	Glycoside hydrolase superfamily; Glycoside hydrolase, catalytic domain;
I3NM31	Glyco_hydro_1 domain-containing protein	0.682	0.000614	Down	64.893	0.84	0.875	0.778	1.244	1.163	1.248	chloroplast	K05350	bglB; beta-glucosidase [EC:3.2.1.21]	osa00460 Cyanoamino acid metabolism - Oryza sativa japonica (Japanese rice) (RefSeq); osa01100 Metabolic pathways - Oryza sativa japonica (Japanese rice) (RefSeq); osa00940 Phenylpropanoid biosynthesis - Oryza sativa japonica (Japanese rice) (RefSeq); osa00500 Starch and sucrose metabolism - Oryza sativa japonica (Japanese rice) (RefSeq); osa01110 Biosynthesis of secondary metabolites - Oryza sat…	GO:0008152 metabolic process; GO:0005975 carbohydrate metabolic process; GO:0044238 primary metabolic process; GO:0071704 organic substance metabolic process;		GO:0004553 hydrolase activity, hydrolyzing O-glycosyl compounds; GO:0016787 hydrolase activity; GO:0003824 catalytic activity; GO:0016798 hydrolase activity, acting on glycosyl bonds;	IPR017853; IPR013781;	Glycoside hydrolase superfamily; Glycoside hydrolase, catalytic domain;

## Sheet: Nr2 vs Nn
Table S10 The identification of DEPs related to phenylpropanoid biosynthesis in Nr2 vs Nn
Protein accession	Protein description	Nr2/Nn Ratio	Nr2/Nn P value	Regulated Type	MW [kDa]	Nr2-1	Nr2-2	Nr2-3	Nn-1	Nn-2	Nn-3	Subcellular localization	KEGG KO No.	KEGG Gene	KEGG pathway	Biological Process	Cellular Component	Molecular Function	IPR ID	Domain description
A0A3B6B2K3	Phenylalanine ammonia-lyase	1.378	0.0395	Up	77.015	1.264	0.973	0.999	0.72	0.817	0.812	chloroplast	K10775	PAL; phenylalanine ammonia-lyase [EC:4.3.1.24]	osa01100 Metabolic pathways - Oryza sativa japonica (Japanese rice) (RefSeq); osa00940 Phenylpropanoid biosynthesis - Oryza sativa japonica (Japanese rice) (RefSeq); osa00360 Phenylalanine metabolism - Oryza sativa japonica (Japanese rice) (RefSeq); osa01110 Biosynthesis of secondary metabolites - Oryza sativa japonica (Japanese rice) (RefSeq);	GO:1902222 erythrose 4-phosphate/phosphoenolpyruvate family amino acid catabolic process; GO:1901606 alpha-amino acid catabolic process; GO:0006725 cellular aromatic compound metabolic process; GO:0044699 single-organism process; GO:0044237 cellular metabolic process; GO:0071704 organic substance metabolic process; GO:0006559 L-phenylalanine catabolic process; GO:0008152 metabolic process; GO:000…	GO:0044424 intracellular part; GO:0005623 cell; GO:0044464 cell part; GO:0005622 intracellular; GO:0005737 cytoplasm;	GO:0016829 lyase activity; GO:0016840 carbon-nitrogen lyase activity; GO:0016841 ammonia-lyase activity; GO:0003824 catalytic activity;	IPR024083; IPR008948; IPR023144;	Fumarase/histidase, N-terminal; L-Aspartase-like; Phenylalanine ammonia-lyase, shielding domain;
A0A3B6PP98	Phenylalanine ammonia-lyase	1.502	0.00267	Up	77.107	1.058	1.026	1.026	0.792	0.634	0.644	chloroplast	K10775	PAL; phenylalanine ammonia-lyase [EC:4.3.1.24]	osa01100 Metabolic pathways - Oryza sativa japonica (Japanese rice) (RefSeq); osa00940 Phenylpropanoid biosynthesis - Oryza sativa japonica (Japanese rice) (RefSeq); osa00360 Phenylalanine metabolism - Oryza sativa japonica (Japanese rice) (RefSeq); osa01110 Biosynthesis of secondary metabolites - Oryza sativa japonica (Japanese rice) (RefSeq);	GO:1902222 erythrose 4-phosphate/phosphoenolpyruvate family amino acid catabolic process; GO:1901606 alpha-amino acid catabolic process; GO:0006725 cellular aromatic compound metabolic process; GO:0044699 single-organism process; GO:0044237 cellular metabolic process; GO:0071704 organic substance metabolic process; GO:0006559 L-phenylalanine catabolic process; GO:0008152 metabolic process; GO:000…	GO:0044424 intracellular part; GO:0005623 cell; GO:0044464 cell part; GO:0005622 intracellular; GO:0005737 cytoplasm;	GO:0016829 lyase activity; GO:0016840 carbon-nitrogen lyase activity; GO:0016841 ammonia-lyase activity; GO:0003824 catalytic activity;	IPR024083; IPR008948; IPR023144;	Fumarase/histidase, N-terminal; L-Aspartase-like; Phenylalanine ammonia-lyase, shielding domain;
A0A3B6EDX0	Uncharacterized protein	1.346	0.0226	Up	56.782	1.137	1.075		0.791	0.852		plasma membrane	K00487	CYP73A; trans-cinnamate 4-monooxygenase [EC:1.14.14.91]	osa00941 Flavonoid biosynthesis - Oryza sativa japonica (Japanese rice) (RefSeq); osa00999 Biosynthesis of secondary metabolites - unclassified - Oryza sativa japonica (Japanese rice) (RefSeq); osa01100 Metabolic pathways - Oryza sativa japonica (Japanese rice) (RefSeq); osa00940 Phenylpropanoid biosynthesis - Oryza sativa japonica (Japanese rice) (RefSeq); osa00945 Stilbenoid, diarylheptanoid an…	GO:0044699 single-organism process; GO:0008152 metabolic process; GO:0055114 oxidation-reduction process; GO:0044710 single-organism metabolic process;		GO:0097159 organic cyclic compound binding; GO:1901363 heterocyclic compound binding; GO:0020037 heme binding; GO:0005506 iron ion binding; GO:0046914 transition metal ion binding; GO:0003824 catalytic activity; GO:0005488 binding; GO:0043167 ion binding; GO:0043169 cation binding; GO:0046872 metal ion binding; GO:0016705 oxidoreductase activity, acting on paired donors, with incorporation or red…
A0A3B6EK99	Uncharacterized protein	1.354	0.00615	Up	58.031	0.853		0.886	0.649		0.635	cytoplasm	K00487	CYP73A; trans-cinnamate 4-monooxygenase [EC:1.14.14.91]	osa00941 Flavonoid biosynthesis - Oryza sativa japonica (Japanese rice) (RefSeq); osa00999 Biosynthesis of secondary metabolites - unclassified - Oryza sativa japonica (Japanese rice) (RefSeq); osa01100 Metabolic pathways - Oryza sativa japonica (Japanese rice) (RefSeq); osa00940 Phenylpropanoid biosynthesis - Oryza sativa japonica (Japanese rice) (RefSeq); osa00945 Stilbenoid, diarylheptanoid an…	GO:0044699 single-organism process; GO:0008152 metabolic process; GO:0055114 oxidation-reduction process; GO:0044710 single-organism metabolic process;		GO:0097159 organic cyclic compound binding; GO:1901363 heterocyclic compound binding; GO:0020037 heme binding; GO:0005506 iron ion binding; GO:0046914 transition metal ion binding; GO:0003824 catalytic activity; GO:0005488 binding; GO:0043167 ion binding; GO:0043169 cation binding; GO:0046872 metal ion binding; GO:0016705 oxidoreductase activity, acting on paired donors, with incorporation or red…
A0A3B6LMN6	Epimerase domain-containing protein	1.455	0.00636	Up	37.503	1.048	0.957	0.904	0.612	0.744	0.644	chloroplast	K09753	CCR; cinnamoyl-CoA reductase [EC:1.2.1.44]	osa01100 Metabolic pathways - Oryza sativa japonica (Japanese rice) (RefSeq); osa00940 Phenylpropanoid biosynthesis - Oryza sativa japonica (Japanese rice) (RefSeq); osa01110 Biosynthesis of secondary metabolites - Oryza sativa japonica (Japanese rice) (RefSeq);			GO:0048037 cofactor binding; GO:0003824 catalytic activity; GO:0005488 binding; GO:0050662 coenzyme binding;	IPR001509; IPR016040;	NAD-dependent epimerase/dehydratase; NAD(P)-binding domain;
A0A3B6H1R2	PKS_ER domain-containing protein	1.477	0.00732	Up	39.679	0.907	0.915	1.018	0.637	0.558	0.728	cytoplasm	K00083	CAD; cinnamyl-alcohol dehydrogenase [EC:1.1.1.195]	osa01100 Metabolic pathways - Oryza sativa japonica (Japanese rice) (RefSeq); osa00940 Phenylpropanoid biosynthesis - Oryza sativa japonica (Japanese rice) (RefSeq); osa01110 Biosynthesis of secondary metabolites - Oryza sativa japonica (Japanese rice) (RefSeq);	GO:0044699 single-organism process; GO:0008152 metabolic process; GO:0055114 oxidation-reduction process; GO:0044710 single-organism metabolic process;		GO:0046914 transition metal ion binding; GO:0003824 catalytic activity; GO:0005488 binding; GO:0043167 ion binding; GO:0046872 metal ion binding; GO:0043169 cation binding; GO:0008270 zinc ion binding; GO:0016491 oxidoreductase activity;	IPR011032; IPR020843; IPR016040; IPR013154; IPR013149;	GroES-like; Polyketide synthase, enoylreductase domain; NAD(P)-binding domain; Alcohol dehydrogenase, N-terminal; Alcohol dehydrogenase, C-terminal;
A0A3B6H4Q4	PKS_ER domain-containing protein	1.366	0.00137	Up	46.868	1.043	0.959	1.015	0.755	0.764	0.69	chloroplast	K00083	CAD; cinnamyl-alcohol dehydrogenase [EC:1.1.1.195]	osa01100 Metabolic pathways - Oryza sativa japonica (Japanese rice) (RefSeq); osa00940 Phenylpropanoid biosynthesis - Oryza sativa japonica (Japanese rice) (RefSeq); osa01110 Biosynthesis of secondary metabolites - Oryza sativa japonica (Japanese rice) (RefSeq);	GO:0044699 single-organism process; GO:0008152 metabolic process; GO:0055114 oxidation-reduction process; GO:0044710 single-organism metabolic process;		GO:0046914 transition metal ion binding; GO:0003824 catalytic activity; GO:0005488 binding; GO:0043167 ion binding; GO:0046872 metal ion binding; GO:0043169 cation binding; GO:0008270 zinc ion binding; GO:0016491 oxidoreductase activity;	IPR011032; IPR020843; IPR016040; IPR013154; IPR013149;	GroES-like; Polyketide synthase, enoylreductase domain; NAD(P)-binding domain; Alcohol dehydrogenase, N-terminal; Alcohol dehydrogenase, C-terminal;
A0A3B6LM09	PKS_ER domain-containing protein	1.82	0.00792	Up	37.438	1.064	1.005		0.539	0.598		cytoplasm	K00083	CAD; cinnamyl-alcohol dehydrogenase [EC:1.1.1.195]	osa01100 Metabolic pathways - Oryza sativa japonica (Japanese rice) (RefSeq); osa00940 Phenylpropanoid biosynthesis - Oryza sativa japonica (Japanese rice) (RefSeq); osa01110 Biosynthesis of secondary metabolites - Oryza sativa japonica (Japanese rice) (RefSeq);	GO:0044699 single-organism process; GO:0008152 metabolic process; GO:0055114 oxidation-reduction process; GO:0044710 single-organism metabolic process;		GO:0046914 transition metal ion binding; GO:0003824 catalytic activity; GO:0005488 binding; GO:0043167 ion binding; GO:0046872 metal ion binding; GO:0043169 cation binding; GO:0008270 zinc ion binding; GO:0016491 oxidoreductase activity;	IPR011032; IPR020843; IPR016040; IPR013154; IPR013149;	GroES-like; Polyketide synthase, enoylreductase domain; NAD(P)-binding domain; Alcohol dehydrogenase, N-terminal; Alcohol dehydrogenase, C-terminal;
A0A3B6NPP6	PKS_ER domain-containing protein	1.498	0.0022	Up	38.554	0.881	0.863	0.869	0.503	0.642	0.599	cytoplasm	K00083	CAD; cinnamyl-alcohol dehydrogenase [EC:1.1.1.195]	osa01100 Metabolic pathways - Oryza sativa japonica (Japanese rice) (RefSeq); osa00940 Phenylpropanoid biosynthesis - Oryza sativa japonica (Japanese rice) (RefSeq); osa01110 Biosynthesis of secondary metabolites - Oryza sativa japonica (Japanese rice) (RefSeq);	GO:0044699 single-organism process; GO:0008152 metabolic process; GO:0055114 oxidation-reduction process; GO:0044710 single-organism metabolic process;		GO:0046914 transition metal ion binding; GO:0003824 catalytic activity; GO:0005488 binding; GO:0043167 ion binding; GO:0046872 metal ion binding; GO:0043169 cation binding; GO:0008270 zinc ion binding; GO:0016491 oxidoreductase activity;	IPR011032; IPR020843; IPR016040; IPR013154; IPR013149;	GroES-like; Polyketide synthase, enoylreductase domain; NAD(P)-binding domain; Alcohol dehydrogenase, N-terminal; Alcohol dehydrogenase, C-terminal;
D8L9J1	Retinal dehydrogenase, putative, expressed	1.359	0.00621	Up	54.018		0.977	0.949		0.694	0.723	cytoplasm	K12355	REF1; coniferyl-aldehyde dehydrogenase [EC:1.2.1.68]	osa00940 Phenylpropanoid biosynthesis - Oryza sativa japonica (Japanese rice) (RefSeq);	GO:0044699 single-organism process; GO:0008152 metabolic process; GO:0055114 oxidation-reduction process; GO:0044710 single-organism metabolic process;		GO:0016620 oxidoreductase activity, acting on the aldehyde or oxo group of donors, NAD or NADP as acceptor; GO:0003824 catalytic activity; GO:0016491 oxidoreductase activity; GO:0016903 oxidoreductase activity, acting on the aldehyde or oxo group of donors;	IPR016161; IPR015590; IPR016162; IPR016163;	Aldehyde/histidinol dehydrogenase; Aldehyde dehydrogenase domain; Aldehyde dehydrogenase N-terminal domain; Aldehyde dehydrogenase, C-terminal;
A0A3B6RM95	Aldedh domain-containing protein	0.64	0.00361	Down	60.401		0.906	0.944		1.471	1.421	cytoplasm	K12355	REF1; coniferyl-aldehyde dehydrogenase [EC:1.2.1.68]	osa00940 Phenylpropanoid biosynthesis - Oryza sativa japonica (Japanese rice) (RefSeq);	GO:0044699 single-organism process; GO:0008152 metabolic process; GO:0055114 oxidation-reduction process; GO:0044710 single-organism metabolic process;		GO:0016620 oxidoreductase activity, acting on the aldehyde or oxo group of donors, NAD or NADP as acceptor; GO:0003824 catalytic activity; GO:0016491 oxidoreductase activity; GO:0016903 oxidoreductase activity, acting on the aldehyde or oxo group of donors;	IPR016161; IPR015590; IPR016162; IPR016163;	Aldehyde/histidinol dehydrogenase; Aldehyde dehydrogenase domain; Aldehyde dehydrogenase N-terminal domain; Aldehyde dehydrogenase, C-terminal;
A0A3B5ZPK5	Peroxidase	1.731	0.00551	Up	36.609	1.138	1.138	1.072	0.76	0.692	0.482	extracellular	K00430	E1.11.1.7; peroxidase [EC:1.11.1.7]	osa01100 Metabolic pathways - Oryza sativa japonica (Japanese rice) (RefSeq); osa00940 Phenylpropanoid biosynthesis - Oryza sativa japonica (Japanese rice) (RefSeq); osa01110 Biosynthesis of secondary metabolites - Oryza sativa japonica (Japanese rice) (RefSeq);	GO:0008152 metabolic process; GO:0042743 hydrogen peroxide metabolic process; GO:0006950 response to stress; GO:0072593 reactive oxygen species metabolic process; GO:0055114 oxidation-reduction process; GO:0044710 single-organism metabolic process; GO:0006979 response to oxidative stress; GO:0044699 single-organism process; GO:0044248 cellular catabolic process; GO:0050896 response to stimulus; G…		GO:0097159 organic cyclic compound binding; GO:1901363 heterocyclic compound binding; GO:0020037 heme binding; GO:0003824 catalytic activity; GO:0005488 binding; GO:0016209 antioxidant activity; GO:0004601 peroxidase activity; GO:0046906 tetrapyrrole binding; GO:0016491 oxidoreductase activity; GO:0016684 oxidoreductase activity, acting on peroxide as acceptor;	IPR033905; IPR002016;	Secretory peroxidase; Haem peroxidase, plant/fungal/bacterial;
A0A3B6D6R2	Peroxidase	1.756	0.00225	Up	33.081		1.133	1.159		0.672	0.633	chloroplast	K00430	E1.11.1.7; peroxidase [EC:1.11.1.7]	osa01100 Metabolic pathways - Oryza sativa japonica (Japanese rice) (RefSeq); osa00940 Phenylpropanoid biosynthesis - Oryza sativa japonica (Japanese rice) (RefSeq); osa01110 Biosynthesis of secondary metabolites - Oryza sativa japonica (Japanese rice) (RefSeq);	GO:0008152 metabolic process; GO:0042743 hydrogen peroxide metabolic process; GO:0006950 response to stress; GO:0072593 reactive oxygen species metabolic process; GO:0055114 oxidation-reduction process; GO:0044710 single-organism metabolic process; GO:0006979 response to oxidative stress; GO:0044699 single-organism process; GO:0044248 cellular catabolic process; GO:0050896 response to stimulus; G…		GO:0097159 organic cyclic compound binding; GO:1901363 heterocyclic compound binding; GO:0020037 heme binding; GO:0003824 catalytic activity; GO:0005488 binding; GO:0016209 antioxidant activity; GO:0004601 peroxidase activity; GO:0046906 tetrapyrrole binding; GO:0016491 oxidoreductase activity; GO:0016684 oxidoreductase activity, acting on peroxide as acceptor;	IPR033905; IPR002016;	Secretory peroxidase; Haem peroxidase, plant/fungal/bacterial;
A0A3B6D7C1	Peroxidase	1.682	8.72e-05	Up	33.056	0.924	0.886	0.909	0.503	0.572	0.542	chloroplast	K00430	E1.11.1.7; peroxidase [EC:1.11.1.7]	osa01100 Metabolic pathways - Oryza sativa japonica (Japanese rice) (RefSeq); osa00940 Phenylpropanoid biosynthesis - Oryza sativa japonica (Japanese rice) (RefSeq); osa01110 Biosynthesis of secondary metabolites - Oryza sativa japonica (Japanese rice) (RefSeq);	GO:0008152 metabolic process; GO:0042743 hydrogen peroxide metabolic process; GO:0006950 response to stress; GO:0072593 reactive oxygen species metabolic process; GO:0055114 oxidation-reduction process; GO:0044710 single-organism metabolic process; GO:0006979 response to oxidative stress; GO:0044699 single-organism process; GO:0044248 cellular catabolic process; GO:0050896 response to stimulus; G…		GO:0097159 organic cyclic compound binding; GO:1901363 heterocyclic compound binding; GO:0020037 heme binding; GO:0003824 catalytic activity; GO:0005488 binding; GO:0016209 antioxidant activity; GO:0004601 peroxidase activity; GO:0046906 tetrapyrrole binding; GO:0016491 oxidoreductase activity; GO:0016684 oxidoreductase activity, acting on peroxide as acceptor;	IPR033905; IPR002016;	Secretory peroxidase; Haem peroxidase, plant/fungal/bacterial;
A0A3B6FYA0	Peroxidase	6.104	1.5e-05	Up	37.895	1.169	1.274	1.256	0.156	0.207	0.243	cytoplasm	K00430	E1.11.1.7; peroxidase [EC:1.11.1.7]	osa01100 Metabolic pathways - Oryza sativa japonica (Japanese rice) (RefSeq); osa00940 Phenylpropanoid biosynthesis - Oryza sativa japonica (Japanese rice) (RefSeq); osa01110 Biosynthesis of secondary metabolites - Oryza sativa japonica (Japanese rice) (RefSeq);	GO:0008152 metabolic process; GO:0042743 hydrogen peroxide metabolic process; GO:0006950 response to stress; GO:0072593 reactive oxygen species metabolic process; GO:0055114 oxidation-reduction process; GO:0044710 single-organism metabolic process; GO:0006979 response to oxidative stress; GO:0044699 single-organism process; GO:0044248 cellular catabolic process; GO:0050896 response to stimulus; G…		GO:0097159 organic cyclic compound binding; GO:1901363 heterocyclic compound binding; GO:0020037 heme binding; GO:0003824 catalytic activity; GO:0005488 binding; GO:0016209 antioxidant activity; GO:0004601 peroxidase activity; GO:0046906 tetrapyrrole binding; GO:0016491 oxidoreductase activity; GO:0016684 oxidoreductase activity, acting on peroxide as acceptor;	IPR033905; IPR002016;	Secretory peroxidase; Haem peroxidase, plant/fungal/bacterial;
A0A3B6H3P5	Peroxidase	2.377	0.000437	Up	37.742	1.076	1.159	1.019	0.464	0.379	0.526	chloroplast	K00430	E1.11.1.7; peroxidase [EC:1.11.1.7]	osa01100 Metabolic pathways - Oryza sativa japonica (Japanese rice) (RefSeq); osa00940 Phenylpropanoid biosynthesis - Oryza sativa japonica (Japanese rice) (RefSeq); osa01110 Biosynthesis of secondary metabolites - Oryza sativa japonica (Japanese rice) (RefSeq);	GO:0008152 metabolic process; GO:0042743 hydrogen peroxide metabolic process; GO:0006950 response to stress; GO:0072593 reactive oxygen species metabolic process; GO:0055114 oxidation-reduction process; GO:0044710 single-organism metabolic process; GO:0006979 response to oxidative stress; GO:0044699 single-organism process; GO:0044248 cellular catabolic process; GO:0050896 response to stimulus; G…		GO:0097159 organic cyclic compound binding; GO:1901363 heterocyclic compound binding; GO:0020037 heme binding; GO:0003824 catalytic activity; GO:0005488 binding; GO:0016209 antioxidant activity; GO:0004601 peroxidase activity; GO:0046906 tetrapyrrole binding; GO:0016491 oxidoreductase activity; GO:0016684 oxidoreductase activity, acting on peroxide as acceptor;	IPR033905; IPR002016;	Secretory peroxidase; Haem peroxidase, plant/fungal/bacterial;
A0A3B6JGR6	Peroxidase	1.614	0.000412	Up	33.965	1.002	0.924	0.969	0.644	0.557	0.593	chloroplast	K00430	E1.11.1.7; peroxidase [EC:1.11.1.7]	osa01100 Metabolic pathways - Oryza sativa japonica (Japanese rice) (RefSeq); osa00940 Phenylpropanoid biosynthesis - Oryza sativa japonica (Japanese rice) (RefSeq); osa01110 Biosynthesis of secondary metabolites - Oryza sativa japonica (Japanese rice) (RefSeq);	GO:0008152 metabolic process; GO:0042743 hydrogen peroxide metabolic process; GO:0006950 response to stress; GO:0072593 reactive oxygen species metabolic process; GO:0055114 oxidation-reduction process; GO:0044710 single-organism metabolic process; GO:0006979 response to oxidative stress; GO:0044699 single-organism process; GO:0044248 cellular catabolic process; GO:0050896 response to stimulus; G…		GO:0097159 organic cyclic compound binding; GO:1901363 heterocyclic compound binding; GO:0020037 heme binding; GO:0003824 catalytic activity; GO:0005488 binding; GO:0016209 antioxidant activity; GO:0004601 peroxidase activity; GO:0046906 tetrapyrrole binding; GO:0016491 oxidoreductase activity; GO:0016684 oxidoreductase activity, acting on peroxide as acceptor;	IPR033905; IPR002016;	Secretory peroxidase; Haem peroxidase, plant/fungal/bacterial;
A0A3B6PRT5	Peroxidase	1.335	0.0228	Up	36.185	1.005	0.969		0.706	0.773		vacuolar membrane	K00430	E1.11.1.7; peroxidase [EC:1.11.1.7]	osa01100 Metabolic pathways - Oryza sativa japonica (Japanese rice) (RefSeq); osa00940 Phenylpropanoid biosynthesis - Oryza sativa japonica (Japanese rice) (RefSeq); osa01110 Biosynthesis of secondary metabolites - Oryza sativa japonica (Japanese rice) (RefSeq);	GO:0008152 metabolic process; GO:0042743 hydrogen peroxide metabolic process; GO:0006950 response to stress; GO:0072593 reactive oxygen species metabolic process; GO:0055114 oxidation-reduction process; GO:0044710 single-organism metabolic process; GO:0006979 response to oxidative stress; GO:0044699 single-organism process; GO:0044248 cellular catabolic process; GO:0050896 response to stimulus; G…		GO:0097159 organic cyclic compound binding; GO:1901363 heterocyclic compound binding; GO:0020037 heme binding; GO:0003824 catalytic activity; GO:0005488 binding; GO:0016209 antioxidant activity; GO:0004601 peroxidase activity; GO:0046906 tetrapyrrole binding; GO:0016491 oxidoreductase activity; GO:0016684 oxidoreductase activity, acting on peroxide as acceptor;	IPR033905; IPR002016;	Secretory peroxidase; Haem peroxidase, plant/fungal/bacterial;
A0A3B6RHZ0	Peroxidase	2.436	2.01e-05	Up	37.598	1.134	1.078	1.104	0.464	0.487	0.41	chloroplast	K00430	E1.11.1.7; peroxidase [EC:1.11.1.7]	osa01100 Metabolic pathways - Oryza sativa japonica (Japanese rice) (RefSeq); osa00940 Phenylpropanoid biosynthesis - Oryza sativa japonica (Japanese rice) (RefSeq); osa01110 Biosynthesis of secondary metabolites - Oryza sativa japonica (Japanese rice) (RefSeq);	GO:0008152 metabolic process; GO:0042743 hydrogen peroxide metabolic process; GO:0006950 response to stress; GO:0072593 reactive oxygen species metabolic process; GO:0055114 oxidation-reduction process; GO:0044710 single-organism metabolic process; GO:0006979 response to oxidative stress; GO:0044699 single-organism process; GO:0044248 cellular catabolic process; GO:0050896 response to stimulus; G…		GO:0097159 organic cyclic compound binding; GO:1901363 heterocyclic compound binding; GO:0020037 heme binding; GO:0003824 catalytic activity; GO:0005488 binding; GO:0016209 antioxidant activity; GO:0004601 peroxidase activity; GO:0046906 tetrapyrrole binding; GO:0016491 oxidoreductase activity; GO:0016684 oxidoreductase activity, acting on peroxide as acceptor;	IPR033905; IPR002016;	Secretory peroxidase; Haem peroxidase, plant/fungal/bacterial;
A0A3B6SFH1	Peroxidase	2.157	0.000157	Up	37.476	1.101	1.111	1.219	0.56	0.546	0.485	chloroplast	K00430	E1.11.1.7; peroxidase [EC:1.11.1.7]	osa01100 Metabolic pathways - Oryza sativa japonica (Japanese rice) (RefSeq); osa00940 Phenylpropanoid biosynthesis - Oryza sativa japonica (Japanese rice) (RefSeq); osa01110 Biosynthesis of secondary metabolites - Oryza sativa japonica (Japanese rice) (RefSeq);	GO:0008152 metabolic process; GO:0042743 hydrogen peroxide metabolic process; GO:0006950 response to stress; GO:0072593 reactive oxygen species metabolic process; GO:0055114 oxidation-reduction process; GO:0044710 single-organism metabolic process; GO:0006979 response to oxidative stress; GO:0044699 single-organism process; GO:0044248 cellular catabolic process; GO:0050896 response to stimulus; G…		GO:0097159 organic cyclic compound binding; GO:1901363 heterocyclic compound binding; GO:0020037 heme binding; GO:0003824 catalytic activity; GO:0005488 binding; GO:0016209 antioxidant activity; GO:0004601 peroxidase activity; GO:0046906 tetrapyrrole binding; GO:0016491 oxidoreductase activity; GO:0016684 oxidoreductase activity, acting on peroxide as acceptor;	IPR033905; IPR002016;	Secretory peroxidase; Haem peroxidase, plant/fungal/bacterial;
A0A3B6TGX9	Peroxidase	1.636	0.00201	Up	36.375	1.074	1.094	1.07	0.775	0.59	0.614	extracellular	K00430	E1.11.1.7; peroxidase [EC:1.11.1.7]	osa01100 Metabolic pathways - Oryza sativa japonica (Japanese rice) (RefSeq); osa00940 Phenylpropanoid biosynthesis - Oryza sativa japonica (Japanese rice) (RefSeq); osa01110 Biosynthesis of secondary metabolites - Oryza sativa japonica (Japanese rice) (RefSeq);	GO:0008152 metabolic process; GO:0042743 hydrogen peroxide metabolic process; GO:0006950 response to stress; GO:0072593 reactive oxygen species metabolic process; GO:0055114 oxidation-reduction process; GO:0044710 single-organism metabolic process; GO:0006979 response to oxidative stress; GO:0044699 single-organism process; GO:0044248 cellular catabolic process; GO:0050896 response to stimulus; G…		GO:0097159 organic cyclic compound binding; GO:1901363 heterocyclic compound binding; GO:0020037 heme binding; GO:0003824 catalytic activity; GO:0005488 binding; GO:0016209 antioxidant activity; GO:0004601 peroxidase activity; GO:0046906 tetrapyrrole binding; GO:0016491 oxidoreductase activity; GO:0016684 oxidoreductase activity, acting on peroxide as acceptor;	IPR033905; IPR002016;	Secretory peroxidase; Haem peroxidase, plant/fungal/bacterial;
A0A3B6TLZ2	Peroxidase	1.921	0.000405	Up	37.675	1.077	0.973	1.093	0.496	0.552	0.588	chloroplast	K00430	E1.11.1.7; peroxidase [EC:1.11.1.7]	osa01100 Metabolic pathways - Oryza sativa japonica (Japanese rice) (RefSeq); osa00940 Phenylpropanoid biosynthesis - Oryza sativa japonica (Japanese rice) (RefSeq); osa01110 Biosynthesis of secondary metabolites - Oryza sativa japonica (Japanese rice) (RefSeq);	GO:0008152 metabolic process; GO:0042743 hydrogen peroxide metabolic process; GO:0006950 response to stress; GO:0072593 reactive oxygen species metabolic process; GO:0055114 oxidation-reduction process; GO:0044710 single-organism metabolic process; GO:0006979 response to oxidative stress; GO:0044699 single-organism process; GO:0044248 cellular catabolic process; GO:0050896 response to stimulus; G…		GO:0097159 organic cyclic compound binding; GO:1901363 heterocyclic compound binding; GO:0020037 heme binding; GO:0003824 catalytic activity; GO:0005488 binding; GO:0016209 antioxidant activity; GO:0004601 peroxidase activity; GO:0046906 tetrapyrrole binding; GO:0016491 oxidoreductase activity; GO:0016684 oxidoreductase activity, acting on peroxide as acceptor;	IPR033905; IPR002016;	Secretory peroxidase; Haem peroxidase, plant/fungal/bacterial;
A0A3B5XWG5	Peroxidase	0.556	0.0114	Down	36.737		0.582	0.69		1.153	1.135	extracellular	K00430	E1.11.1.7; peroxidase [EC:1.11.1.7]	osa01100 Metabolic pathways - Oryza sativa japonica (Japanese rice) (RefSeq); osa00940 Phenylpropanoid biosynthesis - Oryza sativa japonica (Japanese rice) (RefSeq); osa01110 Biosynthesis of secondary metabolites - Oryza sativa japonica (Japanese rice) (RefSeq);	GO:0008152 metabolic process; GO:0042743 hydrogen peroxide metabolic process; GO:0006950 response to stress; GO:0072593 reactive oxygen species metabolic process; GO:0055114 oxidation-reduction process; GO:0044710 single-organism metabolic process; GO:0006979 response to oxidative stress; GO:0044699 single-organism process; GO:0044248 cellular catabolic process; GO:0050896 response to stimulus; G…		GO:0097159 organic cyclic compound binding; GO:1901363 heterocyclic compound binding; GO:0020037 heme binding; GO:0003824 catalytic activity; GO:0005488 binding; GO:0016209 antioxidant activity; GO:0004601 peroxidase activity; GO:0046906 tetrapyrrole binding; GO:0016491 oxidoreductase activity; GO:0016684 oxidoreductase activity, acting on peroxide as acceptor;	IPR033905; IPR002016;	Secretory peroxidase; Haem peroxidase, plant/fungal/bacterial;
A0A3B5YU05	Peroxidase	0.636	0.00367	Down	35.747	0.949	0.949	0.886	1.373	1.377	1.629	extracellular	K00430	E1.11.1.7; peroxidase [EC:1.11.1.7]	osa01100 Metabolic pathways - Oryza sativa japonica (Japanese rice) (RefSeq); osa00940 Phenylpropanoid biosynthesis - Oryza sativa japonica (Japanese rice) (RefSeq); osa01110 Biosynthesis of secondary metabolites - Oryza sativa japonica (Japanese rice) (RefSeq);	GO:0008152 metabolic process; GO:0042743 hydrogen peroxide metabolic process; GO:0006950 response to stress; GO:0072593 reactive oxygen species metabolic process; GO:0055114 oxidation-reduction process; GO:0044710 single-organism metabolic process; GO:0006979 response to oxidative stress; GO:0044699 single-organism process; GO:0044248 cellular catabolic process; GO:0050896 response to stimulus; G…		GO:0097159 organic cyclic compound binding; GO:1901363 heterocyclic compound binding; GO:0020037 heme binding; GO:0003824 catalytic activity; GO:0005488 binding; GO:0016209 antioxidant activity; GO:0004601 peroxidase activity; GO:0046906 tetrapyrrole binding; GO:0016491 oxidoreductase activity; GO:0016684 oxidoreductase activity, acting on peroxide as acceptor;	IPR033905; IPR002016;	Secretory peroxidase; Haem peroxidase, plant/fungal/bacterial;
A0A3B5Z124	Peroxidase	0.696	0.00443	Down	35.589		0.947	0.901		1.313	1.341	extracellular	K00430	E1.11.1.7; peroxidase [EC:1.11.1.7]	osa01100 Metabolic pathways - Oryza sativa japonica (Japanese rice) (RefSeq); osa00940 Phenylpropanoid biosynthesis - Oryza sativa japonica (Japanese rice) (RefSeq); osa01110 Biosynthesis of secondary metabolites - Oryza sativa japonica (Japanese rice) (RefSeq);	GO:0008152 metabolic process; GO:0042743 hydrogen peroxide metabolic process; GO:0006950 response to stress; GO:0072593 reactive oxygen species metabolic process; GO:0055114 oxidation-reduction process; GO:0044710 single-organism metabolic process; GO:0006979 response to oxidative stress; GO:0044699 single-organism process; GO:0044248 cellular catabolic process; GO:0050896 response to stimulus; G…		GO:0097159 organic cyclic compound binding; GO:1901363 heterocyclic compound binding; GO:0020037 heme binding; GO:0003824 catalytic activity; GO:0005488 binding; GO:0016209 antioxidant activity; GO:0004601 peroxidase activity; GO:0046906 tetrapyrrole binding; GO:0016491 oxidoreductase activity; GO:0016684 oxidoreductase activity, acting on peroxide as acceptor;	IPR033905; IPR002016;	Secretory peroxidase; Haem peroxidase, plant/fungal/bacterial;
A0A3B6ASR7	Peroxidase	0.633	0.000438	Down	33.568	0.919	0.89	1.024	1.503	1.538	1.432	chloroplast	K00430	E1.11.1.7; peroxidase [EC:1.11.1.7]	osa01100 Metabolic pathways - Oryza sativa japonica (Japanese rice) (RefSeq); osa00940 Phenylpropanoid biosynthesis - Oryza sativa japonica (Japanese rice) (RefSeq); osa01110 Biosynthesis of secondary metabolites - Oryza sativa japonica (Japanese rice) (RefSeq);	GO:0008152 metabolic process; GO:0042743 hydrogen peroxide metabolic process; GO:0006950 response to stress; GO:0072593 reactive oxygen species metabolic process; GO:0055114 oxidation-reduction process; GO:0044710 single-organism metabolic process; GO:0006979 response to oxidative stress; GO:0044699 single-organism process; GO:0044248 cellular catabolic process; GO:0050896 response to stimulus; G…		GO:0097159 organic cyclic compound binding; GO:1901363 heterocyclic compound binding; GO:0020037 heme binding; GO:0003824 catalytic activity; GO:0005488 binding; GO:0016209 antioxidant activity; GO:0004601 peroxidase activity; GO:0046906 tetrapyrrole binding; GO:0016491 oxidoreductase activity; GO:0016684 oxidoreductase activity, acting on peroxide as acceptor;	IPR033905; IPR002016;	Secretory peroxidase; Haem peroxidase, plant/fungal/bacterial;
A0A3B6B881	Peroxidase	0.687	0.000182	Down	36.235	1.055	0.967	1.035	1.475	1.524	1.448	extracellular	K00430	E1.11.1.7; peroxidase [EC:1.11.1.7]	osa01100 Metabolic pathways - Oryza sativa japonica (Japanese rice) (RefSeq); osa00940 Phenylpropanoid biosynthesis - Oryza sativa japonica (Japanese rice) (RefSeq); osa01110 Biosynthesis of secondary metabolites - Oryza sativa japonica (Japanese rice) (RefSeq);	GO:0008152 metabolic process; GO:0042743 hydrogen peroxide metabolic process; GO:0006950 response to stress; GO:0072593 reactive oxygen species metabolic process; GO:0055114 oxidation-reduction process; GO:0044710 single-organism metabolic process; GO:0006979 response to oxidative stress; GO:0044699 single-organism process; GO:0044248 cellular catabolic process; GO:0050896 response to stimulus; G…		GO:0097159 organic cyclic compound binding; GO:1901363 heterocyclic compound binding; GO:0020037 heme binding; GO:0003824 catalytic activity; GO:0005488 binding; GO:0016209 antioxidant activity; GO:0004601 peroxidase activity; GO:0046906 tetrapyrrole binding; GO:0016491 oxidoreductase activity; GO:0016684 oxidoreductase activity, acting on peroxide as acceptor;	IPR033905; IPR002016;	Secretory peroxidase; Haem peroxidase, plant/fungal/bacterial;
A0A3B6FLN5	Peroxidase	0.651	0.00425	Down	35.31	0.977	1.009	0.909	1.434	1.367	1.643	chloroplast	K00430	E1.11.1.7; peroxidase [EC:1.11.1.7]	osa01100 Metabolic pathways - Oryza sativa japonica (Japanese rice) (RefSeq); osa00940 Phenylpropanoid biosynthesis - Oryza sativa japonica (Japanese rice) (RefSeq); osa01110 Biosynthesis of secondary metabolites - Oryza sativa japonica (Japanese rice) (RefSeq);	GO:0008152 metabolic process; GO:0042743 hydrogen peroxide metabolic process; GO:0006950 response to stress; GO:0072593 reactive oxygen species metabolic process; GO:0055114 oxidation-reduction process; GO:0044710 single-organism metabolic process; GO:0006979 response to oxidative stress; GO:0044699 single-organism process; GO:0044248 cellular catabolic process; GO:0050896 response to stimulus; G…		GO:0097159 organic cyclic compound binding; GO:1901363 heterocyclic compound binding; GO:0020037 heme binding; GO:0003824 catalytic activity; GO:0005488 binding; GO:0016209 antioxidant activity; GO:0004601 peroxidase activity; GO:0046906 tetrapyrrole binding; GO:0016491 oxidoreductase activity; GO:0016684 oxidoreductase activity, acting on peroxide as acceptor;	IPR033905; IPR002016;	Secretory peroxidase; Haem peroxidase, plant/fungal/bacterial;
A0A3B6LTQ1	Peroxidase	0.704	0.00929	Down	34.057	0.873	0.973	1.048	1.5	1.347	1.262	extracellular	K00430	E1.11.1.7; peroxidase [EC:1.11.1.7]	osa01100 Metabolic pathways - Oryza sativa japonica (Japanese rice) (RefSeq); osa00940 Phenylpropanoid biosynthesis - Oryza sativa japonica (Japanese rice) (RefSeq); osa01110 Biosynthesis of secondary metabolites - Oryza sativa japonica (Japanese rice) (RefSeq);	GO:0008152 metabolic process; GO:0042743 hydrogen peroxide metabolic process; GO:0006950 response to stress; GO:0072593 reactive oxygen species metabolic process; GO:0055114 oxidation-reduction process; GO:0044710 single-organism metabolic process; GO:0006979 response to oxidative stress; GO:0044699 single-organism process; GO:0044248 cellular catabolic process; GO:0050896 response to stimulus; G…		GO:0097159 organic cyclic compound binding; GO:1901363 heterocyclic compound binding; GO:0020037 heme binding; GO:0003824 catalytic activity; GO:0005488 binding; GO:0016209 antioxidant activity; GO:0004601 peroxidase activity; GO:0046906 tetrapyrrole binding; GO:0016491 oxidoreductase activity; GO:0016684 oxidoreductase activity, acting on peroxide as acceptor;	IPR033905; IPR002016;	Secretory peroxidase; Haem peroxidase, plant/fungal/bacterial;
A0A3B6QBD7	Peroxidase	0.536	0.000735	Down	33.623	0.83	0.867		1.577	1.592		chloroplast	K00430	E1.11.1.7; peroxidase [EC:1.11.1.7]	osa01100 Metabolic pathways - Oryza sativa japonica (Japanese rice) (RefSeq); osa00940 Phenylpropanoid biosynthesis - Oryza sativa japonica (Japanese rice) (RefSeq); osa01110 Biosynthesis of secondary metabolites - Oryza sativa japonica (Japanese rice) (RefSeq);	GO:0008152 metabolic process; GO:0042743 hydrogen peroxide metabolic process; GO:0006950 response to stress; GO:0072593 reactive oxygen species metabolic process; GO:0055114 oxidation-reduction process; GO:0044710 single-organism metabolic process; GO:0006979 response to oxidative stress; GO:0044699 single-organism process; GO:0044248 cellular catabolic process; GO:0050896 response to stimulus; G…		GO:0097159 organic cyclic compound binding; GO:1901363 heterocyclic compound binding; GO:0020037 heme binding; GO:0003824 catalytic activity; GO:0005488 binding; GO:0016209 antioxidant activity; GO:0004601 peroxidase activity; GO:0046906 tetrapyrrole binding; GO:0016491 oxidoreductase activity; GO:0016684 oxidoreductase activity, acting on peroxide as acceptor;	IPR033905; IPR002016;	Secretory peroxidase; Haem peroxidase, plant/fungal/bacterial;
A0A3B6RIG6	Peroxidase	0.72	0.000449	Down	34.124	0.954	0.961	0.993	1.377	1.28	1.384	extracellular	K00430	E1.11.1.7; peroxidase [EC:1.11.1.7]	osa01100 Metabolic pathways - Oryza sativa japonica (Japanese rice) (RefSeq); osa00940 Phenylpropanoid biosynthesis - Oryza sativa japonica (Japanese rice) (RefSeq); osa01110 Biosynthesis of secondary metabolites - Oryza sativa japonica (Japanese rice) (RefSeq);	GO:0008152 metabolic process; GO:0042743 hydrogen peroxide metabolic process; GO:0006950 response to stress; GO:0072593 reactive oxygen species metabolic process; GO:0055114 oxidation-reduction process; GO:0044710 single-organism metabolic process; GO:0006979 response to oxidative stress; GO:0044699 single-organism process; GO:0044248 cellular catabolic process; GO:0050896 response to stimulus; G…		GO:0097159 organic cyclic compound binding; GO:1901363 heterocyclic compound binding; GO:0020037 heme binding; GO:0003824 catalytic activity; GO:0005488 binding; GO:0016209 antioxidant activity; GO:0004601 peroxidase activity; GO:0046906 tetrapyrrole binding; GO:0016491 oxidoreductase activity; GO:0016684 oxidoreductase activity, acting on peroxide as acceptor;	IPR033905; IPR002016;	Secretory peroxidase; Haem peroxidase, plant/fungal/bacterial;
A0A3B6RN77	Peroxidase	0.711	0.000621	Down	34.828	1.014	1.019	0.983	1.395	1.355	1.491	chloroplast	K00430	E1.11.1.7; peroxidase [EC:1.11.1.7]	osa01100 Metabolic pathways - Oryza sativa japonica (Japanese rice) (RefSeq); osa00940 Phenylpropanoid biosynthesis - Oryza sativa japonica (Japanese rice) (RefSeq); osa01110 Biosynthesis of secondary metabolites - Oryza sativa japonica (Japanese rice) (RefSeq);	GO:0008152 metabolic process; GO:0042743 hydrogen peroxide metabolic process; GO:0006950 response to stress; GO:0072593 reactive oxygen species metabolic process; GO:0055114 oxidation-reduction process; GO:0044710 single-organism metabolic process; GO:0006979 response to oxidative stress; GO:0044699 single-organism process; GO:0044248 cellular catabolic process; GO:0050896 response to stimulus; G…		GO:0097159 organic cyclic compound binding; GO:1901363 heterocyclic compound binding; GO:0020037 heme binding; GO:0003824 catalytic activity; GO:0005488 binding; GO:0016209 antioxidant activity; GO:0004601 peroxidase activity; GO:0046906 tetrapyrrole binding; GO:0016491 oxidoreductase activity; GO:0016684 oxidoreductase activity, acting on peroxide as acceptor;	IPR033905; IPR002016;	Secretory peroxidase; Haem peroxidase, plant/fungal/bacterial;
A0A3B6RP55	Peroxidase	0.769	0.000274	Down	36.838	0.946	0.935	0.919	1.186	1.198	1.257	chloroplast	K00430	E1.11.1.7; peroxidase [EC:1.11.1.7]	osa01100 Metabolic pathways - Oryza sativa japonica (Japanese rice) (RefSeq); osa00940 Phenylpropanoid biosynthesis - Oryza sativa japonica (Japanese rice) (RefSeq); osa01110 Biosynthesis of secondary metabolites - Oryza sativa japonica (Japanese rice) (RefSeq);	GO:0008152 metabolic process; GO:0042743 hydrogen peroxide metabolic process; GO:0006950 response to stress; GO:0072593 reactive oxygen species metabolic process; GO:0055114 oxidation-reduction process; GO:0044710 single-organism metabolic process; GO:0006979 response to oxidative stress; GO:0044699 single-organism process; GO:0044248 cellular catabolic process; GO:0050896 response to stimulus; G…		GO:0097159 organic cyclic compound binding; GO:1901363 heterocyclic compound binding; GO:0020037 heme binding; GO:0003824 catalytic activity; GO:0005488 binding; GO:0016209 antioxidant activity; GO:0004601 peroxidase activity; GO:0046906 tetrapyrrole binding; GO:0016491 oxidoreductase activity; GO:0016684 oxidoreductase activity, acting on peroxide as acceptor;	IPR033905; IPR002016;	Secretory peroxidase; Haem peroxidase, plant/fungal/bacterial;
A0A3B6SJM6	Peroxidase	0.66	0.00596	Down	34.212	0.779	0.684	0.77	1.068	1.257	1.056	chloroplast	K00430	E1.11.1.7; peroxidase [EC:1.11.1.7]	osa01100 Metabolic pathways - Oryza sativa japonica (Japanese rice) (RefSeq); osa00940 Phenylpropanoid biosynthesis - Oryza sativa japonica (Japanese rice) (RefSeq); osa01110 Biosynthesis of secondary metabolites - Oryza sativa japonica (Japanese rice) (RefSeq);	GO:0008152 metabolic process; GO:0042743 hydrogen peroxide metabolic process; GO:0006950 response to stress; GO:0072593 reactive oxygen species metabolic process; GO:0055114 oxidation-reduction process; GO:0044710 single-organism metabolic process; GO:0006979 response to oxidative stress; GO:0044699 single-organism process; GO:0044248 cellular catabolic process; GO:0050896 response to stimulus; G…		GO:0097159 organic cyclic compound binding; GO:1901363 heterocyclic compound binding; GO:0020037 heme binding; GO:0003824 catalytic activity; GO:0005488 binding; GO:0016209 antioxidant activity; GO:0004601 peroxidase activity; GO:0046906 tetrapyrrole binding; GO:0016491 oxidoreductase activity; GO:0016684 oxidoreductase activity, acting on peroxide as acceptor;	IPR033905; IPR002016;	Secretory peroxidase; Haem peroxidase, plant/fungal/bacterial;
A0A3B6SPD7	Peroxidase	0.677	0.000195	Down	34.07	0.867	0.976	0.944	1.392	1.362	1.363	extracellular	K00430	E1.11.1.7; peroxidase [EC:1.11.1.7]	osa01100 Metabolic pathways - Oryza sativa japonica (Japanese rice) (RefSeq); osa00940 Phenylpropanoid biosynthesis - Oryza sativa japonica (Japanese rice) (RefSeq); osa01110 Biosynthesis of secondary metabolites - Oryza sativa japonica (Japanese rice) (RefSeq);	GO:0008152 metabolic process; GO:0042743 hydrogen peroxide metabolic process; GO:0006950 response to stress; GO:0072593 reactive oxygen species metabolic process; GO:0055114 oxidation-reduction process; GO:0044710 single-organism metabolic process; GO:0006979 response to oxidative stress; GO:0044699 single-organism process; GO:0044248 cellular catabolic process; GO:0050896 response to stimulus; G…		GO:0097159 organic cyclic compound binding; GO:1901363 heterocyclic compound binding; GO:0020037 heme binding; GO:0003824 catalytic activity; GO:0005488 binding; GO:0016209 antioxidant activity; GO:0004601 peroxidase activity; GO:0046906 tetrapyrrole binding; GO:0016491 oxidoreductase activity; GO:0016684 oxidoreductase activity, acting on peroxide as acceptor;	IPR033905; IPR002016;	Secretory peroxidase; Haem peroxidase, plant/fungal/bacterial;
C6ETB6	Peroxidase	0.685	0.0106	Down	33.575	0.989	1.019	0.845	1.267	1.541	1.36	chloroplast	K00430	E1.11.1.7; peroxidase [EC:1.11.1.7]	osa01100 Metabolic pathways - Oryza sativa japonica (Japanese rice) (RefSeq); osa00940 Phenylpropanoid biosynthesis - Oryza sativa japonica (Japanese rice) (RefSeq); osa01110 Biosynthesis of secondary metabolites - Oryza sativa japonica (Japanese rice) (RefSeq);	GO:0008152 metabolic process; GO:0042743 hydrogen peroxide metabolic process; GO:0006950 response to stress; GO:0072593 reactive oxygen species metabolic process; GO:0055114 oxidation-reduction process; GO:0044710 single-organism metabolic process; GO:0006979 response to oxidative stress; GO:0044699 single-organism process; GO:0044248 cellular catabolic process; GO:0050896 response to stimulus; G…		GO:0097159 organic cyclic compound binding; GO:1901363 heterocyclic compound binding; GO:0020037 heme binding; GO:0003824 catalytic activity; GO:0005488 binding; GO:0016209 antioxidant activity; GO:0004601 peroxidase activity; GO:0046906 tetrapyrrole binding; GO:0016491 oxidoreductase activity; GO:0016684 oxidoreductase activity, acting on peroxide as acceptor;	IPR033905; IPR002016;	Secretory peroxidase; Haem peroxidase, plant/fungal/bacterial;
Q05855	Peroxidase	0.584	0.000643	Down	32.381	0.892	0.871		1.498	1.522		chloroplast	K00430	E1.11.1.7; peroxidase [EC:1.11.1.7]	osa01100 Metabolic pathways - Oryza sativa japonica (Japanese rice) (RefSeq); osa00940 Phenylpropanoid biosynthesis - Oryza sativa japonica (Japanese rice) (RefSeq); osa01110 Biosynthesis of secondary metabolites - Oryza sativa japonica (Japanese rice) (RefSeq);	GO:0008152 metabolic process; GO:0042743 hydrogen peroxide metabolic process; GO:0006950 response to stress; GO:0072593 reactive oxygen species metabolic process; GO:0055114 oxidation-reduction process; GO:0044710 single-organism metabolic process; GO:0006979 response to oxidative stress; GO:0044699 single-organism process; GO:0044248 cellular catabolic process; GO:0050896 response to stimulus; G…		GO:0097159 organic cyclic compound binding; GO:1901363 heterocyclic compound binding; GO:0020037 heme binding; GO:0003824 catalytic activity; GO:0005488 binding; GO:0016209 antioxidant activity; GO:0004601 peroxidase activity; GO:0046906 tetrapyrrole binding; GO:0016491 oxidoreductase activity; GO:0016684 oxidoreductase activity, acting on peroxide as acceptor;	IPR033905; IPR002016;	Secretory peroxidase; Haem peroxidase, plant/fungal/bacterial;
A0A3B6LP26	Uncharacterized protein	1.972	0.000765	Up	58.018	1.218	1.178	1.281	0.69	0.669	0.506	chloroplast	K01188	E3.2.1.21; beta-glucosidase [EC:3.2.1.21]	osa00460 Cyanoamino acid metabolism - Oryza sativa japonica (Japanese rice) (RefSeq); osa01100 Metabolic pathways - Oryza sativa japonica (Japanese rice) (RefSeq); osa00940 Phenylpropanoid biosynthesis - Oryza sativa japonica (Japanese rice) (RefSeq); osa00500 Starch and sucrose metabolism - Oryza sativa japonica (Japanese rice) (RefSeq); osa01110 Biosynthesis of secondary metabolites - Oryza sat…	GO:0008152 metabolic process; GO:0005975 carbohydrate metabolic process; GO:0044238 primary metabolic process; GO:0071704 organic substance metabolic process;		GO:0004553 hydrolase activity, hydrolyzing O-glycosyl compounds; GO:0016787 hydrolase activity; GO:0003824 catalytic activity; GO:0016798 hydrolase activity, acting on glycosyl bonds;	IPR017853; IPR013781;	Glycoside hydrolase superfamily; Glycoside hydrolase, catalytic domain;
Q8RWR5	Beta-D-glucan exohydrolase	0.538	0.000119	Down	67.3	0.863	0.858	0.957	1.582	1.718	1.675	extracellular	K05349	bglX; beta-glucosidase [EC:3.2.1.21]	osa00460 Cyanoamino acid metabolism - Oryza sativa japonica (Japanese rice) (RefSeq); osa01100 Metabolic pathways - Oryza sativa japonica (Japanese rice) (RefSeq); osa00940 Phenylpropanoid biosynthesis - Oryza sativa japonica (Japanese rice) (RefSeq); osa00500 Starch and sucrose metabolism - Oryza sativa japonica (Japanese rice) (RefSeq); osa01110 Biosynthesis of secondary metabolites - Oryza sat…	GO:0008152 metabolic process; GO:0005975 carbohydrate metabolic process; GO:0044238 primary metabolic process; GO:0071704 organic substance metabolic process;		GO:0004553 hydrolase activity, hydrolyzing O-glycosyl compounds; GO:0016787 hydrolase activity; GO:0003824 catalytic activity; GO:0016798 hydrolase activity, acting on glycosyl bonds;	IPR002772; IPR001764; IPR017853;	Glycoside hydrolase family 3 C-terminal domain; Glycoside hydrolase, family 3, N-terminal; Glycoside hydrolase superfamily;

## Sheet: Nr3 vs Nn
Table S10 The identification of DEPs related to phenylpropanoid biosynthesis in Nr3 vs Nn
Protein accession	Protein description	Nr3/Nn Ratio	Nr3/Nn P value	Regulated Type	MW [kDa]	Nr3-1	Nr3-2	Nr3-3	Nn-1	Nn-2	Nn-3	Subcellular localization	KEGG KO No.	KEGG Gene	KEGG pathway	Biological Process	Cellular Component	Molecular Function	IPR ID	Domain description
A0A3B6LM09	PKS_ER domain-containing protein	1.805	0.00566	Up	37.438	1.044	1.008		0.539	0.598		cytoplasm	K00083	CAD; cinnamyl-alcohol dehydrogenase [EC:1.1.1.195]	osa01100 Metabolic pathways - Oryza sativa japonica (Japanese rice) (RefSeq); osa00940 Phenylpropanoid biosynthesis - Oryza sativa japonica (Japanese rice) (RefSeq); osa01110 Biosynthesis of secondary metabolites - Oryza sativa japonica (Japanese rice) (RefSeq);	GO:0044699 single-organism process; GO:0008152 metabolic process; GO:0055114 oxidation-reduction process; GO:0044710 single-organism metabolic process;		GO:0046914 transition metal ion binding; GO:0003824 catalytic activity; GO:0005488 binding; GO:0043167 ion binding; GO:0046872 metal ion binding; GO:0043169 cation binding; GO:0008270 zinc ion binding; GO:0016491 oxidoreductase activity;	IPR011032; IPR020843; IPR016040; IPR013154; IPR013149;	GroES-like; Polyketide synthase, enoylreductase domain; NAD(P)-binding domain; Alcohol dehydrogenase, N-terminal; Alcohol dehydrogenase, C-terminal;
A0A3B6NPP6	PKS_ER domain-containing protein	1.636	0.00532	Up	38.554	0.955	1.041	0.857	0.503	0.642	0.599	cytoplasm	K00083	CAD; cinnamyl-alcohol dehydrogenase [EC:1.1.1.195]	osa01100 Metabolic pathways - Oryza sativa japonica (Japanese rice) (RefSeq); osa00940 Phenylpropanoid biosynthesis - Oryza sativa japonica (Japanese rice) (RefSeq); osa01110 Biosynthesis of secondary metabolites - Oryza sativa japonica (Japanese rice) (RefSeq);	GO:0044699 single-organism process; GO:0008152 metabolic process; GO:0055114 oxidation-reduction process; GO:0044710 single-organism metabolic process;		GO:0046914 transition metal ion binding; GO:0003824 catalytic activity; GO:0005488 binding; GO:0043167 ion binding; GO:0046872 metal ion binding; GO:0043169 cation binding; GO:0008270 zinc ion binding; GO:0016491 oxidoreductase activity;	IPR011032; IPR020843; IPR016040; IPR013154; IPR013149;	GroES-like; Polyketide synthase, enoylreductase domain; NAD(P)-binding domain; Alcohol dehydrogenase, N-terminal; Alcohol dehydrogenase, C-terminal;
A0A3B5ZPK5	Peroxidase	1.448	0.028	Up	36.609	0.962	0.9	0.938	0.76	0.692	0.482	extracellular	K00430	E1.11.1.7; peroxidase [EC:1.11.1.7]	osa01100 Metabolic pathways - Oryza sativa japonica (Japanese rice) (RefSeq); osa00940 Phenylpropanoid biosynthesis - Oryza sativa japonica (Japanese rice) (RefSeq); osa01110 Biosynthesis of secondary metabolites - Oryza sativa japonica (Japanese rice) (RefSeq);	GO:0008152 metabolic process; GO:0042743 hydrogen peroxide metabolic process; GO:0006950 response to stress; GO:0072593 reactive oxygen species metabolic process; GO:0055114 oxidation-reduction process; GO:0044710 single-organism metabolic process; GO:0006979 response to oxidative stress; GO:0044699 single-organism process; GO:0044248 cellular catabolic process; GO:0050896 response to stimulus; G…		GO:0097159 organic cyclic compound binding; GO:1901363 heterocyclic compound binding; GO:0020037 heme binding; GO:0003824 catalytic activity; GO:0005488 binding; GO:0016209 antioxidant activity; GO:0004601 peroxidase activity; GO:0046906 tetrapyrrole binding; GO:0016491 oxidoreductase activity; GO:0016684 oxidoreductase activity, acting on peroxide as acceptor;	IPR033905; IPR002016;	Secretory peroxidase; Haem peroxidase, plant/fungal/bacterial;
A0A3B6FYA0	Peroxidase	3	0.000535	Up	37.895	0.553	0.605	0.66	0.156	0.207	0.243	cytoplasm	K00430	E1.11.1.7; peroxidase [EC:1.11.1.7]	osa01100 Metabolic pathways - Oryza sativa japonica (Japanese rice) (RefSeq); osa00940 Phenylpropanoid biosynthesis - Oryza sativa japonica (Japanese rice) (RefSeq); osa01110 Biosynthesis of secondary metabolites - Oryza sativa japonica (Japanese rice) (RefSeq);	GO:0008152 metabolic process; GO:0042743 hydrogen peroxide metabolic process; GO:0006950 response to stress; GO:0072593 reactive oxygen species metabolic process; GO:0055114 oxidation-reduction process; GO:0044710 single-organism metabolic process; GO:0006979 response to oxidative stress; GO:0044699 single-organism process; GO:0044248 cellular catabolic process; GO:0050896 response to stimulus; G…		GO:0097159 organic cyclic compound binding; GO:1901363 heterocyclic compound binding; GO:0020037 heme binding; GO:0003824 catalytic activity; GO:0005488 binding; GO:0016209 antioxidant activity; GO:0004601 peroxidase activity; GO:0046906 tetrapyrrole binding; GO:0016491 oxidoreductase activity; GO:0016684 oxidoreductase activity, acting on peroxide as acceptor;	IPR033905; IPR002016;	Secretory peroxidase; Haem peroxidase, plant/fungal/bacterial;
A0A3B6H3P5	Peroxidase	1.838	0.00101	Up	37.742	0.813	0.852	0.851	0.464	0.379	0.526	chloroplast	K00430	E1.11.1.7; peroxidase [EC:1.11.1.7]	osa01100 Metabolic pathways - Oryza sativa japonica (Japanese rice) (RefSeq); osa00940 Phenylpropanoid biosynthesis - Oryza sativa japonica (Japanese rice) (RefSeq); osa01110 Biosynthesis of secondary metabolites - Oryza sativa japonica (Japanese rice) (RefSeq);	GO:0008152 metabolic process; GO:0042743 hydrogen peroxide metabolic process; GO:0006950 response to stress; GO:0072593 reactive oxygen species metabolic process; GO:0055114 oxidation-reduction process; GO:0044710 single-organism metabolic process; GO:0006979 response to oxidative stress; GO:0044699 single-organism process; GO:0044248 cellular catabolic process; GO:0050896 response to stimulus; G…		GO:0097159 organic cyclic compound binding; GO:1901363 heterocyclic compound binding; GO:0020037 heme binding; GO:0003824 catalytic activity; GO:0005488 binding; GO:0016209 antioxidant activity; GO:0004601 peroxidase activity; GO:0046906 tetrapyrrole binding; GO:0016491 oxidoreductase activity; GO:0016684 oxidoreductase activity, acting on peroxide as acceptor;	IPR033905; IPR002016;	Secretory peroxidase; Haem peroxidase, plant/fungal/bacterial;
A0A3B6RHZ0	Peroxidase	1.684	0.00213	Up	37.598	0.76	0.831	0.701	0.464	0.487	0.41	chloroplast	K00430	E1.11.1.7; peroxidase [EC:1.11.1.7]	osa01100 Metabolic pathways - Oryza sativa japonica (Japanese rice) (RefSeq); osa00940 Phenylpropanoid biosynthesis - Oryza sativa japonica (Japanese rice) (RefSeq); osa01110 Biosynthesis of secondary metabolites - Oryza sativa japonica (Japanese rice) (RefSeq);	GO:0008152 metabolic process; GO:0042743 hydrogen peroxide metabolic process; GO:0006950 response to stress; GO:0072593 reactive oxygen species metabolic process; GO:0055114 oxidation-reduction process; GO:0044710 single-organism metabolic process; GO:0006979 response to oxidative stress; GO:0044699 single-organism process; GO:0044248 cellular catabolic process; GO:0050896 response to stimulus; G…		GO:0097159 organic cyclic compound binding; GO:1901363 heterocyclic compound binding; GO:0020037 heme binding; GO:0003824 catalytic activity; GO:0005488 binding; GO:0016209 antioxidant activity; GO:0004601 peroxidase activity; GO:0046906 tetrapyrrole binding; GO:0016491 oxidoreductase activity; GO:0016684 oxidoreductase activity, acting on peroxide as acceptor;	IPR033905; IPR002016;	Secretory peroxidase; Haem peroxidase, plant/fungal/bacterial;
A0A3B6SFH1	Peroxidase	1.484	0.00132	Up	37.476	0.827	0.784	0.75	0.56	0.546	0.485	chloroplast	K00430	E1.11.1.7; peroxidase [EC:1.11.1.7]	osa01100 Metabolic pathways - Oryza sativa japonica (Japanese rice) (RefSeq); osa00940 Phenylpropanoid biosynthesis - Oryza sativa japonica (Japanese rice) (RefSeq); osa01110 Biosynthesis of secondary metabolites - Oryza sativa japonica (Japanese rice) (RefSeq);	GO:0008152 metabolic process; GO:0042743 hydrogen peroxide metabolic process; GO:0006950 response to stress; GO:0072593 reactive oxygen species metabolic process; GO:0055114 oxidation-reduction process; GO:0044710 single-organism metabolic process; GO:0006979 response to oxidative stress; GO:0044699 single-organism process; GO:0044248 cellular catabolic process; GO:0050896 response to stimulus; G…		GO:0097159 organic cyclic compound binding; GO:1901363 heterocyclic compound binding; GO:0020037 heme binding; GO:0003824 catalytic activity; GO:0005488 binding; GO:0016209 antioxidant activity; GO:0004601 peroxidase activity; GO:0046906 tetrapyrrole binding; GO:0016491 oxidoreductase activity; GO:0016684 oxidoreductase activity, acting on peroxide as acceptor;	IPR033905; IPR002016;	Secretory peroxidase; Haem peroxidase, plant/fungal/bacterial;
A0A3B6SHP8	Peroxidase	1.385	0.00188	Up	36.622	1.145	1.102	1.231	0.82	0.882	0.809	chloroplast	K00430	E1.11.1.7; peroxidase [EC:1.11.1.7]	osa01100 Metabolic pathways - Oryza sativa japonica (Japanese rice) (RefSeq); osa00940 Phenylpropanoid biosynthesis - Oryza sativa japonica (Japanese rice) (RefSeq); osa01110 Biosynthesis of secondary metabolites - Oryza sativa japonica (Japanese rice) (RefSeq);	GO:0008152 metabolic process; GO:0042743 hydrogen peroxide metabolic process; GO:0006950 response to stress; GO:0072593 reactive oxygen species metabolic process; GO:0055114 oxidation-reduction process; GO:0044710 single-organism metabolic process; GO:0006979 response to oxidative stress; GO:0044699 single-organism process; GO:0044248 cellular catabolic process; GO:0050896 response to stimulus; G…		GO:0097159 organic cyclic compound binding; GO:1901363 heterocyclic compound binding; GO:0020037 heme binding; GO:0003824 catalytic activity; GO:0005488 binding; GO:0016209 antioxidant activity; GO:0004601 peroxidase activity; GO:0046906 tetrapyrrole binding; GO:0016491 oxidoreductase activity; GO:0016684 oxidoreductase activity, acting on peroxide as acceptor;	IPR033905; IPR002016;	Secretory peroxidase; Haem peroxidase, plant/fungal/bacterial;
A0A3B6SSM1	Peroxidase	1.327	0.0406	Up	37.618	1.205	1.187	1.463	1.083	0.902	0.92	extracellular	K00430	E1.11.1.7; peroxidase [EC:1.11.1.7]	osa01100 Metabolic pathways - Oryza sativa japonica (Japanese rice) (RefSeq); osa00940 Phenylpropanoid biosynthesis - Oryza sativa japonica (Japanese rice) (RefSeq); osa01110 Biosynthesis of secondary metabolites - Oryza sativa japonica (Japanese rice) (RefSeq);	GO:0008152 metabolic process; GO:0042743 hydrogen peroxide metabolic process; GO:0006950 response to stress; GO:0072593 reactive oxygen species metabolic process; GO:0055114 oxidation-reduction process; GO:0044710 single-organism metabolic process; GO:0006979 response to oxidative stress; GO:0044699 single-organism process; GO:0044248 cellular catabolic process; GO:0050896 response to stimulus; G…		GO:0097159 organic cyclic compound binding; GO:1901363 heterocyclic compound binding; GO:0020037 heme binding; GO:0003824 catalytic activity; GO:0005488 binding; GO:0016209 antioxidant activity; GO:0004601 peroxidase activity; GO:0046906 tetrapyrrole binding; GO:0016491 oxidoreductase activity; GO:0016684 oxidoreductase activity, acting on peroxide as acceptor;	IPR033905; IPR002016;	Secretory peroxidase; Haem peroxidase, plant/fungal/bacterial;
A0A3B6TLZ2	Peroxidase	1.678	0.00219	Up	37.675	1.004	0.854	0.887	0.496	0.552	0.588	chloroplast	K00430	E1.11.1.7; peroxidase [EC:1.11.1.7]	osa01100 Metabolic pathways - Oryza sativa japonica (Japanese rice) (RefSeq); osa00940 Phenylpropanoid biosynthesis - Oryza sativa japonica (Japanese rice) (RefSeq); osa01110 Biosynthesis of secondary metabolites - Oryza sativa japonica (Japanese rice) (RefSeq);	GO:0008152 metabolic process; GO:0042743 hydrogen peroxide metabolic process; GO:0006950 response to stress; GO:0072593 reactive oxygen species metabolic process; GO:0055114 oxidation-reduction process; GO:0044710 single-organism metabolic process; GO:0006979 response to oxidative stress; GO:0044699 single-organism process; GO:0044248 cellular catabolic process; GO:0050896 response to stimulus; G…		GO:0097159 organic cyclic compound binding; GO:1901363 heterocyclic compound binding; GO:0020037 heme binding; GO:0003824 catalytic activity; GO:0005488 binding; GO:0016209 antioxidant activity; GO:0004601 peroxidase activity; GO:0046906 tetrapyrrole binding; GO:0016491 oxidoreductase activity; GO:0016684 oxidoreductase activity, acting on peroxide as acceptor;	IPR033905; IPR002016;	Secretory peroxidase; Haem peroxidase, plant/fungal/bacterial;
A0A3B6QBD7	Peroxidase	0.719	0.000288	Down	33.623	1.138	1.14		1.577	1.592		chloroplast	K00430	E1.11.1.7; peroxidase [EC:1.11.1.7]	osa01100 Metabolic pathways - Oryza sativa japonica (Japanese rice) (RefSeq); osa00940 Phenylpropanoid biosynthesis - Oryza sativa japonica (Japanese rice) (RefSeq); osa01110 Biosynthesis of secondary metabolites - Oryza sativa japonica (Japanese rice) (RefSeq);	GO:0008152 metabolic process; GO:0042743 hydrogen peroxide metabolic process; GO:0006950 response to stress; GO:0072593 reactive oxygen species metabolic process; GO:0055114 oxidation-reduction process; GO:0044710 single-organism metabolic process; GO:0006979 response to oxidative stress; GO:0044699 single-organism process; GO:0044248 cellular catabolic process; GO:0050896 response to stimulus; G…		GO:0097159 organic cyclic compound binding; GO:1901363 heterocyclic compound binding; GO:0020037 heme binding; GO:0003824 catalytic activity; GO:0005488 binding; GO:0016209 antioxidant activity; GO:0004601 peroxidase activity; GO:0046906 tetrapyrrole binding; GO:0016491 oxidoreductase activity; GO:0016684 oxidoreductase activity, acting on peroxide as acceptor;	IPR033905; IPR002016;	Secretory peroxidase; Haem peroxidase, plant/fungal/bacterial;
A0A3B6RN77	Peroxidase	0.717	0.00952	Down	34.828	0.952	1.164	0.925	1.395	1.355	1.491	chloroplast	K00430	E1.11.1.7; peroxidase [EC:1.11.1.7]	osa01100 Metabolic pathways - Oryza sativa japonica (Japanese rice) (RefSeq); osa00940 Phenylpropanoid biosynthesis - Oryza sativa japonica (Japanese rice) (RefSeq); osa01110 Biosynthesis of secondary metabolites - Oryza sativa japonica (Japanese rice) (RefSeq);	GO:0008152 metabolic process; GO:0042743 hydrogen peroxide metabolic process; GO:0006950 response to stress; GO:0072593 reactive oxygen species metabolic process; GO:0055114 oxidation-reduction process; GO:0044710 single-organism metabolic process; GO:0006979 response to oxidative stress; GO:0044699 single-organism process; GO:0044248 cellular catabolic process; GO:0050896 response to stimulus; G…		GO:0097159 organic cyclic compound binding; GO:1901363 heterocyclic compound binding; GO:0020037 heme binding; GO:0003824 catalytic activity; GO:0005488 binding; GO:0016209 antioxidant activity; GO:0004601 peroxidase activity; GO:0046906 tetrapyrrole binding; GO:0016491 oxidoreductase activity; GO:0016684 oxidoreductase activity, acting on peroxide as acceptor;	IPR033905; IPR002016;	Secretory peroxidase; Haem peroxidase, plant/fungal/bacterial;
C6ETB6	Peroxidase	0.649	0.00451	Down	33.575	0.929	0.848	0.927	1.267	1.541	1.36	chloroplast	K00430	E1.11.1.7; peroxidase [EC:1.11.1.7]	osa01100 Metabolic pathways - Oryza sativa japonica (Japanese rice) (RefSeq); osa00940 Phenylpropanoid biosynthesis - Oryza sativa japonica (Japanese rice) (RefSeq); osa01110 Biosynthesis of secondary metabolites - Oryza sativa japonica (Japanese rice) (RefSeq);	GO:0008152 metabolic process; GO:0042743 hydrogen peroxide metabolic process; GO:0006950 response to stress; GO:0072593 reactive oxygen species metabolic process; GO:0055114 oxidation-reduction process; GO:0044710 single-organism metabolic process; GO:0006979 response to oxidative stress; GO:0044699 single-organism process; GO:0044248 cellular catabolic process; GO:0050896 response to stimulus; G…		GO:0097159 organic cyclic compound binding; GO:1901363 heterocyclic compound binding; GO:0020037 heme binding; GO:0003824 catalytic activity; GO:0005488 binding; GO:0016209 antioxidant activity; GO:0004601 peroxidase activity; GO:0046906 tetrapyrrole binding; GO:0016491 oxidoreductase activity; GO:0016684 oxidoreductase activity, acting on peroxide as acceptor;	IPR033905; IPR002016;	Secretory peroxidase; Haem peroxidase, plant/fungal/bacterial;
A0A3B6LTB9	Uncharacterized protein	0.676	0.000336	Down	68.334	0.889	0.878		1.313	1.302		endoplasmic reticulum	K01188	E3.2.1.21; beta-glucosidase [EC:3.2.1.21]	osa00460 Cyanoamino acid metabolism - Oryza sativa japonica (Japanese rice) (RefSeq); osa01100 Metabolic pathways - Oryza sativa japonica (Japanese rice) (RefSeq); osa00940 Phenylpropanoid biosynthesis - Oryza sativa japonica (Japanese rice) (RefSeq); osa00500 Starch and sucrose metabolism - Oryza sativa japonica (Japanese rice) (RefSeq); osa01110 Biosynthesis of secondary metabolites - Oryza sat…	GO:0008152 metabolic process; GO:0005975 carbohydrate metabolic process; GO:0044238 primary metabolic process; GO:0071704 organic substance metabolic process;		GO:0004553 hydrolase activity, hydrolyzing O-glycosyl compounds; GO:0016787 hydrolase activity; GO:0003824 catalytic activity; GO:0016798 hydrolase activity, acting on glycosyl bonds;	IPR002772; IPR001764; IPR017853;	Glycoside hydrolase family 3 C-terminal domain; Glycoside hydrolase, family 3, N-terminal; Glycoside hydrolase superfamily;
Q8RWR5	Beta-D-glucan exohydrolase	0.735	0.00054	Down	67.3	1.252	1.199	1.204	1.582	1.718	1.675	extracellular	K05349	bglX; beta-glucosidase [EC:3.2.1.21]	osa00460 Cyanoamino acid metabolism - Oryza sativa japonica (Japanese rice) (RefSeq); osa01100 Metabolic pathways - Oryza sativa japonica (Japanese rice) (RefSeq); osa00940 Phenylpropanoid biosynthesis - Oryza sativa japonica (Japanese rice) (RefSeq); osa00500 Starch and sucrose metabolism - Oryza sativa japonica (Japanese rice) (RefSeq); osa01110 Biosynthesis of secondary metabolites - Oryza sat…	GO:0008152 metabolic process; GO:0005975 carbohydrate metabolic process; GO:0044238 primary metabolic process; GO:0071704 organic substance metabolic process;		GO:0004553 hydrolase activity, hydrolyzing O-glycosyl compounds; GO:0016787 hydrolase activity; GO:0003824 catalytic activity; GO:0016798 hydrolase activity, acting on glycosyl bonds;	IPR002772; IPR001764; IPR017853;	Glycoside hydrolase family 3 C-terminal domain; Glycoside hydrolase, family 3, N-terminal; Glycoside hydrolase superfamily;
A0A3B6B1Q4	Uncharacterized protein	0.582	0.0372	Down	57.571	0.97	0.622	0.937	1.128	1.556	1.658	vacuolar membrane	K05350	bglB; beta-glucosidase [EC:3.2.1.21]	osa00460 Cyanoamino acid metabolism - Oryza sativa japonica (Japanese rice) (RefSeq); osa01100 Metabolic pathways - Oryza sativa japonica (Japanese rice) (RefSeq); osa00940 Phenylpropanoid biosynthesis - Oryza sativa japonica (Japanese rice) (RefSeq); osa00500 Starch and sucrose metabolism - Oryza sativa japonica (Japanese rice) (RefSeq); osa01110 Biosynthesis of secondary metabolites - Oryza sat…	GO:0008152 metabolic process; GO:0005975 carbohydrate metabolic process; GO:0044238 primary metabolic process; GO:0071704 organic substance metabolic process;		GO:0004553 hydrolase activity, hydrolyzing O-glycosyl compounds; GO:0016787 hydrolase activity; GO:0003824 catalytic activity; GO:0016798 hydrolase activity, acting on glycosyl bonds;	IPR017853; IPR013781;	Glycoside hydrolase superfamily; Glycoside hydrolase, catalytic domain;

## Sheet: The shared DEPs
Table S10 The identification of DEPs related to phenylpropanoid biosynthesis
Protein accession	Protein description	MW [kDa]	Na-1	Na-2	Na-3	Nr1-1	Nr1-2	Nr1-3	Nr2-1	Nr2-2	Nr2-3	Nr3-1	Nr3-2	Nr3-3	Nn-1	Nn-2	Nn-3	Na/Nn		Nr1/Nn		Nr2/Nn		Nr3/Nn
																		Ratio	P value	Ratio	P value	Ratio	P value	Ratio	P value
A0A3B6NPP6	PKS_ER domain-containing protein	38.554	1.35	1.217	1.355	1.16	1.139	1.199	0.881	0.863	0.869	0.955	1.041	0.857	0.503	0.642	0.599	2.249	0.000287	2.006	0.000197	1.498	0.0022	1.636	0.00532
A0A3B6LM09	PKS_ER domain-containing protein	37.438	0.887	0.983		1.276	1.25		1.064	1.005		1.044	1.008		0.539	0.598		1.645	0.0228	2.222	0.00215	1.82	0.00792	1.805	0.00566
A0A3B6FYA0	Peroxidase	37.895	1.122	0.987	1.027	1.615	1.547	1.461	1.169	1.274	1.256	0.553	0.605	0.66	0.156	0.207	0.243	5.175	5.83e-05	7.629	1.27e-05	6.104	1.5e-05	3	0.000535
A0A3B6RHZ0	Peroxidase	37.598	1.211	1.215	1.238	1.259	1.191	1.306	1.134	1.078	1.104	0.76	0.831	0.701	0.464	0.487	0.41	2.692	6.01e-06	2.76	3.88e-05	2.436	2.01e-05	1.684	0.00213
A0A3B6H3P5	Peroxidase	37.742	1.133	1.011	0.977	1.298	1.33	1.338	1.076	1.159	1.019	0.813	0.852	0.851	0.464	0.379	0.526	2.28	0.000786	2.897	4.05e-05	2.377	0.000437	1.838	0.00101
A0A3B6SFH1	Peroxidase	37.476	1.111	1.106	1.088	1.135	1.259	1.226	1.101	1.111	1.219	0.827	0.784	0.75	0.56	0.546	0.485	2.077	1.86e-05	2.275	0.000101	2.157	0.000157	1.484	0.00132
A0A3B6TLZ2	Peroxidase	37.675	1.034	0.935	0.807	1.406	1.21	1.423	1.077	0.973	1.093	1.004	0.854	0.887	0.496	0.552	0.588	1.697	0.00586	2.469	0.0004	1.921	0.000405	1.678	0.00219
A0A3B5ZPK5	Peroxidase	36.609	0.862	0.972	1.094	1.1	1.162	1.212	1.138	1.138	1.072	0.962	0.9	0.938	0.76	0.692	0.482	1.514	0.0365	1.796	0.00462	1.731	0.00551	1.448	0.028
C6ETB6	Peroxidase	33.575	0.934	0.921	1.034	0.989	0.89	0.936	0.989	1.019	0.845	0.929	0.848	0.927	1.267	1.541	1.36	0.693	0.00837	0.675	0.00616	0.685	0.0106	0.649	0.00451
A0A3B6RN77	Peroxidase	34.828	0.899	0.82	0.875	0.899	0.8	0.918	1.014	1.019	0.983	0.952	1.164	0.925	1.395	1.355	1.491	0.612	0.000298	0.617	0.000575	0.711	0.000621	0.717	0.00952
A0A3B6QBD7	Peroxidase	33.623	0.766	0.728		0.938	0.922		0.83	0.867		1.138	1.14		1.577	1.592		0.471	0.000594	0.587	0.000281	0.536	0.000735	0.719	0.000288
Q8RWR5	Beta-D-glucan exohydrolase	67.3	0.714	0.736	0.829	0.869	0.772	0.728	0.863	0.858	0.957	1.252	1.199	1.204	1.582	1.718	1.675	0.458	7.31e-05	0.476	0.000115	0.538	0.000119	0.735	0.00054
