# Supplementary material for: Transcriptome and Proteomics Analysis of Wheat Seedling Roots Reveals That Increasing NH4+/NO3– Ratio Induced Root Lignification and Reduced Nitrogen Utilization
Source: Front Plant Sci. 2022 Jan 13;12:797260. doi: 10.3389/fpls.2021.797260 (PMC8792948; doi:10.3389/fpls.2021.797260)
Supplement: Supplementary file 12 [file Table_11.xlsx]

## Sheet: Na vs Nn
Table S11 The identification of DEGs related to nitrogen metabolism in Na vs Nn
Gene_id	FPKM.Na_1	FPKM.Na_2	FPKM.Na_3	FPKM.Nn_1	FPKM.Nn_2	FPKM.Nn_3	fc	log2(fc)	pval	qval	regulation	GO	KEGG	KO_ENTRY	EC	Description
TraesCS6B02G044300	0	0	0	15.3562	10.3298	10.5317	-inf	-inf	1.40225e-54	7.05576e-52	down	GO:0005886(plasma membrane);GO:0015112(nitrate transmembrane transporter activity);GO:0015706(nitrate transport)	00910(Nitrogen metabolism)	K02575	NA	high affinity nitrate transporter TaNRT2 [Triticum aestivum]
TraesCS2A02G500400	3.59403	3.59171	3.35307	64.0214	53.516	52.2697	0.0620635	-4.01011	1.06688e-51	4.69723e-49	down	GO:0004356(glutamate-ammonia ligase activity)	01230(Biosynthesis of amino acids);00630(Glyoxylate and dicarboxylate metabolism);00910(Nitrogen metabolism);00250(Alanine, aspartate and glutamate metabolism);00220(Arginine biosynthesis)	K01915	EC:6.3.1.2	plastid glutamine synthetase isoform GS2c [Triticum aestivum]
TraesCS6B02G044400	0.009834	0.065926	0.036003	8.11195	6.62809	6.04373	0.00537742	-7.53887	3.3497e-33	6.03327e-31	down	GO:0005886(plasma membrane);GO:0015112(nitrate transmembrane transporter activity);GO:0015706(nitrate transport)	00910(Nitrogen metabolism)	K02575	NA	high affinity nitrate transporter TaNRT2 [Triticum aestivum]
TraesCS2B02G528300	4.03051	4.55985	4.68309	41.3041	35.8134	30.8191	0.122974	-3.02357	9.60227e-32	1.58126e-29	down	GO:0004356(glutamate-ammonia ligase activity)	01230(Biosynthesis of amino acids);00630(Glyoxylate and dicarboxylate metabolism);00910(Nitrogen metabolism);00250(Alanine, aspartate and glutamate metabolism);00220(Arginine biosynthesis)	K01915	EC:6.3.1.2	plastid glutamine synthetase 2 [Triticum aestivum]
TraesCS6D02G035800	0	0	0	9.20006	5.55927	5.24875	-inf	-inf	1.03549e-31	1.69638e-29	down	GO:0005886(plasma membrane);GO:0015112(nitrate transmembrane transporter activity);GO:0015706(nitrate transport)	00910(Nitrogen metabolism)	K02575	NA	high affinity nitrate transporter TaNRT2 [Triticum aestivum]
TraesCS6A02G030900	0	0.070245	0.037693	9.56042	5.24178	4.98827	0.00545404	-7.51846	1.62566e-25	1.84708e-23	down	GO:0005886(plasma membrane);GO:0015112(nitrate transmembrane transporter activity);GO:0015706(nitrate transport)	00910(Nitrogen metabolism)	K02575	NA	High-affinity nitrate transporter 2.1 [Triticum urartu]
TraesCS6B02G044000	0.206296	0.140405	0.022887	10.4745	11.8723	7.97725	0.012188	-6.3584	2.27447e-25	2.56131e-23	down	GO:0005886(plasma membrane);GO:0015112(nitrate transmembrane transporter activity);GO:0015706(nitrate transport)	00910(Nitrogen metabolism)	K02575	NA	High-affinity nitrate transporter 2.1 [Triticum urartu]
TraesCS7D02G073700	0	0	0	2.2097	2.33966	2.16553	-inf	-inf	2.23235e-24	2.37468e-22	down	GO:0005739(mitochondrion);GO:0005773(vacuole);GO:0005829(cytosol);GO:0005886(plasma membrane);GO:0006809(nitric oxide biosynthetic process);GO:0008940(nitrate reductase activity);GO:0009416(response to light stimulus);GO:0009610(response to symbiotic fungus);GO:0009635(response to herbicide);GO:0009703(nitrate reductase (NADH) activity);GO:0020037(heme binding);GO:0030151(molybdenum ion binding);…	00910(Nitrogen metabolism)	K10534	EC:1.7.1.1;EC:1.7.1.2	PREDICTED: nitrate reductase [NADH] [Brachypodium distachyon]
TraesCS6D02G035600	0.154445	0.110131	0.336925	8.15749	9.19548	6.54345	0.0251712	-5.31208	4.59589e-24	4.78456e-22	down	GO:0005886(plasma membrane);GO:0015112(nitrate transmembrane transporter activity);GO:0015706(nitrate transport)	00910(Nitrogen metabolism)	K02575	NA	Nitrate transporter [Aegilops tauschii]
TraesCS6B02G044100	0.051594	0.037651	0	6.85987	5.67023	5.25654	0.00501753	-7.63881	8.93382e-24	9.00484e-22	down	GO:0005886(plasma membrane);GO:0015112(nitrate transmembrane transporter activity);GO:0015706(nitrate transport)	00910(Nitrogen metabolism)	K02575	NA	high affinity nitrate transporter [Triticum aestivum]
TraesCS6A02G031100	0.019415	0.016026	0	5.03208	3.52857	2.88988	0.00309514	-8.33578	3.57895e-23	3.4695e-21	down	GO:0005886(plasma membrane);GO:0015112(nitrate transmembrane transporter activity);GO:0015706(nitrate transport)	00910(Nitrogen metabolism)	K02575	NA	high affinity nitrate transporter [Triticum aestivum]
TraesCS2D02G500600	0.257373	0.600146	0.470961	15.8904	8.08632	7.88523	0.0416948	-4.58399	3.01565e-21	2.59419e-19	down	GO:0004356(glutamate-ammonia ligase activity)	01230(Biosynthesis of amino acids);00630(Glyoxylate and dicarboxylate metabolism);00910(Nitrogen metabolism);00250(Alanine, aspartate and glutamate metabolism);00220(Arginine biosynthesis)	K01915	EC:6.3.1.2	plastid glutamine synthetase isoform GS2c [Triticum aestivum]
TraesCS6B02G044200	0	0	0	4.72833	2.55888	1.77934	-inf	-inf	7.32515e-21	6.12684e-19	down	GO:0005886(plasma membrane);GO:0015112(nitrate transmembrane transporter activity);GO:0015706(nitrate transport)	00910(Nitrogen metabolism)	K02575	NA	Nitrate transporter [Aegilops tauschii]
TraesCS6D02G035700	0	0	0	5.0756	3.07429	2.13192	-inf	-inf	3.69456e-20	2.94636e-18	down	GO:0005886(plasma membrane);GO:0015112(nitrate transmembrane transporter activity);GO:0015706(nitrate transport)	00910(Nitrogen metabolism)	K02575	NA	Nitrate transporter [Aegilops tauschii]
TraesCS6A02G031200	0.36872	0.405675	0.265961	7.0522	7.58055	6.46219	0.0493178	-4.34175	8.74801e-20	6.83876e-18	down	GO:0005886(plasma membrane);GO:0015112(nitrate transmembrane transporter activity);GO:0015706(nitrate transport)	00910(Nitrogen metabolism)	K02575	NA	High-affinity nitrate transporter 2.1 [Triticum urartu]
TraesCS7D02G443500	0.414412	0.333485	0.744284	14.3484	11.0318	11.5426	0.0404136	-4.62902	2.27865e-19	1.74266e-17	down	GO:0004089(carbonate dehydratase activity);GO:0005515(protein binding);GO:0005737(cytoplasm);GO:0005886(plasma membrane);GO:0008270(zinc ion binding);GO:0009507(chloroplast);GO:0009941(chloroplast envelope);GO:0010037(response to carbon dioxide);GO:0010119(regulation of stomatal movement);GO:0015976(carbon utilization);GO:2000122(negative regulation of stomatal complex development)	00910(Nitrogen metabolism)	K01673	EC:4.2.1.1	predicted protein, partial [Hordeum vulgare subsp. vulgare]
TraesCS7A02G078500	0	0	0	1.95029	1.6266	1.43524	-inf	-inf	3.70334e-18	2.55486e-16	down	GO:0005739(mitochondrion);GO:0005773(vacuole);GO:0005829(cytosol);GO:0005886(plasma membrane);GO:0006809(nitric oxide biosynthetic process);GO:0008940(nitrate reductase activity);GO:0009416(response to light stimulus);GO:0009610(response to symbiotic fungus);GO:0009635(response to herbicide);GO:0009703(nitrate reductase (NADH) activity);GO:0020037(heme binding);GO:0030151(molybdenum ion binding);…	00910(Nitrogen metabolism)	K10534	EC:1.7.1.1;EC:1.7.1.2	RecName: Full=Nitrate reductase [NADH]; Short=NR
TraesCS6A02G032900	0	0	0	2.17048	2.14298	2.78484	-inf	-inf	1.15092e-17	7.56149e-16	down	GO:0005886(plasma membrane);GO:0015112(nitrate transmembrane transporter activity);GO:0015706(nitrate transport)	00910(Nitrogen metabolism)	K02575	NA	High affinity nitrate transporter 2.4 [Triticum urartu]
TraesCS7B02G354800	14.124	13.8569	12.6086	60.9588	115.811	54.0173	0.175875	-2.50738	1.87239e-14	9.33253e-13	down	GO:0004089(carbonate dehydratase activity);GO:0005886(plasma membrane);GO:0008270(zinc ion binding);GO:0009409(response to cold);GO:0009507(chloroplast);GO:0009535(chloroplast thylakoid membrane);GO:0009570(chloroplast stroma);GO:0009579(thylakoid);GO:0009817(defense response to fungus, incompatible interaction);GO:0009941(chloroplast envelope);GO:0010037(response to carbon dioxide);GO:0010119(re…	00910(Nitrogen metabolism)	K01673	EC:4.2.1.1	Carbonic anhydrase, chloroplastic [Aegilops tauschii]
TraesCS6D02G038100	0	0	0	1.59644	1.40255	1.12927	-inf	-inf	1.21039e-13	5.60956e-12	down	GO:0005886(plasma membrane);GO:0015112(nitrate transmembrane transporter activity);GO:0015706(nitrate transport)	00910(Nitrogen metabolism)	K02575	NA	Nitrate transporter [Aegilops tauschii]
TraesCS6A02G017500	2.19174	2.27613	2.10364	10.1281	8.84247	7.95971	0.244019	-2.03493	3.41102e-13	1.5123e-11	down	GO:0005515(protein binding);GO:0005739(mitochondrion);GO:0005829(cytosol);GO:0006809(nitric oxide biosynthetic process);GO:0008940(nitrate reductase activity);GO:0009416(response to light stimulus);GO:0009635(response to herbicide);GO:0009703(nitrate reductase (NADH) activity);GO:0020037(heme binding);GO:0030151(molybdenum ion binding);GO:0042128(nitrate assimilation);GO:0043546(molybdopterin cof…	00910(Nitrogen metabolism)	K10534	EC:1.7.1.1;EC:1.7.1.2	predicted protein [Hordeum vulgare subsp. vulgare]
TraesCS7A02G454400	0	0.418583	0.545921	16.7888	12.1169	11.4067	0.0239258	-5.38529	2.40877e-11	8.85309e-10	down	GO:0004089(carbonate dehydratase activity);GO:0005515(protein binding);GO:0005737(cytoplasm);GO:0005886(plasma membrane);GO:0008270(zinc ion binding);GO:0009507(chloroplast);GO:0009941(chloroplast envelope);GO:0010037(response to carbon dioxide);GO:0010119(regulation of stomatal movement);GO:0015976(carbon utilization);GO:2000122(negative regulation of stomatal complex development)	00910(Nitrogen metabolism)	K01673	EC:4.2.1.1	predicted protein, partial [Hordeum vulgare subsp. vulgare]
TraesCS3A02G254000	0.974725	0.985802	1.13621	7.85801	5.83335	7.61248	0.14536	-2.78229	1.34534e-10	4.50818e-09	down	GO:0005515(protein binding);GO:0015706(nitrate transport)	00910(Nitrogen metabolism)	K02575	NA	High affinity nitrate transporter 2.5 [Triticum urartu]
TraesCS7D02G443400	1.64887	1.92712	1.77281	9.68324	17.5411	9.32835	0.146331	-2.77269	1.95342e-10	6.44028e-09	down	GO:0004089(carbonate dehydratase activity);GO:0005886(plasma membrane);GO:0008270(zinc ion binding);GO:0009409(response to cold);GO:0009507(chloroplast);GO:0009535(chloroplast thylakoid membrane);GO:0009570(chloroplast stroma);GO:0009579(thylakoid);GO:0009817(defense response to fungus, incompatible interaction);GO:0009941(chloroplast envelope);GO:0010037(response to carbon dioxide);GO:0010119(re…	00910(Nitrogen metabolism)	K01673	EC:4.2.1.1	Carbonic anhydrase, chloroplastic [Aegilops tauschii]
TraesCS6D02G313100	7.98276	7.60002	7.40867	31.2752	22.1018	20.505	0.311192	-1.68412	1.99283e-10	6.56339e-09	down	GO:0005739(mitochondrion);GO:0005829(cytosol);GO:0009507(chloroplast);GO:0009570(chloroplast stroma);GO:0010167(response to nitrate);GO:0016020(membrane);GO:0020037(heme binding);GO:0042128(nitrate assimilation);GO:0046872(metal ion binding);GO:0047889(ferredoxin-nitrate reductase activity);GO:0048046(apoplast);GO:0048307(ferredoxin-nitrite reductase activity);GO:0050421(nitrite reductase (NO-for…	00910(Nitrogen metabolism)	K00366	EC:1.7.7.1	ferredoxin-nitrite reductase precursor [Triticum aestivum]
TraesCS6D02G037900	0	0	0	1.11341	1.20789	1.40732	-inf	-inf	2.55695e-10	8.31763e-09	down	GO:0005886(plasma membrane);GO:0015112(nitrate transmembrane transporter activity);GO:0015706(nitrate transport)	00910(Nitrogen metabolism)	K02575	NA	Nitrate transporter [Aegilops tauschii]
TraesCS6B02G364600	7.22519	7.31113	6.75797	31.1974	22.6392	16.9711	0.300734	-1.73344	1.68958e-09	4.88015e-08	down	GO:0005739(mitochondrion);GO:0005829(cytosol);GO:0009507(chloroplast);GO:0009570(chloroplast stroma);GO:0010167(response to nitrate);GO:0016020(membrane);GO:0020037(heme binding);GO:0042128(nitrate assimilation);GO:0046872(metal ion binding);GO:0047889(ferredoxin-nitrate reductase activity);GO:0048046(apoplast);GO:0048307(ferredoxin-nitrite reductase activity);GO:0050421(nitrite reductase (NO-for…	00910(Nitrogen metabolism)	K00366	EC:1.7.7.1	ferredoxin-nitrite reductase precursor [Triticum aestivum]
TraesCS6B02G044500	0.05393	0.031822	0	3.25017	1.6323	1.5927	0.0132432	-6.2386	5.50496e-09	1.46031e-07	down	GO:0005886(plasma membrane);GO:0015112(nitrate transmembrane transporter activity);GO:0015706(nitrate transport)	00910(Nitrogen metabolism)	K02575	NA	high affinity nitrate transporter [Triticum aestivum]
TraesCS6D02G035900	0.415314	0.388233	0.045791	5.7371	3.30166	3.92963	0.0654929	-3.93252	2.75942e-07	5.41129e-06	down	GO:0005886(plasma membrane);GO:0015112(nitrate transmembrane transporter activity);GO:0015706(nitrate transport)	00910(Nitrogen metabolism)	K02575	NA	Nitrate transporter [Aegilops tauschii]
TraesCS6B02G024900	4.99503	6.75866	4.76087	17.468	12.4867	13.3146	0.38167	-1.3896	4.8545e-07	9.02039e-06	down	GO:0005739(mitochondrion);GO:0005773(vacuole);GO:0005829(cytosol);GO:0005886(plasma membrane);GO:0006809(nitric oxide biosynthetic process);GO:0008940(nitrate reductase activity);GO:0009416(response to light stimulus);GO:0009610(response to symbiotic fungus);GO:0009635(response to herbicide);GO:0009703(nitrate reductase (NADH) activity);GO:0020037(heme binding);GO:0030151(molybdenum ion binding);…	00910(Nitrogen metabolism)	K10534	EC:1.7.1.1;EC:1.7.1.2	predicted protein [Hordeum vulgare subsp. vulgare]
TraesCS6A02G333900	8.02526	7.72259	6.66092	22.1522	16.4421	15.2374	0.416275	-1.26439	2.33764e-06	3.84952e-05	down	GO:0005739(mitochondrion);GO:0005829(cytosol);GO:0009507(chloroplast);GO:0009570(chloroplast stroma);GO:0010167(response to nitrate);GO:0016020(membrane);GO:0020037(heme binding);GO:0042128(nitrate assimilation);GO:0046872(metal ion binding);GO:0047889(ferredoxin-nitrate reductase activity);GO:0048046(apoplast);GO:0048307(ferredoxin-nitrite reductase activity);GO:0050421(nitrite reductase (NO-for…	00910(Nitrogen metabolism)	K00366	EC:1.7.7.1	ferredoxin-nitrite reductase precursor [Triticum aestivum]
TraesCS7B02G354900	0.075971	0	0.32825	4.33889	3.07503	2.80605	0.0395521	-4.6601	1.61584e-05	0.00022256	down	GO:0004089(carbonate dehydratase activity);GO:0005515(protein binding);GO:0005737(cytoplasm);GO:0005886(plasma membrane);GO:0008270(zinc ion binding);GO:0009507(chloroplast);GO:0009941(chloroplast envelope);GO:0010037(response to carbon dioxide);GO:0010119(regulation of stomatal movement);GO:0015976(carbon utilization);GO:2000122(negative regulation of stomatal complex development)	00910(Nitrogen metabolism)	K01673	EC:4.2.1.1	predicted protein, partial [Hordeum vulgare subsp. vulgare]
TraesCS6D02G020700	7.50626	8.27913	9.03887	20.3809	15.922	15.7993	0.476453	-1.06959	2.50767e-05	0.000330516	down	GO:0005739(mitochondrion);GO:0005773(vacuole);GO:0005829(cytosol);GO:0005886(plasma membrane);GO:0006809(nitric oxide biosynthetic process);GO:0008940(nitrate reductase activity);GO:0009416(response to light stimulus);GO:0009610(response to symbiotic fungus);GO:0009635(response to herbicide);GO:0009703(nitrate reductase (NADH) activity);GO:0020037(heme binding);GO:0030151(molybdenum ion binding);…	00910(Nitrogen metabolism)	K10534	EC:1.7.1.1;EC:1.7.1.2	predicted protein [Hordeum vulgare subsp. vulgare]
TraesCS3B02G285900	1.10252	0.760474	0.892476	3.29796	3.46333	3.605	0.265811	-1.91153	0.000203763	0.00207427	down	GO:0005515(protein binding);GO:0015706(nitrate transport)	00910(Nitrogen metabolism)	K02575	NA	unnamed protein product [Triticum aestivum]
TraesCS6A02G030800	0.357683	0.1523	0.297723	2.46622	1.85408	1.4954	0.138884	-2.84805	0.000259512	0.0025572	down	GO:0005886(plasma membrane);GO:0015112(nitrate transmembrane transporter activity);GO:0015706(nitrate transport)	00910(Nitrogen metabolism)	K02575	NA	High-affinity nitrate transporter 2.1 [Triticum urartu]
TraesCS7A02G454300	3.01571	2.99324	2.98915	10.3304	11.2817	7.05546	0.313877	-1.67173	0.000650415	0.00571457	down	GO:0004089(carbonate dehydratase activity);GO:0005737(cytoplasm);GO:0005829(cytosol);GO:0008270(zinc ion binding);GO:0009507(chloroplast);GO:0009535(chloroplast thylakoid membrane);GO:0009570(chloroplast stroma);GO:0009941(chloroplast envelope);GO:0015976(carbon utilization);GO:0042742(defense response to bacterium);GO:0048046(apoplast)	00910(Nitrogen metabolism)	K01673	EC:4.2.1.1	Carbonic anhydrase, chloroplastic [Aegilops tauschii]
TraesCS3D02G254900	2.31066	2.14365	1.83946	5.82194	4.7391	5.62562	0.388824	-1.36281	0.00171517	0.013201	down	GO:0005515(protein binding);GO:0015706(nitrate transport)	00910(Nitrogen metabolism)	K02575	NA	unnamed protein product [Triticum aestivum]
TraesCS7B02G455700	56.7016	58.3225	63.9475	4.38061	4.18104	2.83003	15.7107	3.97368	5.72493e-47	2.0391e-44	up	GO:0004089(carbonate dehydratase activity);GO:0005737(cytoplasm);GO:0006730(one-carbon metabolic process);GO:0008270(zinc ion binding);GO:0009570(chloroplast stroma);GO:0046872(metal ion binding)	00910(Nitrogen metabolism)	K01674	EC:4.2.1.1	Bifunctional monodehydroascorbate reductase and carbonic anhydrase nectarin-3 [Aegilops tauschii]
TraesCS2A02G389900	133.996	129.535	139.659	17.3785	17.7254	18.8162	7.47756	2.90257	2.00127e-39	5.28669e-37	up	GO:0004352(glutamate dehydrogenase (NAD+) activity);GO:0004353(glutamate dehydrogenase [NAD(P)+] activity);GO:0005507(copper ion binding);GO:0005524(ATP binding);GO:0005737(cytoplasm);GO:0005739(mitochondrion);GO:0005774(vacuolar membrane);GO:0005794(Golgi apparatus);GO:0006520(cellular amino acid metabolic process);GO:0008270(zinc ion binding);GO:0009651(response to salt stress);GO:0016491(oxido…	01200(Carbon metabolism);00910(Nitrogen metabolism);00250(Alanine, aspartate and glutamate metabolism);00220(Arginine biosynthesis);00471(D-Glutamine and D-glutamate metabolism)	K00261	EC:1.4.1.3	Glutamate dehydrogenase 2 [Triticum urartu]
TraesCS2B02G409300	73.3299	75.0814	74.2371	9.98734	10.5791	10.7123	7.11819	2.83151	7.44809e-38	1.80923e-35	up	GO:0004352(glutamate dehydrogenase (NAD+) activity);GO:0004353(glutamate dehydrogenase [NAD(P)+] activity);GO:0005507(copper ion binding);GO:0005524(ATP binding);GO:0005737(cytoplasm);GO:0005739(mitochondrion);GO:0005774(vacuolar membrane);GO:0005794(Golgi apparatus);GO:0006520(cellular amino acid metabolic process);GO:0008270(zinc ion binding);GO:0009651(response to salt stress);GO:0016491(oxido…	01200(Carbon metabolism);00910(Nitrogen metabolism);00250(Alanine, aspartate and glutamate metabolism);00220(Arginine biosynthesis);00471(D-Glutamine and D-glutamate metabolism)	K00261	EC:1.4.1.3	Glutamate dehydrogenase 2 [Triticum urartu]
TraesCS6B02G356800	32.2737	31.5889	34.9572	4.74315	4.11125	3.53609	7.97546	2.99557	2.62282e-36	5.91769e-34	up	GO:0005515(protein binding);GO:0005739(mitochondrion);GO:0005829(cytosol);GO:0006809(nitric oxide biosynthetic process);GO:0008940(nitrate reductase activity);GO:0009416(response to light stimulus);GO:0009635(response to herbicide);GO:0009703(nitrate reductase (NADH) activity);GO:0020037(heme binding);GO:0030151(molybdenum ion binding);GO:0042128(nitrate assimilation);GO:0043546(molybdopterin cof…	00910(Nitrogen metabolism)	K10534	EC:1.7.1.1;EC:1.7.1.2	RecName: Full=Nitrate reductase [NAD(P)H]
TraesCS2D02G388800	89.6055	86.2812	84.5703	11.7054	13.7176	15.1568	6.41838	2.68221	4.40395e-32	7.44562e-30	up	GO:0004352(glutamate dehydrogenase (NAD+) activity);GO:0004353(glutamate dehydrogenase [NAD(P)+] activity);GO:0005507(copper ion binding);GO:0005524(ATP binding);GO:0005737(cytoplasm);GO:0005739(mitochondrion);GO:0005774(vacuolar membrane);GO:0005794(Golgi apparatus);GO:0006520(cellular amino acid metabolic process);GO:0008270(zinc ion binding);GO:0009651(response to salt stress);GO:0016491(oxido…	01200(Carbon metabolism);00910(Nitrogen metabolism);00250(Alanine, aspartate and glutamate metabolism);00220(Arginine biosynthesis);00471(D-Glutamine and D-glutamate metabolism)	K00261	EC:1.4.1.3	Glutamate dehydrogenase 2 [Triticum urartu]
TraesCS6D02G306000	68.1691	69.1219	78.8376	15.1266	12.4285	13.0593	5.32148	2.41183	9.52106e-28	1.20727e-25	up	GO:0005515(protein binding);GO:0005739(mitochondrion);GO:0005829(cytosol);GO:0006809(nitric oxide biosynthetic process);GO:0008940(nitrate reductase activity);GO:0009416(response to light stimulus);GO:0009635(response to herbicide);GO:0009703(nitrate reductase (NADH) activity);GO:0020037(heme binding);GO:0030151(molybdenum ion binding);GO:0042128(nitrate assimilation);GO:0043546(molybdopterin cof…	00910(Nitrogen metabolism)	K10534	EC:1.7.1.1;EC:1.7.1.2	RecName: Full=Nitrate reductase [NAD(P)H]
TraesCS7D02G523800	10.3634	12.3876	13.1373	0.281515	0.007397	0.221104	70.3669	6.13682	4.85877e-21	4.10181e-19	up	GO:0004089(carbonate dehydratase activity);GO:0006730(one-carbon metabolic process);GO:0008270(zinc ion binding);GO:0009507(chloroplast);GO:0009570(chloroplast stroma)	00910(Nitrogen metabolism)	K01674	EC:4.2.1.1	Bifunctional monodehydroascorbate reductase and carbonic anhydrase nectarin-3 [Aegilops tauschii]
TraesCS7A02G537600	1.91182	4.82931	4.1296	0	0	0	inf	inf	1.93876e-18	1.37491e-16	up	GO:0004089(carbonate dehydratase activity);GO:0005737(cytoplasm);GO:0006730(one-carbon metabolic process);GO:0008270(zinc ion binding);GO:0009570(chloroplast stroma);GO:0046872(metal ion binding)	00910(Nitrogen metabolism)	K01674	EC:4.2.1.1	Bifunctional monodehydroascorbate reductase and carbonic anhydrase nectarin-3 [Triticum urartu]
TraesCS3D02G300700	18.835	20.2486	19.9499	4.60216	3.66917	4.55225	4.60351	2.20273	4.36378e-18	2.98451e-16	up	GO:0004328(formamidase activity);GO:0005773(vacuole);GO:0016811(hydrolase activity, acting on carbon-nitrogen (but not peptide) bonds, in linear amides)	01200(Carbon metabolism);00630(Glyoxylate and dicarboxylate metabolism);00910(Nitrogen metabolism);00460(Cyanoamino acid metabolism)	K01455	EC:3.5.1.49	unnamed protein product [Triticum aestivum]
TraesCS7A02G537500	7.01483	9.29698	8.4968	0.405134	0.413073	0.350249	21.232	4.40817	5.38293e-18	3.64224e-16	up	GO:0004089(carbonate dehydratase activity);GO:0005737(cytoplasm);GO:0006730(one-carbon metabolic process);GO:0008270(zinc ion binding);GO:0009570(chloroplast stroma);GO:0046872(metal ion binding)	00910(Nitrogen metabolism)	K01674	EC:4.2.1.1	Bifunctional monodehydroascorbate reductase and carbonic anhydrase nectarin-3 [Aegilops tauschii]
TraesCS7D02G085200	18.0781	16.3071	18.3977	3.07355	2.72085	1.79075	6.95873	2.79882	1.38043e-15	7.60377e-14	up	GO:0004089(carbonate dehydratase activity);GO:0006730(one-carbon metabolic process);GO:0008270(zinc ion binding);GO:0009507(chloroplast);GO:0009570(chloroplast stroma)	00910(Nitrogen metabolism)	K01674	EC:4.2.1.1	predicted protein [Hordeum vulgare subsp. vulgare]
TraesCS7D02G523900	25.6407	29.7863	27.1336	7.41449	6.04215	7.38127	3.96204	1.98624	1.98423e-15	1.08076e-13	up	GO:0004089(carbonate dehydratase activity);GO:0005737(cytoplasm);GO:0006730(one-carbon metabolic process);GO:0008270(zinc ion binding);GO:0009570(chloroplast stroma);GO:0046872(metal ion binding)	00910(Nitrogen metabolism)	K01674	EC:4.2.1.1	Bifunctional monodehydroascorbate reductase and carbonic anhydrase nectarin-3 [Aegilops tauschii]
TraesCS3A02G301100	14.7479	13.9493	14.7176	3.91731	4.36778	4.08853	3.50866	1.81092	9.22521e-12	3.54042e-10	up	GO:0004328(formamidase activity);GO:0005773(vacuole);GO:0016811(hydrolase activity, acting on carbon-nitrogen (but not peptide) bonds, in linear amides)	01200(Carbon metabolism);00630(Glyoxylate and dicarboxylate metabolism);00910(Nitrogen metabolism);00460(Cyanoamino acid metabolism)	K01455	EC:3.5.1.49	unnamed protein product [Triticum aestivum]
TraesCS3B02G335400	30.5421	38.9735	38.8412	14.888	8.78634	11.3116	3.09716	1.63094	1.04727e-10	3.55635e-09	up	GO:0004328(formamidase activity);GO:0005773(vacuole);GO:0016811(hydrolase activity, acting on carbon-nitrogen (but not peptide) bonds, in linear amides)	01200(Carbon metabolism);00630(Glyoxylate and dicarboxylate metabolism);00910(Nitrogen metabolism);00460(Cyanoamino acid metabolism)	K01455	EC:3.5.1.49	unnamed protein product [Triticum aestivum]
TraesCS4D02G296200	23.8859	19.013	20.9705	5.76322	7.10729	4.86303	3.60162	1.84864	1.95728e-09	5.61245e-08	up	GO:0008824(cyanate hydratase activity)	00910(Nitrogen metabolism)	K01725	EC:4.2.1.104	Cyanate hydratase [Aegilops tauschii]
TraesCS6D02G222900	16.8642	29.0565	22.3518	3.73506	2.73296	4.57718	6.18119	2.62788	5.56017e-09	1.47372e-07	up	GO:0005515(protein binding);GO:0005773(vacuole);GO:0005774(vacuolar membrane);GO:0005783(endoplasmic reticulum);GO:0005789(endoplasmic reticulum membrane);GO:0005829(cytosol);GO:0005886(plasma membrane);GO:0009535(chloroplast thylakoid membrane);GO:0016021(integral component of membrane);GO:0020037(heme binding);GO:0046872(metal ion binding);GO:0055114(oxidation-reduction process)	00910(Nitrogen metabolism)	K10534	EC:1.7.1.1;EC:1.7.1.2	predicted protein [Hordeum vulgare subsp. vulgare]
TraesCS6D02G037300	0.482243	0.880432	0.689013	0	0	0	inf	inf	3.00367e-07	5.83613e-06	up	GO:0005886(plasma membrane);GO:0015112(nitrate transmembrane transporter activity);GO:0015706(nitrate transport)	00910(Nitrogen metabolism)	K02575	NA	Nitrate transporter [Aegilops tauschii]
TraesCS4A02G388700	2.14517	3.09736	2.49521	0.230499	0.087797	0.150824	16.4942	4.04388	4.73881e-07	8.82869e-06	up	GO:0004089(carbonate dehydratase activity);GO:0006730(one-carbon metabolic process);GO:0008270(zinc ion binding);GO:0009507(chloroplast);GO:0009570(chloroplast stroma)	00910(Nitrogen metabolism)	K01674	EC:4.2.1.1	predicted protein [Hordeum vulgare subsp. vulgare]
TraesCS3B02G259300	6.79385	9.239	9.94726	3.80311	3.858	1.6728	2.78341	1.47685	0.000133504	0.00143997	up	GO:0004089(carbonate dehydratase activity);GO:0005737(cytoplasm);GO:0005829(cytosol);GO:0008270(zinc ion binding);GO:0009507(chloroplast);GO:0009535(chloroplast thylakoid membrane);GO:0009570(chloroplast stroma);GO:0009941(chloroplast envelope);GO:0015976(carbon utilization);GO:0042742(defense response to bacterium);GO:0048046(apoplast)	00910(Nitrogen metabolism)	K01673	EC:4.2.1.1	unnamed protein product [Triticum aestivum]
TraesCS4B02G297300	2.57334	3.0759	6.45495	0.632322	0.989145	0.25527	6.44959	2.68921	0.000449547	0.00413842	up	GO:0008824(cyanate hydratase activity)	00910(Nitrogen metabolism)	K01725	EC:4.2.1.104	Cyanate hydratase [Aegilops tauschii]
TraesCS3D02G223300	8.66488	14.4661	15.4667	6.59107	6.37147	6.06554	2.02846	1.02038	0.000625414	0.00551862	up	GO:0004089(carbonate dehydratase activity);GO:0005737(cytoplasm);GO:0005829(cytosol);GO:0008270(zinc ion binding);GO:0009507(chloroplast);GO:0009535(chloroplast thylakoid membrane);GO:0009570(chloroplast stroma);GO:0009941(chloroplast envelope);GO:0015976(carbon utilization);GO:0042742(defense response to bacterium);GO:0048046(apoplast)	00910(Nitrogen metabolism)	K01673	EC:4.2.1.1	unnamed protein product [Triticum aestivum]
TraesCS7B02G455900	3.9846	5.87189	7.17774	0.278918	0	2.29564	6.61638	2.72604	0.0122318	0.0675343	up	GO:0004089(carbonate dehydratase activity);GO:0006730(one-carbon metabolic process);GO:0008270(zinc ion binding);GO:0009507(chloroplast);GO:0009570(chloroplast stroma)	00910(Nitrogen metabolism)	K01674	EC:4.2.1.1	Bifunctional monodehydroascorbate reductase and carbonic anhydrase nectarin-3 [Aegilops tauschii]
TraesCS2D02G292600	1.56651	1.71489	0.947041	0.406437	0.376657	0.086514	4.86247	2.28169	0.0125556	0.0689856	up	GO:0004089(carbonate dehydratase activity);GO:0005737(cytoplasm);GO:0005783(endoplasmic reticulum);GO:0006730(one-carbon metabolic process);GO:0008270(zinc ion binding);GO:0009570(chloroplast stroma)	00910(Nitrogen metabolism)	K01674	EC:4.2.1.1	Bifunctional monodehydroascorbate reductase and carbonic anhydrase nectarin-3 [Aegilops tauschii]
TraesCS6A02G240700	4.80286	6.65835	8.7063	3.64201	2.35179	2.86988	2.27529	1.18605	0.0148227	0.0788785	up	GO:0005515(protein binding);GO:0005773(vacuole);GO:0005774(vacuolar membrane);GO:0005783(endoplasmic reticulum);GO:0005789(endoplasmic reticulum membrane);GO:0005829(cytosol);GO:0005886(plasma membrane);GO:0009535(chloroplast thylakoid membrane);GO:0016021(integral component of membrane);GO:0020037(heme binding);GO:0046872(metal ion binding);GO:0055114(oxidation-reduction process)	00910(Nitrogen metabolism)	K10534	EC:1.7.1.1;EC:1.7.1.2	predicted protein [Hordeum vulgare subsp. vulgare]
TraesCS4A02G007600	3.14485	2.64078	2.49635	1.08119	1.5348	0.972544	2.30791	1.20658	0.0510773	0.202192	up	GO:0008824(cyanate hydratase activity)	00910(Nitrogen metabolism)	K01725	EC:4.2.1.104	Cyanate hydratase [Aegilops tauschii]

## Sheet: Nr1 vs Nn
Table S11 The identification of DEGs related to nitrogen metabolism in Nr1 vs Nn
gene_id	FPKM.Nr1_1	FPKM.Nr1_2	FPKM.Nr1_3	FPKM.Nn_1	FPKM.Nn_2	FPKM.Nn_3	fc	log2(fc)	pval	qval	regulation	GO	KEGG	KO_ENTRY	EC	Description
TraesCS6B02G044300	0.079492	0.039416	0.063028	15.3562	10.3298	10.5317	0.00502339	-7.63712	2.05919e-43	9.29181e-41	down	GO:0005886(plasma membrane);GO:0015112(nitrate transmembrane transporter activity);GO:0015706(nitrate transport)	00910(Nitrogen metabolism)	K02575	NA	high affinity nitrate transporter TaNRT2 [Triticum aestivum]
TraesCS6B02G044400	0.152676	0.14273	0.177222	8.11195	6.62809	6.04373	0.0227402	-5.45861	1.6342e-27	3.02749e-25	down	GO:0005886(plasma membrane);GO:0015112(nitrate transmembrane transporter activity);GO:0015706(nitrate transport)	00910(Nitrogen metabolism)	K02575	NA	high affinity nitrate transporter TaNRT2 [Triticum aestivum]
TraesCS6D02G035800	0.048416	0	0	9.20006	5.55927	5.24875	0.00241982	-8.69088	2.42936e-26	4.2395e-24	down	GO:0005886(plasma membrane);GO:0015112(nitrate transmembrane transporter activity);GO:0015706(nitrate transport)	00910(Nitrogen metabolism)	K02575	NA	high affinity nitrate transporter TaNRT2 [Triticum aestivum]
TraesCS7D02G073700	0	0	0	2.2097	2.33966	2.16553	-inf	-inf	1.63223e-24	2.47867e-22	down	GO:0005739(mitochondrion);GO:0005773(vacuole);GO:0005829(cytosol);GO:0005886(plasma membrane);GO:0006809(nitric oxide biosynthetic process);GO:0008940(nitrate reductase activity);GO:0009416(response to light stimulus);GO:0009610(response to symbiotic fungus);GO:0009635(response to herbicide);GO:0009703(nitrate reductase (NADH) activity);GO:0020037(heme binding);GO:0030151(molybdenum ion binding);…	00910(Nitrogen metabolism)	K10534	EC:1.7.1.1;EC:1.7.1.2	PREDICTED: nitrate reductase [NADH] [Brachypodium distachyon]
TraesCS2A02G500400	11.5126	9.13999	10.2066	64.0214	53.516	52.2697	0.181731	-2.46012	2.77787e-23	3.88244e-21	down	GO:0004356(glutamate-ammonia ligase activity)	01230(Biosynthesis of amino acids);00630(Glyoxylate and dicarboxylate metabolism);00910(Nitrogen metabolism);00250(Alanine, aspartate and glutamate metabolism);00220(Arginine biosynthesis)	K01915	EC:6.3.1.2	plastid glutamine synthetase isoform GS2c [Triticum aestivum]
TraesCS6A02G032900	0	0	0	2.17048	2.14298	2.78484	-inf	-inf	3.52067e-18	3.50254e-16	down	GO:0005886(plasma membrane);GO:0015112(nitrate transmembrane transporter activity);GO:0015706(nitrate transport)	00910(Nitrogen metabolism)	K02575	NA	High affinity nitrate transporter 2.4 [Triticum urartu]
TraesCS7B02G354800	12.1352	9.10145	8.42164	60.9588	115.811	54.0173	0.128509	-2.96005	4.07037e-18	4.00526e-16	down	GO:0004089(carbonate dehydratase activity);GO:0005886(plasma membrane);GO:0008270(zinc ion binding);GO:0009409(response to cold);GO:0009507(chloroplast);GO:0009535(chloroplast thylakoid membrane);GO:0009570(chloroplast stroma);GO:0009579(thylakoid);GO:0009817(defense response to fungus, incompatible interaction);GO:0009941(chloroplast envelope);GO:0010037(response to carbon dioxide);GO:0010119(re…	00910(Nitrogen metabolism)	K01673	EC:4.2.1.1	Carbonic anhydrase, chloroplastic [Aegilops tauschii]
TraesCS6B02G044200	0.035525	0.032237	0.028663	4.72833	2.55888	1.77934	0.0106353	-6.555	4.28451e-16	3.49697e-14	down	GO:0005886(plasma membrane);GO:0015112(nitrate transmembrane transporter activity);GO:0015706(nitrate transport)	00910(Nitrogen metabolism)	K02575	NA	Nitrate transporter [Aegilops tauschii]
TraesCS6A02G030900	0.094775	0	0.160208	9.56042	5.24178	4.98827	0.0128841	-6.27826	4.51637e-16	3.67671e-14	down	GO:0005886(plasma membrane);GO:0015112(nitrate transmembrane transporter activity);GO:0015706(nitrate transport)	00910(Nitrogen metabolism)	K02575	NA	High-affinity nitrate transporter 2.1 [Triticum urartu]
TraesCS6D02G038100	0	0	0	1.59644	1.40255	1.12927	-inf	-inf	1.01361e-13	6.69799e-12	down	GO:0005886(plasma membrane);GO:0015112(nitrate transmembrane transporter activity);GO:0015706(nitrate transport)	00910(Nitrogen metabolism)	K02575	NA	Nitrate transporter [Aegilops tauschii]
TraesCS6D02G035700	0.04379	0	0.070663	5.0756	3.07429	2.13192	0.0111316	-6.48919	4.83672e-13	2.98972e-11	down	GO:0005886(plasma membrane);GO:0015112(nitrate transmembrane transporter activity);GO:0015706(nitrate transport)	00910(Nitrogen metabolism)	K02575	NA	Nitrate transporter [Aegilops tauschii]
TraesCS6B02G044000	0.78034	0.979365	1.5843	10.4745	11.8723	7.97725	0.110276	-3.18081	9.05104e-13	5.43518e-11	down	GO:0005886(plasma membrane);GO:0015112(nitrate transmembrane transporter activity);GO:0015706(nitrate transport)	00910(Nitrogen metabolism)	K02575	NA	High-affinity nitrate transporter 2.1 [Triticum urartu]
TraesCS6B02G044100	0.43128	0.370947	0.619342	6.85987	5.67023	5.25654	0.0799234	-3.64524	2.04907e-12	1.15887e-10	down	GO:0005886(plasma membrane);GO:0015112(nitrate transmembrane transporter activity);GO:0015706(nitrate transport)	00910(Nitrogen metabolism)	K02575	NA	high affinity nitrate transporter [Triticum aestivum]
TraesCS6A02G031100	0.213844	0.069412	0.240979	5.03208	3.52857	2.88988	0.0457826	-4.44906	7.07724e-12	3.7761e-10	down	GO:0005886(plasma membrane);GO:0015112(nitrate transmembrane transporter activity);GO:0015706(nitrate transport)	00910(Nitrogen metabolism)	K02575	NA	high affinity nitrate transporter [Triticum aestivum]
TraesCS6D02G035600	1.0069	1.28858	1.58328	8.15749	9.19548	6.54345	0.162316	-2.62313	4.19308e-11	2.01962e-09	down	GO:0005886(plasma membrane);GO:0015112(nitrate transmembrane transporter activity);GO:0015706(nitrate transport)	00910(Nitrogen metabolism)	K02575	NA	Nitrate transporter [Aegilops tauschii]
TraesCS7A02G454400	2.27812	1.74579	1.99771	16.7888	12.1169	11.4067	0.149374	-2.743	4.42417e-11	2.12216e-09	down	GO:0004089(carbonate dehydratase activity);GO:0005515(protein binding);GO:0005737(cytoplasm);GO:0005886(plasma membrane);GO:0008270(zinc ion binding);GO:0009507(chloroplast);GO:0009941(chloroplast envelope);GO:0010037(response to carbon dioxide);GO:0010119(regulation of stomatal movement);GO:0015976(carbon utilization);GO:2000122(negative regulation of stomatal complex development)	00910(Nitrogen metabolism)	K01673	EC:4.2.1.1	predicted protein, partial [Hordeum vulgare subsp. vulgare]
TraesCS6D02G037900	0	0	0	1.11341	1.20789	1.40732	-inf	-inf	2.15544e-10	9.33921e-09	down	GO:0005886(plasma membrane);GO:0015112(nitrate transmembrane transporter activity);GO:0015706(nitrate transport)	00910(Nitrogen metabolism)	K02575	NA	Nitrate transporter [Aegilops tauschii]
TraesCS2B02G528300	12.323	11.3607	13.7732	41.3041	35.8134	30.8191	0.347027	-1.52688	3.48311e-10	1.46986e-08	down	GO:0004356(glutamate-ammonia ligase activity)	01230(Biosynthesis of amino acids);00630(Glyoxylate and dicarboxylate metabolism);00910(Nitrogen metabolism);00250(Alanine, aspartate and glutamate metabolism);00220(Arginine biosynthesis)	K01915	EC:6.3.1.2	plastid glutamine synthetase 2 [Triticum aestivum]
TraesCS7A02G078500	0	0.048713	0	1.95029	1.6266	1.43524	0.00971905	-6.68497	4.86152e-10	1.99143e-08	down	GO:0005739(mitochondrion);GO:0005773(vacuole);GO:0005829(cytosol);GO:0005886(plasma membrane);GO:0006809(nitric oxide biosynthetic process);GO:0008940(nitrate reductase activity);GO:0009416(response to light stimulus);GO:0009610(response to symbiotic fungus);GO:0009635(response to herbicide);GO:0009703(nitrate reductase (NADH) activity);GO:0020037(heme binding);GO:0030151(molybdenum ion binding);…	00910(Nitrogen metabolism)	K10534	EC:1.7.1.1;EC:1.7.1.2	RecName: Full=Nitrate reductase [NADH]; Short=NR
TraesCS7D02G443400	0.753823	1.13865	1.57925	7.0522	7.58055	6.46219	0.164576	-2.60317	7.53267e-09	2.51512e-07	down	GO:0005886(plasma membrane);GO:0015112(nitrate transmembrane transporter activity);GO:0015706(nitrate transport)	00910(Nitrogen metabolism)	K02575	NA	High-affinity nitrate transporter 2.1 [Triticum urartu]
TraesCS2D02G500600	0.193321	0.523314	0.426793	5.7371	3.30166	3.92963	0.0881704	-3.50356	2.23602e-08	6.94473e-07	down	GO:0005886(plasma membrane);GO:0015112(nitrate transmembrane transporter activity);GO:0015706(nitrate transport)	00910(Nitrogen metabolism)	K02575	NA	Nitrate transporter [Aegilops tauschii]
TraesCS6B02G044500	2.80319	2.17226	1.34337	9.68324	17.5411	9.32835	0.172869	-2.53225	6.20992e-08	1.79219e-06	down	GO:0004089(carbonate dehydratase activity);GO:0005886(plasma membrane);GO:0008270(zinc ion binding);GO:0009409(response to cold);GO:0009507(chloroplast);GO:0009535(chloroplast thylakoid membrane);GO:0009570(chloroplast stroma);GO:0009579(thylakoid);GO:0009817(defense response to fungus, incompatible interaction);GO:0009941(chloroplast envelope);GO:0010037(response to carbon dioxide);GO:0010119(re…	00910(Nitrogen metabolism)	K01673	EC:4.2.1.1	Carbonic anhydrase, chloroplastic [Aegilops tauschii]
TraesCS3A02G254000	3.32662	1.45172	1.28001	15.8904	8.08632	7.88523	0.190143	-2.39484	1.40442e-07	3.73721e-06	down	GO:0004356(glutamate-ammonia ligase activity)	01230(Biosynthesis of amino acids);00630(Glyoxylate and dicarboxylate metabolism);00910(Nitrogen metabolism);00250(Alanine, aspartate and glutamate metabolism);00220(Arginine biosynthesis)	K01915	EC:6.3.1.2	plastid glutamine synthetase isoform GS2c [Triticum aestivum]
TraesCS7B02G354900	0.102875	0.137166	0.081519	3.25017	1.6323	1.5927	0.0496605	-4.33176	3.17843e-07	7.80075e-06	down	GO:0005886(plasma membrane);GO:0015112(nitrate transmembrane transporter activity);GO:0015706(nitrate transport)	00910(Nitrogen metabolism)	K02575	NA	high affinity nitrate transporter [Triticum aestivum]
TraesCS4A02G388700	3.81193	2.3161	1.95863	14.3484	11.0318	11.5426	0.219015	-2.1909	4.77823e-07	1.12507e-05	down	GO:0004089(carbonate dehydratase activity);GO:0005515(protein binding);GO:0005737(cytoplasm);GO:0005886(plasma membrane);GO:0008270(zinc ion binding);GO:0009507(chloroplast);GO:0009941(chloroplast envelope);GO:0010037(response to carbon dioxide);GO:0010119(regulation of stomatal movement);GO:0015976(carbon utilization);GO:2000122(negative regulation of stomatal complex development)	00910(Nitrogen metabolism)	K01673	EC:4.2.1.1	predicted protein, partial [Hordeum vulgare subsp. vulgare]
TraesCS3B02G285900	2.91069	1.23802	1.61062	7.85801	5.83335	7.61248	0.270343	-1.88714	3.05331e-05	0.000482337	down	GO:0005515(protein binding);GO:0015706(nitrate transport)	00910(Nitrogen metabolism)	K02575	NA	High affinity nitrate transporter 2.5 [Triticum urartu]
TraesCS3B02G259300	0.565776	0.622597	0.538078	4.33889	3.07503	2.80605	0.168929	-2.56551	0.000136066	0.00179264	down	GO:0004089(carbonate dehydratase activity);GO:0005515(protein binding);GO:0005737(cytoplasm);GO:0005886(plasma membrane);GO:0008270(zinc ion binding);GO:0009507(chloroplast);GO:0009941(chloroplast envelope);GO:0010037(response to carbon dioxide);GO:0010119(regulation of stomatal movement);GO:0015976(carbon utilization);GO:2000122(negative regulation of stomatal complex development)	00910(Nitrogen metabolism)	K01673	EC:4.2.1.1	predicted protein, partial [Hordeum vulgare subsp. vulgare]
TraesCS6A02G030800	1.17446	1.04673	0.75434	3.29796	3.46333	3.605	0.287039	-1.80068	0.000350846	0.00407426	down	GO:0005515(protein binding);GO:0015706(nitrate transport)	00910(Nitrogen metabolism)	K02575	NA	unnamed protein product [Triticum aestivum]
TraesCS2D02G292600	2.47836	3.4761	2.61808	10.3304	11.2817	7.05546	0.299033	-1.74162	0.000399361	0.00455558	down	GO:0004089(carbonate dehydratase activity);GO:0005737(cytoplasm);GO:0005829(cytosol);GO:0008270(zinc ion binding);GO:0009507(chloroplast);GO:0009535(chloroplast thylakoid membrane);GO:0009570(chloroplast stroma);GO:0009941(chloroplast envelope);GO:0015976(carbon utilization);GO:0042742(defense response to bacterium);GO:0048046(apoplast)	00910(Nitrogen metabolism)	K01673	EC:4.2.1.1	Carbonic anhydrase, chloroplastic [Aegilops tauschii]
TraesCS4A02G007600	0.984803	0.347344	0.328441	2.46622	1.85408	1.4954	0.285535	-1.80826	0.0139842	0.0886972	down	GO:0005886(plasma membrane);GO:0015112(nitrate transmembrane transporter activity);GO:0015706(nitrate transport)	00910(Nitrogen metabolism)	K02575	NA	High-affinity nitrate transporter 2.1 [Triticum urartu]
TraesCS7B02G455700	50.1079	40.6192	45.6233	4.38061	4.18104	2.83003	11.9693	3.58127	4.89752e-36	1.53164e-33	up	GO:0004089(carbonate dehydratase activity);GO:0005737(cytoplasm);GO:0006730(one-carbon metabolic process);GO:0008270(zinc ion binding);GO:0009570(chloroplast stroma);GO:0046872(metal ion binding)	00910(Nitrogen metabolism)	K01674	EC:4.2.1.1	Bifunctional monodehydroascorbate reductase and carbonic anhydrase nectarin-3 [Aegilops tauschii]
TraesCS3B02G335400	4.34845	10.3044	8.78392	0	0	0	inf	inf	4.3696e-34	1.23233e-31	up	GO:0004328(formamidase activity);GO:0005773(vacuole);GO:0016811(hydrolase activity, acting on carbon-nitrogen (but not peptide) bonds, in linear amides)	01200(Carbon metabolism);00630(Glyoxylate and dicarboxylate metabolism);00910(Nitrogen metabolism);00460(Cyanoamino acid metabolism)	K01455	EC:3.5.1.49	unnamed protein product [Triticum aestivum]
TraesCS6B02G356800	32.5344	26.3978	29.1336	4.74315	4.11125	3.53609	7.10754	2.82935	1.33995e-29	2.7845e-27	up	GO:0005515(protein binding);GO:0005739(mitochondrion);GO:0005829(cytosol);GO:0006809(nitric oxide biosynthetic process);GO:0008940(nitrate reductase activity);GO:0009416(response to light stimulus);GO:0009635(response to herbicide);GO:0009703(nitrate reductase (NADH) activity);GO:0020037(heme binding);GO:0030151(molybdenum ion binding);GO:0042128(nitrate assimilation);GO:0043546(molybdopterin cof…	00910(Nitrogen metabolism)	K10534	EC:1.7.1.1;EC:1.7.1.2	RecName: Full=Nitrate reductase [NAD(P)H]
TraesCS2B02G409300	50.4356	63.771	64.6541	9.98734	10.5791	10.7123	5.71828	2.51558	3.75105e-26	6.3872e-24	up	GO:0004352(glutamate dehydrogenase (NAD+) activity);GO:0004353(glutamate dehydrogenase [NAD(P)+] activity);GO:0005507(copper ion binding);GO:0005524(ATP binding);GO:0005737(cytoplasm);GO:0005739(mitochondrion);GO:0005774(vacuolar membrane);GO:0005794(Golgi apparatus);GO:0006520(cellular amino acid metabolic process);GO:0008270(zinc ion binding);GO:0009651(response to salt stress);GO:0016491(oxido…	01200(Carbon metabolism);00910(Nitrogen metabolism);00250(Alanine, aspartate and glutamate metabolism);00220(Arginine biosynthesis);00471(D-Glutamine and D-glutamate metabolism)	K00261	EC:1.4.1.3	Glutamate dehydrogenase 2 [Triticum urartu]
TraesCS2A02G389900	87.6352	102.688	99.9249	17.3785	17.7254	18.8162	5.38293	2.42839	8.38608e-26	1.39782e-23	up	GO:0004352(glutamate dehydrogenase (NAD+) activity);GO:0004353(glutamate dehydrogenase [NAD(P)+] activity);GO:0005507(copper ion binding);GO:0005524(ATP binding);GO:0005737(cytoplasm);GO:0005739(mitochondrion);GO:0005774(vacuolar membrane);GO:0005794(Golgi apparatus);GO:0006520(cellular amino acid metabolic process);GO:0008270(zinc ion binding);GO:0009651(response to salt stress);GO:0016491(oxido…	01200(Carbon metabolism);00910(Nitrogen metabolism);00250(Alanine, aspartate and glutamate metabolism);00220(Arginine biosynthesis);00471(D-Glutamine and D-glutamate metabolism)	K00261	EC:1.4.1.3	Glutamate dehydrogenase 2 [Triticum urartu]
TraesCS6D02G306000	75.4507	64.5976	67.7292	15.1266	12.4285	13.0593	5.11586	2.35498	8.19901e-25	1.27575e-22	up	GO:0005515(protein binding);GO:0005739(mitochondrion);GO:0005829(cytosol);GO:0006809(nitric oxide biosynthetic process);GO:0008940(nitrate reductase activity);GO:0009416(response to light stimulus);GO:0009635(response to herbicide);GO:0009703(nitrate reductase (NADH) activity);GO:0020037(heme binding);GO:0030151(molybdenum ion binding);GO:0042128(nitrate assimilation);GO:0043546(molybdopterin cof…	00910(Nitrogen metabolism)	K10534	EC:1.7.1.1;EC:1.7.1.2	RecName: Full=Nitrate reductase [NAD(P)H]
TraesCS2D02G388800	61.7241	77.5007	71.9123	11.7054	13.7176	15.1568	5.20301	2.37935	8.00364e-23	1.08501e-20	up	GO:0004352(glutamate dehydrogenase (NAD+) activity);GO:0004353(glutamate dehydrogenase [NAD(P)+] activity);GO:0005507(copper ion binding);GO:0005524(ATP binding);GO:0005737(cytoplasm);GO:0005739(mitochondrion);GO:0005774(vacuolar membrane);GO:0005794(Golgi apparatus);GO:0006520(cellular amino acid metabolic process);GO:0008270(zinc ion binding);GO:0009651(response to salt stress);GO:0016491(oxido…	01200(Carbon metabolism);00910(Nitrogen metabolism);00250(Alanine, aspartate and glutamate metabolism);00220(Arginine biosynthesis);00471(D-Glutamine and D-glutamate metabolism)	K00261	EC:1.4.1.3	Glutamate dehydrogenase 2 [Triticum urartu]
TraesCS3D02G300700	25.9755	18.5212	17.357	4.60216	3.66917	4.55225	4.82344	2.27006	5.29044e-16	4.2793e-14	up	GO:0004328(formamidase activity);GO:0005773(vacuole);GO:0016811(hydrolase activity, acting on carbon-nitrogen (but not peptide) bonds, in linear amides)	01200(Carbon metabolism);00630(Glyoxylate and dicarboxylate metabolism);00910(Nitrogen metabolism);00460(Cyanoamino acid metabolism)	K01455	EC:3.5.1.49	unnamed protein product [Triticum aestivum]
TraesCS7D02G523800	7.9819	6.09773	6.98264	0.281515	0.007397	0.221104	41.2973	5.36797	7.04947e-13	4.29033e-11	up	GO:0004089(carbonate dehydratase activity);GO:0006730(one-carbon metabolic process);GO:0008270(zinc ion binding);GO:0009507(chloroplast);GO:0009570(chloroplast stroma)	00910(Nitrogen metabolism)	K01674	EC:4.2.1.1	Bifunctional monodehydroascorbate reductase and carbonic anhydrase nectarin-3 [Aegilops tauschii]
TraesCS7A02G537500	8.30701	5.39078	5.75808	0.405134	0.413073	0.350249	16.6509	4.05753	1.03583e-12	6.1616e-11	up	GO:0004089(carbonate dehydratase activity);GO:0005737(cytoplasm);GO:0006730(one-carbon metabolic process);GO:0008270(zinc ion binding);GO:0009570(chloroplast stroma);GO:0046872(metal ion binding)	00910(Nitrogen metabolism)	K01674	EC:4.2.1.1	Bifunctional monodehydroascorbate reductase and carbonic anhydrase nectarin-3 [Aegilops tauschii]
TraesCS4D02G296200	24.8084	28.5092	24.5904	5.76322	7.10729	4.86303	4.39325	2.13529	5.9174e-12	3.17334e-10	up	GO:0008824(cyanate hydratase activity)	00910(Nitrogen metabolism)	K01725	EC:4.2.1.104	Cyanate hydratase [Aegilops tauschii]
TraesCS7A02G537600	2.21693	2.07713	1.49091	0	0	0	inf	inf	3.68617e-11	1.78853e-09	up	GO:0004089(carbonate dehydratase activity);GO:0005737(cytoplasm);GO:0006730(one-carbon metabolic process);GO:0008270(zinc ion binding);GO:0009570(chloroplast stroma);GO:0046872(metal ion binding)	00910(Nitrogen metabolism)	K01674	EC:4.2.1.1	Bifunctional monodehydroascorbate reductase and carbonic anhydrase nectarin-3 [Triticum urartu]
TraesCS7D02G085200	17.4118	11.7533	15.1447	3.07355	2.72085	1.79075	5.84167	2.54638	1.16149e-10	5.2561e-09	up	GO:0004089(carbonate dehydratase activity);GO:0006730(one-carbon metabolic process);GO:0008270(zinc ion binding);GO:0009507(chloroplast);GO:0009570(chloroplast stroma)	00910(Nitrogen metabolism)	K01674	EC:4.2.1.1	predicted protein [Hordeum vulgare subsp. vulgare]
TraesCS3A02G301100	18.024	13.3273	12.4996	3.91731	4.36778	4.08853	3.54391	1.82534	8.29983e-10	3.27294e-08	up	GO:0004328(formamidase activity);GO:0005773(vacuole);GO:0016811(hydrolase activity, acting on carbon-nitrogen (but not peptide) bonds, in linear amides)	01200(Carbon metabolism);00630(Glyoxylate and dicarboxylate metabolism);00910(Nitrogen metabolism);00460(Cyanoamino acid metabolism)	K01455	EC:3.5.1.49	unnamed protein product [Triticum aestivum]
TraesCS7D02G523900	6.72198	8.67285	7.10033	2.59937	1.97456	1.23683	3.87129	1.95281	2.32474e-09	8.53844e-08	up	GO:0004352(glutamate dehydrogenase (NAD+) activity);GO:0004353(glutamate dehydrogenase [NAD(P)+] activity);GO:0005507(copper ion binding);GO:0005524(ATP binding);GO:0005737(cytoplasm);GO:0005739(mitochondrion);GO:0005774(vacuolar membrane);GO:0005794(Golgi apparatus);GO:0006520(cellular amino acid metabolic process);GO:0008270(zinc ion binding);GO:0009651(response to salt stress);GO:0016491(oxido…	01200(Carbon metabolism);00910(Nitrogen metabolism);00250(Alanine, aspartate and glutamate metabolism);00220(Arginine biosynthesis);00471(D-Glutamine and D-glutamate metabolism)	K00261	EC:1.4.1.3	Glutamate dehydrogenase 2 [Triticum urartu]
TraesCS6A02G031200	57.4298	30.5874	32.6403	14.888	8.78634	11.3116	3.44874	1.78607	2.91824e-09	1.05225e-07	up	GO:0004328(formamidase activity);GO:0005773(vacuole);GO:0016811(hydrolase activity, acting on carbon-nitrogen (but not peptide) bonds, in linear amides)	01200(Carbon metabolism);00630(Glyoxylate and dicarboxylate metabolism);00910(Nitrogen metabolism);00460(Cyanoamino acid metabolism)	K01455	EC:3.5.1.49	unnamed protein product [Triticum aestivum]
TraesCS6D02G035900	20.2579	19.3724	23.9803	7.41449	6.04215	7.38127	3.05264	1.61006	4.41964e-09	1.53576e-07	up	GO:0004089(carbonate dehydratase activity);GO:0005737(cytoplasm);GO:0006730(one-carbon metabolic process);GO:0008270(zinc ion binding);GO:0009570(chloroplast stroma);GO:0046872(metal ion binding)	00910(Nitrogen metabolism)	K01674	EC:4.2.1.1	Bifunctional monodehydroascorbate reductase and carbonic anhydrase nectarin-3 [Aegilops tauschii]
TraesCS6D02G222900	2.2013	1.38661	2.14857	0.04363	0.111252	0.123218	20.6274	4.36649	1.45207e-08	4.62358e-07	up	GO:0004089(carbonate dehydratase activity);GO:0006730(one-carbon metabolic process);GO:0008270(zinc ion binding);GO:0009507(chloroplast);GO:0009570(chloroplast stroma)	00910(Nitrogen metabolism)	K01674	EC:4.2.1.1	Bifunctional monodehydroascorbate reductase and carbonic anhydrase nectarin-3 [Aegilops tauschii]
TraesCS7D02G443500	22.0978	15.9494	25.1355	3.73506	2.73296	4.57718	5.72037	2.51611	9.41904e-08	2.61666e-06	up	GO:0005515(protein binding);GO:0005773(vacuole);GO:0005774(vacuolar membrane);GO:0005783(endoplasmic reticulum);GO:0005789(endoplasmic reticulum membrane);GO:0005829(cytosol);GO:0005886(plasma membrane);GO:0009535(chloroplast thylakoid membrane);GO:0016021(integral component of membrane);GO:0020037(heme binding);GO:0046872(metal ion binding);GO:0055114(oxidation-reduction process)	00910(Nitrogen metabolism)	K10534	EC:1.7.1.1;EC:1.7.1.2	predicted protein [Hordeum vulgare subsp. vulgare]
TraesCS7A02G454300	0	1.35267	1.02965	0	0	0	inf	inf	8.79632e-05	0.00122453	up	GO:0004328(formamidase activity);GO:0005773(vacuole);GO:0016811(hydrolase activity, acting on carbon-nitrogen (but not peptide) bonds, in linear amides)	01200(Carbon metabolism);00630(Glyoxylate and dicarboxylate metabolism);00910(Nitrogen metabolism);00460(Cyanoamino acid metabolism)	K01455	EC:3.5.1.49	unnamed protein product [Triticum aestivum]
TraesCS4B02G047400	1.97706	1.30899	1.7791	0.230499	0.087797	0.150824	10.7971	3.43258	0.000280361	0.00333986	up	GO:0004089(carbonate dehydratase activity);GO:0006730(one-carbon metabolic process);GO:0008270(zinc ion binding);GO:0009507(chloroplast);GO:0009570(chloroplast stroma)	00910(Nitrogen metabolism)	K01674	EC:4.2.1.1	predicted protein [Hordeum vulgare subsp. vulgare]
TraesCS7B02G455900	6.06918	0	4.62996	0	0.096772	0	110.56	6.78869	0.000373999	0.0043075	up	GO:0004089(carbonate dehydratase activity);GO:0005737(cytoplasm);GO:0006730(one-carbon metabolic process);GO:0008270(zinc ion binding);GO:0009570(chloroplast stroma);GO:0046872(metal ion binding)	00910(Nitrogen metabolism)	K01674	EC:4.2.1.1	Bifunctional monodehydroascorbate reductase and carbonic anhydrase nectarin-3 [Aegilops tauschii]
TraesCS4B02G297300	8.63397	6.69882	7.25512	3.80311	3.858	1.6728	2.41998	1.275	0.00220471	0.0195423	up	GO:0004089(carbonate dehydratase activity);GO:0005737(cytoplasm);GO:0005829(cytosol);GO:0008270(zinc ion binding);GO:0009507(chloroplast);GO:0009535(chloroplast thylakoid membrane);GO:0009570(chloroplast stroma);GO:0009941(chloroplast envelope);GO:0015976(carbon utilization);GO:0042742(defense response to bacterium);GO:0048046(apoplast)	00910(Nitrogen metabolism)	K01673	EC:4.2.1.1	unnamed protein product [Triticum aestivum]
TraesCS6A02G240700	7.49239	25.4616	12.6248	2.87369	4.98741	10.5281	2.47856	1.3095	0.00756896	0.0541204	up	GO:0004356(glutamate-ammonia ligase activity)	01230(Biosynthesis of amino acids);00630(Glyoxylate and dicarboxylate metabolism);00910(Nitrogen metabolism);00250(Alanine, aspartate and glutamate metabolism);00220(Arginine biosynthesis)	K01915	EC:6.3.1.2	glutamine synthetase isoform GSe2 [Triticum aestivum]
TraesCS2B02G311300	1.99245	7.34212	8.20489	0.278918	0	2.29564	6.81262	2.76821	0.0165472	0.101243	up	GO:0004089(carbonate dehydratase activity);GO:0006730(one-carbon metabolic process);GO:0008270(zinc ion binding);GO:0009507(chloroplast);GO:0009570(chloroplast stroma)	00910(Nitrogen metabolism)	K01674	EC:4.2.1.1	Bifunctional monodehydroascorbate reductase and carbonic anhydrase nectarin-3 [Aegilops tauschii]

## Sheet: Nr2 vs Nn
Table S11 The identification of DEGs related to nitrogen metabolism in Nr2 vs Nn
gene_id	FPKM.Nr2_1	FPKM.Nr2_2	FPKM.Nr2_3	FPKM.Nn_1	FPKM.Nn_2	FPKM.Nn_3	fc	log2(fc)	pval	qval	regulation	GO	KEGG	KO_ENTRY	EC	Description
TraesCS7D02G073700	0	0	0	2.2097	2.33966	2.16553	-inf	-inf	9.54202e-78	6.56444e-75	down	GO:0005739(mitochondrion);GO:0005773(vacuole);GO:0005829(cytosol);GO:0005886(plasma membrane);GO:0006809(nitric oxide biosynthetic process);GO:0008940(nitrate reductase activity);GO:0009416(response to light stimulus);GO:0009610(response to symbiotic fungus);GO:0009635(response to herbicide);GO:0009703(nitrate reductase (NADH) activity);GO:0020037(heme binding);GO:0030151(molybdenum ion binding);…	00910(Nitrogen metabolism)	K10534	EC:1.7.1.1;EC:1.7.1.2	PREDICTED: nitrate reductase [NADH] [Brachypodium distachyon]
TraesCS6B02G044300	0.064314	0.066974	0.320696	15.3562	10.3298	10.5317	0.0124796	-6.32428	7.27725e-66	3.049e-63	down	GO:0005886(plasma membrane);GO:0015112(nitrate transmembrane transporter activity);GO:0015706(nitrate transport)	00910(Nitrogen metabolism)	K02575	NA	high affinity nitrate transporter TaNRT2 [Triticum aestivum]
TraesCS6B02G044400	0.132454	0.248375	0.345149	8.11195	6.62809	6.04373	0.03493	-4.83939	1.63857e-63	6.25394e-61	down	GO:0005886(plasma membrane);GO:0015112(nitrate transmembrane transporter activity);GO:0015706(nitrate transport)	00910(Nitrogen metabolism)	K02575	NA	high affinity nitrate transporter TaNRT2 [Triticum aestivum]
TraesCS6A02G031200	0.314868	0.430838	0.629893	7.0522	7.58055	6.46219	0.0652099	-3.93877	3.99172e-51	9.07897e-49	down	GO:0005886(plasma membrane);GO:0015112(nitrate transmembrane transporter activity);GO:0015706(nitrate transport)	00910(Nitrogen metabolism)	K02575	NA	High-affinity nitrate transporter 2.1 [Triticum urartu]
TraesCS3A02G254000	0.587235	0.514979	0.776349	7.85801	5.83335	7.61248	0.0881796	-3.50341	5.98669e-46	1.11201e-43	down	GO:0005515(protein binding);GO:0015706(nitrate transport)	00910(Nitrogen metabolism)	K02575	NA	High affinity nitrate transporter 2.5 [Triticum urartu]
TraesCS6A02G030900	0.03234	0.184291	0.196499	9.56042	5.24178	4.98827	0.0208752	-5.58207	1.5477e-41	2.32464e-39	down	GO:0005886(plasma membrane);GO:0015112(nitrate transmembrane transporter activity);GO:0015706(nitrate transport)	00910(Nitrogen metabolism)	K02575	NA	High-affinity nitrate transporter 2.1 [Triticum urartu]
TraesCS6D02G035800	0	0	0.164021	9.20006	5.55927	5.24875	0.00819774	-6.93056	3.08963e-41	4.5789e-39	down	GO:0005886(plasma membrane);GO:0015112(nitrate transmembrane transporter activity);GO:0015706(nitrate transport)	00910(Nitrogen metabolism)	K02575	NA	high affinity nitrate transporter TaNRT2 [Triticum aestivum]
TraesCS7A02G078500	0	0.048091	0	1.95029	1.6266	1.43524	0.00959495	-6.70351	1.11704e-40	1.61259e-38	down	GO:0005739(mitochondrion);GO:0005773(vacuole);GO:0005829(cytosol);GO:0005886(plasma membrane);GO:0006809(nitric oxide biosynthetic process);GO:0008940(nitrate reductase activity);GO:0009416(response to light stimulus);GO:0009610(response to symbiotic fungus);GO:0009635(response to herbicide);GO:0009703(nitrate reductase (NADH) activity);GO:0020037(heme binding);GO:0030151(molybdenum ion binding);…	00910(Nitrogen metabolism)	K10534	EC:1.7.1.1;EC:1.7.1.2	RecName: Full=Nitrate reductase [NADH]; Short=NR
TraesCS6B02G044000	0.659979	0.400107	1.0124	10.4745	11.8723	7.97725	0.0683448	-3.87102	8.93e-39	1.19907e-36	down	GO:0005886(plasma membrane);GO:0015112(nitrate transmembrane transporter activity);GO:0015706(nitrate transport)	00910(Nitrogen metabolism)	K02575	NA	High-affinity nitrate transporter 2.1 [Triticum urartu]
TraesCS6D02G035600	0.412652	0.209863	0.808296	8.15749	9.19548	6.54345	0.0598755	-4.06189	1.74136e-30	1.51557e-28	down	GO:0005886(plasma membrane);GO:0015112(nitrate transmembrane transporter activity);GO:0015706(nitrate transport)	00910(Nitrogen metabolism)	K02575	NA	Nitrate transporter [Aegilops tauschii]
TraesCS3B02G285900	0.425027	0.209179	0.440387	3.29796	3.46333	3.605	0.103662	-3.27004	1.53657e-27	1.16495e-25	down	GO:0005515(protein binding);GO:0015706(nitrate transport)	00910(Nitrogen metabolism)	K02575	NA	unnamed protein product [Triticum aestivum]
TraesCS3D02G254900	0.863959	1.0939	1.06969	5.82194	4.7391	5.62562	0.187039	-2.41859	1.0224e-25	7.051e-24	down	GO:0005515(protein binding);GO:0015706(nitrate transport)	00910(Nitrogen metabolism)	K02575	NA	unnamed protein product [Triticum aestivum]
TraesCS6D02G035900	0.272217	0.266937	0.546046	5.7371	3.30166	3.92963	0.0836804	-3.57897	2.02183e-25	1.37563e-23	down	GO:0005886(plasma membrane);GO:0015112(nitrate transmembrane transporter activity);GO:0015706(nitrate transport)	00910(Nitrogen metabolism)	K02575	NA	Nitrate transporter [Aegilops tauschii]
TraesCS6D02G035700	0.175013	0.040671	0.162939	5.0756	3.07429	2.13192	0.0368246	-4.76319	2.42448e-25	1.63958e-23	down	GO:0005886(plasma membrane);GO:0015112(nitrate transmembrane transporter activity);GO:0015706(nitrate transport)	00910(Nitrogen metabolism)	K02575	NA	Nitrate transporter [Aegilops tauschii]
TraesCS6A02G032900	0	0.018422	0.146038	2.17048	2.14298	2.78484	0.0231689	-5.43166	3.40087e-24	2.10566e-22	down	GO:0005886(plasma membrane);GO:0015112(nitrate transmembrane transporter activity);GO:0015706(nitrate transport)	00910(Nitrogen metabolism)	K02575	NA	High affinity nitrate transporter 2.4 [Triticum urartu]
TraesCS7B02G354800	6.53824	11.3392	10.7847	60.9588	115.811	54.0173	0.124193	-3.00934	3.94753e-23	2.25613e-21	down	GO:0004089(carbonate dehydratase activity);GO:0005886(plasma membrane);GO:0008270(zinc ion binding);GO:0009409(response to cold);GO:0009507(chloroplast);GO:0009535(chloroplast thylakoid membrane);GO:0009570(chloroplast stroma);GO:0009579(thylakoid);GO:0009817(defense response to fungus, incompatible interaction);GO:0009941(chloroplast envelope);GO:0010037(response to carbon dioxide);GO:0010119(re…	00910(Nitrogen metabolism)	K01673	EC:4.2.1.1	Carbonic anhydrase, chloroplastic [Aegilops tauschii]
TraesCS6B02G044200	0.05786	0	0.148358	4.72833	2.55888	1.77934	0.0227449	-5.45831	3.50468e-21	1.73595e-19	down	GO:0005886(plasma membrane);GO:0015112(nitrate transmembrane transporter activity);GO:0015706(nitrate transport)	00910(Nitrogen metabolism)	K02575	NA	Nitrate transporter [Aegilops tauschii]
TraesCS6A02G031100	0.143892	0.185654	0.531146	5.03208	3.52857	2.88988	0.0751661	-3.73377	5.74465e-20	2.61746e-18	down	GO:0005886(plasma membrane);GO:0015112(nitrate transmembrane transporter activity);GO:0015706(nitrate transport)	00910(Nitrogen metabolism)	K02575	NA	high affinity nitrate transporter [Triticum aestivum]
TraesCS6B02G044100	0.510181	0.322111	1.1178	6.85987	5.67023	5.25654	0.109638	-3.18918	5.49169e-19	2.32537e-17	down	GO:0005886(plasma membrane);GO:0015112(nitrate transmembrane transporter activity);GO:0015706(nitrate transport)	00910(Nitrogen metabolism)	K02575	NA	high affinity nitrate transporter [Triticum aestivum]
TraesCS6D02G037900	0.031984	0.073217	0.109997	1.11341	1.20789	1.40732	0.0577152	-4.11491	8.04731e-19	3.37164e-17	down	GO:0005886(plasma membrane);GO:0015112(nitrate transmembrane transporter activity);GO:0015706(nitrate transport)	00910(Nitrogen metabolism)	K02575	NA	Nitrate transporter [Aegilops tauschii]
TraesCS2A02G500400	18.8029	24.0806	19.3582	64.0214	53.516	52.2697	0.366543	-1.44795	1.37195e-17	5.20071e-16	down	GO:0004356(glutamate-ammonia ligase activity)	01230(Biosynthesis of amino acids);00630(Glyoxylate and dicarboxylate metabolism);00910(Nitrogen metabolism);00250(Alanine, aspartate and glutamate metabolism);00220(Arginine biosynthesis)	K01915	EC:6.3.1.2	plastid glutamine synthetase isoform GS2c [Triticum aestivum]
TraesCS6D02G038100	0	0	0.091206	1.59644	1.40255	1.12927	0.022093	-5.50026	4.16841e-17	1.51295e-15	down	GO:0005886(plasma membrane);GO:0015112(nitrate transmembrane transporter activity);GO:0015706(nitrate transport)	00910(Nitrogen metabolism)	K02575	NA	Nitrate transporter [Aegilops tauschii]
TraesCS7A02G454400	3.01812	3.38588	4.7027	16.7888	12.1169	11.4067	0.275516	-1.85979	9.98867e-16	3.21925e-14	down	GO:0004089(carbonate dehydratase activity);GO:0005515(protein binding);GO:0005737(cytoplasm);GO:0005886(plasma membrane);GO:0008270(zinc ion binding);GO:0009507(chloroplast);GO:0009941(chloroplast envelope);GO:0010037(response to carbon dioxide);GO:0010119(regulation of stomatal movement);GO:0015976(carbon utilization);GO:2000122(negative regulation of stomatal complex development)	00910(Nitrogen metabolism)	K01673	EC:4.2.1.1	predicted protein, partial [Hordeum vulgare subsp. vulgare]
TraesCS6B02G044500	0.13942	0.253721	0.197942	3.25017	1.6323	1.5927	0.0912846	-3.45349	4.46096e-15	1.34224e-13	down	GO:0005886(plasma membrane);GO:0015112(nitrate transmembrane transporter activity);GO:0015706(nitrate transport)	00910(Nitrogen metabolism)	K02575	NA	high affinity nitrate transporter [Triticum aestivum]
TraesCS7D02G443400	0.943999	2.62005	2.43955	9.68324	17.5411	9.32835	0.164245	-2.60608	5.87184e-13	1.47123e-11	down	GO:0004089(carbonate dehydratase activity);GO:0005886(plasma membrane);GO:0008270(zinc ion binding);GO:0009409(response to cold);GO:0009507(chloroplast);GO:0009535(chloroplast thylakoid membrane);GO:0009570(chloroplast stroma);GO:0009579(thylakoid);GO:0009817(defense response to fungus, incompatible interaction);GO:0009941(chloroplast envelope);GO:0010037(response to carbon dioxide);GO:0010119(re…	00910(Nitrogen metabolism)	K01673	EC:4.2.1.1	Carbonic anhydrase, chloroplastic [Aegilops tauschii]
TraesCS6A02G030800	0.248449	0.335745	0.41205	2.46622	1.85408	1.4954	0.171303	-2.54538	1.13419e-11	2.45443e-10	down	GO:0005886(plasma membrane);GO:0015112(nitrate transmembrane transporter activity);GO:0015706(nitrate transport)	00910(Nitrogen metabolism)	K02575	NA	High-affinity nitrate transporter 2.1 [Triticum urartu]
TraesCS2D02G500600	3.40685	3.69833	3.40767	15.8904	8.08632	7.88523	0.32995	-1.59968	2.38982e-10	4.42573e-09	down	GO:0004356(glutamate-ammonia ligase activity)	01230(Biosynthesis of amino acids);00630(Glyoxylate and dicarboxylate metabolism);00910(Nitrogen metabolism);00250(Alanine, aspartate and glutamate metabolism);00220(Arginine biosynthesis)	K01915	EC:6.3.1.2	plastid glutamine synthetase isoform GS2c [Triticum aestivum]
TraesCS7A02G454300	2.16546	3.7691	2.79965	10.3304	11.2817	7.05546	0.304672	-1.71467	1.44395e-09	2.43678e-08	down	GO:0004089(carbonate dehydratase activity);GO:0005737(cytoplasm);GO:0005829(cytosol);GO:0008270(zinc ion binding);GO:0009507(chloroplast);GO:0009535(chloroplast thylakoid membrane);GO:0009570(chloroplast stroma);GO:0009941(chloroplast envelope);GO:0015976(carbon utilization);GO:0042742(defense response to bacterium);GO:0048046(apoplast)	00910(Nitrogen metabolism)	K01673	EC:4.2.1.1	Carbonic anhydrase, chloroplastic [Aegilops tauschii]
TraesCS4A02G389100	3.28369	5.07902	4.54662	8.12685	11.4754	7.55435	0.475367	-1.07289	9.31806e-06	8.16671e-05	down	GO:0004089(carbonate dehydratase activity);GO:0006730(one-carbon metabolic process);GO:0008270(zinc ion binding);GO:0009507(chloroplast);GO:0009570(chloroplast stroma)	00910(Nitrogen metabolism)	K01674	EC:4.2.1.1	predicted protein [Hordeum vulgare subsp. vulgare]
TraesCS7B02G354900	1.04624	1.64759	1.88721	4.33889	3.07503	2.80605	0.448244	-1.15764	0.000333955	0.00204768	down	GO:0004089(carbonate dehydratase activity);GO:0005515(protein binding);GO:0005737(cytoplasm);GO:0005886(plasma membrane);GO:0008270(zinc ion binding);GO:0009507(chloroplast);GO:0009941(chloroplast envelope);GO:0010037(response to carbon dioxide);GO:0010119(regulation of stomatal movement);GO:0015976(carbon utilization);GO:2000122(negative regulation of stomatal complex development)	00910(Nitrogen metabolism)	K01673	EC:4.2.1.1	predicted protein, partial [Hordeum vulgare subsp. vulgare]
TraesCS2A02G389900	115.632	103.422	82.8716	17.3785	17.7254	18.8162	5.5995	2.4853	9.27888e-51	2.05998e-48	up	GO:0004352(glutamate dehydrogenase (NAD+) activity);GO:0004353(glutamate dehydrogenase [NAD(P)+] activity);GO:0005507(copper ion binding);GO:0005524(ATP binding);GO:0005737(cytoplasm);GO:0005739(mitochondrion);GO:0005774(vacuolar membrane);GO:0005794(Golgi apparatus);GO:0006520(cellular amino acid metabolic process);GO:0008270(zinc ion binding);GO:0009651(response to salt stress);GO:0016491(oxido…	01200(Carbon metabolism);00910(Nitrogen metabolism);00250(Alanine, aspartate and glutamate metabolism);00220(Arginine biosynthesis);00471(D-Glutamine and D-glutamate metabolism)	K00261	EC:1.4.1.3	Glutamate dehydrogenase 2 [Triticum urartu]
TraesCS2B02G409300	67.4519	55.1817	45.4763	9.98734	10.5791	10.7123	5.37457	2.42615	1.16686e-44	2.02562e-42	up	GO:0004352(glutamate dehydrogenase (NAD+) activity);GO:0004353(glutamate dehydrogenase [NAD(P)+] activity);GO:0005507(copper ion binding);GO:0005524(ATP binding);GO:0005737(cytoplasm);GO:0005739(mitochondrion);GO:0005774(vacuolar membrane);GO:0005794(Golgi apparatus);GO:0006520(cellular amino acid metabolic process);GO:0008270(zinc ion binding);GO:0009651(response to salt stress);GO:0016491(oxido…	01200(Carbon metabolism);00910(Nitrogen metabolism);00250(Alanine, aspartate and glutamate metabolism);00220(Arginine biosynthesis);00471(D-Glutamine and D-glutamate metabolism)	K00261	EC:1.4.1.3	Glutamate dehydrogenase 2 [Triticum urartu]
TraesCS7D02G523800	4.14266	3.57876	5.11622	0.26765	0.117138	0.299165	18.7698	4.23034	1.56058e-44	2.69231e-42	up	GO:0004089(carbonate dehydratase activity);GO:0006730(one-carbon metabolic process);GO:0008270(zinc ion binding);GO:0009507(chloroplast);GO:0009570(chloroplast stroma);GO:0009570(chloroplast stroma)	00910(Nitrogen metabolism);00910(Nitrogen metabolism)	K01674	EC:4.2.1.1	Bifunctional monodehydroascorbate reductase and carbonic anhydrase nectarin-3 [Aegilops tauschii]
TraesCS6B02G356800	22.8341	19.1211	17.9046	4.74315	4.11125	3.53609	4.83112	2.27236	6.27558e-41	9.20265e-39	up	GO:0005515(protein binding);GO:0005739(mitochondrion);GO:0005829(cytosol);GO:0006809(nitric oxide biosynthetic process);GO:0008940(nitrate reductase activity);GO:0009416(response to light stimulus);GO:0009635(response to herbicide);GO:0009703(nitrate reductase (NADH) activity);GO:0020037(heme binding);GO:0030151(molybdenum ion binding);GO:0042128(nitrate assimilation);GO:0043546(molybdopterin cof…	00910(Nitrogen metabolism)	K10534	EC:1.7.1.1;EC:1.7.1.2	RecName: Full=Nitrate reductase [NAD(P)H]
TraesCS2D02G388800	83.7726	76.6021	58.9411	13.9797	15.3112	15.9727	4.8453	2.27658	7.03275e-41	1.02859e-38	up	GO:0004352(glutamate dehydrogenase (NAD+) activity);GO:0004353(glutamate dehydrogenase [NAD(P)+] activity);GO:0005507(copper ion binding);GO:0005524(ATP binding);GO:0005737(cytoplasm);GO:0005739(mitochondrion);GO:0005774(vacuolar membrane);GO:0005794(Golgi apparatus);GO:0006520(cellular amino acid metabolic process);GO:0008270(zinc ion binding);GO:0009651(response to salt stress);GO:0016491(oxido…	01200(Carbon metabolism);00910(Nitrogen metabolism);00250(Alanine, aspartate and glutamate metabolism);00220(Arginine biosynthesis);00471(D-Glutamine and D-glutamate metabolism);00471(D-Glutamine and D-glutamate metabolism)	K00261	EC:1.4.1.3	Glutamate dehydrogenase 2 [Triticum urartu]
TraesCS7B02G455700	20.8339	26.2677	32.406	4.38061	4.18104	2.83003	6.97945	2.80311	4.00004e-38	5.089e-36	up	GO:0004089(carbonate dehydratase activity);GO:0005737(cytoplasm);GO:0006730(one-carbon metabolic process);GO:0008270(zinc ion binding);GO:0009570(chloroplast stroma);GO:0046872(metal ion binding)	00910(Nitrogen metabolism)	K01674	EC:4.2.1.1	Bifunctional monodehydroascorbate reductase and carbonic anhydrase nectarin-3 [Aegilops tauschii]
TraesCS6D02G306000	46.2492	48.9001	47.3197	15.1266	12.4285	13.0593	3.50785	1.81059	6.30558e-36	7.21503e-34	up	GO:0005515(protein binding);GO:0005739(mitochondrion);GO:0005829(cytosol);GO:0006809(nitric oxide biosynthetic process);GO:0008940(nitrate reductase activity);GO:0009416(response to light stimulus);GO:0009635(response to herbicide);GO:0009703(nitrate reductase (NADH) activity);GO:0020037(heme binding);GO:0030151(molybdenum ion binding);GO:0042128(nitrate assimilation);GO:0043546(molybdopterin cof…	00910(Nitrogen metabolism)	K10534	EC:1.7.1.1;EC:1.7.1.2	RecName: Full=Nitrate reductase [NAD(P)H]
TraesCS6D02G222900	24.8601	51.0953	44.4531	3.73506	2.73296	4.57718	10.9014	3.44645	1.4497e-34	1.54461e-32	up	GO:0005515(protein binding);GO:0005773(vacuole);GO:0005774(vacuolar membrane);GO:0005783(endoplasmic reticulum);GO:0005789(endoplasmic reticulum membrane);GO:0005829(cytosol);GO:0005886(plasma membrane);GO:0009535(chloroplast thylakoid membrane);GO:0016021(integral component of membrane);GO:0020037(heme binding);GO:0046872(metal ion binding);GO:0055114(oxidation-reduction process)	00910(Nitrogen metabolism)	K10534	EC:1.7.1.1;EC:1.7.1.2	predicted protein [Hordeum vulgare subsp. vulgare]
TraesCS7A02G537500	2.96165	3.62899	4.45348	0.405134	0.413073	0.350249	9.45188	3.2406	3.94713e-24	2.42235e-22	up	GO:0004089(carbonate dehydratase activity);GO:0005737(cytoplasm);GO:0006730(one-carbon metabolic process);GO:0008270(zinc ion binding);GO:0009570(chloroplast stroma);GO:0046872(metal ion binding)	00910(Nitrogen metabolism)	K01674	EC:4.2.1.1	Bifunctional monodehydroascorbate reductase and carbonic anhydrase nectarin-3 [Aegilops tauschii]
TraesCS3D02G300700	9.95785	11.7126	13.7368	4.60216	4.19503	4.55225	2.65234	1.40726	3.34253e-17	1.22539e-15	up	GO:0004328(formamidase activity);GO:0005773(vacuole);GO:0016811(hydrolase activity, acting on carbon-nitrogen (but not peptide) bonds, in linear amides);GO:0016811(hydrolase activity, acting on carbon-nitrogen (but not peptide) bonds, in linear amides)	01200(Carbon metabolism);00630(Glyoxylate and dicarboxylate metabolism);00910(Nitrogen metabolism);00460(Cyanoamino acid metabolism);00460(Cyanoamino acid metabolism)	K01455	EC:3.5.1.49	unnamed protein product [Triticum aestivum]
TraesCS3B02G335400	29.2078	30.1439	35.3916	14.888	13.1798	13.5987	2.27385	1.18514	4.07114e-16	1.36171e-14	up	GO:0004328(formamidase activity);GO:0005773(vacuole);GO:0016811(hydrolase activity, acting on carbon-nitrogen (but not peptide) bonds, in linear amides);GO:0016811(hydrolase activity, acting on carbon-nitrogen (but not peptide) bonds, in linear amides)	01200(Carbon metabolism);00630(Glyoxylate and dicarboxylate metabolism);00910(Nitrogen metabolism);00460(Cyanoamino acid metabolism);00460(Cyanoamino acid metabolism)	K01455	EC:3.5.1.49	unnamed protein product [Triticum aestivum]
TraesCS7D02G085200	6.96069	10.5878	12.8202	3.07355	2.72085	1.79075	4.0037	2.00133	2.26306e-14	6.43402e-13	up	GO:0004089(carbonate dehydratase activity);GO:0006730(one-carbon metabolic process);GO:0008270(zinc ion binding);GO:0009507(chloroplast);GO:0009570(chloroplast stroma)	00910(Nitrogen metabolism)	K01674	EC:4.2.1.1	predicted protein [Hordeum vulgare subsp. vulgare]
TraesCS3A02G301100	8.38891	10.0932	13.3792	3.91731	4.36778	4.08853	2.57494	1.36454	8.64758e-13	2.12468e-11	up	GO:0004328(formamidase activity);GO:0005773(vacuole);GO:0016811(hydrolase activity, acting on carbon-nitrogen (but not peptide) bonds, in linear amides)	01200(Carbon metabolism);00630(Glyoxylate and dicarboxylate metabolism);00910(Nitrogen metabolism);00460(Cyanoamino acid metabolism)	K01455	EC:3.5.1.49	unnamed protein product [Triticum aestivum]
TraesCS6B02G284000	21.4611	36.0491	42.6245	11.6404	11.2742	11.9971	2.86823	1.52016	1.98633e-11	4.17055e-10	up	GO:0005515(protein binding);GO:0005773(vacuole);GO:0005774(vacuolar membrane);GO:0005783(endoplasmic reticulum);GO:0005789(endoplasmic reticulum membrane);GO:0005829(cytosol);GO:0005886(plasma membrane);GO:0009535(chloroplast thylakoid membrane);GO:0016021(integral component of membrane);GO:0020037(heme binding);GO:0046872(metal ion binding);GO:0055114(oxidation-reduction process)	00910(Nitrogen metabolism)	K10534	EC:1.7.1.1;EC:1.7.1.2	predicted protein [Hordeum vulgare subsp. vulgare]
TraesCS6A02G240700	7.46698	7.97342	13.1088	3.64201	2.35179	2.86988	3.22091	1.68747	1.5684e-10	2.96866e-09	up	GO:0005515(protein binding);GO:0005773(vacuole);GO:0005774(vacuolar membrane);GO:0005783(endoplasmic reticulum);GO:0005789(endoplasmic reticulum membrane);GO:0005829(cytosol);GO:0005886(plasma membrane);GO:0009535(chloroplast thylakoid membrane);GO:0016021(integral component of membrane);GO:0020037(heme binding);GO:0046872(metal ion binding);GO:0055114(oxidation-reduction process)	00910(Nitrogen metabolism)	K10534	EC:1.7.1.1;EC:1.7.1.2	predicted protein [Hordeum vulgare subsp. vulgare]
TraesCS4D02G296200	11.2532	16.7789	16.0324	5.76322	7.10729	4.86303	2.48481	1.31314	4.53349e-10	8.09174e-09	up	GO:0008824(cyanate hydratase activity)	00910(Nitrogen metabolism)	K01725	EC:4.2.1.104	Cyanate hydratase [Aegilops tauschii]
TraesCS7D02G523900	11.2496	13.5224	13.6943	7.49688	5.26045	6.35945	2.01217	1.00875	1.36248e-09	2.30698e-08	up	GO:0004089(carbonate dehydratase activity);GO:0005737(cytoplasm);GO:0006730(one-carbon metabolic process);GO:0008270(zinc ion binding);GO:0009570(chloroplast stroma);GO:0046872(metal ion binding);GO:0046872(metal ion binding)	00910(Nitrogen metabolism);00910(Nitrogen metabolism)	K01674	EC:4.2.1.1	Bifunctional monodehydroascorbate reductase and carbonic anhydrase nectarin-3 [Aegilops tauschii]
TraesCS4A02G388700	0.840364	1.07294	1.28135	0.230499	0.087797	0.150824	6.80989	2.76763	1.96758e-09	3.25443e-08	up	GO:0004089(carbonate dehydratase activity);GO:0006730(one-carbon metabolic process);GO:0008270(zinc ion binding);GO:0009507(chloroplast);GO:0009570(chloroplast stroma)	00910(Nitrogen metabolism)	K01674	EC:4.2.1.1	predicted protein [Hordeum vulgare subsp. vulgare]
TraesCS3B02G259300	7.63835	7.58011	7.61018	3.80311	3.858	2.18484	2.31858	1.21324	1.35309e-08	1.97227e-07	up	GO:0004089(carbonate dehydratase activity);GO:0005737(cytoplasm);GO:0005829(cytosol);GO:0008270(zinc ion binding);GO:0009507(chloroplast);GO:0009535(chloroplast thylakoid membrane);GO:0009570(chloroplast stroma);GO:0009941(chloroplast envelope);GO:0015976(carbon utilization);GO:0042742(defense response to bacterium);GO:0048046(apoplast);GO:0048046(apoplast)	00910(Nitrogen metabolism);00910(Nitrogen metabolism)	K01673	EC:4.2.1.1	unnamed protein product [Triticum aestivum]
TraesCS2D02G292600	0.902509	1.12363	2.49681	0.406437	0.376657	0.086514	5.20113	2.37883	1.20769e-05	0.000103344	up	GO:0004089(carbonate dehydratase activity);GO:0005737(cytoplasm);GO:0005783(endoplasmic reticulum);GO:0006730(one-carbon metabolic process);GO:0008270(zinc ion binding);GO:0009570(chloroplast stroma)	00910(Nitrogen metabolism)	K01674	EC:4.2.1.1	Bifunctional monodehydroascorbate reductase and carbonic anhydrase nectarin-3 [Aegilops tauschii]
TraesCS2B02G311300	2.06054	1.44649	3.03353	1.08974	0.627843	0.412172	3.07104	1.61873	3.18575e-05	0.00024954	up	GO:0004089(carbonate dehydratase activity);GO:0005737(cytoplasm);GO:0005783(endoplasmic reticulum);GO:0006730(one-carbon metabolic process);GO:0008270(zinc ion binding);GO:0009570(chloroplast stroma);GO:0009570(chloroplast stroma)	00910(Nitrogen metabolism);00910(Nitrogen metabolism)	K01674	EC:4.2.1.1	Bifunctional monodehydroascorbate reductase and carbonic anhydrase nectarin-3 [Aegilops tauschii];hypothetical protein TRIUR3_33715 [Triticum urartu]
TraesCS4D02G047400	2.75507	4.14245	6.9178	2.50504	0.8697	2.93932	2.18802	1.12963	0.00220894	0.0106461	up	GO:0004356(glutamate-ammonia ligase activity)	01230(Biosynthesis of amino acids);00630(Glyoxylate and dicarboxylate metabolism);00910(Nitrogen metabolism);00250(Alanine, aspartate and glutamate metabolism);00220(Arginine biosynthesis)	K01915	EC:6.3.1.2	glutamine synthetase isoform GSe1 [Triticum aestivum]
TraesCS7B02G455900	11.3805	2.24689	1.86186	0.278918	0	2.29564	6.01629	2.58887	0.014473	0.0510438	up	GO:0004089(carbonate dehydratase activity);GO:0006730(one-carbon metabolic process);GO:0008270(zinc ion binding);GO:0009507(chloroplast);GO:0009570(chloroplast stroma)	00910(Nitrogen metabolism)	K01674	EC:4.2.1.1	Bifunctional monodehydroascorbate reductase and carbonic anhydrase nectarin-3 [Aegilops tauschii]

## Sheet: Nr3 vs Nn
Table S11 The identification of DEGs related to nitrogen metabolism in Nr3 vs Nn
gene_id	FPKM.Nr3_1	FPKM.Nr3_2	FPKM.Nr3_3	FPKM.Nn_1	FPKM.Nn_2	FPKM.Nn_3	fc	log2(fc)	pval	qval	regulation	GO	KEGG	KO_ENTRY	EC	Description
TraesCS7D02G073700	0.113847	0.168899	0.191881	2.2097	2.33966	2.16553	0.0706827	-3.8225	1.39438e-42	5.86545e-40	down	GO:0005739(mitochondrion);GO:0005773(vacuole);GO:0005829(cytosol);GO:0005886(plasma membrane);GO:0006809(nitric oxide biosynthetic process);GO:0008940(nitrate reductase activity);GO:0009416(response to light stimulus);GO:0009610(response to symbiotic fungus);GO:0009635(response to herbicide);GO:0009703(nitrate reductase (NADH) activity);GO:0020037(heme binding);GO:0030151(molybdenum ion binding);…	00910(Nitrogen metabolism)	K10534	EC:1.7.1.1;EC:1.7.1.2	PREDICTED: nitrate reductase [NADH] [Brachypodium distachyon]
TraesCS6A02G032900	0.070238	0	0.073608	2.17048	2.14298	2.78484	0.0202649	-5.62488	1.21892e-39	4.49917e-37	down	GO:0005886(plasma membrane);GO:0015112(nitrate transmembrane transporter activity);GO:0015706(nitrate transport)	00910(Nitrogen metabolism)	K02575	NA	High affinity nitrate transporter 2.4 [Triticum urartu]
TraesCS6B02G044300	0.825474	1.55097	1.85076	15.3562	10.3298	10.5317	0.116717	-3.09892	7.31354e-32	1.92829e-29	down	GO:0005886(plasma membrane);GO:0015112(nitrate transmembrane transporter activity);GO:0015706(nitrate transport)	00910(Nitrogen metabolism)	K02575	NA	high affinity nitrate transporter TaNRT2 [Triticum aestivum]
TraesCS6D02G038100	0.056394	0.035873	0	1.59644	1.40255	1.12927	0.0223501	-5.48358	3.4209e-27	6.83003e-25	down	GO:0005886(plasma membrane);GO:0015112(nitrate transmembrane transporter activity);GO:0015706(nitrate transport)	00910(Nitrogen metabolism)	K02575	NA	Nitrate transporter [Aegilops tauschii]
TraesCS6A02G030900	0.78854	1.0534	0.809512	9.56042	5.24178	4.98827	0.133976	-2.89995	1.18411e-26	2.31383e-24	down	GO:0005886(plasma membrane);GO:0015112(nitrate transmembrane transporter activity);GO:0015706(nitrate transport)	00910(Nitrogen metabolism)	K02575	NA	High-affinity nitrate transporter 2.1 [Triticum urartu]
TraesCS6D02G037900	0.069788	0.043212	0.035917	1.11341	1.20789	1.40732	0.0399389	-4.64606	2.43877e-23	3.77496e-21	down	GO:0005886(plasma membrane);GO:0015112(nitrate transmembrane transporter activity);GO:0015706(nitrate transport)	00910(Nitrogen metabolism)	K02575	NA	Nitrate transporter [Aegilops tauschii]
TraesCS6B02G044400	1.84691	2.04704	1.20266	8.11195	6.62809	6.04373	0.245221	-2.02785	9.18937e-21	1.21726e-18	down	GO:0005886(plasma membrane);GO:0015112(nitrate transmembrane transporter activity);GO:0015706(nitrate transport)	00910(Nitrogen metabolism)	K02575	NA	high affinity nitrate transporter TaNRT2 [Triticum aestivum]
TraesCS6B02G044100	0.838546	1.46891	1.4489	6.85987	5.67023	5.25654	0.21119	-2.24339	1.70196e-20	2.19843e-18	down	GO:0005886(plasma membrane);GO:0015112(nitrate transmembrane transporter activity);GO:0015706(nitrate transport)	00910(Nitrogen metabolism)	K02575	NA	high affinity nitrate transporter [Triticum aestivum]
TraesCS6D02G035800	0.484402	1.31701	0.697433	9.20006	5.55927	5.24875	0.124892	-3.00125	1.17168e-19	1.40973e-17	down	GO:0005886(plasma membrane);GO:0015112(nitrate transmembrane transporter activity);GO:0015706(nitrate transport)	00910(Nitrogen metabolism)	K02575	NA	high affinity nitrate transporter TaNRT2 [Triticum aestivum]
TraesCS7A02G454400	3.19448	4.47483	3.18364	16.7888	12.1169	11.4067	0.269221	-1.89314	2.96479e-19	3.47792e-17	down	GO:0004089(carbonate dehydratase activity);GO:0005515(protein binding);GO:0005737(cytoplasm);GO:0005886(plasma membrane);GO:0008270(zinc ion binding);GO:0009507(chloroplast);GO:0009941(chloroplast envelope);GO:0010037(response to carbon dioxide);GO:0010119(regulation of stomatal movement);GO:0015976(carbon utilization);GO:2000122(negative regulation of stomatal complex development)	00910(Nitrogen metabolism)	K01673	EC:4.2.1.1	predicted protein, partial [Hordeum vulgare subsp. vulgare]
TraesCS6A02G031100	0.685189	1.11597	0.99166	5.03208	3.52857	2.88988	0.243903	-2.03562	1.60207e-14	1.27391e-12	down	GO:0005886(plasma membrane);GO:0015112(nitrate transmembrane transporter activity);GO:0015706(nitrate transport)	00910(Nitrogen metabolism)	K02575	NA	high affinity nitrate transporter [Triticum aestivum]
TraesCS6D02G035900	0.944333	1.05048	1.34212	5.7371	3.30166	3.92963	0.257313	-1.9584	1.08435e-13	7.9671e-12	down	GO:0005886(plasma membrane);GO:0015112(nitrate transmembrane transporter activity);GO:0015706(nitrate transport)	00910(Nitrogen metabolism)	K02575	NA	Nitrate transporter [Aegilops tauschii]
TraesCS7D02G443500	5.02344	3.9757	5.17166	14.3484	11.0318	11.5426	0.383796	-1.38159	1.40607e-13	1.01815e-11	down	GO:0004089(carbonate dehydratase activity);GO:0005515(protein binding);GO:0005737(cytoplasm);GO:0005886(plasma membrane);GO:0008270(zinc ion binding);GO:0009507(chloroplast);GO:0009941(chloroplast envelope);GO:0010037(response to carbon dioxide);GO:0010119(regulation of stomatal movement);GO:0015976(carbon utilization);GO:2000122(negative regulation of stomatal complex development)	00910(Nitrogen metabolism)	K01673	EC:4.2.1.1	predicted protein, partial [Hordeum vulgare subsp. vulgare]
TraesCS6D02G035700	0.51352	0.982968	0.652047	5.0756	3.07429	2.13192	0.208965	-2.25867	3.81053e-11	2.2362e-09	down	GO:0005886(plasma membrane);GO:0015112(nitrate transmembrane transporter activity);GO:0015706(nitrate transport)	00910(Nitrogen metabolism)	K02575	NA	Nitrate transporter [Aegilops tauschii]
TraesCS7A02G078500	0	0.200559	0.174934	1.95029	1.6266	1.43524	0.074917	-3.73856	6.05129e-10	3.04805e-08	down	GO:0005739(mitochondrion);GO:0005773(vacuole);GO:0005829(cytosol);GO:0005886(plasma membrane);GO:0006809(nitric oxide biosynthetic process);GO:0008940(nitrate reductase activity);GO:0009416(response to light stimulus);GO:0009610(response to symbiotic fungus);GO:0009635(response to herbicide);GO:0009703(nitrate reductase (NADH) activity);GO:0020037(heme binding);GO:0030151(molybdenum ion binding);…	00910(Nitrogen metabolism)	K10534	EC:1.7.1.1;EC:1.7.1.2	RecName: Full=Nitrate reductase [NADH]; Short=NR
TraesCS6D02G035600	3.33217	4.38916	3.26869	8.15749	9.19548	6.54345	0.459902	-1.1206	1.49601e-09	7.1313e-08	down	GO:0005886(plasma membrane);GO:0015112(nitrate transmembrane transporter activity);GO:0015706(nitrate transport)	00910(Nitrogen metabolism)	K02575	NA	Nitrate transporter [Aegilops tauschii]
TraesCS6B02G364600	11.5186	11.1127	12.1527	31.0221	22.4546	16.5583	0.496665	-1.00966	1.28482e-07	4.74211e-06	down	GO:0005739(mitochondrion);GO:0005829(cytosol);GO:0009507(chloroplast);GO:0009570(chloroplast stroma);GO:0010167(response to nitrate);GO:0016020(membrane);GO:0020037(heme binding);GO:0042128(nitrate assimilation);GO:0046872(metal ion binding);GO:0047889(ferredoxin-nitrate reductase activity);GO:0048046(apoplast);GO:0048307(ferredoxin-nitrite reductase activity);GO:0050421(nitrite reductase (NO-for…	00910(Nitrogen metabolism);00910(Nitrogen metabolism)	K00366	EC:1.7.7.1	ferredoxin-nitrite reductase precursor [Triticum aestivum]
TraesCS6A02G030800	0.634647	0.738784	0.502175	2.46622	1.85408	1.4954	0.322507	-1.6326	3.79539e-07	1.30227e-05	down	GO:0005886(plasma membrane);GO:0015112(nitrate transmembrane transporter activity);GO:0015706(nitrate transport)	00910(Nitrogen metabolism)	K02575	NA	High-affinity nitrate transporter 2.1 [Triticum urartu]
TraesCS6B02G044500	0.946667	0.346126	0.362867	3.25017	1.6323	1.5927	0.255694	-1.96751	5.43855e-06	0.00015205	down	GO:0005886(plasma membrane);GO:0015112(nitrate transmembrane transporter activity);GO:0015706(nitrate transport)	00910(Nitrogen metabolism)	K02575	NA	high affinity nitrate transporter [Triticum aestivum]
TraesCS7B02G354900	1.1602	1.67457	1.36565	4.33889	3.07503	2.80605	0.411002	-1.28278	7.66914e-06	0.000207262	down	GO:0004089(carbonate dehydratase activity);GO:0005515(protein binding);GO:0005737(cytoplasm);GO:0005886(plasma membrane);GO:0008270(zinc ion binding);GO:0009507(chloroplast);GO:0009941(chloroplast envelope);GO:0010037(response to carbon dioxide);GO:0010119(regulation of stomatal movement);GO:0015976(carbon utilization);GO:2000122(negative regulation of stomatal complex development)	00910(Nitrogen metabolism)	K01673	EC:4.2.1.1	predicted protein, partial [Hordeum vulgare subsp. vulgare]
TraesCS6B02G044200	0.2395	1.41259	0.417088	4.72833	2.55888	1.77934	0.228222	-2.13149	2.95418e-05	0.000705329	down	GO:0005886(plasma membrane);GO:0015112(nitrate transmembrane transporter activity);GO:0015706(nitrate transport)	00910(Nitrogen metabolism)	K02575	NA	Nitrate transporter [Aegilops tauschii]
TraesCS6D02G222900	28.5773	28.7243	35.61	3.73506	2.73296	4.57718	8.41194	3.07244	1.21184e-43	5.29989e-41	up	GO:0005515(protein binding);GO:0005773(vacuole);GO:0005774(vacuolar membrane);GO:0005783(endoplasmic reticulum);GO:0005789(endoplasmic reticulum membrane);GO:0005829(cytosol);GO:0005886(plasma membrane);GO:0009535(chloroplast thylakoid membrane);GO:0016021(integral component of membrane);GO:0020037(heme binding);GO:0046872(metal ion binding);GO:0055114(oxidation-reduction process)	00910(Nitrogen metabolism)	K10534	EC:1.7.1.1;EC:1.7.1.2	predicted protein [Hordeum vulgare subsp. vulgare]
TraesCS6B02G284000	46.3089	49.2602	51.9937	11.6404	11.2742	11.9971	4.22675	2.07955	7.93194e-42	3.2377e-39	up	GO:0005515(protein binding);GO:0005773(vacuole);GO:0005774(vacuolar membrane);GO:0005783(endoplasmic reticulum);GO:0005789(endoplasmic reticulum membrane);GO:0005829(cytosol);GO:0005886(plasma membrane);GO:0009535(chloroplast thylakoid membrane);GO:0016021(integral component of membrane);GO:0020037(heme binding);GO:0046872(metal ion binding);GO:0055114(oxidation-reduction process)	00910(Nitrogen metabolism)	K10534	EC:1.7.1.1;EC:1.7.1.2	predicted protein [Hordeum vulgare subsp. vulgare]
TraesCS6A02G240700	14.121	17.7778	24.2248	3.64201	2.35179	2.86988	6.33185	2.66263	1.10562e-28	2.54917e-26	up	GO:0005515(protein binding);GO:0005773(vacuole);GO:0005774(vacuolar membrane);GO:0005783(endoplasmic reticulum);GO:0005789(endoplasmic reticulum membrane);GO:0005829(cytosol);GO:0005886(plasma membrane);GO:0009535(chloroplast thylakoid membrane);GO:0016021(integral component of membrane);GO:0020037(heme binding);GO:0046872(metal ion binding);GO:0055114(oxidation-reduction process)	00910(Nitrogen metabolism)	K10534	EC:1.7.1.1;EC:1.7.1.2	predicted protein [Hordeum vulgare subsp. vulgare]
TraesCS7D02G085200	9.43497	11.9002	12.4294	3.07355	2.72085	1.79075	4.4514	2.15426	1.93309e-21	2.71051e-19	up	GO:0004089(carbonate dehydratase activity);GO:0006730(one-carbon metabolic process);GO:0008270(zinc ion binding);GO:0009507(chloroplast);GO:0009570(chloroplast stroma)	00910(Nitrogen metabolism)	K01674	EC:4.2.1.1	predicted protein [Hordeum vulgare subsp. vulgare]
TraesCS7B02G455700	10.0229	12.1414	10.445	4.38061	4.18104	2.83003	2.86256	1.51731	8.975e-15	7.30528e-13	up	GO:0004089(carbonate dehydratase activity);GO:0005737(cytoplasm);GO:0006730(one-carbon metabolic process);GO:0008270(zinc ion binding);GO:0009570(chloroplast stroma);GO:0046872(metal ion binding)	00910(Nitrogen metabolism)	K01674	EC:4.2.1.1	Bifunctional monodehydroascorbate reductase and carbonic anhydrase nectarin-3 [Aegilops tauschii]
TraesCS6B02G356800	8.46388	8.63442	8.51201	4.74315	4.11125	3.53609	2.06693	1.04749	3.5431e-12	2.29158e-10	up	GO:0005515(protein binding);GO:0005739(mitochondrion);GO:0005829(cytosol);GO:0006809(nitric oxide biosynthetic process);GO:0008940(nitrate reductase activity);GO:0009416(response to light stimulus);GO:0009635(response to herbicide);GO:0009703(nitrate reductase (NADH) activity);GO:0020037(heme binding);GO:0030151(molybdenum ion binding);GO:0042128(nitrate assimilation);GO:0043546(molybdopterin cof…	00910(Nitrogen metabolism)	K10534	EC:1.7.1.1;EC:1.7.1.2	RecName: Full=Nitrate reductase [NAD(P)H]
TraesCS4A02G388700	1.05312	1.03916	1.61954	0.230499	0.087797	0.150824	7.91231	2.9841	4.83563e-10	2.47187e-08	up	GO:0004089(carbonate dehydratase activity);GO:0006730(one-carbon metabolic process);GO:0008270(zinc ion binding);GO:0009507(chloroplast);GO:0009570(chloroplast stroma)	00910(Nitrogen metabolism)	K01674	EC:4.2.1.1	predicted protein [Hordeum vulgare subsp. vulgare]
TraesCS7D02G523800	1.0446	0.887444	1.39061	0.26765	0.117138	0.299165	4.85802	2.28037	3.73851e-08	1.48959e-06	up	GO:0004089(carbonate dehydratase activity);GO:0006730(one-carbon metabolic process);GO:0008270(zinc ion binding);GO:0009507(chloroplast);GO:0009570(chloroplast stroma);GO:0009570(chloroplast stroma)	00910(Nitrogen metabolism);00910(Nitrogen metabolism)	K01674	EC:4.2.1.1	Bifunctional monodehydroascorbate reductase and carbonic anhydrase nectarin-3 [Aegilops tauschii]
TraesCS7A02G537500	1.06146	1.95208	1.30005	0.405134	0.413073	0.350249	3.69171	1.88429	4.33179e-06	0.000123106	up	GO:0004089(carbonate dehydratase activity);GO:0005737(cytoplasm);GO:0006730(one-carbon metabolic process);GO:0008270(zinc ion binding);GO:0009570(chloroplast stroma);GO:0046872(metal ion binding)	00910(Nitrogen metabolism)	K01674	EC:4.2.1.1	Bifunctional monodehydroascorbate reductase and carbonic anhydrase nectarin-3 [Aegilops tauschii]
TraesCS7D02G085100	0.876292	1.44267	1.17527	0.405343	0.822399	0.402495	2.14339	1.09989	0.0147439	0.137519	up	GO:0004089(carbonate dehydratase activity);GO:0006730(one-carbon metabolic process);GO:0008270(zinc ion binding);GO:0009507(chloroplast);GO:0009570(chloroplast stroma)	00910(Nitrogen metabolism)	K01674	EC:4.2.1.1	predicted protein [Hordeum vulgare subsp. vulgare]

## Sheet: The shared DEGs
Table S11 The shared DEGs related to nitrogen metabolism at transcriptome levels in dierent combinations
gene_id	EC	Description	FPKM.Na_1	FPKM.Na_2	FPKM.Na_3	FPKM.Nr1_1	FPKM.Nr1_2	FPKM.Nr1_3	FPKM.Nr2_1	FPKM.Nr2_2	FPKM.Nr2_3	FPKM.Nr3_1	FPKM.Nr3_2	FPKM.Nr3_3	FPKM.Nn_1	FPKM.Nn_2	FPKM.Nn_3	Na/Nn			Nr1/Nn			Nr2/Nn			Nr3/Nn
																		log2(fc)	pval	qval	log2(fc)	pval	qval	log2(fc)	pval	qval	log2(fc)	pval	qval
TraesCS6B02G044100	NA	high affinity nitrate transporter [Triticum aestivum]	0.051594	0.037651	0	0.43128	0.370947	0.619342	0.510181	0.322111	1.1178	0.838546	1.46891	1.4489	6.85987	5.67023	5.25654	-7.63881	8.93382e-24	9.00484e-22	-3.64524	2.04907e-12	1.15887e-10	-3.18918	5.49169e-19	2.32537e-17	-2.24339	1.70196e-20	2.19843e-18
TraesCS6B02G044400	NA	high affinity nitrate transporter TaNRT2 [Triticum aestivum]	0.009834	0.065926	0.036003	0.152676	0.14273	0.177222	0.132454	0.248375	0.345149	1.84691	2.04704	1.20266	8.11195	6.62809	6.04373	-7.53887	3.3497e-33	6.03327e-31	-5.45861	1.6342e-27	3.02749e-25	-4.83939	1.63857e-63	6.25394e-61	-2.02785	9.18937e-21	1.21726e-18
TraesCS6B02G044500	NA	high affinity nitrate transporter [Triticum aestivum]	0.05393	0.031822	0	0.102875	0.137166	0.081519	0.13942	0.253721	0.197942	0.946667	0.346126	0.362867	3.25017	1.6323	1.5927	-6.2386	5.50496e-09	1.46031e-07	-2.53225	6.20992e-08	1.79219e-06	-3.45349	4.46096e-15	1.34224e-13	-1.96751	5.43855e-06	0.00015205
TraesCS6A02G030800	NA	High-affinity nitrate transporter 2.1 [Triticum urartu]	0.357683	0.1523	0.297723	0.984803	0.347344	0.328441	0.248449	0.335745	0.41205	0.634647	0.738784	0.502175	2.46622	1.85408	1.4954	-2.84805	0.000259512	0.0025572	-1.80068	0.000350846	0.00407426	-2.54538	1.13419e-11	2.45443e-10	-1.6326	3.79539e-07	1.30227e-05
TraesCS6A02G030900	NA	High-affinity nitrate transporter 2.1 [Triticum urartu]	0	0.070245	0.037693	0.094775	0	0.160208	0.03234	0.184291	0.196499	0.78854	1.0534	0.809512	9.56042	5.24178	4.98827	-7.51846	1.62566e-25	1.84708e-23	-6.27826	4.51637e-16	3.67671e-14	-5.58207	1.5477e-41	2.32464e-39	-2.89995	1.18411e-26	2.31383e-24
TraesCS6A02G031100	NA	high affinity nitrate transporter [Triticum aestivum]	0.019415	0.016026	0	0.213844	0.069412	0.240979	0.143892	0.185654	0.531146	0.685189	1.11597	0.99166	5.03208	3.52857	2.88988	-8.33578	3.57895e-23	3.4695e-21	-4.44906	7.07724e-12	3.7761e-10	-3.73377	5.74465e-20	2.61746e-18	-2.03562	1.60207e-14	1.27391e-12
TraesCS6B02G044300	NA	high affinity nitrate transporter TaNRT2 [Triticum aestivum]	0	0	0	0.079492	0.039416	0.063028	0.064314	0.066974	0.320696	0.825474	1.55097	1.85076	15.3562	10.3298	10.5317	-inf	1.40225e-54	7.05576e-52	-7.63712	2.05919e-43	9.29181e-41	-6.32428	7.27725e-66	3.049e-63	-3.09892	7.31354e-32	1.92829e-29
TraesCS6D02G035800	NA	high affinity nitrate transporter TaNRT2 [Triticum aestivum]	0	0	0	0.048416	0	0	0	0	0.164021	0.484402	1.31701	0.697433	9.20006	5.55927	5.24875	-inf	1.03549e-31	1.69638e-29	-8.69088	2.42936e-26	4.2395e-24	-6.93056	3.08963e-41	4.5789e-39	-3.00125	1.17168e-19	1.40973e-17
TraesCS6A02G032900	NA	High affinity nitrate transporter 2.4 [Triticum urartu]	0	0	0	0	0	0	0	0.018422	0.146038	0.070238	0	0.073608	2.17048	2.14298	2.78484	-inf	1.15092e-17	7.56149e-16	-inf	3.52067e-18	3.50254e-16	-5.43166	3.40087e-24	2.10566e-22	-5.62488	1.21892e-39	4.49917e-37
TraesCS6D02G035600	NA	Nitrate transporter [Aegilops tauschii]	0.154445	0.110131	0.336925	1.0069	1.28858	1.58328	0.412652	0.209863	0.808296	3.33217	4.38916	3.26869	8.15749	9.19548	6.54345	-5.31208	4.59589e-24	4.78456e-22	-2.62313	4.19308e-11	2.01962e-09	-4.06189	1.74136e-30	1.51557e-28	-1.1206	1.49601e-09	7.1313e-08
TraesCS6D02G035900	NA	Nitrate transporter [Aegilops tauschii]	0.415314	0.388233	0.045791	0.193321	0.523314	0.426793	0.272217	0.266937	0.546046	0.944333	1.05048	1.34212	5.7371	3.30166	3.92963	-3.93252	2.75942e-07	5.41129e-06	1.61006	4.41964e-09	1.53576e-07	-3.57897	2.02183e-25	1.37563e-23	-1.9584	1.08435e-13	7.9671e-12
TraesCS6B02G044200	NA	Nitrate transporter [Aegilops tauschii]	0	0	0	0.035525	0.032237	0.028663	0.05786	0	0.148358	0.2395	1.41259	0.417088	4.72833	2.55888	1.77934	-inf	7.32515e-21	6.12684e-19	-6.555	4.28451e-16	3.49697e-14	-5.45831	3.50468e-21	1.73595e-19	-2.13149	2.95418e-05	0.000705329
TraesCS6D02G035700	NA	Nitrate transporter [Aegilops tauschii]	0	0	0	0.04379	0	0.070663	0.175013	0.040671	0.162939	0.51352	0.982968	0.652047	5.0756	3.07429	2.13192	-inf	3.69456e-20	2.94636e-18	-6.48919	4.83672e-13	2.98972e-11	-4.76319	2.42448e-25	1.63958e-23	-2.25867	3.81053e-11	2.2362e-09
TraesCS6D02G037900	NA	Nitrate transporter [Aegilops tauschii]	0	0	0	0	0	0	0.031984	0.073217	0.109997	0.069788	0.043212	0.035917	1.11341	1.20789	1.40732	-inf	2.55695e-10	8.31763e-09	-inf	2.15544e-10	9.33921e-09	-4.11491	8.04731e-19	3.37164e-17	-4.64606	2.43877e-23	3.77496e-21
TraesCS6D02G038100	NA	Nitrate transporter [Aegilops tauschii]	0	0	0	0	0	0	0	0	0.091206	0.056394	0.035873	0	1.59644	1.40255	1.12927	-inf	1.21039e-13	5.60956e-12	-inf	1.01361e-13	6.69799e-12	-5.50026	4.16841e-17	1.51295e-15	-5.48358	3.4209e-27	6.83003e-25
TraesCS6A02G240700	EC:1.7.1.1;EC:1.7.1.2	predicted protein [Hordeum vulgare subsp. vulgare]	4.80286	6.65835	8.7063	6.98543	4.50239	6.67055	7.46698	7.97342	13.1088	14.121	17.7778	24.2248	3.64201	2.35179	2.86988	1.18605	0.0148227	0.0788785	1.3095	0.00756896	0.0541204	1.68747	1.5684e-10	2.96866e-09	2.66263	1.10562e-28	2.54917e-26
TraesCS6D02G222900	EC:1.7.1.1;EC:1.7.1.2	predicted protein [Hordeum vulgare subsp. vulgare]	16.8642	29.0565	22.3518	22.0978	15.9494	25.1355	24.8601	51.0953	44.4531	28.5773	28.7243	35.61	3.73506	2.73296	4.57718	2.62788	5.56017e-09	1.47372e-07	4.36649	1.45207e-08	4.62358e-07	3.44645	1.4497e-34	1.54461e-32	3.07244	1.21184e-43	5.29989e-41
TraesCS6B02G356800	EC:1.7.1.1;EC:1.7.1.2	RecName: Full=Nitrate reductase [NAD(P)H]	32.2737	31.5889	34.9572	32.5344	26.3978	29.1336	22.8341	19.1211	17.9046	8.46388	8.63442	8.51201	4.74315	4.11125	3.53609	2.99557	2.62282e-36	5.91769e-34	2.82935	1.33995e-29	2.7845e-27	2.27236	6.27558e-41	9.20265e-39	1.04749	3.5431e-12	2.29158e-10
TraesCS7A02G078500	EC:1.7.1.1;EC:1.7.1.2	RecName: Full=Nitrate reductase [NADH]; Short=NR	0	0	0	0	0.048713	0	0	0.048091	0	0	0.200559	0.174934	1.95029	1.6266	1.43524	-inf	3.70334e-18	2.55486e-16	-6.68497	4.86152e-10	1.99143e-08	-6.70351	1.11704e-40	1.61259e-38	-3.73856	6.05129e-10	3.04805e-08
TraesCS7D02G073700	EC:1.7.1.1;EC:1.7.1.2	PREDICTED: nitrate reductase [NADH] [Brachypodium distachyon]	0	0	0	0	0	0	0	0	0	0.113847	0.168899	0.191881	2.2097	2.33966	2.16553	-inf	2.23235e-24	2.37468e-22	-inf	1.63223e-24	2.47867e-22	-inf	9.54202e-78	6.56444e-75	-3.8225	1.39438e-42	5.86545e-40
TraesCS4A02G388700	EC:4.2.1.1	predicted protein [Hordeum vulgare subsp. vulgare]	2.14517	3.09736	2.49521	1.97706	1.30899	1.7791	0.840364	1.07294	1.28135	1.05312	1.03916	1.61954	0.230499	0.087797	0.150824	4.04388	4.73881e-07	8.82869e-06	3.43258	5.09117e-12	7.8993e-11	2.76763	1.96758e-09	3.25443e-08	2.9841	4.83563e-10	2.47187e-08
TraesCS7A02G454400	EC:4.2.1.1	predicted protein, partial [Hordeum vulgare subsp. vulgare]	0	0.418583	0.545921	2.27812	1.74579	1.99771	3.01812	3.38588	4.7027	3.19448	4.47483	3.18364	16.7888	12.1169	11.4067	-5.38529	2.40877e-11	8.85309e-10	-2.743	4.42417e-11	2.12216e-09	-1.85979	9.98867e-16	3.21925e-14	-1.89314	2.96479e-19	3.47792e-17
TraesCS7A02G537500	EC:4.2.1.1	Bifunctional monodehydroascorbate reductase and carbonic anhydrase nectarin-3 [Aegilops tauschii]	7.01483	9.29698	8.4968	8.30701	5.39078	5.75808	2.96165	3.62899	4.45348	1.06146	1.95208	1.30005	0.405134	0.413073	0.350249	4.40817	5.38293e-18	3.64224e-16	4.05753	1.03583e-12	6.1616e-11	3.2406	3.94713e-24	2.42235e-22	1.88429	4.33179e-06	0.000123106
TraesCS7B02G354900	EC:4.2.1.1	predicted protein, partial [Hordeum vulgare subsp. vulgare]	0.075971	0	0.32825	0.565776	0.622597	0.538078	1.04624	1.64759	1.88721	1.1602	1.67457	1.36565	4.33889	3.07503	2.80605	-4.6601	1.61584e-05	0.00022256	-4.33176	3.17843e-07	7.80075e-06	-1.15764	0.000333955	0.00204768	-1.28278	7.66914e-06	0.000207262
TraesCS7B02G455700	EC:4.2.1.1	Bifunctional monodehydroascorbate reductase and carbonic anhydrase nectarin-3 [Aegilops tauschii]	56.7016	58.3225	63.9475	50.1079	40.6192	45.6233	20.8339	26.2677	32.406	10.0229	12.1414	10.445	4.38061	4.18104	2.83003	3.97368	5.72493e-47	2.0391e-44	3.58127	4.89752e-36	1.53164e-33	2.80311	4.00004e-38	5.089e-36	1.51731	8.975e-15	7.30528e-13
TraesCS7D02G085200	EC:4.2.1.1	predicted protein [Hordeum vulgare subsp. vulgare]	18.0781	16.3071	18.3977	17.4118	11.7533	15.1447	6.96069	10.5878	12.8202	9.43497	11.9002	12.4294	3.07355	2.72085	1.79075	2.79882	1.38043e-15	7.60377e-14	2.54638	1.16149e-10	5.2561e-09	2.00133	2.26306e-14	6.43402e-13	2.15426	1.93309e-21	2.71051e-19
TraesCS7D02G523800	EC:4.2.1.1	Bifunctional monodehydroascorbate reductase and carbonic anhydrase nectarin-3 [Aegilops tauschii]	8.58162	13.776	12.5783	8.55301	6.23897	7.70511	4.14266	3.57876	5.11622	1.0446	0.887444	1.39061	0.26765	0.117138	0.299165	6.13682	4.85877e-21	4.10181e-19	5.36797	7.04947e-13	4.29033e-11	4.23034	1.56058e-44	2.69231e-42	2.28037	3.73851e-08	1.48959e-06
