# Supplementary material for: Transcriptome and Proteomics Analysis of Wheat Seedling Roots Reveals That Increasing NH4+/NO3– Ratio Induced Root Lignification and Reduced Nitrogen Utilization
Source: Front Plant Sci. 2022 Jan 13;12:797260. doi: 10.3389/fpls.2021.797260 (PMC8792948; doi:10.3389/fpls.2021.797260)
Supplement: Supplementary file 13 [file Table_12.xls]

## Sheet: Na vs Nn
Table S12 The identification of DEPs related to nitrogen metabolism in Na vs Nn
Protein accession	Protein description	Na/Nn Ratio	Na/Nn P value	Regulated Type	MW [kDa]	Na-1	Na-2	Na-3	Nn-1	Nn-2	Nn-3	Subcellular localization	KEGG KO No.	KEGG Gene	KEGG pathway	Biological Process	Cellular Component	Molecular Function	IPR ID	Domain description
A0A3B5ZS22	Cyanate hydratase	1.412	0.000116	Up	18.554	1.185	1.12	1.172	0.799	0.831	0.832	cytoplasm	K01725	cynS; cyanate lyase [EC:4.2.1.104]	osa01100 Metabolic pathways - Oryza sativa japonica (Japanese rice) (RefSeq); osa00910 Nitrogen metabolism - Oryza sativa japonica (Japanese rice) (RefSeq);	GO:0008152 metabolic process; GO:0044710 single-organism metabolic process; GO:0044281 small molecule metabolic process; GO:0044763 single-organism cellular process; GO:0006807 nitrogen compound metabolic process; GO:0044699 single-organism process; GO:0034641 cellular nitrogen compound metabolic process; GO:0009439 cyanate metabolic process; GO:0006082 organic acid metabolic process; GO:0009987 …		GO:0097159 organic cyclic compound binding; GO:1901363 heterocyclic compound binding; GO:0016840 carbon-nitrogen lyase activity; GO:0003677 DNA binding; GO:0003824 catalytic activity; GO:0005488 binding; GO:0003676 nucleic acid binding; GO:0016829 lyase activity; GO:0008824 cyanate hydratase activity;	IPR010982; IPR003712;	Lambda repressor-like, DNA-binding domain; Cyanate lyase, C-terminal;
A0A3B6NR71	CN hydrolase domain-containing protein	1.392	0.0034	Up	36.296	1.085	1.074	1.222	0.788	0.846	0.795	cytoplasm	K01501	E3.5.5.1; nitrilase [EC:3.5.5.1]	osa00460 Cyanoamino acid metabolism - Oryza sativa japonica (Japanese rice) (RefSeq); osa00380 Tryptophan metabolism - Oryza sativa japonica (Japanese rice) (RefSeq); osa01100 Metabolic pathways - Oryza sativa japonica (Japanese rice) (RefSeq); osa00910 Nitrogen metabolism - Oryza sativa japonica (Japanese rice) (RefSeq);	GO:0006807 nitrogen compound metabolic process; GO:0008152 metabolic process;		GO:0016787 hydrolase activity; GO:0003824 catalytic activity; GO:0016810 hydrolase activity, acting on carbon-nitrogen (but not peptide) bonds;	IPR003010;	Carbon-nitrogen hydrolase;
Q6RUJ1	Glutamine synthetase	1.867	0.000148	Up	38.657	1.29	1.328	1.294	0.772	0.629	0.694	cytoplasm	K01915	glnA; glutamine synthetase [EC:6.3.1.2]	osa01230 Biosynthesis of amino acids - Oryza sativa japonica (Japanese rice) (RefSeq); osa01100 Metabolic pathways - Oryza sativa japonica (Japanese rice) (RefSeq); osa00250 Alanine, aspartate and glutamate metabolism - Oryza sativa japonica (Japanese rice) (RefSeq); osa00630 Glyoxylate and dicarboxylate metabolism - Oryza sativa japonica (Japanese rice) (RefSeq); osa00910 Nitrogen metabolism - O…	GO:0009064 glutamine family amino acid metabolic process; GO:0008652 cellular amino acid biosynthetic process; GO:0006542 glutamine biosynthetic process; GO:0016053 organic acid biosynthetic process; GO:0044711 single-organism biosynthetic process; GO:0044281 small molecule metabolic process; GO:0006541 glutamine metabolic process; GO:0044763 single-organism cellular process; GO:0044699 single-or…		GO:0016879 ligase activity, forming carbon-nitrogen bonds; GO:0016211 ammonia ligase activity; GO:0004356 glutamate-ammonia ligase activity; GO:0016880 acid-ammonia (or amide) ligase activity; GO:0003824 catalytic activity; GO:0016874 ligase activity;	IPR008146; IPR008147; IPR014746;	Glutamine synthetase, catalytic domain; Glutamine synthetase, beta-Grasp domain; Glutamine synthetase/guanido kinase, catalytic domain;
A0A3B6Q9B3	Nitrate transporter	0.15	3.2e-06	Down	55.059	0.441	0.401	0.476	2.826	2.917	3.046	plasma membrane	K02575	NRT; MFS transporter, NNP family, nitrate/nitrite transporter	osa00910 Nitrogen metabolism - Oryza sativa japonica (Japanese rice) (RefSeq);	GO:0006810 transport; GO:0055085 transmembrane transport; GO:0051179 localization; GO:0051234 establishment of localization;	GO:0031224 intrinsic component of membrane; GO:0016020 membrane; GO:0016021 integral component of membrane; GO:0044425 membrane part;		IPR020846;	Major facilitator superfamily domain;
A0A3B6PQS3	Ferredoxin-nitrite reductase	0.351	3.39e-05	Down	66.016	0.488	0.469	0.61	1.488	1.516	1.458	chloroplast	K00366	nirA; ferredoxin-nitrite reductase [EC:1.7.7.1]	osa01100 Metabolic pathways - Oryza sativa japonica (Japanese rice) (RefSeq); osa00910 Nitrogen metabolism - Oryza sativa japonica (Japanese rice) (RefSeq);	GO:0044699 single-organism process; GO:0008152 metabolic process; GO:0055114 oxidation-reduction process; GO:0044710 single-organism metabolic process;		GO:0097159 organic cyclic compound binding; GO:1901363 heterocyclic compound binding; GO:0020037 heme binding; GO:0003824 catalytic activity; GO:0051536 iron-sulfur cluster binding; GO:0005488 binding; GO:0046906 tetrapyrrole binding; GO:0016491 oxidoreductase activity; GO:0051540 metal cluster binding;	IPR006067; IPR005117;	Nitrite/sulphite reductase 4Fe-4S domain; Nitrite/Sulfite reductase ferredoxin-like domain;
A0A3B6QJ10	Ferredoxin-nitrite reductase	0.503	0.00189	Down	66.001	0.662	0.721	0.725	1.356	1.575	1.26	chloroplast	K00366	nirA; ferredoxin-nitrite reductase [EC:1.7.7.1]	osa01100 Metabolic pathways - Oryza sativa japonica (Japanese rice) (RefSeq); osa00910 Nitrogen metabolism - Oryza sativa japonica (Japanese rice) (RefSeq);	GO:0044699 single-organism process; GO:0008152 metabolic process; GO:0055114 oxidation-reduction process; GO:0044710 single-organism metabolic process;		GO:0097159 organic cyclic compound binding; GO:1901363 heterocyclic compound binding; GO:0020037 heme binding; GO:0003824 catalytic activity; GO:0051536 iron-sulfur cluster binding; GO:0005488 binding; GO:0046906 tetrapyrrole binding; GO:0016491 oxidoreductase activity; GO:0051540 metal cluster binding;	IPR006067; IPR005117;	Nitrite/sulphite reductase 4Fe-4S domain; Nitrite/Sulfite reductase ferredoxin-like domain;
B8YNY7	Ferredoxin-nitrite reductase	0.514	0.0123	Down	66.006	0.631	0.593	0.73	1.13	1.133	1.54	chloroplast	K00366	nirA; ferredoxin-nitrite reductase [EC:1.7.7.1]	osa01100 Metabolic pathways - Oryza sativa japonica (Japanese rice) (RefSeq); osa00910 Nitrogen metabolism - Oryza sativa japonica (Japanese rice) (RefSeq);	GO:0044699 single-organism process; GO:0008152 metabolic process; GO:0055114 oxidation-reduction process; GO:0044710 single-organism metabolic process;		GO:0097159 organic cyclic compound binding; GO:1901363 heterocyclic compound binding; GO:0020037 heme binding; GO:0003824 catalytic activity; GO:0051536 iron-sulfur cluster binding; GO:0005488 binding; GO:0046906 tetrapyrrole binding; GO:0016491 oxidoreductase activity; GO:0051540 metal cluster binding;	IPR006067; IPR005117;	Nitrite/sulphite reductase 4Fe-4S domain; Nitrite/Sulfite reductase ferredoxin-like domain;
A0A3B6TX28	Carbonic anhydrase	0.521	0.00012	Down	22.408	0.857	0.741	0.8	1.536	1.595	1.469	cytoplasm	K01673	cynT; carbonic anhydrase [EC:4.2.1.1]	osa01100 Metabolic pathways - Oryza sativa japonica (Japanese rice) (RefSeq); osa00910 Nitrogen metabolism - Oryza sativa japonica (Japanese rice) (RefSeq);	GO:0015976 carbon utilization; GO:0044699 single-organism process;		GO:0046914 transition metal ion binding; GO:0003824 catalytic activity; GO:0005488 binding; GO:0043167 ion binding; GO:0046872 metal ion binding; GO:0043169 cation binding; GO:0016829 lyase activity; GO:0016836 hydro-lyase activity; GO:0004089 carbonate dehydratase activity; GO:0008270 zinc ion binding; GO:0016835 carbon-oxygen lyase activity;
Q45NB6	Glutamine synthetase	0.649	0.000595	Down	39.213	0.916	0.857	0.909	1.362	1.463	1.308	cytoplasm	K01915	glnA; glutamine synthetase [EC:6.3.1.2]	osa01230 Biosynthesis of amino acids - Oryza sativa japonica (Japanese rice) (RefSeq); osa01100 Metabolic pathways - Oryza sativa japonica (Japanese rice) (RefSeq); osa00250 Alanine, aspartate and glutamate metabolism - Oryza sativa japonica (Japanese rice) (RefSeq); osa00630 Glyoxylate and dicarboxylate metabolism - Oryza sativa japonica (Japanese rice) (RefSeq); osa00910 Nitrogen metabolism - O…	GO:0009064 glutamine family amino acid metabolic process; GO:0008652 cellular amino acid biosynthetic process; GO:0006542 glutamine biosynthetic process; GO:0016053 organic acid biosynthetic process; GO:0044711 single-organism biosynthetic process; GO:0044281 small molecule metabolic process; GO:0006541 glutamine metabolic process; GO:0044763 single-organism cellular process; GO:0044699 single-or…		GO:0016879 ligase activity, forming carbon-nitrogen bonds; GO:0016211 ammonia ligase activity; GO:0004356 glutamate-ammonia ligase activity; GO:0016880 acid-ammonia (or amide) ligase activity; GO:0003824 catalytic activity; GO:0016874 ligase activity;	IPR008146; IPR008147; IPR014746;	Glutamine synthetase, catalytic domain; Glutamine synthetase, beta-Grasp domain; Glutamine synthetase/guanido kinase, catalytic domain;
A0A3B6B7M3	Glutamine synthetase	0.663	0.0274	Down	46.096	0.84	0.624	0.87	1.063	1.346	1.113	chloroplast	K01915	glnA; glutamine synthetase [EC:6.3.1.2]	osa01230 Biosynthesis of amino acids - Oryza sativa japonica (Japanese rice) (RefSeq); osa01100 Metabolic pathways - Oryza sativa japonica (Japanese rice) (RefSeq); osa00250 Alanine, aspartate and glutamate metabolism - Oryza sativa japonica (Japanese rice) (RefSeq); osa00630 Glyoxylate and dicarboxylate metabolism - Oryza sativa japonica (Japanese rice) (RefSeq); osa00910 Nitrogen metabolism - O…	GO:0009064 glutamine family amino acid metabolic process; GO:0008652 cellular amino acid biosynthetic process; GO:0006542 glutamine biosynthetic process; GO:0016053 organic acid biosynthetic process; GO:0044711 single-organism biosynthetic process; GO:0044281 small molecule metabolic process; GO:0006541 glutamine metabolic process; GO:0044763 single-organism cellular process; GO:0044699 single-or…		GO:0016879 ligase activity, forming carbon-nitrogen bonds; GO:0016211 ammonia ligase activity; GO:0004356 glutamate-ammonia ligase activity; GO:0016880 acid-ammonia (or amide) ligase activity; GO:0003824 catalytic activity; GO:0016874 ligase activity;	IPR008146; IPR008147; IPR014746;	Glutamine synthetase, catalytic domain; Glutamine synthetase, beta-Grasp domain; Glutamine synthetase/guanido kinase, catalytic domain;

## Sheet: Nr1 vs Nn
Table S12 The identification of DEPs related to nitrogen metabolism in Nr1 vs Nn
Protein accession	Protein description	Nr1/Nn Ratio	Nr1/Nn P value	Regulated Type	MW [kDa]	Nr1-1	Nr1-2	Nr1-3	Nn-1	Nn-2	Nn-3	Subcellular localization	KEGG KO No.	KEGG Gene	KEGG pathway	Biological Process	Cellular Component	Molecular Function	IPR ID	Domain description
A0A3B6NR71	CN hydrolase domain-containing protein	1.329	0.000548	Up	36.296	1.099	1.038	1.091	0.788	0.846	0.795	cytoplasm	K01501	E3.5.5.1; nitrilase [EC:3.5.5.1]	osa00460 Cyanoamino acid metabolism - Oryza sativa japonica (Japanese rice) (RefSeq); osa00380 Tryptophan metabolism - Oryza sativa japonica (Japanese rice) (RefSeq); osa01100 Metabolic pathways - Oryza sativa japonica (Japanese rice) (RefSeq); osa00910 Nitrogen metabolism - Oryza sativa japonica (Japanese rice) (RefSeq);	GO:0006807 nitrogen compound metabolic process; GO:0008152 metabolic process;		GO:0016787 hydrolase activity; GO:0003824 catalytic activity; GO:0016810 hydrolase activity, acting on carbon-nitrogen (but not peptide) bonds;	IPR003010;	Carbon-nitrogen hydrolase;
A0A3B6QLU6	Nitrate reductase	1.425	0.0403	Up	98.926	1.113	1.124	1.269	0.727	1.03	0.703	chloroplast	K10534	NR; nitrate reductase (NAD(P)H) [EC:1.7.1.1 1.7.1.2 1.7.1.3]	osa01100 Metabolic pathways - Oryza sativa japonica (Japanese rice) (RefSeq); osa00910 Nitrogen metabolism - Oryza sativa japonica (Japanese rice) (RefSeq);	GO:1903409 reactive oxygen species biosynthetic process; GO:0042126 nitrate metabolic process; GO:0055114 oxidation-reduction process; GO:0044281 small molecule metabolic process; GO:0044763 single-organism cellular process; GO:0006807 nitrogen compound metabolic process; GO:0044699 single-organism process; GO:0009058 biosynthetic process; GO:0046209 nitric oxide metabolic process; GO:0044237 cel…		GO:0043167 ion binding; GO:0043546 molybdopterin cofactor binding; GO:0046857 oxidoreductase activity, acting on other nitrogenous compounds as donors, with NAD or NADP as acceptor; GO:0048037 cofactor binding; GO:0016491 oxidoreductase activity; GO:1901363 heterocyclic compound binding; GO:0097159 organic cyclic compound binding; GO:0020037 heme binding; GO:0046914 transition metal ion binding; …	IPR017927; IPR008333; IPR014756; IPR001199; IPR000572; IPR001433; IPR017938; IPR005066; IPR001709;	Ferredoxin reductase-type FAD-binding domain; Oxidoreductase, FAD-binding domain; Immunoglobulin E-set; Cytochrome b5-like heme/steroid binding domain; Oxidoreductase, molybdopterin-binding domain; Oxidoreductase FAD/NAD(P)-binding; Riboflavin synthase-like beta-barrel; Moybdenum cofactor oxidoreductase, dimerisation; Flavoprotein pyridine nucleotide cytochrome reductase;
Q6RUJ1	Glutamine synthetase	1.42	0.00378	Up	38.657	0.946	0.995	1.034	0.772	0.629	0.694	cytoplasm	K01915	glnA; glutamine synthetase [EC:6.3.1.2]	osa01230 Biosynthesis of amino acids - Oryza sativa japonica (Japanese rice) (RefSeq); osa01100 Metabolic pathways - Oryza sativa japonica (Japanese rice) (RefSeq); osa00250 Alanine, aspartate and glutamate metabolism - Oryza sativa japonica (Japanese rice) (RefSeq); osa00630 Glyoxylate and dicarboxylate metabolism - Oryza sativa japonica (Japanese rice) (RefSeq); osa00910 Nitrogen metabolism - O…	GO:0009064 glutamine family amino acid metabolic process; GO:0008652 cellular amino acid biosynthetic process; GO:0006542 glutamine biosynthetic process; GO:0016053 organic acid biosynthetic process; GO:0044711 single-organism biosynthetic process; GO:0044281 small molecule metabolic process; GO:0006541 glutamine metabolic process; GO:0044763 single-organism cellular process; GO:0044699 single-or…		GO:0016879 ligase activity, forming carbon-nitrogen bonds; GO:0016211 ammonia ligase activity; GO:0004356 glutamate-ammonia ligase activity; GO:0016880 acid-ammonia (or amide) ligase activity; GO:0003824 catalytic activity; GO:0016874 ligase activity;	IPR008146; IPR008147; IPR014746;	Glutamine synthetase, catalytic domain; Glutamine synthetase, beta-Grasp domain; Glutamine synthetase/guanido kinase, catalytic domain;
A0A3B6Q9B3	Nitrate transporter	0.241	8.06e-06	Down	55.059	0.759	0.735	0.626	2.826	2.917	3.046	plasma membrane	K02575	NRT; MFS transporter, NNP family, nitrate/nitrite transporter	osa00910 Nitrogen metabolism - Oryza sativa japonica (Japanese rice) (RefSeq);	GO:0006810 transport; GO:0055085 transmembrane transport; GO:0051179 localization; GO:0051234 establishment of localization;	GO:0031224 intrinsic component of membrane; GO:0016020 membrane; GO:0016021 integral component of membrane; GO:0044425 membrane part;		IPR020846;	Major facilitator superfamily domain;
A0A3B6PQS3	Ferredoxin-nitrite reductase	0.533	8.82e-06	Down	66.016	0.82	0.76	0.798	1.488	1.516	1.458	chloroplast	K00366	nirA; ferredoxin-nitrite reductase [EC:1.7.7.1]	osa01100 Metabolic pathways - Oryza sativa japonica (Japanese rice) (RefSeq); osa00910 Nitrogen metabolism - Oryza sativa japonica (Japanese rice) (RefSeq);	GO:0044699 single-organism process; GO:0008152 metabolic process; GO:0055114 oxidation-reduction process; GO:0044710 single-organism metabolic process;		GO:0097159 organic cyclic compound binding; GO:1901363 heterocyclic compound binding; GO:0020037 heme binding; GO:0003824 catalytic activity; GO:0051536 iron-sulfur cluster binding; GO:0005488 binding; GO:0046906 tetrapyrrole binding; GO:0016491 oxidoreductase activity; GO:0051540 metal cluster binding;	IPR006067; IPR005117;	Nitrite/sulphite reductase 4Fe-4S domain; Nitrite/Sulfite reductase ferredoxin-like domain;
A0A3B6QJ10	Ferredoxin-nitrite reductase	0.593	0.00423	Down	66.001	0.819	0.787	0.879	1.356	1.575	1.26	chloroplast	K00366	nirA; ferredoxin-nitrite reductase [EC:1.7.7.1]	osa01100 Metabolic pathways - Oryza sativa japonica (Japanese rice) (RefSeq); osa00910 Nitrogen metabolism - Oryza sativa japonica (Japanese rice) (RefSeq);	GO:0044699 single-organism process; GO:0008152 metabolic process; GO:0055114 oxidation-reduction process; GO:0044710 single-organism metabolic process;		GO:0097159 organic cyclic compound binding; GO:1901363 heterocyclic compound binding; GO:0020037 heme binding; GO:0003824 catalytic activity; GO:0051536 iron-sulfur cluster binding; GO:0005488 binding; GO:0046906 tetrapyrrole binding; GO:0016491 oxidoreductase activity; GO:0051540 metal cluster binding;	IPR006067; IPR005117;	Nitrite/sulphite reductase 4Fe-4S domain; Nitrite/Sulfite reductase ferredoxin-like domain;
A0A3B6TX28	Carbonic anhydrase	0.652	0.000339	Down	22.408	0.94	1.033	1.024	1.536	1.595	1.469	cytoplasm	K01673	cynT; carbonic anhydrase [EC:4.2.1.1]	osa01100 Metabolic pathways - Oryza sativa japonica (Japanese rice) (RefSeq); osa00910 Nitrogen metabolism - Oryza sativa japonica (Japanese rice) (RefSeq);	GO:0015976 carbon utilization; GO:0044699 single-organism process;		GO:0046914 transition metal ion binding; GO:0003824 catalytic activity; GO:0005488 binding; GO:0043167 ion binding; GO:0046872 metal ion binding; GO:0043169 cation binding; GO:0016829 lyase activity; GO:0016836 hydro-lyase activity; GO:0004089 carbonate dehydratase activity; GO:0008270 zinc ion binding; GO:0016835 carbon-oxygen lyase activity;
Q45NB6	Glutamine synthetase	0.655	0.000568	Down	39.213	0.898	0.879	0.929	1.362	1.463	1.308	cytoplasm	K01915	glnA; glutamine synthetase [EC:6.3.1.2]	osa01230 Biosynthesis of amino acids - Oryza sativa japonica (Japanese rice) (RefSeq); osa01100 Metabolic pathways - Oryza sativa japonica (Japanese rice) (RefSeq); osa00250 Alanine, aspartate and glutamate metabolism - Oryza sativa japonica (Japanese rice) (RefSeq); osa00630 Glyoxylate and dicarboxylate metabolism - Oryza sativa japonica (Japanese rice) (RefSeq); osa00910 Nitrogen metabolism - O…	GO:0009064 glutamine family amino acid metabolic process; GO:0008652 cellular amino acid biosynthetic process; GO:0006542 glutamine biosynthetic process; GO:0016053 organic acid biosynthetic process; GO:0044711 single-organism biosynthetic process; GO:0044281 small molecule metabolic process; GO:0006541 glutamine metabolic process; GO:0044763 single-organism cellular process; GO:0044699 single-or…		GO:0016879 ligase activity, forming carbon-nitrogen bonds; GO:0016211 ammonia ligase activity; GO:0004356 glutamate-ammonia ligase activity; GO:0016880 acid-ammonia (or amide) ligase activity; GO:0003824 catalytic activity; GO:0016874 ligase activity;	IPR008146; IPR008147; IPR014746;	Glutamine synthetase, catalytic domain; Glutamine synthetase, beta-Grasp domain; Glutamine synthetase/guanido kinase, catalytic domain;
Q6RUJ2	Glutamine synthetase	0.741	0.000174	Down	38.729	0.904	0.853	0.897	1.179	1.226	1.175	cytoplasm	K01915	glnA; glutamine synthetase [EC:6.3.1.2]	osa01230 Biosynthesis of amino acids - Oryza sativa japonica (Japanese rice) (RefSeq); osa01100 Metabolic pathways - Oryza sativa japonica (Japanese rice) (RefSeq); osa00250 Alanine, aspartate and glutamate metabolism - Oryza sativa japonica (Japanese rice) (RefSeq); osa00630 Glyoxylate and dicarboxylate metabolism - Oryza sativa japonica (Japanese rice) (RefSeq); osa00910 Nitrogen metabolism - O…	GO:0009064 glutamine family amino acid metabolic process; GO:0008652 cellular amino acid biosynthetic process; GO:0006542 glutamine biosynthetic process; GO:0016053 organic acid biosynthetic process; GO:0044711 single-organism biosynthetic process; GO:0044281 small molecule metabolic process; GO:0006541 glutamine metabolic process; GO:0044763 single-organism cellular process; GO:0044699 single-or…		GO:0016879 ligase activity, forming carbon-nitrogen bonds; GO:0016211 ammonia ligase activity; GO:0004356 glutamate-ammonia ligase activity; GO:0016880 acid-ammonia (or amide) ligase activity; GO:0003824 catalytic activity; GO:0016874 ligase activity;	IPR008146; IPR008147; IPR014746;	Glutamine synthetase, catalytic domain; Glutamine synthetase, beta-Grasp domain; Glutamine synthetase/guanido kinase, catalytic domain;

## Sheet: Nr2 vs Nn
Table S12 The identification of DEPs related to nitrogen metabolism in Nr2 vs Nn
Protein accession	Protein description	Nr2/Nn Ratio	Nr2/Nn P value	Regulated Type	MW [kDa]	Nr2-1	Nr2-2	Nr2-3	Nn-1	Nn-2	Nn-3	Subcellular localization	KEGG KO No.	KEGG Gene	KEGG pathway	Biological Process	Cellular Component	Molecular Function	IPR ID	Domain description
A0A3B6NR71	CN hydrolase domain-containing protein	1.311	0.00108	Up	36.296	1.091	1.079	1.015	0.788	0.846	0.795	cytoplasm	K01501	E3.5.5.1; nitrilase [EC:3.5.5.1]	osa00460 Cyanoamino acid metabolism - Oryza sativa japonica (Japanese rice) (RefSeq); osa00380 Tryptophan metabolism - Oryza sativa japonica (Japanese rice) (RefSeq); osa01100 Metabolic pathways - Oryza sativa japonica (Japanese rice) (RefSeq); osa00910 Nitrogen metabolism - Oryza sativa japonica (Japanese rice) (RefSeq);	GO:0006807 nitrogen compound metabolic process; GO:0008152 metabolic process;		GO:0016787 hydrolase activity; GO:0003824 catalytic activity; GO:0016810 hydrolase activity, acting on carbon-nitrogen (but not peptide) bonds;	IPR003010;	Carbon-nitrogen hydrolase;
Q6RUJ1	Glutamine synthetase	1.599	0.000872	Up	38.657	1.131	1.145	1.073	0.772	0.629	0.694	cytoplasm	K01915	glnA; glutamine synthetase [EC:6.3.1.2]	osa01230 Biosynthesis of amino acids - Oryza sativa japonica (Japanese rice) (RefSeq); osa01100 Metabolic pathways - Oryza sativa japonica (Japanese rice) (RefSeq); osa00250 Alanine, aspartate and glutamate metabolism - Oryza sativa japonica (Japanese rice) (RefSeq); osa00630 Glyoxylate and dicarboxylate metabolism - Oryza sativa japonica (Japanese rice) (RefSeq); osa00910 Nitrogen metabolism - O…	GO:0009064 glutamine family amino acid metabolic process; GO:0008652 cellular amino acid biosynthetic process; GO:0006542 glutamine biosynthetic process; GO:0016053 organic acid biosynthetic process; GO:0044711 single-organism biosynthetic process; GO:0044281 small molecule metabolic process; GO:0006541 glutamine metabolic process; GO:0044763 single-organism cellular process; GO:0044699 single-or…		GO:0016879 ligase activity, forming carbon-nitrogen bonds; GO:0016211 ammonia ligase activity; GO:0004356 glutamate-ammonia ligase activity; GO:0016880 acid-ammonia (or amide) ligase activity; GO:0003824 catalytic activity; GO:0016874 ligase activity;	IPR008146; IPR008147; IPR014746;	Glutamine synthetase, catalytic domain; Glutamine synthetase, beta-Grasp domain; Glutamine synthetase/guanido kinase, catalytic domain;
A0A3B6PQS3	Ferredoxin-nitrite reductase	0.826759	0.000345542	Down	66.016	1.223	1.259	1.207	1.488	1.516	1.458	chloroplast	K00366	nirA; ferredoxin-nitrite reductase [EC:1.7.7.1]	osa01100 Metabolic pathways - Oryza sativa japonica (Japanese rice) (RefSeq); osa00910 Nitrogen metabolism - Oryza sativa japonica (Japanese rice) (RefSeq);	GO:0044699 single-organism process; GO:0008152 metabolic process; GO:0055114 oxidation-reduction process; GO:0044710 single-organism metabolic process;		GO:0097159 organic cyclic compound binding; GO:1901363 heterocyclic compound binding; GO:0020037 heme binding; GO:0003824 catalytic activity; GO:0051536 iron-sulfur cluster binding; GO:0005488 binding; GO:0046906 tetrapyrrole binding; GO:0016491 oxidoreductase activity; GO:0051540 metal cluster binding;	IPR006067; IPR005117;	Nitrite/sulphite reductase 4Fe-4S domain; Nitrite/Sulfite reductase ferredoxin-like domain;
A0A3B6Q9B3	Nitrate transporter	0.234	8.88e-06	Down	55.059	0.599	0.703	0.754	2.826	2.917	3.046	plasma membrane	K02575	NRT; MFS transporter, NNP family, nitrate/nitrite transporter	osa00910 Nitrogen metabolism - Oryza sativa japonica (Japanese rice) (RefSeq);	GO:0006810 transport; GO:0055085 transmembrane transport; GO:0051179 localization; GO:0051234 establishment of localization;	GO:0031224 intrinsic component of membrane; GO:0016020 membrane; GO:0016021 integral component of membrane; GO:0044425 membrane part;		IPR020846;	Major facilitator superfamily domain;
A0A3B6TX28	Carbonic anhydrase	0.652	0.000129	Down	22.408	0.993	0.997	1.007	1.536	1.595	1.469	cytoplasm	K01673	cynT; carbonic anhydrase [EC:4.2.1.1]	osa01100 Metabolic pathways - Oryza sativa japonica (Japanese rice) (RefSeq); osa00910 Nitrogen metabolism - Oryza sativa japonica (Japanese rice) (RefSeq);	GO:0015976 carbon utilization; GO:0044699 single-organism process;		GO:0046914 transition metal ion binding; GO:0003824 catalytic activity; GO:0005488 binding; GO:0043167 ion binding; GO:0046872 metal ion binding; GO:0043169 cation binding; GO:0016829 lyase activity; GO:0016836 hydro-lyase activity; GO:0004089 carbonate dehydratase activity; GO:0008270 zinc ion binding; GO:0016835 carbon-oxygen lyase activity;
Q45NB6	Glutamine synthetase	0.566	0.000224	Down	39.213	0.805	0.763	0.772	1.362	1.463	1.308	cytoplasm	K01915	glnA; glutamine synthetase [EC:6.3.1.2]	osa01230 Biosynthesis of amino acids - Oryza sativa japonica (Japanese rice) (RefSeq); osa01100 Metabolic pathways - Oryza sativa japonica (Japanese rice) (RefSeq); osa00250 Alanine, aspartate and glutamate metabolism - Oryza sativa japonica (Japanese rice) (RefSeq); osa00630 Glyoxylate and dicarboxylate metabolism - Oryza sativa japonica (Japanese rice) (RefSeq); osa00910 Nitrogen metabolism - O…	GO:0009064 glutamine family amino acid metabolic process; GO:0008652 cellular amino acid biosynthetic process; GO:0006542 glutamine biosynthetic process; GO:0016053 organic acid biosynthetic process; GO:0044711 single-organism biosynthetic process; GO:0044281 small molecule metabolic process; GO:0006541 glutamine metabolic process; GO:0044763 single-organism cellular process; GO:0044699 single-or…		GO:0016879 ligase activity, forming carbon-nitrogen bonds; GO:0016211 ammonia ligase activity; GO:0004356 glutamate-ammonia ligase activity; GO:0016880 acid-ammonia (or amide) ligase activity; GO:0003824 catalytic activity; GO:0016874 ligase activity;	IPR008146; IPR008147; IPR014746;	Glutamine synthetase, catalytic domain; Glutamine synthetase, beta-Grasp domain; Glutamine synthetase/guanido kinase, catalytic domain;

## Sheet: Nr3 vs Nn
Table S12 The identification of DEPs related to nitrogen metabolism in Nr3 vs Nn
Protein accession	Protein description	Nr3/Nn Ratio	Nr3/Nn P value	Regulated Type	MW [kDa]	Nr3-1	Nr3-2	Nr3-3	Nn-1	Nn-2	Nn-3	Subcellular localization	KEGG KO No.	KEGG Gene	KEGG pathway	Biological Process	Cellular Component	Molecular Function	IPR ID	Domain description
A0A3B6PQS3	Ferredoxin-nitrite reductase	0.759	0.000281	Down	66.016	1.14	1.165	1.081	1.488	1.516	1.458	chloroplast	K00366	nirA; ferredoxin-nitrite reductase [EC:1.7.7.1]	osa01100 Metabolic pathways - Oryza sativa japonica (Japanese rice) (RefSeq); osa00910 Nitrogen metabolism - Oryza sativa japonica (Japanese rice) (RefSeq);	GO:0044699 single-organism process; GO:0008152 metabolic process; GO:0055114 oxidation-reduction process; GO:0044710 single-organism metabolic process;		GO:0097159 organic cyclic compound binding; GO:1901363 heterocyclic compound binding; GO:0020037 heme binding; GO:0003824 catalytic activity; GO:0051536 iron-sulfur cluster binding; GO:0005488 binding; GO:0046906 tetrapyrrole binding; GO:0016491 oxidoreductase activity; GO:0051540 metal cluster binding;	IPR006067; IPR005117;	Nitrite/sulphite reductase 4Fe-4S domain; Nitrite/Sulfite reductase ferredoxin-like domain;
A0A3B6Q9B3	Nitrate transporter	0.342	2.74e-05	Down	55.059	1.113	0.995	0.896	2.826	2.917	3.046	plasma membrane	K02575	NRT; MFS transporter, NNP family, nitrate/nitrite transporter	osa00910 Nitrogen metabolism - Oryza sativa japonica (Japanese rice) (RefSeq);	GO:0006810 transport; GO:0055085 transmembrane transport; GO:0051179 localization; GO:0051234 establishment of localization;	GO:0031224 intrinsic component of membrane; GO:0016020 membrane; GO:0016021 integral component of membrane; GO:0044425 membrane part;		IPR020846;	Major facilitator superfamily domain;
A0A3B6QJ10	Ferredoxin-nitrite reductase	0.764	0.0311	Down	66.001	1.097	0.988	1.115	1.356	1.575	1.26	chloroplast	K00366	nirA; ferredoxin-nitrite reductase [EC:1.7.7.1]	osa01100 Metabolic pathways - Oryza sativa japonica (Japanese rice) (RefSeq); osa00910 Nitrogen metabolism - Oryza sativa japonica (Japanese rice) (RefSeq);	GO:0044699 single-organism process; GO:0008152 metabolic process; GO:0055114 oxidation-reduction process; GO:0044710 single-organism metabolic process;		GO:0097159 organic cyclic compound binding; GO:1901363 heterocyclic compound binding; GO:0020037 heme binding; GO:0003824 catalytic activity; GO:0051536 iron-sulfur cluster binding; GO:0005488 binding; GO:0046906 tetrapyrrole binding; GO:0016491 oxidoreductase activity; GO:0051540 metal cluster binding;	IPR006067; IPR005117;	Nitrite/sulphite reductase 4Fe-4S domain; Nitrite/Sulfite reductase ferredoxin-like domain;
A0A3B6TX28	Carbonic anhydrase	0.563	5.94e-05	Down	22.408	0.879	0.844	0.866	1.536	1.595	1.469	cytoplasm	K01673	cynT; carbonic anhydrase [EC:4.2.1.1]	osa01100 Metabolic pathways - Oryza sativa japonica (Japanese rice) (RefSeq); osa00910 Nitrogen metabolism - Oryza sativa japonica (Japanese rice) (RefSeq);	GO:0015976 carbon utilization; GO:0044699 single-organism process;		GO:0046914 transition metal ion binding; GO:0003824 catalytic activity; GO:0005488 binding; GO:0043167 ion binding; GO:0046872 metal ion binding; GO:0043169 cation binding; GO:0016829 lyase activity; GO:0016836 hydro-lyase activity; GO:0004089 carbonate dehydratase activity; GO:0008270 zinc ion binding; GO:0016835 carbon-oxygen lyase activity;
Q6RUJ2	Glutamine synthetase	0.718	0.000228	Down	38.729	0.856	0.894	0.821	1.179	1.226	1.175	cytoplasm	K01915	glnA; glutamine synthetase [EC:6.3.1.2]	osa01230 Biosynthesis of amino acids - Oryza sativa japonica (Japanese rice) (RefSeq); osa01100 Metabolic pathways - Oryza sativa japonica (Japanese rice) (RefSeq); osa00250 Alanine, aspartate and glutamate metabolism - Oryza sativa japonica (Japanese rice) (RefSeq); osa00630 Glyoxylate and dicarboxylate metabolism - Oryza sativa japonica (Japanese rice) (RefSeq); osa00910 Nitrogen metabolism - O…	GO:0009064 glutamine family amino acid metabolic process; GO:0008652 cellular amino acid biosynthetic process; GO:0006542 glutamine biosynthetic process; GO:0016053 organic acid biosynthetic process; GO:0044711 single-organism biosynthetic process; GO:0044281 small molecule metabolic process; GO:0006541 glutamine metabolic process; GO:0044763 single-organism cellular process; GO:0044699 single-or…		GO:0016879 ligase activity, forming carbon-nitrogen bonds; GO:0016211 ammonia ligase activity; GO:0004356 glutamate-ammonia ligase activity; GO:0016880 acid-ammonia (or amide) ligase activity; GO:0003824 catalytic activity; GO:0016874 ligase activity;	IPR008146; IPR008147; IPR014746;	Glutamine synthetase, catalytic domain; Glutamine synthetase, beta-Grasp domain; Glutamine synthetase/guanido kinase, catalytic domain;

## Sheet: The shared DEPs
Table S12 The identification of DEPs related to nitrogen metabolism
Protein accession	Protein description	MW [kDa]	Na-1	Na-2	Na-3	Nr1-1	Nr1-2	Nr1-3	Nr2-1	Nr2-2	Nr2-3	Nr3-1	Nr3-2	Nr3-3	Nn-1	Nn-2	Nn-3	Na/Nn		Nr1/Nn		Nr2/Nn		Nr3/Nn
																		Ratio	P value	Ratio	P value	Ratio	P value	Ratio	P value
A0A3B6Q9B3	Nitrate transporter	55.059	0.441	0.401	0.476	0.759	0.735	0.626	0.599	0.703	0.754	1.113	0.995	0.896	2.826	2.917	3.046	0.15	3.2e-06	0.241	8.06e-06	0.234	8.88e-06	0.342	2.74e-05
A0A3B6PQS3	Ferredoxin-nitrite reductase	66.016	0.488	0.469	0.61	0.82	0.76	0.798	1.223	1.259	1.207	1.14	1.165	1.081	1.488	1.516	1.458	0.351	3.39e-05	0.533	8.82e-06	0.826759	0.000345542	0.759	0.000281
A0A3B6TX28	Carbonic anhydrase	22.408	0.857	0.741	0.8	0.94	1.033	1.024	0.993	0.997	1.007	0.879	0.844	0.866	1.536	1.595	1.469	0.521	0.00012	0.652	0.000339	0.652	0.000129	0.563	5.94e-05
