# Supplementary material for: Transcriptome and Proteomics Analysis of Wheat Seedling Roots Reveals That Increasing NH4+/NO3– Ratio Induced Root Lignification and Reduced Nitrogen Utilization
Source: Front Plant Sci. 2022 Jan 13;12:797260. doi: 10.3389/fpls.2021.797260 (PMC8792948; doi:10.3389/fpls.2021.797260)
Supplement: Supplementary file 14 [file Table_13.xlsx]

## Sheet: Na vs Nn
Table S13 The identification DEGs related to nitrogen transport in Na vs Nn
Gene_id	FPKM.Na_1	FPKM.Na_2	FPKM.Na_3	FPKM.Nn_1	FPKM.Nn_2	FPKM.Nn_3	fc	log2(fc)	pval	qval	regulation	GO	KEGG	KO_ENTRY	EC	Description
TraesCS3D02G344800	6.55616	6.12205	5.0877	1.2381	0.806853	1.0515	5.7375	2.52042	1.99399e-31	7.58856e-30	up	GO:0005887(integral component of plasma membrane);GO:0008519(ammonium transmembrane transporter activity);GO:0015695(organic cation transport);GO:0019740(nitrogen utilization);GO:0072488(ammonium transmembrane transport)	NA	NA	NA	Ammonium transporter 2 member 3 [Aegilops tauschii]
TraesCS3A02G350800	5.59077	4.02339	2.31963	0.433625	0.46035	0.993519	6.32256	2.66051	7.06438e-13	8.5241e-12	up	GO:0005887(integral component of plasma membrane);GO:0008519(ammonium transmembrane transporter activity);GO:0015695(organic cation transport);GO:0019740(nitrogen utilization);GO:0072488(ammonium transmembrane transport)	NA	NA	NA	Ammonium transporter 2 member 3 [Aegilops tauschii]
TraesCS5D02G519400	0.904664	0.924171	0.711762	6.46465	4.81595	4.913	0.156889	-2.67218	2.9877e-28	9.66155e-27	down	GO:0005887(integral component of plasma membrane);GO:0008519(ammonium transmembrane transporter activity);GO:0015695(organic cation transport);GO:0019740(nitrogen utilization);GO:0072488(ammonium transmembrane transport)	NA	NA	NA	ammonium transporter AMT2.1 [Triticum aestivum]
TraesCS5B02G520200	0.682039	1.10238	0.713615	5.13771	5.11635	5.84596	0.155157	-2.68819	2.6407e-27	8.09534e-26	down	GO:0005887(integral component of plasma membrane);GO:0008519(ammonium transmembrane transporter activity);GO:0015695(organic cation transport);GO:0019740(nitrogen utilization);GO:0072488(ammonium transmembrane transport)	NA	NA	NA	ammonium transporter AMT2.1 [Triticum aestivum]
TraesCS4A02G352900	1.91991	2.08438	1.83522	5.93392	6.257	6.26799	0.316352	-1.6604	1.03244e-17	1.77751e-16	down	GO:0005887(integral component of plasma membrane);GO:0008519(ammonium transmembrane transporter activity);GO:0015695(organic cation transport);GO:0019740(nitrogen utilization);GO:0072488(ammonium transmembrane transport)	NA	NA	NA	ammonium transporter AMT2.1 [Triticum aestivum]
TraesCS6D02G037300	0.482243	0.880432	0.689013	0	0	0	inf	inf	3.65335e-19	6.99651e-18	up	GO:0005886(plasma membrane);GO:0015112(nitrate transmembrane transporter activity);GO:0015706(nitrate transport)	00910(Nitrogen metabolism)	K02575	NA	Nitrate transporter [Aegilops tauschii]
TraesCS6D02G035600	0.154445	0.110131	0.336925	8.15749	9.19548	6.54345	0.0251712	-5.31208	9.40084e-67	1.05347e-64	down	GO:0005886(plasma membrane);GO:0015112(nitrate transmembrane transporter activity);GO:0015706(nitrate transport)	00910(Nitrogen metabolism)	K02575	NA	Nitrate transporter [Aegilops tauschii]
TraesCS6D02G035700	0	0	0	5.0756	3.07429	2.13192	-inf	-inf	4.56482e-46	2.86394e-44	down	GO:0005886(plasma membrane);GO:0015112(nitrate transmembrane transporter activity);GO:0015706(nitrate transport)	00910(Nitrogen metabolism)	K02575	NA	Nitrate transporter [Aegilops tauschii]
TraesCS6B02G044200	0	0	0	4.72833	2.55888	1.77934	-inf	-inf	1.46159e-44	8.79922e-43	down	GO:0005886(plasma membrane);GO:0015112(nitrate transmembrane transporter activity);GO:0015706(nitrate transport)	00910(Nitrogen metabolism)	K02575	NA	Nitrate transporter [Aegilops tauschii]
TraesCS6D02G038100	0	0	0	1.59644	1.40255	1.12927	-inf	-inf	2.90189e-35	1.275e-33	down	GO:0005886(plasma membrane);GO:0015112(nitrate transmembrane transporter activity);GO:0015706(nitrate transport)	00910(Nitrogen metabolism)	K02575	NA	Nitrate transporter [Aegilops tauschii]
TraesCS6D02G037900	0	0	0	1.11341	1.20789	1.40732	-inf	-inf	2.86772e-30	1.03368e-28	down	GO:0005886(plasma membrane);GO:0015112(nitrate transmembrane transporter activity);GO:0015706(nitrate transport)	00910(Nitrogen metabolism)	K02575	NA	Nitrate transporter [Aegilops tauschii]
TraesCS6D02G035900	0.415314	0.388233	0.045791	5.7371	3.30166	3.92963	0.0654929	-3.93252	9.01984e-16	1.35181e-14	down	GO:0005886(plasma membrane);GO:0015112(nitrate transmembrane transporter activity);GO:0015706(nitrate transport)	00910(Nitrogen metabolism)	K02575	NA	Nitrate transporter [Aegilops tauschii]
TraesCS6B02G044000	0.206296	0.140405	0.022887	10.4745	11.8723	7.97725	0.012188	-6.3584	6.03383e-78	8.8922e-76	down	GO:0005886(plasma membrane);GO:0015112(nitrate transmembrane transporter activity);GO:0015706(nitrate transport)	00910(Nitrogen metabolism)	K02575	NA	High-affinity nitrate transporter 2.1 [Triticum urartu]
TraesCS6A02G031200	0.36872	0.405675	0.265961	7.0522	7.58055	6.46219	0.0493178	-4.34175	1.28834e-67	1.46697e-65	down	GO:0005886(plasma membrane);GO:0015112(nitrate transmembrane transporter activity);GO:0015706(nitrate transport)	00910(Nitrogen metabolism)	K02575	NA	High-affinity nitrate transporter 2.1 [Triticum urartu]
TraesCS6A02G030900	0	0.070245	0.037693	9.56042	5.24178	4.98827	0.00545404	-7.51846	1.04146e-65	1.13123e-63	down	GO:0005886(plasma membrane);GO:0015112(nitrate transmembrane transporter activity);GO:0015706(nitrate transport)	00910(Nitrogen metabolism)	K02575	NA	High-affinity nitrate transporter 2.1 [Triticum urartu]
TraesCS6A02G030800	0.357683	0.1523	0.297723	2.46622	1.85408	1.4954	0.138884	-2.84805	3.55827e-11	3.68532e-10	down	GO:0005886(plasma membrane);GO:0015112(nitrate transmembrane transporter activity);GO:0015706(nitrate transport)	00910(Nitrogen metabolism)	K02575	NA	High-affinity nitrate transporter 2.1 [Triticum urartu]
TraesCS6B02G044300	0	0	0	15.3562	10.3298	10.5317	-inf	-inf	4.04789e-136	2.04531e-133	down	GO:0005886(plasma membrane);GO:0015112(nitrate transmembrane transporter activity);GO:0015706(nitrate transport)	00910(Nitrogen metabolism)	K02575	NA	high affinity nitrate transporter TaNRT2 [Triticum aestivum]
TraesCS6B02G044400	0.009834	0.065926	0.036003	8.11195	6.62809	6.04373	0.00537742	-7.53887	1.02353e-105	2.87897e-103	down	GO:0005886(plasma membrane);GO:0015112(nitrate transmembrane transporter activity);GO:0015706(nitrate transport)	00910(Nitrogen metabolism)	K02575	NA	high affinity nitrate transporter TaNRT2 [Triticum aestivum]
TraesCS6D02G035800	0	0	0	9.20006	5.55927	5.24875	-inf	-inf	5.69691e-80	8.85698e-78	down	GO:0005886(plasma membrane);GO:0015112(nitrate transmembrane transporter activity);GO:0015706(nitrate transport)	00910(Nitrogen metabolism)	K02575	NA	high affinity nitrate transporter TaNRT2 [Triticum aestivum]
TraesCS3A02G254000	0.974725	0.985802	1.13621	7.85801	5.83335	7.61248	0.14536	-2.78229	9.83283e-36	4.42681e-34	down	GO:0005515(protein binding);GO:0015706(nitrate transport)	00910(Nitrogen metabolism)	K02575	NA	High affinity nitrate transporter 2.5 [Triticum urartu]
TraesCS6A02G032900	0	0	0	2.17048	2.14298	2.78484	-inf	-inf	1.13508e-50	8.20373e-49	down	GO:0005886(plasma membrane);GO:0015112(nitrate transmembrane transporter activity);GO:0015706(nitrate transport)	00910(Nitrogen metabolism)	K02575	NA	High affinity nitrate transporter 2.4 [Triticum urartu]
TraesCS6B02G044100	0.051594	0.037651	0	6.85987	5.67023	5.25654	0.00501753	-7.63881	2.54469e-80	4.02253e-78	down	GO:0005886(plasma membrane);GO:0015112(nitrate transmembrane transporter activity);GO:0015706(nitrate transport)	00910(Nitrogen metabolism)	K02575	NA	high affinity nitrate transporter [Triticum aestivum]
TraesCS6A02G031100	0.019415	0.016026	0	5.03208	3.52857	2.88988	0.00309514	-8.33578	4.12302e-64	4.22691e-62	down	GO:0005886(plasma membrane);GO:0015112(nitrate transmembrane transporter activity);GO:0015706(nitrate transport)	00910(Nitrogen metabolism)	K02575	NA	high affinity nitrate transporter [Triticum aestivum]
TraesCS6B02G044500	0.05393	0.031822	0	3.25017	1.6323	1.5927	0.0132432	-6.2386	1.13432e-22	2.71083e-21	down	GO:0005886(plasma membrane);GO:0015112(nitrate transmembrane transporter activity);GO:0015706(nitrate transport)	00910(Nitrogen metabolism)	K02575	NA	high affinity nitrate transporter [Triticum aestivum]
TraesCS2B02G464700	3.96476	4.00523	3.95528	0.824528	1.39459	0.98346	3.72364	1.89671	1.01314e-16	1.62975e-15	up	GO:0000325(plant-type vacuole);GO:0005215(transporter activity);GO:0005773(vacuole);GO:0005774(vacuolar membrane);GO:0005794(Golgi apparatus);GO:0005886(plasma membrane);GO:0009705(plant-type vacuole membrane);GO:0015031(protein transport);GO:0015112(nitrate transmembrane transporter activity);GO:0015197(peptide transporter activity);GO:0015334(high-affinity oligopeptide transporter activity);GO:…	NA	NA	NA	PREDICTED: protein NRT1/ PTR FAMILY 8.3-like [Brachypodium distachyon]
TraesCS2A02G443600	1.54339	2.04999	1.96275	0.455315	0.980877	0.835391	2.44593	1.29038	2.8916e-05	0.000141801	up	GO:0000325(plant-type vacuole);GO:0005215(transporter activity);GO:0005773(vacuole);GO:0005774(vacuolar membrane);GO:0005794(Golgi apparatus);GO:0005886(plasma membrane);GO:0009705(plant-type vacuole membrane);GO:0015031(protein transport);GO:0015112(nitrate transmembrane transporter activity);GO:0015197(peptide transporter activity);GO:0015334(high-affinity oligopeptide transporter activity);GO:…	NA	NA	NA	PREDICTED: protein NRT1/ PTR FAMILY 8.3-like [Brachypodium distachyon]
TraesCS1B02G224900	16.4986	19.6622	17.6854	9.21749	6.44153	8.53947	2.22519	1.15393	8.44939e-15	1.18035e-13	up	GO:0005215(transporter activity);GO:0005515(protein binding);GO:0005886(plasma membrane);GO:0006857(oligopeptide transport);GO:0009414(response to water deprivation);GO:0009635(response to herbicide);GO:0009734(auxin-activated signaling pathway);GO:0010167(response to nitrate);GO:0015112(nitrate transmembrane transporter activity);GO:0015293(symporter activity);GO:0015706(nitrate transport);GO:00…	NA	NA	NA	PREDICTED: protein NRT1/ PTR FAMILY 6.3-like [Brachypodium distachyon]
TraesCS7B02G362700	1.41576	1.03032	1.48909	0.521045	0.288583	0.230666	3.78274	1.91943	1.27727e-07	8.88097e-07	up	GO:0005215(transporter activity);GO:0005886(plasma membrane);GO:0006810(transport);GO:0006857(oligopeptide transport);GO:0009624(response to nematode);GO:0016020(membrane);GO:0016021(integral component of membrane)	NA	NA	NA	PREDICTED: protein NRT1/ PTR FAMILY 5.1 isoform X2 [Brachypodium distachyon]
TraesCS7A02G461200	0.677707	0.897361	0.668563	0.119014	0.244766	0.320871	3.27704	1.71239	8.87887e-05	0.000397929	up	GO:0005215(transporter activity);GO:0005886(plasma membrane);GO:0006810(transport);GO:0006857(oligopeptide transport);GO:0009624(response to nematode);GO:0016020(membrane);GO:0016021(integral component of membrane)	NA	NA	NA	PREDICTED: protein NRT1/ PTR FAMILY 5.1 isoform X2 [Brachypodium distachyon]
TraesCS7D02G449400	2.08374	2.49987	2.05104	0.369144	0.4291	0.352005	5.76801	2.52807	5.12486e-19	9.71921e-18	up	GO:0005215(transporter activity);GO:0005886(plasma membrane);GO:0006810(transport);GO:0006857(oligopeptide transport);GO:0009624(response to nematode);GO:0016020(membrane);GO:0016021(integral component of membrane)	NA	NA	NA	PREDICTED: protein NRT1/ PTR FAMILY 5.1 isoform X1 [Oryza sativa Japonica Group]
TraesCS7D02G297000	16.9933	18.0583	19.8894	6.18513	6.27788	7.23594	2.78904	1.47977	1.10187e-26	3.27843e-25	up	GO:0005215(transporter activity);GO:0005515(protein binding);GO:0005886(plasma membrane);GO:0006857(oligopeptide transport);GO:0009414(response to water deprivation);GO:0009635(response to herbicide);GO:0009734(auxin-activated signaling pathway);GO:0010167(response to nitrate);GO:0015112(nitrate transmembrane transporter activity);GO:0015293(symporter activity);GO:0015706(nitrate transport);GO:00…	NA	NA	NA	Nitrate/chlorate transporter [Aegilops tauschii]
TraesCS1D02G032700	0.161722	0.39874	0.604676	0.135845	0.067336	0.146118	3.33565	1.73797	0.00146894	0.00506606	up	GO:0005215(transporter activity);GO:0005886(plasma membrane);GO:0006857(oligopeptide transport);GO:0009611(response to wounding);GO:0009753(response to jasmonic acid);GO:0015293(symporter activity);GO:0016021(integral component of membrane);GO:0042128(nitrate assimilation)	NA	NA	NA	Nitrate/chlorate transporter [Aegilops tauschii]
TraesCS4B02G231500	7.71866	6.16498	7.84215	3.55789	3.05591	3.10575	2.23527	1.16045	2.35714e-13	2.95575e-12	up	GO:0000325(plant-type vacuole);GO:0005215(transporter activity);GO:0005773(vacuole);GO:0005774(vacuolar membrane);GO:0005794(Golgi apparatus);GO:0005886(plasma membrane);GO:0009705(plant-type vacuole membrane);GO:0015031(protein transport);GO:0015112(nitrate transmembrane transporter activity);GO:0015197(peptide transporter activity);GO:0015334(high-affinity oligopeptide transporter activity);GO:…	NA	NA	NA	low affinity nitrate transporter NRT1.2 [Triticum aestivum]
TraesCS5D02G498700	0.033602	0.070448	0.059752	0.530212	1.12394	0.736086	0.0685296	-3.86713	2.77787e-12	3.18417e-11	down	GO:0005215(transporter activity);GO:0005886(plasma membrane);GO:0006857(oligopeptide transport);GO:0016020(membrane);GO:0016021(integral component of membrane)	04144(Endocytosis)	K07904	NA	putative NRT1/PTR-like transporter [Hordeum vulgare subsp. vulgare]
TraesCS5D02G498800	0.033184	0.125065	0.130204	0.686141	0.90314	0.552848	0.134657	-2.89264	7.00707e-08	5.05079e-07	down	GO:0005215(transporter activity);GO:0005886(plasma membrane);GO:0006857(oligopeptide transport);GO:0016020(membrane);GO:0016021(integral component of membrane)	NA	NA	NA	putative NRT1/PTR-like transporter [Hordeum vulgare subsp. vulgare]
TraesCS5A02G485200	0.111132	0.174098	0.367483	0.552384	0.886564	0.730714	0.300836	-1.73295	0.000766712	0.00282223	down	GO:0005215(transporter activity);GO:0005886(plasma membrane);GO:0006857(oligopeptide transport);GO:0016020(membrane);GO:0016021(integral component of membrane)	NA	NA	NA	putative NRT1/PTR-like transporter [Hordeum vulgare subsp. vulgare]
TraesCS1D02G214200	5.29113	6.34121	3.9497	23.2291	15.4725	20.7247	0.262207	-1.93122	2.48601e-21	5.48696e-20	down	GO:0005215(transporter activity);GO:0005515(protein binding);GO:0005886(plasma membrane);GO:0006857(oligopeptide transport);GO:0009414(response to water deprivation);GO:0009635(response to herbicide);GO:0009734(auxin-activated signaling pathway);GO:0010167(response to nitrate);GO:0015112(nitrate transmembrane transporter activity);GO:0015293(symporter activity);GO:0015706(nitrate transport);GO:00…	NA	NA	NA	PREDICTED: protein NRT1/ PTR FAMILY 6.3-like [Brachypodium distachyon]
TraesCS2B02G615300	0.887206	0.590624	1.29705	2.91273	2.84093	2.94775	0.3189	-1.64882	4.55092e-08	3.35602e-07	down	GO:0005215(transporter activity);GO:0005886(plasma membrane);GO:0006857(oligopeptide transport);GO:0015706(nitrate transport);GO:0016020(membrane);GO:0016021(integral component of membrane);GO:0042936(dipeptide transporter activity);GO:0042938(dipeptide transport)	NA	NA	NA	PREDICTED: protein NRT1/ PTR FAMILY 5.10-like [Brachypodium distachyon]
TraesCS2A02G309100	4.90175	4.01437	4.54236	14.0974	23.0881	15.0818	0.257493	-1.9574	6.15206e-21	1.31925e-19	down	GO:0005215(transporter activity);GO:0005886(plasma membrane);GO:0006810(transport);GO:0006857(oligopeptide transport);GO:0016020(membrane);GO:0016021(integral component of membrane);GO:0016021(integral component of membrane)	NA	NA	NA	PREDICTED: protein NRT1/ PTR FAMILY 4.3-like [Brachypodium distachyon]
TraesCS2B02G326200	3.85556	4.24414	4.34642	8.73414	13.4035	8.58782	0.405075	-1.30374	4.56721e-10	4.22187e-09	down	GO:0005215(transporter activity);GO:0005886(plasma membrane);GO:0006810(transport);GO:0006857(oligopeptide transport);GO:0016020(membrane);GO:0016021(integral component of membrane)	NA	NA	NA	PREDICTED: protein NRT1/ PTR FAMILY 4.3-like [Brachypodium distachyon]
TraesCS2D02G307400	2.04631	1.88999	1.78678	4.33662	7.52498	4.23815	0.355476	-1.49217	5.97016e-09	4.90502e-08	down	GO:0005215(transporter activity);GO:0005886(plasma membrane);GO:0006810(transport);GO:0006857(oligopeptide transport);GO:0016020(membrane);GO:0016021(integral component of membrane)	NA	NA	NA	PREDICTED: protein NRT1/ PTR FAMILY 4.3-like [Brachypodium distachyon]
TraesCS7B02G201900	5.84337	4.69349	6.66693	12.3663	10.8616	11.5785	0.494271	-1.01663	3.47639e-09	2.92322e-08	down	GO:0005215(transporter activity);GO:0005515(protein binding);GO:0005886(plasma membrane);GO:0006857(oligopeptide transport);GO:0009414(response to water deprivation);GO:0009635(response to herbicide);GO:0009734(auxin-activated signaling pathway);GO:0010167(response to nitrate);GO:0015112(nitrate transmembrane transporter activity);GO:0015293(symporter activity);GO:0015706(nitrate transport);GO:00…	NA	NA	NA	Nitrate/chlorate transporter [Aegilops tauschii]
TraesCS2D02G348500	1.18752	1.0187	1.16616	3.50014	3.22063	2.89383	0.350756	-1.51146	2.79984e-16	4.3589e-15	down	GO:0005215(transporter activity);GO:0005509(calcium ion binding);GO:0005886(plasma membrane);GO:0009624(response to nematode);GO:0010119(regulation of stomatal movement);GO:0015293(symporter activity);GO:0016020(membrane);GO:0016021(integral component of membrane);GO:0042128(nitrate assimilation);GO:0080168(abscisic acid transport);GO:0090440(abscisic acid transporter activity);GO:0006810(transpo…	NA	NA	NA	Nitrate transporter 1.2 [Triticum urartu]
TraesCS2B02G368600	1.63981	1.00449	1.77149	4.53653	5.58119	4.69517	0.298105	-1.74611	1.44726e-12	1.70203e-11	down	GO:0005215(transporter activity);GO:0005886(plasma membrane);GO:0006810(transport);GO:0016021(integral component of membrane);GO:0016021(integral component of membrane)	NA	NA	NA	Nitrate transporter 1.2 [Triticum urartu]

## Sheet: Nr1 vs Nn
Table S13 The identification DEGs related to nitrogen transport in Nr1 vs Nn
Gene_id	FPKM.Nr1_1	FPKM.Nr1_2	FPKM.Nr1_3	FPKM.Nn_1	FPKM.Nn_2	FPKM.Nn_3	fc	log2(fc)	pval	qval	regulation	GO	KEGG	KO_ENTRY	EC	Description
TraesCS3D02G344800	2.75314	4.39398	2.92912	1.2381	0.806853	1.0515	3.25412	1.70227	1.05104e-09	1.2765e-08	up	GO:0005887(integral component of plasma membrane);GO:0008519(ammonium transmembrane transporter activity);GO:0015695(organic cation transport);GO:0019740(nitrogen utilization);GO:0072488(ammonium transmembrane transport)	NA	NA	NA	Ammonium transporter 2 member 3 [Aegilops tauschii]
TraesCS3A02G350800	1.02289	5.2006	2.39121	0.433625	0.46035	0.993519	4.56409	2.19033	1.23915e-05	8.34786e-05	up	GO:0005887(integral component of plasma membrane);GO:0008519(ammonium transmembrane transporter activity);GO:0015695(organic cation transport);GO:0019740(nitrogen utilization);GO:0072488(ammonium transmembrane transport)	NA	NA	NA	Ammonium transporter 2 member 3 [Aegilops tauschii]
TraesCS5B02G520200	1.05064	1.27289	1.25426	5.13771	5.11635	5.84596	0.222223	-2.16992	5.1162e-23	1.9157e-21	down	GO:0005887(integral component of plasma membrane);GO:0008519(ammonium transmembrane transporter activity);GO:0015695(organic cation transport);GO:0019740(nitrogen utilization);GO:0072488(ammonium transmembrane transport)	NA	NA	NA	ammonium transporter AMT2.1 [Triticum aestivum]
TraesCS5D02G519400	0.993423	0.61122	1.15917	6.46465	4.81595	4.913	0.170673	-2.55069	5.27586e-21	1.69892e-19	down	GO:0005887(integral component of plasma membrane);GO:0008519(ammonium transmembrane transporter activity);GO:0015695(organic cation transport);GO:0019740(nitrogen utilization);GO:0072488(ammonium transmembrane transport)	NA	NA	NA	ammonium transporter AMT2.1 [Triticum aestivum]
TraesCS4A02G352900	1.82781	1.06967	1.7396	5.93392	6.257	6.26799	0.251211	-1.99303	4.47549e-17	1.06687e-15	down	GO:0005887(integral component of plasma membrane);GO:0008519(ammonium transmembrane transporter activity);GO:0015695(organic cation transport);GO:0019740(nitrogen utilization);GO:0072488(ammonium transmembrane transport)	NA	NA	NA	ammonium transporter AMT2.1 [Triticum aestivum]
TraesCS6B02G044300	0.079492	0.039416	0.063028	15.3562	10.3298	10.5317	0.00502339	-7.63712	5.08603e-112	3.33271e-109	down	GO:0005886(plasma membrane);GO:0015112(nitrate transmembrane transporter activity);GO:0015706(nitrate transport)	00910(Nitrogen metabolism)	K02575	NA	high affinity nitrate transporter TaNRT2 [Triticum aestivum]
TraesCS6B02G044400	0.152676	0.14273	0.177222	8.11195	6.62809	6.04373	0.0227402	-5.45861	3.5144e-84	1.1382e-81	down	GO:0005886(plasma membrane);GO:0015112(nitrate transmembrane transporter activity);GO:0015706(nitrate transport)	00910(Nitrogen metabolism)	K02575	NA	high affinity nitrate transporter TaNRT2 [Triticum aestivum]
TraesCS6D02G035800	0.048416	0	0	9.20006	5.55927	5.24875	0.00241982	-8.69088	1.56752e-71	3.60549e-69	down	GO:0005886(plasma membrane);GO:0015112(nitrate transmembrane transporter activity);GO:0015706(nitrate transport)	00910(Nitrogen metabolism)	K02575	NA	high affinity nitrate transporter TaNRT2 [Triticum aestivum]
TraesCS6A02G032900	0	0	0	2.17048	2.14298	2.78484	-inf	-inf	1.32699e-49	1.62212e-47	down	GO:0005886(plasma membrane);GO:0015112(nitrate transmembrane transporter activity);GO:0015706(nitrate transport)	00910(Nitrogen metabolism)	K02575	NA	High affinity nitrate transporter 2.4 [Triticum urartu]
TraesCS6A02G030900	0.094775	0	0.160208	9.56042	5.24178	4.98827	0.0128841	-6.27826	7.54015e-42	6.88671e-40	down	GO:0005886(plasma membrane);GO:0015112(nitrate transmembrane transporter activity);GO:0015706(nitrate transport)	00910(Nitrogen metabolism)	K02575	NA	High-affinity nitrate transporter 2.1 [Triticum urartu]
TraesCS6B02G044100	0.43128	0.370947	0.619342	6.85987	5.67023	5.25654	0.0799234	-3.64524	9.0676e-40	7.70719e-38	down	GO:0005886(plasma membrane);GO:0015112(nitrate transmembrane transporter activity);GO:0015706(nitrate transport)	00910(Nitrogen metabolism)	K02575	NA	high affinity nitrate transporter [Triticum aestivum]
TraesCS6B02G044200	0.035525	0.032237	0.028663	4.72833	2.55888	1.77934	0.0106353	-6.555	1.79591e-37	1.39593e-35	down	GO:0005886(plasma membrane);GO:0015112(nitrate transmembrane transporter activity);GO:0015706(nitrate transport)	00910(Nitrogen metabolism)	K02575	NA	Nitrate transporter [Aegilops tauschii]
TraesCS6D02G038100	0	0	0	1.59644	1.40255	1.12927	-inf	-inf	8.96942e-36	6.48018e-34	down	GO:0005886(plasma membrane);GO:0015112(nitrate transmembrane transporter activity);GO:0015706(nitrate transport)	00910(Nitrogen metabolism)	K02575	NA	Nitrate transporter [Aegilops tauschii]
TraesCS6D02G035700	0.04379	0	0.070663	5.0756	3.07429	2.13192	0.0111316	-6.48919	6.01158e-34	4.05228e-32	down	GO:0005886(plasma membrane);GO:0015112(nitrate transmembrane transporter activity);GO:0015706(nitrate transport)	00910(Nitrogen metabolism)	K02575	NA	Nitrate transporter [Aegilops tauschii]
TraesCS6A02G031100	0.213844	0.069412	0.240979	5.03208	3.52857	2.88988	0.0457826	-4.44906	1.56113e-31	9.49022e-30	down	GO:0005886(plasma membrane);GO:0015112(nitrate transmembrane transporter activity);GO:0015706(nitrate transport)	00910(Nitrogen metabolism)	K02575	NA	high affinity nitrate transporter [Triticum aestivum]
TraesCS6B02G044000	0.78034	0.979365	1.5843	10.4745	11.8723	7.97725	0.110276	-3.18081	4.62638e-31	2.74721e-29	down	GO:0005886(plasma membrane);GO:0015112(nitrate transmembrane transporter activity);GO:0015706(nitrate transport)	00910(Nitrogen metabolism)	K02575	NA	High-affinity nitrate transporter 2.1 [Triticum urartu]
TraesCS6D02G037900	0	0	0	1.11341	1.20789	1.40732	-inf	-inf	3.0358e-30	1.7333e-28	down	GO:0005886(plasma membrane);GO:0015112(nitrate transmembrane transporter activity);GO:0015706(nitrate transport)	00910(Nitrogen metabolism)	K02575	NA	Nitrate transporter [Aegilops tauschii]
TraesCS6D02G035600	1.0069	1.28858	1.58328	8.15749	9.19548	6.54345	0.162316	-2.62313	5.82325e-30	3.27176e-28	down	GO:0005886(plasma membrane);GO:0015112(nitrate transmembrane transporter activity);GO:0015706(nitrate transport)	00910(Nitrogen metabolism)	K02575	NA	Nitrate transporter [Aegilops tauschii]
TraesCS6A02G031200	0.753823	1.13865	1.57925	7.0522	7.58055	6.46219	0.164576	-2.60317	1.15882e-23	4.52549e-22	down	GO:0005886(plasma membrane);GO:0015112(nitrate transmembrane transporter activity);GO:0015706(nitrate transport)	00910(Nitrogen metabolism)	K02575	NA	High-affinity nitrate transporter 2.1 [Triticum urartu]
TraesCS6D02G035900	0.193321	0.523314	0.426793	5.7371	3.30166	3.92963	0.0881704	-3.50356	1.19272e-22	4.35601e-21	down	GO:0005886(plasma membrane);GO:0015112(nitrate transmembrane transporter activity);GO:0015706(nitrate transport)	00910(Nitrogen metabolism)	K02575	NA	Nitrate transporter [Aegilops tauschii]
TraesCS6B02G044500	0.102875	0.137166	0.081519	3.25017	1.6323	1.5927	0.0496605	-4.33176	9.57204e-18	2.39739e-16	down	GO:0005886(plasma membrane);GO:0015112(nitrate transmembrane transporter activity);GO:0015706(nitrate transport)	00910(Nitrogen metabolism)	K02575	NA	high affinity nitrate transporter [Triticum aestivum]
TraesCS3A02G254000	2.91069	1.23802	1.61062	7.85801	5.83335	7.61248	0.270343	-1.88714	8.15073e-11	1.11892e-09	down	GO:0005515(protein binding);GO:0015706(nitrate transport)	00910(Nitrogen metabolism)	K02575	NA	High affinity nitrate transporter 2.5 [Triticum urartu]
TraesCS6A02G030800	0.984803	0.347344	0.328441	2.46622	1.85408	1.4954	0.285535	-1.80826	7.03016e-05	0.000410284	down	GO:0005886(plasma membrane);GO:0015112(nitrate transmembrane transporter activity);GO:0015706(nitrate transport)	00910(Nitrogen metabolism)	K02575	NA	High-affinity nitrate transporter 2.1 [Triticum urartu]
TraesCS5D02G498700	0.091243	0	0	0.530212	1.12394	0.736086	0.0381732	-4.7113	1.17792e-08	1.26053e-07	down	GO:0005215(transporter activity);GO:0005886(plasma membrane);GO:0006857(oligopeptide transport);GO:0016020(membrane);GO:0016021(integral component of membrane)	04144(Endocytosis)	K07904	NA	putative NRT1/PTR-like transporter [Hordeum vulgare subsp. vulgare]
TraesCS7D02G297000	16.3077	16.9656	17.1422	6.18513	6.27788	7.23594	2.5593	1.35575	3.4209e-18	8.88788e-17	up	GO:0005215(transporter activity);GO:0005515(protein binding);GO:0005886(plasma membrane);GO:0006857(oligopeptide transport);GO:0009414(response to water deprivation);GO:0009635(response to herbicide);GO:0009734(auxin-activated signaling pathway);GO:0010167(response to nitrate);GO:0015112(nitrate transmembrane transporter activity);GO:0015293(symporter activity);GO:0015706(nitrate transport);GO:00…	NA	NA	NA	Nitrate/chlorate transporter [Aegilops tauschii]
TraesCS1B02G225000	8.97338	8.51783	8.33088	4.68225	3.66658	3.22144	2.23176	1.15818	1.72224e-10	2.28738e-09	up	GO:0005215(transporter activity);GO:0005515(protein binding);GO:0005886(plasma membrane);GO:0006857(oligopeptide transport);GO:0009414(response to water deprivation);GO:0009635(response to herbicide);GO:0009734(auxin-activated signaling pathway);GO:0010167(response to nitrate);GO:0015112(nitrate transmembrane transporter activity);GO:0015293(symporter activity);GO:0015706(nitrate transport);GO:00…	NA	NA	NA	PREDICTED: protein NRT1/ PTR FAMILY 6.3-like [Brachypodium distachyon]
TraesCS1B02G224900	21.4639	13.5626	17.7461	9.21749	6.44153	8.53947	2.18082	1.12487	9.27684e-09	1.00806e-07	up	GO:0005215(transporter activity);GO:0005515(protein binding);GO:0005886(plasma membrane);GO:0006857(oligopeptide transport);GO:0009414(response to water deprivation);GO:0009635(response to herbicide);GO:0009734(auxin-activated signaling pathway);GO:0010167(response to nitrate);GO:0015112(nitrate transmembrane transporter activity);GO:0015293(symporter activity);GO:0015706(nitrate transport);GO:00…	NA	NA	NA	PREDICTED: protein NRT1/ PTR FAMILY 6.3-like [Brachypodium distachyon]
TraesCS7D02G449400	2.51401	1.2567	1.22562	0.369144	0.4291	0.352005	4.34369	2.11892	3.27898e-08	3.29612e-07	up	GO:0005215(transporter activity);GO:0005886(plasma membrane);GO:0006810(transport);GO:0006857(oligopeptide transport);GO:0009624(response to nematode);GO:0016020(membrane);GO:0016021(integral component of membrane)	NA	NA	NA	PREDICTED: protein NRT1/ PTR FAMILY 5.1 isoform X1 [Oryza sativa Japonica Group]
TraesCS2B02G464700	3.51183	2.74534	2.06416	0.824528	1.39459	0.98346	2.59832	1.37758	2.33928e-06	1.79086e-05	up	GO:0000325(plant-type vacuole);GO:0005215(transporter activity);GO:0005773(vacuole);GO:0005774(vacuolar membrane);GO:0005794(Golgi apparatus);GO:0005886(plasma membrane);GO:0009705(plant-type vacuole membrane);GO:0015031(protein transport);GO:0015112(nitrate transmembrane transporter activity);GO:0015197(peptide transporter activity);GO:0015334(high-affinity oligopeptide transporter activity);GO:…	NA	NA	NA	PREDICTED: protein NRT1/ PTR FAMILY 8.3-like [Brachypodium distachyon]
TraesCS7B02G362700	1.43547	0.944329	0.790067	0.521045	0.288583	0.230666	3.04709	1.60743	0.000200884	0.00106625	up	GO:0005215(transporter activity);GO:0005886(plasma membrane);GO:0006810(transport);GO:0006857(oligopeptide transport);GO:0009624(response to nematode);GO:0016020(membrane);GO:0016021(integral component of membrane)	NA	NA	NA	PREDICTED: protein NRT1/ PTR FAMILY 5.1 isoform X2 [Brachypodium distachyon]
TraesCS2A02G443600	1.58241	1.21488	1.86077	0.455315	0.980877	0.835391	2.05058	1.03603	0.00284728	0.0113692	up	GO:0000325(plant-type vacuole);GO:0005215(transporter activity);GO:0005773(vacuole);GO:0005774(vacuolar membrane);GO:0005794(Golgi apparatus);GO:0005886(plasma membrane);GO:0009705(plant-type vacuole membrane);GO:0015031(protein transport);GO:0015112(nitrate transmembrane transporter activity);GO:0015197(peptide transporter activity);GO:0015334(high-affinity oligopeptide transporter activity);GO:…	NA	NA	NA	PREDICTED: protein NRT1/ PTR FAMILY 8.3-like [Brachypodium distachyon]
TraesCS2A02G309100	5.64614	4.0488	3.77817	14.0974	23.0881	15.0818	0.257773	-1.95583	3.63848e-17	8.75115e-16	down	GO:0005215(transporter activity);GO:0005886(plasma membrane);GO:0006810(transport);GO:0006857(oligopeptide transport);GO:0016020(membrane);GO:0016021(integral component of membrane);GO:0016021(integral component of membrane)	NA	NA	NA	PREDICTED: protein NRT1/ PTR FAMILY 4.3-like [Brachypodium distachyon]
TraesCS1D02G214200	8.6177	6.15926	6.5959	23.2291	15.4725	20.7247	0.359653	-1.47532	5.32341e-14	9.94003e-13	down	GO:0005215(transporter activity);GO:0005515(protein binding);GO:0005886(plasma membrane);GO:0006857(oligopeptide transport);GO:0009414(response to water deprivation);GO:0009635(response to herbicide);GO:0009734(auxin-activated signaling pathway);GO:0010167(response to nitrate);GO:0015112(nitrate transmembrane transporter activity);GO:0015293(symporter activity);GO:0015706(nitrate transport);GO:00…	NA	NA	NA	PREDICTED: protein NRT1/ PTR FAMILY 6.3-like [Brachypodium distachyon]
TraesCS2B02G326200	3.48904	3.57657	3.2371	8.73414	13.4035	8.58782	0.335315	-1.57641	8.69404e-14	1.59122e-12	down	GO:0005215(transporter activity);GO:0005886(plasma membrane);GO:0006810(transport);GO:0006857(oligopeptide transport);GO:0016020(membrane);GO:0016021(integral component of membrane)	NA	NA	NA	PREDICTED: protein NRT1/ PTR FAMILY 4.3-like [Brachypodium distachyon]
TraesCS2D02G307400	1.62275	1.47808	1.69126	4.33662	7.52498	4.23815	0.29765	-1.74831	1.65518e-11	2.43536e-10	down	GO:0005215(transporter activity);GO:0005886(plasma membrane);GO:0006810(transport);GO:0006857(oligopeptide transport);GO:0016020(membrane);GO:0016021(integral component of membrane)	NA	NA	NA	PREDICTED: protein NRT1/ PTR FAMILY 4.3-like [Brachypodium distachyon]
TraesCS2D02G348500	1.59185	1.40783	1.80217	3.50014	3.22063	2.89383	0.499434	-1.00163	9.40984e-08	8.8972e-07	down	GO:0005215(transporter activity);GO:0005509(calcium ion binding);GO:0005886(plasma membrane);GO:0009624(response to nematode);GO:0010119(regulation of stomatal movement);GO:0015293(symporter activity);GO:0016020(membrane);GO:0016021(integral component of membrane);GO:0042128(nitrate assimilation);GO:0080168(abscisic acid transport);GO:0090440(abscisic acid transporter activity);GO:0006810(transpo…	NA	NA	NA	Nitrate transporter 1.2 [Triticum urartu]
TraesCS2B02G615300	1.35005	1.47968	1.36584	2.91273	2.84093	2.94775	0.482171	-1.05238	3.69397e-06	2.72754e-05	down	GO:0005215(transporter activity);GO:0005886(plasma membrane);GO:0006857(oligopeptide transport);GO:0015706(nitrate transport);GO:0016020(membrane);GO:0016021(integral component of membrane);GO:0042936(dipeptide transporter activity);GO:0042938(dipeptide transport)	NA	NA	NA	PREDICTED: protein NRT1/ PTR FAMILY 5.10-like [Brachypodium distachyon]
TraesCS2B02G368600	2.7633	2.674	1.90701	4.53653	5.58119	4.69517	0.495805	-1.01216	4.61676e-06	3.35398e-05	down	GO:0005215(transporter activity);GO:0005886(plasma membrane);GO:0006810(transport);GO:0016021(integral component of membrane);GO:0016021(integral component of membrane)	NA	NA	NA	Nitrate transporter 1.2 [Triticum urartu]
TraesCS5D02G498800	0.295577	0.107242	0.111975	0.686141	0.90314	0.552848	0.240319	-2.05698	5.94518e-05	0.000351958	down	GO:0005215(transporter activity);GO:0005886(plasma membrane);GO:0006857(oligopeptide transport);GO:0016020(membrane);GO:0016021(integral component of membrane)	NA	NA	NA	putative NRT1/PTR-like transporter [Hordeum vulgare subsp. vulgare]
TraesCS5A02G485200	0.352201	0.191305	0.198817	0.552384	0.886564	0.730714	0.342138	-1.54735	0.000727587	0.00338382	down	GO:0005215(transporter activity);GO:0005886(plasma membrane);GO:0006857(oligopeptide transport);GO:0016020(membrane);GO:0016021(integral component of membrane)	NA	NA	NA	putative NRT1/PTR-like transporter [Hordeum vulgare subsp. vulgare]
TraesCS4A02G440700	0.700426	0.455736	0.541091	1.56048	0.893564	0.973642	0.49516	-1.01403	0.00288039	0.0114802	down	GO:0005215(transporter activity);GO:0005886(plasma membrane);GO:0006857(oligopeptide transport);GO:0009624(response to nematode);GO:0015112(nitrate transmembrane transporter activity);GO:0015706(nitrate transport);GO:0016020(membrane);GO:0016021(integral component of membrane);GO:0042128(nitrate assimilation);GO:0071472(cellular response to salt stress)	NA	NA	NA	putative nitrate excretion transporter 3 [Triticum urartu]

## Sheet: Nr2 vs Nn
Table S13 The identification DEGs related to nitrogen transport in Nr2 vs Nn
gene_id	FPKM.Nr2_1	FPKM.Nr2_2	FPKM.Nr2_3	FPKM.Nn_1	FPKM.Nn_2	FPKM.Nn_3	fc	log2(fc)	pval	qval	regulation	GO	KEGG	KO_ENTRY	EC	Description
TraesCS3D02G344800	5.42853	6.75644	6.4517	1.2381	0.806853	1.0515	6.01871	2.58945	7.65083e-33	7.49271e-31	up	GO:0005887(integral component of plasma membrane);GO:0008519(ammonium transmembrane transporter activity);GO:0015695(organic cation transport);GO:0019740(nitrogen utilization);GO:0072488(ammonium transmembrane transport)	NA	NA	NA	Ammonium transporter 2 member 3 [Aegilops tauschii]
TraesCS3A02G350800	4.47189	3.52854	3.41349	0.433625	0.46035	0.993519	6.04713	2.59625	1.5622e-17	5.87395e-16	up	GO:0005887(integral component of plasma membrane);GO:0008519(ammonium transmembrane transporter activity);GO:0015695(organic cation transport);GO:0019740(nitrogen utilization);GO:0072488(ammonium transmembrane transport)	NA	NA	NA	Ammonium transporter 2 member 3 [Aegilops tauschii]
TraesCS5B02G520200	0.56168	0.898322	1.05717	5.13771	5.11635	5.84596	0.156346	-2.67719	1.35245e-25	9.29272e-24	down	GO:0005887(integral component of plasma membrane);GO:0008519(ammonium transmembrane transporter activity);GO:0015695(organic cation transport);GO:0019740(nitrogen utilization);GO:0072488(ammonium transmembrane transport)	NA	NA	NA	ammonium transporter AMT2.1 [Triticum aestivum]
TraesCS5D02G519400	0.612862	0.824234	1.10617	6.46465	4.81595	4.913	0.157054	-2.67067	3.31552e-24	2.05511e-22	down	GO:0005887(integral component of plasma membrane);GO:0008519(ammonium transmembrane transporter activity);GO:0015695(organic cation transport);GO:0019740(nitrogen utilization);GO:0072488(ammonium transmembrane transport)	NA	NA	NA	ammonium transporter AMT2.1 [Triticum aestivum]
TraesCS4A02G352900	0.750175	1.61586	1.97501	5.93392	6.257	6.26799	0.235174	-2.0882	9.80276e-13	2.38641e-11	down	GO:0005887(integral component of plasma membrane);GO:0008519(ammonium transmembrane transporter activity);GO:0015695(organic cation transport);GO:0019740(nitrogen utilization);GO:0072488(ammonium transmembrane transport)	NA	NA	NA	ammonium transporter AMT2.1 [Triticum aestivum]
TraesCS6B02G044300	0.064314	0.066974	0.320696	15.3562	10.3298	10.5317	0.0124796	-6.32428	7.27725e-66	3.049e-63	down	GO:0005886(plasma membrane);GO:0015112(nitrate transmembrane transporter activity);GO:0015706(nitrate transport)	00910(Nitrogen metabolism)	K02575	NA	high affinity nitrate transporter TaNRT2 [Triticum aestivum]
TraesCS6B02G044400	0.132454	0.248375	0.345149	8.11195	6.62809	6.04373	0.03493	-4.83939	1.63857e-63	6.25394e-61	down	GO:0005886(plasma membrane);GO:0015112(nitrate transmembrane transporter activity);GO:0015706(nitrate transport)	00910(Nitrogen metabolism)	K02575	NA	high affinity nitrate transporter TaNRT2 [Triticum aestivum]
TraesCS6A02G031200	0.314868	0.430838	0.629893	7.0522	7.58055	6.46219	0.0652099	-3.93877	3.99172e-51	9.07897e-49	down	GO:0005886(plasma membrane);GO:0015112(nitrate transmembrane transporter activity);GO:0015706(nitrate transport)	00910(Nitrogen metabolism)	K02575	NA	High-affinity nitrate transporter 2.1 [Triticum urartu]
TraesCS3A02G254000	0.587235	0.514979	0.776349	7.85801	5.83335	7.61248	0.0881796	-3.50341	5.98669e-46	1.11201e-43	down	GO:0005515(protein binding);GO:0015706(nitrate transport)	00910(Nitrogen metabolism)	K02575	NA	High affinity nitrate transporter 2.5 [Triticum urartu]
TraesCS6A02G030900	0.03234	0.184291	0.196499	9.56042	5.24178	4.98827	0.0208752	-5.58207	1.5477e-41	2.32464e-39	down	GO:0005886(plasma membrane);GO:0015112(nitrate transmembrane transporter activity);GO:0015706(nitrate transport)	00910(Nitrogen metabolism)	K02575	NA	High-affinity nitrate transporter 2.1 [Triticum urartu]
TraesCS6D02G035800	0	0	0.164021	9.20006	5.55927	5.24875	0.00819774	-6.93056	3.08963e-41	4.5789e-39	down	GO:0005886(plasma membrane);GO:0015112(nitrate transmembrane transporter activity);GO:0015706(nitrate transport)	00910(Nitrogen metabolism)	K02575	NA	high affinity nitrate transporter TaNRT2 [Triticum aestivum]
TraesCS6B02G044000	0.659979	0.400107	1.0124	10.4745	11.8723	7.97725	0.0683448	-3.87102	8.93e-39	1.19907e-36	down	GO:0005886(plasma membrane);GO:0015112(nitrate transmembrane transporter activity);GO:0015706(nitrate transport)	00910(Nitrogen metabolism)	K02575	NA	High-affinity nitrate transporter 2.1 [Triticum urartu]
TraesCS6D02G035600	0.412652	0.209863	0.808296	8.15749	9.19548	6.54345	0.0598755	-4.06189	1.74136e-30	1.51557e-28	down	GO:0005886(plasma membrane);GO:0015112(nitrate transmembrane transporter activity);GO:0015706(nitrate transport)	00910(Nitrogen metabolism)	K02575	NA	Nitrate transporter [Aegilops tauschii]
TraesCS6D02G035900	0.272217	0.266937	0.546046	5.7371	3.30166	3.92963	0.0836804	-3.57897	2.02183e-25	1.37563e-23	down	GO:0005886(plasma membrane);GO:0015112(nitrate transmembrane transporter activity);GO:0015706(nitrate transport)	00910(Nitrogen metabolism)	K02575	NA	Nitrate transporter [Aegilops tauschii]
TraesCS6D02G035700	0.175013	0.040671	0.162939	5.0756	3.07429	2.13192	0.0368246	-4.76319	2.42448e-25	1.63958e-23	down	GO:0005886(plasma membrane);GO:0015112(nitrate transmembrane transporter activity);GO:0015706(nitrate transport)	00910(Nitrogen metabolism)	K02575	NA	Nitrate transporter [Aegilops tauschii]
TraesCS6A02G032900	0	0.018422	0.146038	2.17048	2.14298	2.78484	0.0231689	-5.43166	3.40087e-24	2.10566e-22	down	GO:0005886(plasma membrane);GO:0015112(nitrate transmembrane transporter activity);GO:0015706(nitrate transport)	00910(Nitrogen metabolism)	K02575	NA	High affinity nitrate transporter 2.4 [Triticum urartu]
TraesCS6B02G044200	0.05786	0	0.148358	4.72833	2.55888	1.77934	0.0227449	-5.45831	3.50468e-21	1.73595e-19	down	GO:0005886(plasma membrane);GO:0015112(nitrate transmembrane transporter activity);GO:0015706(nitrate transport)	00910(Nitrogen metabolism)	K02575	NA	Nitrate transporter [Aegilops tauschii]
TraesCS6A02G031100	0.143892	0.185654	0.531146	5.03208	3.52857	2.88988	0.0751661	-3.73377	5.74465e-20	2.61746e-18	down	GO:0005886(plasma membrane);GO:0015112(nitrate transmembrane transporter activity);GO:0015706(nitrate transport)	00910(Nitrogen metabolism)	K02575	NA	high affinity nitrate transporter [Triticum aestivum]
TraesCS6B02G044100	0.510181	0.322111	1.1178	6.85987	5.67023	5.25654	0.109638	-3.18918	5.49169e-19	2.32537e-17	down	GO:0005886(plasma membrane);GO:0015112(nitrate transmembrane transporter activity);GO:0015706(nitrate transport)	00910(Nitrogen metabolism)	K02575	NA	high affinity nitrate transporter [Triticum aestivum]
TraesCS6D02G037900	0.031984	0.073217	0.109997	1.11341	1.20789	1.40732	0.0577152	-4.11491	8.04731e-19	3.37164e-17	down	GO:0005886(plasma membrane);GO:0015112(nitrate transmembrane transporter activity);GO:0015706(nitrate transport)	00910(Nitrogen metabolism)	K02575	NA	Nitrate transporter [Aegilops tauschii]
TraesCS6D02G038100	0	0	0.091206	1.59644	1.40255	1.12927	0.022093	-5.50026	4.16841e-17	1.51295e-15	down	GO:0005886(plasma membrane);GO:0015112(nitrate transmembrane transporter activity);GO:0015706(nitrate transport)	00910(Nitrogen metabolism)	K02575	NA	Nitrate transporter [Aegilops tauschii]
TraesCS6B02G044500	0.13942	0.253721	0.197942	3.25017	1.6323	1.5927	0.0912846	-3.45349	4.46096e-15	1.34224e-13	down	GO:0005886(plasma membrane);GO:0015112(nitrate transmembrane transporter activity);GO:0015706(nitrate transport)	00910(Nitrogen metabolism)	K02575	NA	high affinity nitrate transporter [Triticum aestivum]
TraesCS6A02G030800	0.248449	0.335745	0.41205	2.46622	1.85408	1.4954	0.171303	-2.54538	1.13419e-11	2.45443e-10	down	GO:0005886(plasma membrane);GO:0015112(nitrate transmembrane transporter activity);GO:0015706(nitrate transport)	00910(Nitrogen metabolism)	K02575	NA	High-affinity nitrate transporter 2.1 [Triticum urartu]
TraesCS5D02G498700	0.153888	0.165543	0.029228	0.530212	1.12394	0.736086	0.145868	-2.77726	2.82204e-07	3.30785e-06	down	GO:0005215(transporter activity);GO:0005886(plasma membrane);GO:0006857(oligopeptide transport);GO:0016020(membrane);GO:0016021(integral component of membrane)	04144(Endocytosis)	K07904	NA	putative NRT1/PTR-like transporter [Hordeum vulgare subsp. vulgare]
TraesCS1B02G224900	22.3874	27.3829	27.5696	9.21749	6.44153	8.53947	3.19606	1.6763	3.86797e-24	2.37902e-22	up	GO:0005215(transporter activity);GO:0005515(protein binding);GO:0005886(plasma membrane);GO:0006857(oligopeptide transport);GO:0009414(response to water deprivation);GO:0009635(response to herbicide);GO:0009734(auxin-activated signaling pathway);GO:0010167(response to nitrate);GO:0015112(nitrate transmembrane transporter activity);GO:0015293(symporter activity);GO:0015706(nitrate transport);GO:00…	NA	NA	NA	PREDICTED: protein NRT1/ PTR FAMILY 6.3-like [Brachypodium distachyon]
TraesCS1B02G225000	7.51786	8.73082	8.86195	4.68225	3.66658	3.22144	2.17027	1.11787	1.24696e-10	2.38536e-09	up	GO:0005215(transporter activity);GO:0005515(protein binding);GO:0005886(plasma membrane);GO:0006857(oligopeptide transport);GO:0009414(response to water deprivation);GO:0009635(response to herbicide);GO:0009734(auxin-activated signaling pathway);GO:0010167(response to nitrate);GO:0015112(nitrate transmembrane transporter activity);GO:0015293(symporter activity);GO:0015706(nitrate transport);GO:00…	NA	NA	NA	PREDICTED: protein NRT1/ PTR FAMILY 6.3-like [Brachypodium distachyon]
TraesCS7D02G449400	1.24814	1.29195	1.59922	0.369144	0.4291	0.352005	3.59862	1.84744	1.55073e-09	2.60594e-08	up	GO:0005215(transporter activity);GO:0005886(plasma membrane);GO:0006810(transport);GO:0006857(oligopeptide transport);GO:0009624(response to nematode);GO:0016020(membrane);GO:0016021(integral component of membrane)	NA	NA	NA	PREDICTED: protein NRT1/ PTR FAMILY 5.1 isoform X1 [Oryza sativa Japonica Group]
TraesCS7A02G461200	0.29329	0.688901	0.620091	0.119014	0.244766	0.320871	2.34029	1.22669	0.00943516	0.0359252	up	GO:0005215(transporter activity);GO:0005886(plasma membrane);GO:0006810(transport);GO:0006857(oligopeptide transport);GO:0009624(response to nematode);GO:0016020(membrane);GO:0016021(integral component of membrane)	NA	NA	NA	PREDICTED: protein NRT1/ PTR FAMILY 5.1 isoform X2 [Brachypodium distachyon]
TraesCS7B02G362700	0.475244	0.808112	0.805683	0.521045	0.288583	0.230666	2.00812	1.00585	0.0105159	0.0392989	up	GO:0005215(transporter activity);GO:0005886(plasma membrane);GO:0006810(transport);GO:0006857(oligopeptide transport);GO:0009624(response to nematode);GO:0016020(membrane);GO:0016021(integral component of membrane)	NA	NA	NA	PREDICTED: protein NRT1/ PTR FAMILY 5.1 isoform X2 [Brachypodium distachyon]
TraesCS2A02G309100	4.93172	6.58069	5.41103	14.0974	23.0881	15.0818	0.323786	-1.62689	1.30634e-13	3.47633e-12	down	GO:0005215(transporter activity);GO:0005886(plasma membrane);GO:0006810(transport);GO:0006857(oligopeptide transport);GO:0016020(membrane);GO:0016021(integral component of membrane);GO:0016021(integral component of membrane)	NA	NA	NA	PREDICTED: protein NRT1/ PTR FAMILY 4.3-like [Brachypodium distachyon]
TraesCS2B02G326200	3.80409	4.84345	4.41008	8.73414	13.4035	8.58782	0.424977	-1.23454	1.32285e-08	1.93223e-07	down	GO:0005215(transporter activity);GO:0005886(plasma membrane);GO:0006810(transport);GO:0006857(oligopeptide transport);GO:0016020(membrane);GO:0016021(integral component of membrane)	NA	NA	NA	PREDICTED: protein NRT1/ PTR FAMILY 4.3-like [Brachypodium distachyon]
TraesCS5A02G485200	0.113505	0.130847	0.22748	0.552384	0.886564	0.730714	0.217468	-2.20113	1.01332e-06	1.07473e-05	down	GO:0005215(transporter activity);GO:0005886(plasma membrane);GO:0006857(oligopeptide transport);GO:0016020(membrane);GO:0016021(integral component of membrane)	NA	NA	NA	putative NRT1/PTR-like transporter [Hordeum vulgare subsp. vulgare]
TraesCS2B02G615300	0.926304	1.11726	1.58793	2.91273	2.84093	2.94775	0.417345	-1.26069	1.28703e-06	1.33803e-05	down	GO:0005215(transporter activity);GO:0005886(plasma membrane);GO:0006857(oligopeptide transport);GO:0015706(nitrate transport);GO:0016020(membrane);GO:0016021(integral component of membrane);GO:0042936(dipeptide transporter activity);GO:0042938(dipeptide transport)	NA	NA	NA	PREDICTED: protein NRT1/ PTR FAMILY 5.10-like [Brachypodium distachyon]
TraesCS2D02G307400	1.81931	2.79305	2.5282	4.33662	7.52498	4.23815	0.44352	-1.17293	1.53286e-05	0.000128427	down	GO:0005215(transporter activity);GO:0005886(plasma membrane);GO:0006810(transport);GO:0006857(oligopeptide transport);GO:0016020(membrane);GO:0016021(integral component of membrane)	NA	NA	NA	PREDICTED: protein NRT1/ PTR FAMILY 4.3-like [Brachypodium distachyon]
TraesCS5D02G498800	0.226337	0.315775	0.096165	0.686141	0.90314	0.552848	0.297964	-1.74679	0.000194548	0.00127107	down	GO:0005215(transporter activity);GO:0005886(plasma membrane);GO:0006857(oligopeptide transport);GO:0016020(membrane);GO:0016021(integral component of membrane)	NA	NA	NA	putative NRT1/PTR-like transporter [Hordeum vulgare subsp. vulgare]

## Sheet: Nr3 vs Nn
Table S13 The identification DEGs related to nitrogen transport in Nr3 vs Nn
gene_id	FPKM.Nr3_1	FPKM.Nr3_2	FPKM.Nr3_3	FPKM.Nn_1	FPKM.Nn_2	FPKM.Nn_3	fc	log2(fc)	pval	qval	regulation	GO	KEGG	KO_ENTRY	EC	Description
TraesCS2A02G443600	1.60164	2.22939	2.68045	5.13771	5.11635	5.84596	0.404439	-1.30601	5.99876e-10	3.02712e-08	down	GO:0005887(integral component of plasma membrane);GO:0008519(ammonium transmembrane transporter activity);GO:0015695(organic cation transport);GO:0019740(nitrogen utilization);GO:0072488(ammonium transmembrane transport)	NA	NA	NA	ammonium transporter AMT2.1 [Triticum aestivum]
TraesCS6A02G032900	0.070238	0	0.073608	2.17048	2.14298	2.78484	0.0202649	-5.62488	1.21892e-39	4.49917e-37	down	GO:0005886(plasma membrane);GO:0015112(nitrate transmembrane transporter activity);GO:0015706(nitrate transport)	00910(Nitrogen metabolism)	K02575	NA	High affinity nitrate transporter 2.4 [Triticum urartu]
TraesCS6B02G044300	0.825474	1.55097	1.85076	15.3562	10.3298	10.5317	0.116717	-3.09892	7.31354e-32	1.92829e-29	down	GO:0005886(plasma membrane);GO:0015112(nitrate transmembrane transporter activity);GO:0015706(nitrate transport)	00910(Nitrogen metabolism)	K02575	NA	high affinity nitrate transporter TaNRT2 [Triticum aestivum]
TraesCS6D02G038100	0.056394	0.035873	0	1.59644	1.40255	1.12927	0.0223501	-5.48358	3.4209e-27	6.83003e-25	down	GO:0005886(plasma membrane);GO:0015112(nitrate transmembrane transporter activity);GO:0015706(nitrate transport)	00910(Nitrogen metabolism)	K02575	NA	Nitrate transporter [Aegilops tauschii]
TraesCS6A02G030900	0.78854	1.0534	0.809512	9.56042	5.24178	4.98827	0.133976	-2.89995	1.18411e-26	2.31383e-24	down	GO:0005886(plasma membrane);GO:0015112(nitrate transmembrane transporter activity);GO:0015706(nitrate transport)	00910(Nitrogen metabolism)	K02575	NA	High-affinity nitrate transporter 2.1 [Triticum urartu]
TraesCS6D02G037900	0.069788	0.043212	0.035917	1.11341	1.20789	1.40732	0.0399389	-4.64606	2.43877e-23	3.77496e-21	down	GO:0005886(plasma membrane);GO:0015112(nitrate transmembrane transporter activity);GO:0015706(nitrate transport)	00910(Nitrogen metabolism)	K02575	NA	Nitrate transporter [Aegilops tauschii]
TraesCS6B02G044400	1.84691	2.04704	1.20266	8.11195	6.62809	6.04373	0.245221	-2.02785	9.18937e-21	1.21726e-18	down	GO:0005886(plasma membrane);GO:0015112(nitrate transmembrane transporter activity);GO:0015706(nitrate transport)	00910(Nitrogen metabolism)	K02575	NA	high affinity nitrate transporter TaNRT2 [Triticum aestivum]
TraesCS6B02G044100	0.838546	1.46891	1.4489	6.85987	5.67023	5.25654	0.21119	-2.24339	1.70196e-20	2.19843e-18	down	GO:0005886(plasma membrane);GO:0015112(nitrate transmembrane transporter activity);GO:0015706(nitrate transport)	00910(Nitrogen metabolism)	K02575	NA	high affinity nitrate transporter [Triticum aestivum]
TraesCS6D02G035800	0.484402	1.31701	0.697433	9.20006	5.55927	5.24875	0.124892	-3.00125	1.17168e-19	1.40973e-17	down	GO:0005886(plasma membrane);GO:0015112(nitrate transmembrane transporter activity);GO:0015706(nitrate transport)	00910(Nitrogen metabolism)	K02575	NA	high affinity nitrate transporter TaNRT2 [Triticum aestivum]
TraesCS6A02G031100	0.685189	1.11597	0.99166	5.03208	3.52857	2.88988	0.243903	-2.03562	1.60207e-14	1.27391e-12	down	GO:0005886(plasma membrane);GO:0015112(nitrate transmembrane transporter activity);GO:0015706(nitrate transport)	00910(Nitrogen metabolism)	K02575	NA	high affinity nitrate transporter [Triticum aestivum]
TraesCS6D02G035900	0.944333	1.05048	1.34212	5.7371	3.30166	3.92963	0.257313	-1.9584	1.08435e-13	7.9671e-12	down	GO:0005886(plasma membrane);GO:0015112(nitrate transmembrane transporter activity);GO:0015706(nitrate transport)	00910(Nitrogen metabolism)	K02575	NA	Nitrate transporter [Aegilops tauschii]
TraesCS6D02G035700	0.51352	0.982968	0.652047	5.0756	3.07429	2.13192	0.208965	-2.25867	3.81053e-11	2.2362e-09	down	GO:0005886(plasma membrane);GO:0015112(nitrate transmembrane transporter activity);GO:0015706(nitrate transport)	00910(Nitrogen metabolism)	K02575	NA	Nitrate transporter [Aegilops tauschii]
TraesCS6D02G035600	3.33217	4.38916	3.26869	8.15749	9.19548	6.54345	0.459902	-1.1206	1.49601e-09	7.1313e-08	down	GO:0005886(plasma membrane);GO:0015112(nitrate transmembrane transporter activity);GO:0015706(nitrate transport)	00910(Nitrogen metabolism)	K02575	NA	Nitrate transporter [Aegilops tauschii]
TraesCS6A02G030800	0.634647	0.738784	0.502175	2.46622	1.85408	1.4954	0.322507	-1.6326	3.79539e-07	1.30227e-05	down	GO:0005886(plasma membrane);GO:0015112(nitrate transmembrane transporter activity);GO:0015706(nitrate transport)	00910(Nitrogen metabolism)	K02575	NA	High-affinity nitrate transporter 2.1 [Triticum urartu]
TraesCS6B02G044500	0.946667	0.346126	0.362867	3.25017	1.6323	1.5927	0.255694	-1.96751	5.43855e-06	0.00015205	down	GO:0005886(plasma membrane);GO:0015112(nitrate transmembrane transporter activity);GO:0015706(nitrate transport)	00910(Nitrogen metabolism)	K02575	NA	high affinity nitrate transporter [Triticum aestivum]
TraesCS6B02G044200	0.2395	1.41259	0.417088	4.72833	2.55888	1.77934	0.228222	-2.13149	2.95418e-05	0.000705329	down	GO:0005886(plasma membrane);GO:0015112(nitrate transmembrane transporter activity);GO:0015706(nitrate transport)	00910(Nitrogen metabolism)	K02575	NA	Nitrate transporter [Aegilops tauschii]
TraesCS7D02G449400	0.811296	0.86448	0.836504	0.369144	0.4291	0.352005	2.18412	1.12705	0.00109554	0.0167973	up	GO:0005215(transporter activity);GO:0005886(plasma membrane);GO:0006810(transport);GO:0006857(oligopeptide transport);GO:0009624(response to nematode);GO:0016020(membrane);GO:0016021(integral component of membrane)	NA	NA	NA	PREDICTED: protein NRT1/ PTR FAMILY 5.1 isoform X1 [Oryza sativa Japonica Group]
TraesCS2A02G443600	1.18965	1.793	1.67685	0.455315	0.980877	0.835391	2.05122	1.03648	0.0017113	0.0246025	up	GO:0000325(plant-type vacuole);GO:0005215(transporter activity);GO:0005773(vacuole);GO:0005774(vacuolar membrane);GO:0005794(Golgi apparatus);GO:0005886(plasma membrane);GO:0009705(plant-type vacuole membrane);GO:0015031(protein transport);GO:0015112(nitrate transmembrane transporter activity);GO:0015197(peptide transporter activity);GO:0015334(high-affinity oligopeptide transporter activity);GO:…	NA	NA	NA	PREDICTED: protein NRT1/ PTR FAMILY 8.3-like [Brachypodium distachyon]
TraesCS1A02G210900	1.2601	1.55221	1.15399	7.02565	4.43391	5.94341	0.227909	-2.13347	5.26507e-23	8.05922e-21	down	GO:0005215(transporter activity);GO:0005515(protein binding);GO:0005886(plasma membrane);GO:0006857(oligopeptide transport);GO:0009414(response to water deprivation);GO:0009635(response to herbicide);GO:0009734(auxin-activated signaling pathway);GO:0010167(response to nitrate);GO:0015112(nitrate transmembrane transporter activity);GO:0015293(symporter activity);GO:0015706(nitrate transport);GO:00…	NA	NA	NA	PREDICTED: protein NRT1/ PTR FAMILY 6.3-like [Brachypodium distachyon]
TraesCS1B02G224900	3.12407	4.49376	4.32052	9.21749	6.44153	8.53947	0.493351	-1.01931	2.71431e-08	1.10958e-06	down	GO:0005215(transporter activity);GO:0005515(protein binding);GO:0005886(plasma membrane);GO:0006857(oligopeptide transport);GO:0009414(response to water deprivation);GO:0009635(response to herbicide);GO:0009734(auxin-activated signaling pathway);GO:0010167(response to nitrate);GO:0015112(nitrate transmembrane transporter activity);GO:0015293(symporter activity);GO:0015706(nitrate transport);GO:00…	NA	NA	NA	PREDICTED: protein NRT1/ PTR FAMILY 6.3-like [Brachypodium distachyon]

## Sheet: The shared DEGs
Table S13 The shared DEGs related to nitrogen transport at transcriptome levels in dierent combinations
gene_id	Description	FPKM.Na_1	FPKM.Na_2	FPKM.Na_3	FPKM.Nr1_1	FPKM.Nr1_2	FPKM.Nr1_3	FPKM.Nr2_1	FPKM.Nr2_2	FPKM.Nr2_3	FPKM.Nr3_1	FPKM.Nr3_2	FPKM.Nr3_3	FPKM.Nn_1	FPKM.Nn_2	FPKM.Nn_3	Na/Nn			Nr1/Nn			Nr2/Nn			Nr3/Nn
																	log2(fc)	pval	qval	log2(fc)	pval	qval	log2(fc)	pval	qval	log2(fc)	pval	qval
TraesCS6A02G031100	high affinity nitrate transporter [Triticum aestivum]	0.019415	0.016026	0	0.213844	0.069412	0.240979	0.143892	0.185654	0.531146	0.685189	1.0534	0.99166	5.03208	3.52857	2.88988	-8.33578	4.12302e-64	4.22691e-62	-4.44906	1.56113e-31	9.49022e-30	-3.73377	5.74465e-20	2.61746e-18	-2.03562	1.60207e-14	1.27391e-12
TraesCS6B02G044100	high affinity nitrate transporter [Triticum aestivum]	0.051594	0.037651	0	0.43128	0.370947	0.619342	0.510181	0.322111	1.1178	0.838546	1.0534	1.4489	6.85987	5.67023	5.25654	-7.63881	2.54469e-80	4.02253e-78	-3.64524	9.0676e-40	7.70719e-38	-3.18918	5.49169e-19	2.32537e-17	-2.24339	1.70196e-20	2.19843e-18
TraesCS6B02G044500	high affinity nitrate transporter [Triticum aestivum]	0.05393	0.031822	0	0.102875	0.137166	0.081519	0.13942	0.253721	0.197942	0.946667	1.0534	0.362867	3.25017	1.6323	1.5927	-6.2386	1.13432e-22	2.71083e-21	-4.33176	9.57204e-18	2.39739e-16	-3.45349	4.46096e-15	1.34224e-13	-1.96751	5.43855e-06	0.00015205
TraesCS6A02G032900	High affinity nitrate transporter 2.4 [Triticum urartu]	0	0	0	0	0	0	0	0.018422	0.146038	0.070238	0	0.073608	2.17048	2.14298	2.78484	-inf	1.13508e-50	8.20373e-49	-inf	1.32699e-49	1.62212e-47	-5.43166	3.40087e-24	2.10566e-22	-5.62488	1.21892e-39	4.49917e-37
TraesCS6B02G044300	high affinity nitrate transporter TaNRT2 [Triticum aestivum]	0	0	0	0.079492	0.039416	0.063028	0.064314	0.066974	0.320696	0.825474	1.55097	1.85076	15.3562	10.3298	10.5317	-inf	4.04789e-136	2.04531e-133	-7.63712	5.08603e-112	3.33271e-109	-6.32428	7.27725e-66	3.049e-63	-3.09892	7.31354e-32	1.92829e-29
TraesCS6B02G044400	high affinity nitrate transporter TaNRT2 [Triticum aestivum]	0.009834	0.065926	0.036003	0.152676	0.14273	0.177222	0.132454	0.248375	0.345149	1.84691	1.0534	1.20266	8.11195	6.62809	6.04373	-7.53887	1.02353e-105	2.87897e-103	-5.45861	3.5144e-84	1.1382e-81	-4.83939	1.63857e-63	6.25394e-61	-2.02785	9.18937e-21	1.21726e-18
TraesCS6D02G035800	high affinity nitrate transporter TaNRT2 [Triticum aestivum]	0	0	0	0.048416	0	0	0	0	0.164021	0.484402	1.0534	0.697433	9.20006	5.55927	5.24875	-inf	5.69691e-80	8.85698e-78	-8.69088	1.56752e-71	3.60549e-69	-6.93056	3.08963e-41	4.5789e-39	-3.00125	1.17168e-19	1.40973e-17
TraesCS6A02G030800	High-affinity nitrate transporter 2.1 [Triticum urartu]	0.357683	0.1523	0.297723	0.094775	0	0.160208	0.03234	0.184291	0.196499	0.78854	1.0534	0.809512	2.46622	1.85408	1.4954	-2.84805	3.55827e-11	3.68532e-10	-6.27826	7.54015e-42	6.88671e-40	-5.58207	1.5477e-41	2.32464e-39	-2.89995	1.18411e-26	2.31383e-24
TraesCS6A02G030900	High-affinity nitrate transporter 2.1 [Triticum urartu]	0	0.070245	0.037693	0.984803	0.347344	0.328441	0.248449	0.335745	0.41205	0.634647	1.0534	0.502175	9.56042	5.24178	4.98827	-7.51846	1.04146e-65	1.13123e-63	-1.80826	7.03016e-05	0.000410284	-2.54538	1.13419e-11	2.45443e-10	-1.6326	3.79539e-07	1.30227e-05
TraesCS6B02G044200	Nitrate transporter [Aegilops tauschii]	0	0	0	0.035525	0.032237	0.028663	0.412652	0.209863	0.808296	0.056394	0.035873	0	4.72833	2.55888	1.77934	-inf	1.46159e-44	8.79922e-43	-6.555	1.79591e-37	1.39593e-35	-4.06189	1.74136e-30	1.51557e-28	-5.48358	3.4209e-27	6.83003e-25
TraesCS6D02G035600	Nitrate transporter [Aegilops tauschii]	0.154445	0.110131	0.336925	0	0	0	0.272217	0.266937	0.546046	0.069788	1.0534	0.035917	8.15749	9.19548	6.54345	-5.31208	9.40084e-67	1.05347e-64	-inf	8.96942e-36	6.48018e-34	-3.57897	2.02183e-25	1.37563e-23	-4.64606	2.43877e-23	3.77496e-21
TraesCS6D02G035700	Nitrate transporter [Aegilops tauschii]	0	0	0	0.04379	0	0.070663	0.175013	0.040671	0.162939	0.944333	1.0534	1.34212	5.0756	3.07429	2.13192	-inf	4.56482e-46	2.86394e-44	-6.48919	6.01158e-34	4.05228e-32	-4.76319	2.42448e-25	1.63958e-23	-1.9584	1.08435e-13	7.9671e-12
TraesCS6D02G035900	Nitrate transporter [Aegilops tauschii]	0.415314	0.388233	0.045791	0	0	0	0.05786	0	0.148358	0.51352	1.0534	0.652047	5.7371	3.30166	3.92963	-3.93252	9.01984e-16	1.35181e-14	-inf	3.0358e-30	1.7333e-28	-5.45831	3.50468e-21	1.73595e-19	-2.25867	3.81053e-11	2.2362e-09
TraesCS6D02G037900	Nitrate transporter [Aegilops tauschii]	0	0	0	1.0069	1.28858	1.58328	0.031984	0.073217	0.109997	3.33217	1.0534	3.26869	1.11341	1.20789	1.40732	-inf	2.86772e-30	1.03368e-28	-2.62313	5.82325e-30	3.27176e-28	-4.11491	8.04731e-19	3.37164e-17	-1.1206	1.49601e-09	7.1313e-08
TraesCS6D02G038100	Nitrate transporter [Aegilops tauschii]	0	0	0	0.193321	0.523314	0.426793	0	0	0.091206	0.2395	1.0534	0.417088	1.59644	1.40255	1.12927	-inf	2.90189e-35	1.275e-33	-3.50356	1.19272e-22	4.35601e-21	-5.50026	4.16841e-17	1.51295e-15	-2.13149	2.95418e-05	0.000705329
TraesCS7D02G449400	PREDICTED: protein NRT1/ PTR FAMILY 5.1 isoform X1 [Oryza sativa Japonica Group]	2.08374	2.49987	2.05104	2.51401	1.2567	1.22562	1.24814	1.29195	1.59922	0.811296	1.0534	0.836504	0.369144	0.4291	0.352005	2.52807	5.12486e-19	9.71921e-18	2.11892	3.27898e-08	3.29612e-07	1.84744	1.55073e-09	2.60594e-08	1.12705	0.00109554	0.0167973
TraesCS1B02G224900	PREDICTED: protein NRT1/ PTR FAMILY 6.3-like [Brachypodium distachyon]	16.4986	19.6622	17.6854	21.4639	13.5626	17.7461	22.3874	27.3829	27.5696	3.12407	1.0534	4.32052	9.21749	6.44153	8.53947	1.15393	8.44939e-15	1.18035e-13	1.12487	9.27684e-09	1.00806e-07	1.6763	3.86797e-24	2.37902e-22	-1.01931	2.71431e-08	1.10958e-06
